# Supplementary material for: Comparing Artificial Neural Networks, General Linear Models and Support Vector Machines in Building Predictive Models for Small Interfering RNAs
Source: PLoS One. 2009 Oct 22;4(10):e7522. doi: 10.1371/journal.pone.0007522 (PMC2760777; doi:10.1371/journal.pone.0007522)
Supplement: Text S1 — regression CV data (0.00 MB TXT) [file pone.0007522.s003.txt]

model	set	outcome
ANN	PSBC	0.608123
ANN	PSBC	0.617136
ANN	PSBC	0.610009
ANN	PSBC	0.653526
ANN	PSBC	0.718993
ANN	PSBC	0.595989
ANN	PSBC	0.614881
ANN	PSBC	0.651963
ANN	PSBC	0.635211
ANN	PSBC	0.655319
GLM	PSBC	0.596525
GLM	PSBC	0.60302
GLM	PSBC	0.593165
GLM	PSBC	0.616565
GLM	PSBC	0.696953
GLM	PSBC	0.522531
GLM	PSBC	0.593325
GLM	PSBC	0.59608
GLM	PSBC	0.615797
GLM	PSBC	0.637676
SVM	PSBC	0.590673
SVM	PSBC	0.62103
SVM	PSBC	0.625293
SVM	PSBC	0.655653
SVM	PSBC	0.714285
SVM	PSBC	0.625122
SVM	PSBC	0.616808
SVM	PSBC	0.654706
SVM	PSBC	0.648121
SVM	PSBC	0.681668
ANN	THER	0.505652
ANN	THER	0.504774
ANN	THER	0.531037
ANN	THER	0.541342
ANN	THER	0.680038
ANN	THER	0.534605
ANN	THER	0.56861
ANN	THER	0.551854
ANN	THER	0.563895
ANN	THER	0.584553
GLM	THER	0.444467
GLM	THER	0.434221
GLM	THER	0.565712
GLM	THER	0.47045
GLM	THER	0.627451
GLM	THER	0.478917
GLM	THER	0.544054
GLM	THER	0.467042
GLM	THER	0.527758
GLM	THER	0.548752
SVM	THER	0.513003
SVM	THER	0.537739
SVM	THER	0.58041
SVM	THER	0.569666
SVM	THER	0.678738
SVM	THER	0.5839
SVM	THER	0.539541
SVM	THER	0.590035
SVM	THER	0.570019
SVM	THER	0.6223
ANN	NG25	0.419792
ANN	NG25	0.530028
ANN	NG25	0.531024
ANN	NG25	0.365108
ANN	NG25	0.580198
ANN	NG25	0.382403
ANN	NG25	0.495639
ANN	NG25	0.45201
ANN	NG25	0.375426
ANN	NG25	0.51143
GLM	NG25	0.268726
GLM	NG25	0.370179
GLM	NG25	0.466719
GLM	NG25	0.254904
GLM	NG25	0.435216
GLM	NG25	0.308673
GLM	NG25	0.451244
GLM	NG25	0.275305
GLM	NG25	0.373118
GLM	NG25	0.363405
SVM	NG25	0.444391
SVM	NG25	0.591296
SVM	NG25	0.553499
SVM	NG25	0.464868
SVM	NG25	0.527247
SVM	NG25	0.453914
SVM	NG25	0.577278
SVM	NG25	0.445292
SVM	NG25	0.537719
SVM	NG25	0.497714
ANN	GSSF	0.273754
ANN	GSSF	0.297278
ANN	GSSF	0.244931
ANN	GSSF	0.137702
ANN	GSSF	0.3553
ANN	GSSF	0.27526
ANN	GSSF	0.382548
ANN	GSSF	0.199964
ANN	GSSF	0.304264
ANN	GSSF	0.312746
GLM	GSSF	0.126941
GLM	GSSF	0.11813
GLM	GSSF	0.0440352
GLM	GSSF	0.022336
GLM	GSSF	0.232988
GLM	GSSF	0.189455
GLM	GSSF	0.222294
GLM	GSSF	0.123438
GLM	GSSF	0.220797
GLM	GSSF	0.221425
SVM	GSSF	0.177986
SVM	GSSF	0.202608
SVM	GSSF	0.198897
SVM	GSSF	0.0719759
SVM	GSSF	0.284184
SVM	GSSF	0.238093
SVM	GSSF	0.360422
SVM	GSSF	0.131423
SVM	GSSF	0.195194
SVM	GSSF	0.291157
ANN	GSSS	0.218461
ANN	GSSS	0.22081
ANN	GSSS	0.244759
ANN	GSSS	0.263658
ANN	GSSS	0.352798
ANN	GSSS	0.253616
ANN	GSSS	0.366581
ANN	GSSS	0.236846
ANN	GSSS	0.323093
ANN	GSSS	0.309091
GLM	GSSS	0.195792
GLM	GSSS	0.141747
GLM	GSSS	0.104328
GLM	GSSS	0.184815
GLM	GSSS	0.28657
GLM	GSSS	0.178296
GLM	GSSS	0.275651
GLM	GSSS	0.178013
GLM	GSSS	0.142718
GLM	GSSS	0.320013
SVM	GSSS	0.20818
SVM	GSSS	0.25951
SVM	GSSS	0.265061
SVM	GSSS	0.269368
SVM	GSSS	0.343816
SVM	GSSS	0.254869
SVM	GSSS	0.332675
SVM	GSSS	0.20312
SVM	GSSS	0.293344
SVM	GSSS	0.281633
ANN	P+13	0.581389
ANN	P+13	0.66386
ANN	P+13	0.656696
ANN	P+13	0.683412
ANN	P+13	0.749151
ANN	P+13	0.633886
ANN	P+13	0.629504
ANN	P+13	0.670849
ANN	P+13	0.63309
ANN	P+13	0.686811
GLM	P+13	0.392893
GLM	P+13	0.4574
GLM	P+13	0.537868
GLM	P+13	0.385073
GLM	P+13	0.582114
GLM	P+13	0.44586
GLM	P+13	0.528672
GLM	P+13	0.417863
GLM	P+13	0.495441
GLM	P+13	0.49422
SVM	P+13	0.598933
SVM	P+13	0.706525
SVM	P+13	0.691331
SVM	P+13	0.69784
SVM	P+13	0.761209
SVM	P+13	0.658164
SVM	P+13	0.636986
SVM	P+13	0.695054
SVM	P+13	0.65298
SVM	P+13	0.708894
ANN	P+25	0.386096
ANN	P+25	0.616726
ANN	P+25	0.581214
ANN	P+25	0.555409
ANN	P+25	0.606029
ANN	P+25	0.516697
ANN	P+25	0.601437
ANN	P+25	0.649288
ANN	P+25	0.582286
ANN	P+25	0.624545
GLM	P+25	0.345329
GLM	P+25	0.441349
GLM	P+25	0.529337
GLM	P+25	0.332909
GLM	P+25	0.512613
GLM	P+25	0.37722
GLM	P+25	0.504836
GLM	P+25	0.358242
GLM	P+25	0.446997
GLM	P+25	0.4379
SVM	P+25	0.671344
SVM	P+25	0.744138
SVM	P+25	0.737714
SVM	P+25	0.705399
SVM	P+25	0.763984
SVM	P+25	0.658305
SVM	P+25	0.692194
SVM	P+25	0.730523
SVM	P+25	0.682516
SVM	P+25	0.728536
ANN	ALL	0.556354
ANN	ALL	0.475057
ANN	ALL	0.539589
ANN	ALL	0.424282
ANN	ALL	0.608824
ANN	ALL	0.460184
ANN	ALL	0.599824
ANN	ALL	0.513946
ANN	ALL	0.532929
ANN	ALL	0.53127
GLM	ALL	0.370415
GLM	ALL	0.431467
GLM	ALL	0.489976
GLM	ALL	0.353767
GLM	ALL	0.54511
GLM	ALL	0.403203
GLM	ALL	0.522758
GLM	ALL	0.377236
GLM	ALL	0.474063
GLM	ALL	0.477481
SVM	ALL	0.596058
SVM	ALL	0.613192
SVM	ALL	0.676427
SVM	ALL	0.638423
SVM	ALL	0.707775
SVM	ALL	0.622566
SVM	ALL	0.684326
SVM	ALL	0.608691
SVM	ALL	0.637572
SVM	ALL	0.658479
