# Supplementary material for: Comparing Artificial Neural Networks, General Linear Models and Support Vector Machines in Building Predictive Models for Small Interfering RNAs
Source: PLoS One. 2009 Oct 22;4(10):e7522. doi: 10.1371/journal.pone.0007522 (PMC2760777; doi:10.1371/journal.pone.0007522)
Supplement: Text S3 — Regression R output (0.46 MB TXT) [file pone.0007522.s005.txt]

R version 2.6.1 (2007-11-26)
Copyright (C) 2007 The R Foundation for Statistical Computing
ISBN 3-900051-07-0

R is free software and comes with ABSOLUTELY NO WARRANTY.
You are welcome to redistribute it under certain conditions.
Type 'license()' or 'licence()' for distribution details.

  Natural language support but running in an English locale

R is a collaborative project with many contributors.
Type 'contributors()' for more information and
'citation()' on how to cite R or R packages in publications.

Type 'demo()' for some demos, 'help()' for on-line help, or
'help.start()' for an HTML browser interface to help.
Type 'q()' to quit R.

> #data <- read.table("E:\\ANN_GLM_SVM\\ANOVA\\anova7_regression.txt", sep = "\t", header = T)
> 
> options(warn=-1)
> options(error=recover)
> 
> 
> data <- read.table("anova7_regression.txt", sep = "\t", header = T)
> datasubset <- data[c(1:150),1:3]
> 
> datanoANN <- datasubset[c(11:30,41:60,71:90,101:120,131:150),1:3]
> datanoGLM <- datasubset[c(1:10,21:40,51:70,81:100,111:130,141:150),1:3]
> datanoSVM <- datasubset[c(1:20,31:50,61:80,91:110,121:140),1:3]
> 
> datanoPSBC <- datasubset[c(31:150),1:3]
> datanoTHER <- datasubset[c(1:30,61:150),1:3]
> datanoNG25 <- datasubset[c(1:60,91:150),1:3]
> datanoGSSF <- datasubset[c(1:90,121:150),1:3]
> datanoGSSS <- datasubset[c(1:120),1:3]
> 
> 
> AA <- data$outcome[c(1:10)]
> BA <- data$outcome[c(11:20)]
> CA <- data$outcome[c(21:30)]
> AB <- data$outcome[c(31:40)]
> BB <- data$outcome[c(41:50)]
> CB <- data$outcome[c(51:60)]
> AC <- data$outcome[c(61:70)]
> BC <- data$outcome[c(71:80)]
> CC <- data$outcome[c(81:90)]
> AD <- data$outcome[c(91:100)]
> BD <- data$outcome[c(101:110)]
> CD <- data$outcome[c(111:120)]
> AE <- data$outcome[c(121:130)]
> BE <- data$outcome[c(131:140)]
> CE <- data$outcome[c(141:150)]
> AF <- data$outcome[c(151:160)]
> BF <- data$outcome[c(161:170)]
> CF <- data$outcome[c(171:180)]
> AG <- data$outcome[c(181:190)]
> BG <- data$outcome[c(191:200)]
> CG <- data$outcome[c(201:210)]
> AH <- data$outcome[c(211:220)]
> BH <- data$outcome[c(221:230)]
> CH <- data$outcome[c(231:240)]
> 
> AVEAAAA <- mean((AA+AA)/2)
> AVEAAAB <- mean((AA+AB)/2)
> AVEAAAC <- mean((AA+AC)/2)
> AVEAAAD <- mean((AA+AD)/2)
> AVEAAAE <- mean((AA+AE)/2)
> AVEAAAF <- mean((AA+AF)/2)
> AVEAAAG <- mean((AA+AG)/2)
> AVEAAAH <- mean((AA+AH)/2)
> AVEAABA <- mean((AA+BA)/2)
> AVEAABB <- mean((AA+BB)/2)
> AVEAABC <- mean((AA+BC)/2)
> AVEAABD <- mean((AA+BD)/2)
> AVEAABE <- mean((AA+BE)/2)
> AVEAABF <- mean((AA+BF)/2)
> AVEAABG <- mean((AA+BG)/2)
> AVEAABH <- mean((AA+BH)/2)
> AVEAACA <- mean((AA+CA)/2)
> AVEAACB <- mean((AA+CB)/2)
> AVEAACC <- mean((AA+CC)/2)
> AVEAACD <- mean((AA+CD)/2)
> AVEAACE <- mean((AA+CE)/2)
> AVEAACF <- mean((AA+CF)/2)
> AVEAACG <- mean((AA+CG)/2)
> AVEAACH <- mean((AA+CH)/2)
> AVEABAA <- mean((AB+AA)/2)
> AVEABAB <- mean((AB+AB)/2)
> AVEABAC <- mean((AB+AC)/2)
> AVEABAD <- mean((AB+AD)/2)
> AVEABAE <- mean((AB+AE)/2)
> AVEABAF <- mean((AB+AF)/2)
> AVEABAG <- mean((AB+AG)/2)
> AVEABAH <- mean((AB+AH)/2)
> AVEABBA <- mean((AB+BA)/2)
> AVEABBB <- mean((AB+BB)/2)
> AVEABBC <- mean((AB+BC)/2)
> AVEABBD <- mean((AB+BD)/2)
> AVEABBE <- mean((AB+BE)/2)
> AVEABBF <- mean((AB+BF)/2)
> AVEABBG <- mean((AB+BG)/2)
> AVEABBH <- mean((AB+BH)/2)
> AVEABCA <- mean((AB+CA)/2)
> AVEABCB <- mean((AB+CB)/2)
> AVEABCC <- mean((AB+CC)/2)
> AVEABCD <- mean((AB+CD)/2)
> AVEABCE <- mean((AB+CE)/2)
> AVEABCF <- mean((AB+CF)/2)
> AVEABCG <- mean((AB+CG)/2)
> AVEABCH <- mean((AB+CH)/2)
> AVEACAA <- mean((AC+AA)/2)
> AVEACAB <- mean((AC+AB)/2)
> AVEACAC <- mean((AC+AC)/2)
> AVEACAD <- mean((AC+AD)/2)
> AVEACAE <- mean((AC+AE)/2)
> AVEACAF <- mean((AC+AF)/2)
> AVEACAG <- mean((AC+AG)/2)
> AVEACAH <- mean((AC+AH)/2)
> AVEACBA <- mean((AC+BA)/2)
> AVEACBB <- mean((AC+BB)/2)
> AVEACBC <- mean((AC+BC)/2)
> AVEACBD <- mean((AC+BD)/2)
> AVEACBE <- mean((AC+BE)/2)
> AVEACBF <- mean((AC+BF)/2)
> AVEACBG <- mean((AC+BG)/2)
> AVEACBH <- mean((AC+BH)/2)
> AVEACCA <- mean((AC+CA)/2)
> AVEACCB <- mean((AC+CB)/2)
> AVEACCC <- mean((AC+CC)/2)
> AVEACCD <- mean((AC+CD)/2)
> AVEACCE <- mean((AC+CE)/2)
> AVEACCF <- mean((AC+CF)/2)
> AVEACCG <- mean((AC+CG)/2)
> AVEACCH <- mean((AC+CH)/2)
> AVEADAA <- mean((AD+AA)/2)
> AVEADAB <- mean((AD+AB)/2)
> AVEADAC <- mean((AD+AC)/2)
> AVEADAD <- mean((AD+AD)/2)
> AVEADAE <- mean((AD+AE)/2)
> AVEADAF <- mean((AD+AF)/2)
> AVEADAG <- mean((AD+AG)/2)
> AVEADAH <- mean((AD+AH)/2)
> AVEADBA <- mean((AD+BA)/2)
> AVEADBB <- mean((AD+BB)/2)
> AVEADBC <- mean((AD+BC)/2)
> AVEADBD <- mean((AD+BD)/2)
> AVEADBE <- mean((AD+BE)/2)
> AVEADBF <- mean((AD+BF)/2)
> AVEADBG <- mean((AD+BG)/2)
> AVEADBH <- mean((AD+BH)/2)
> AVEADCA <- mean((AD+CA)/2)
> AVEADCB <- mean((AD+CB)/2)
> AVEADCC <- mean((AD+CC)/2)
> AVEADCD <- mean((AD+CD)/2)
> AVEADCE <- mean((AD+CE)/2)
> AVEADCF <- mean((AD+CF)/2)
> AVEADCG <- mean((AD+CG)/2)
> AVEADCH <- mean((AD+CH)/2)
> AVEAEAA <- mean((AE+AA)/2)
> AVEAEAB <- mean((AE+AB)/2)
> AVEAEAC <- mean((AE+AC)/2)
> AVEAEAD <- mean((AE+AD)/2)
> AVEAEAE <- mean((AE+AE)/2)
> AVEAEAF <- mean((AE+AF)/2)
> AVEAEAG <- mean((AE+AG)/2)
> AVEAEAH <- mean((AE+AH)/2)
> AVEAEBA <- mean((AE+BA)/2)
> AVEAEBB <- mean((AE+BB)/2)
> AVEAEBC <- mean((AE+BC)/2)
> AVEAEBD <- mean((AE+BD)/2)
> AVEAEBE <- mean((AE+BE)/2)
> AVEAEBF <- mean((AE+BF)/2)
> AVEAEBG <- mean((AE+BG)/2)
> AVEAEBH <- mean((AE+BH)/2)
> AVEAECA <- mean((AE+CA)/2)
> AVEAECB <- mean((AE+CB)/2)
> AVEAECC <- mean((AE+CC)/2)
> AVEAECD <- mean((AE+CD)/2)
> AVEAECE <- mean((AE+CE)/2)
> AVEAECF <- mean((AE+CF)/2)
> AVEAECG <- mean((AE+CG)/2)
> AVEAECH <- mean((AE+CH)/2)
> AVEAFAA <- mean((AF+AA)/2)
> AVEAFAB <- mean((AF+AB)/2)
> AVEAFAC <- mean((AF+AC)/2)
> AVEAFAD <- mean((AF+AD)/2)
> AVEAFAE <- mean((AF+AE)/2)
> AVEAFAF <- mean((AF+AF)/2)
> AVEAFAG <- mean((AF+AG)/2)
> AVEAFAH <- mean((AF+AH)/2)
> AVEAFBA <- mean((AF+BA)/2)
> AVEAFBB <- mean((AF+BB)/2)
> AVEAFBC <- mean((AF+BC)/2)
> AVEAFBD <- mean((AF+BD)/2)
> AVEAFBE <- mean((AF+BE)/2)
> AVEAFBF <- mean((AF+BF)/2)
> AVEAFBG <- mean((AF+BG)/2)
> AVEAFBH <- mean((AF+BH)/2)
> AVEAFCA <- mean((AF+CA)/2)
> AVEAFCB <- mean((AF+CB)/2)
> AVEAFCC <- mean((AF+CC)/2)
> AVEAFCD <- mean((AF+CD)/2)
> AVEAFCE <- mean((AF+CE)/2)
> AVEAFCF <- mean((AF+CF)/2)
> AVEAFCG <- mean((AF+CG)/2)
> AVEAFCH <- mean((AF+CH)/2)
> AVEAGAA <- mean((AG+AA)/2)
> AVEAGAB <- mean((AG+AB)/2)
> AVEAGAC <- mean((AG+AC)/2)
> AVEAGAD <- mean((AG+AD)/2)
> AVEAGAE <- mean((AG+AE)/2)
> AVEAGAF <- mean((AG+AF)/2)
> AVEAGAG <- mean((AG+AG)/2)
> AVEAGAH <- mean((AG+AH)/2)
> AVEAGBA <- mean((AG+BA)/2)
> AVEAGBB <- mean((AG+BB)/2)
> AVEAGBC <- mean((AG+BC)/2)
> AVEAGBD <- mean((AG+BD)/2)
> AVEAGBE <- mean((AG+BE)/2)
> AVEAGBF <- mean((AG+BF)/2)
> AVEAGBG <- mean((AG+BG)/2)
> AVEAGBH <- mean((AG+BH)/2)
> AVEAGCA <- mean((AG+CA)/2)
> AVEAGCB <- mean((AG+CB)/2)
> AVEAGCC <- mean((AG+CC)/2)
> AVEAGCD <- mean((AG+CD)/2)
> AVEAGCE <- mean((AG+CE)/2)
> AVEAGCF <- mean((AG+CF)/2)
> AVEAGCG <- mean((AG+CG)/2)
> AVEAGCH <- mean((AG+CH)/2)
> AVEAHAA <- mean((AH+AA)/2)
> AVEAHAB <- mean((AH+AB)/2)
> AVEAHAC <- mean((AH+AC)/2)
> AVEAHAD <- mean((AH+AD)/2)
> AVEAHAE <- mean((AH+AE)/2)
> AVEAHAF <- mean((AH+AF)/2)
> AVEAHAG <- mean((AH+AG)/2)
> AVEAHAH <- mean((AH+AH)/2)
> AVEAHBA <- mean((AH+BA)/2)
> AVEAHBB <- mean((AH+BB)/2)
> AVEAHBC <- mean((AH+BC)/2)
> AVEAHBD <- mean((AH+BD)/2)
> AVEAHBE <- mean((AH+BE)/2)
> AVEAHBF <- mean((AH+BF)/2)
> AVEAHBG <- mean((AH+BG)/2)
> AVEAHBH <- mean((AH+BH)/2)
> AVEAHCA <- mean((AH+CA)/2)
> AVEAHCB <- mean((AH+CB)/2)
> AVEAHCC <- mean((AH+CC)/2)
> AVEAHCD <- mean((AH+CD)/2)
> AVEAHCE <- mean((AH+CE)/2)
> AVEAHCF <- mean((AH+CF)/2)
> AVEAHCG <- mean((AH+CG)/2)
> AVEAHCH <- mean((AH+CH)/2)
> AVEBAAA <- mean((BA+AA)/2)
> AVEBAAB <- mean((BA+AB)/2)
> AVEBAAC <- mean((BA+AC)/2)
> AVEBAAD <- mean((BA+AD)/2)
> AVEBAAE <- mean((BA+AE)/2)
> AVEBAAF <- mean((BA+AF)/2)
> AVEBAAG <- mean((BA+AG)/2)
> AVEBAAH <- mean((BA+AH)/2)
> AVEBABA <- mean((BA+BA)/2)
> AVEBABB <- mean((BA+BB)/2)
> AVEBABC <- mean((BA+BC)/2)
> AVEBABD <- mean((BA+BD)/2)
> AVEBABE <- mean((BA+BE)/2)
> AVEBABF <- mean((BA+BF)/2)
> AVEBABG <- mean((BA+BG)/2)
> AVEBABH <- mean((BA+BH)/2)
> AVEBACA <- mean((BA+CA)/2)
> AVEBACB <- mean((BA+CB)/2)
> AVEBACC <- mean((BA+CC)/2)
> AVEBACD <- mean((BA+CD)/2)
> AVEBACE <- mean((BA+CE)/2)
> AVEBACF <- mean((BA+CF)/2)
> AVEBACG <- mean((BA+CG)/2)
> AVEBACH <- mean((BA+CH)/2)
> AVEBBAA <- mean((BB+AA)/2)
> AVEBBAB <- mean((BB+AB)/2)
> AVEBBAC <- mean((BB+AC)/2)
> AVEBBAD <- mean((BB+AD)/2)
> AVEBBAE <- mean((BB+AE)/2)
> AVEBBAF <- mean((BB+AF)/2)
> AVEBBAG <- mean((BB+AG)/2)
> AVEBBAH <- mean((BB+AH)/2)
> AVEBBBA <- mean((BB+BA)/2)
> AVEBBBB <- mean((BB+BB)/2)
> AVEBBBC <- mean((BB+BC)/2)
> AVEBBBD <- mean((BB+BD)/2)
> AVEBBBE <- mean((BB+BE)/2)
> AVEBBBF <- mean((BB+BF)/2)
> AVEBBBG <- mean((BB+BG)/2)
> AVEBBBH <- mean((BB+BH)/2)
> AVEBBCA <- mean((BB+CA)/2)
> AVEBBCB <- mean((BB+CB)/2)
> AVEBBCC <- mean((BB+CC)/2)
> AVEBBCD <- mean((BB+CD)/2)
> AVEBBCE <- mean((BB+CE)/2)
> AVEBBCF <- mean((BB+CF)/2)
> AVEBBCG <- mean((BB+CG)/2)
> AVEBBCH <- mean((BB+CH)/2)
> AVEBCAA <- mean((BC+AA)/2)
> AVEBCAB <- mean((BC+AB)/2)
> AVEBCAC <- mean((BC+AC)/2)
> AVEBCAD <- mean((BC+AD)/2)
> AVEBCAE <- mean((BC+AE)/2)
> AVEBCAF <- mean((BC+AF)/2)
> AVEBCAG <- mean((BC+AG)/2)
> AVEBCAH <- mean((BC+AH)/2)
> AVEBCBA <- mean((BC+BA)/2)
> AVEBCBB <- mean((BC+BB)/2)
> AVEBCBC <- mean((BC+BC)/2)
> AVEBCBD <- mean((BC+BD)/2)
> AVEBCBE <- mean((BC+BE)/2)
> AVEBCBF <- mean((BC+BF)/2)
> AVEBCBG <- mean((BC+BG)/2)
> AVEBCBH <- mean((BC+BH)/2)
> AVEBCCA <- mean((BC+CA)/2)
> AVEBCCB <- mean((BC+CB)/2)
> AVEBCCC <- mean((BC+CC)/2)
> AVEBCCD <- mean((BC+CD)/2)
> AVEBCCE <- mean((BC+CE)/2)
> AVEBCCF <- mean((BC+CF)/2)
> AVEBCCG <- mean((BC+CG)/2)
> AVEBCCH <- mean((BC+CH)/2)
> AVEBDAA <- mean((BD+AA)/2)
> AVEBDAB <- mean((BD+AB)/2)
> AVEBDAC <- mean((BD+AC)/2)
> AVEBDAD <- mean((BD+AD)/2)
> AVEBDAE <- mean((BD+AE)/2)
> AVEBDAF <- mean((BD+AF)/2)
> AVEBDAG <- mean((BD+AG)/2)
> AVEBDAH <- mean((BD+AH)/2)
> AVEBDBA <- mean((BD+BA)/2)
> AVEBDBB <- mean((BD+BB)/2)
> AVEBDBC <- mean((BD+BC)/2)
> AVEBDBD <- mean((BD+BD)/2)
> AVEBDBE <- mean((BD+BE)/2)
> AVEBDBF <- mean((BD+BF)/2)
> AVEBDBG <- mean((BD+BG)/2)
> AVEBDBH <- mean((BD+BH)/2)
> AVEBDCA <- mean((BD+CA)/2)
> AVEBDCB <- mean((BD+CB)/2)
> AVEBDCC <- mean((BD+CC)/2)
> AVEBDCD <- mean((BD+CD)/2)
> AVEBDCE <- mean((BD+CE)/2)
> AVEBDCF <- mean((BD+CF)/2)
> AVEBDCG <- mean((BD+CG)/2)
> AVEBDCH <- mean((BD+CH)/2)
> AVEBEAA <- mean((BE+AA)/2)
> AVEBEAB <- mean((BE+AB)/2)
> AVEBEAC <- mean((BE+AC)/2)
> AVEBEAD <- mean((BE+AD)/2)
> AVEBEAE <- mean((BE+AE)/2)
> AVEBEAF <- mean((BE+AF)/2)
> AVEBEAG <- mean((BE+AG)/2)
> AVEBEAH <- mean((BE+AH)/2)
> AVEBEBA <- mean((BE+BA)/2)
> AVEBEBB <- mean((BE+BB)/2)
> AVEBEBC <- mean((BE+BC)/2)
> AVEBEBD <- mean((BE+BD)/2)
> AVEBEBE <- mean((BE+BE)/2)
> AVEBEBF <- mean((BE+BF)/2)
> AVEBEBG <- mean((BE+BG)/2)
> AVEBEBH <- mean((BE+BH)/2)
> AVEBECA <- mean((BE+CA)/2)
> AVEBECB <- mean((BE+CB)/2)
> AVEBECC <- mean((BE+CC)/2)
> AVEBECD <- mean((BE+CD)/2)
> AVEBECE <- mean((BE+CE)/2)
> AVEBECF <- mean((BE+CF)/2)
> AVEBECG <- mean((BE+CG)/2)
> AVEBECH <- mean((BE+CH)/2)
> AVEBFAA <- mean((BF+AA)/2)
> AVEBFAB <- mean((BF+AB)/2)
> AVEBFAC <- mean((BF+AC)/2)
> AVEBFAD <- mean((BF+AD)/2)
> AVEBFAE <- mean((BF+AE)/2)
> AVEBFAF <- mean((BF+AF)/2)
> AVEBFAG <- mean((BF+AG)/2)
> AVEBFAH <- mean((BF+AH)/2)
> AVEBFBA <- mean((BF+BA)/2)
> AVEBFBB <- mean((BF+BB)/2)
> AVEBFBC <- mean((BF+BC)/2)
> AVEBFBD <- mean((BF+BD)/2)
> AVEBFBE <- mean((BF+BE)/2)
> AVEBFBF <- mean((BF+BF)/2)
> AVEBFBG <- mean((BF+BG)/2)
> AVEBFBH <- mean((BF+BH)/2)
> AVEBFCA <- mean((BF+CA)/2)
> AVEBFCB <- mean((BF+CB)/2)
> AVEBFCC <- mean((BF+CC)/2)
> AVEBFCD <- mean((BF+CD)/2)
> AVEBFCE <- mean((BF+CE)/2)
> AVEBFCF <- mean((BF+CF)/2)
> AVEBFCG <- mean((BF+CG)/2)
> AVEBFCH <- mean((BF+CH)/2)
> AVEBGAA <- mean((BG+AA)/2)
> AVEBGAB <- mean((BG+AB)/2)
> AVEBGAC <- mean((BG+AC)/2)
> AVEBGAD <- mean((BG+AD)/2)
> AVEBGAE <- mean((BG+AE)/2)
> AVEBGAF <- mean((BG+AF)/2)
> AVEBGAG <- mean((BG+AG)/2)
> AVEBGAH <- mean((BG+AH)/2)
> AVEBGBA <- mean((BG+BA)/2)
> AVEBGBB <- mean((BG+BB)/2)
> AVEBGBC <- mean((BG+BC)/2)
> AVEBGBD <- mean((BG+BD)/2)
> AVEBGBE <- mean((BG+BE)/2)
> AVEBGBF <- mean((BG+BF)/2)
> AVEBGBG <- mean((BG+BG)/2)
> AVEBGBH <- mean((BG+BH)/2)
> AVEBGCA <- mean((BG+CA)/2)
> AVEBGCB <- mean((BG+CB)/2)
> AVEBGCC <- mean((BG+CC)/2)
> AVEBGCD <- mean((BG+CD)/2)
> AVEBGCE <- mean((BG+CE)/2)
> AVEBGCF <- mean((BG+CF)/2)
> AVEBGCG <- mean((BG+CG)/2)
> AVEBGCH <- mean((BG+CH)/2)
> AVEBHAA <- mean((BH+AA)/2)
> AVEBHAB <- mean((BH+AB)/2)
> AVEBHAC <- mean((BH+AC)/2)
> AVEBHAD <- mean((BH+AD)/2)
> AVEBHAE <- mean((BH+AE)/2)
> AVEBHAF <- mean((BH+AF)/2)
> AVEBHAG <- mean((BH+AG)/2)
> AVEBHAH <- mean((BH+AH)/2)
> AVEBHBA <- mean((BH+BA)/2)
> AVEBHBB <- mean((BH+BB)/2)
> AVEBHBC <- mean((BH+BC)/2)
> AVEBHBD <- mean((BH+BD)/2)
> AVEBHBE <- mean((BH+BE)/2)
> AVEBHBF <- mean((BH+BF)/2)
> AVEBHBG <- mean((BH+BG)/2)
> AVEBHBH <- mean((BH+BH)/2)
> AVEBHCA <- mean((BH+CA)/2)
> AVEBHCB <- mean((BH+CB)/2)
> AVEBHCC <- mean((BH+CC)/2)
> AVEBHCD <- mean((BH+CD)/2)
> AVEBHCE <- mean((BH+CE)/2)
> AVEBHCF <- mean((BH+CF)/2)
> AVEBHCG <- mean((BH+CG)/2)
> AVEBHCH <- mean((BH+CH)/2)
> AVECAAA <- mean((CA+AA)/2)
> AVECAAB <- mean((CA+AB)/2)
> AVECAAC <- mean((CA+AC)/2)
> AVECAAD <- mean((CA+AD)/2)
> AVECAAE <- mean((CA+AE)/2)
> AVECAAF <- mean((CA+AF)/2)
> AVECAAG <- mean((CA+AG)/2)
> AVECAAH <- mean((CA+AH)/2)
> AVECABA <- mean((CA+BA)/2)
> AVECABB <- mean((CA+BB)/2)
> AVECABC <- mean((CA+BC)/2)
> AVECABD <- mean((CA+BD)/2)
> AVECABE <- mean((CA+BE)/2)
> AVECABF <- mean((CA+BF)/2)
> AVECABG <- mean((CA+BG)/2)
> AVECABH <- mean((CA+BH)/2)
> AVECACA <- mean((CA+CA)/2)
> AVECACB <- mean((CA+CB)/2)
> AVECACC <- mean((CA+CC)/2)
> AVECACD <- mean((CA+CD)/2)
> AVECACE <- mean((CA+CE)/2)
> AVECACF <- mean((CA+CF)/2)
> AVECACG <- mean((CA+CG)/2)
> AVECACH <- mean((CA+CH)/2)
> AVECBAA <- mean((CB+AA)/2)
> AVECBAB <- mean((CB+AB)/2)
> AVECBAC <- mean((CB+AC)/2)
> AVECBAD <- mean((CB+AD)/2)
> AVECBAE <- mean((CB+AE)/2)
> AVECBAF <- mean((CB+AF)/2)
> AVECBAG <- mean((CB+AG)/2)
> AVECBAH <- mean((CB+AH)/2)
> AVECBBA <- mean((CB+BA)/2)
> AVECBBB <- mean((CB+BB)/2)
> AVECBBC <- mean((CB+BC)/2)
> AVECBBD <- mean((CB+BD)/2)
> AVECBBE <- mean((CB+BE)/2)
> AVECBBF <- mean((CB+BF)/2)
> AVECBBG <- mean((CB+BG)/2)
> AVECBBH <- mean((CB+BH)/2)
> AVECBCA <- mean((CB+CA)/2)
> AVECBCB <- mean((CB+CB)/2)
> AVECBCC <- mean((CB+CC)/2)
> AVECBCD <- mean((CB+CD)/2)
> AVECBCE <- mean((CB+CE)/2)
> AVECBCF <- mean((CB+CF)/2)
> AVECBCG <- mean((CB+CG)/2)
> AVECBCH <- mean((CB+CH)/2)
> AVECCAA <- mean((CC+AA)/2)
> AVECCAB <- mean((CC+AB)/2)
> AVECCAC <- mean((CC+AC)/2)
> AVECCAD <- mean((CC+AD)/2)
> AVECCAE <- mean((CC+AE)/2)
> AVECCAF <- mean((CC+AF)/2)
> AVECCAG <- mean((CC+AG)/2)
> AVECCAH <- mean((CC+AH)/2)
> AVECCBA <- mean((CC+BA)/2)
> AVECCBB <- mean((CC+BB)/2)
> AVECCBC <- mean((CC+BC)/2)
> AVECCBD <- mean((CC+BD)/2)
> AVECCBE <- mean((CC+BE)/2)
> AVECCBF <- mean((CC+BF)/2)
> AVECCBG <- mean((CC+BG)/2)
> AVECCBH <- mean((CC+BH)/2)
> AVECCCA <- mean((CC+CA)/2)
> AVECCCB <- mean((CC+CB)/2)
> AVECCCC <- mean((CC+CC)/2)
> AVECCCD <- mean((CC+CD)/2)
> AVECCCE <- mean((CC+CE)/2)
> AVECCCF <- mean((CC+CF)/2)
> AVECCCG <- mean((CC+CG)/2)
> AVECCCH <- mean((CC+CH)/2)
> AVECDAA <- mean((CD+AA)/2)
> AVECDAB <- mean((CD+AB)/2)
> AVECDAC <- mean((CD+AC)/2)
> AVECDAD <- mean((CD+AD)/2)
> AVECDAE <- mean((CD+AE)/2)
> AVECDAF <- mean((CD+AF)/2)
> AVECDAG <- mean((CD+AG)/2)
> AVECDAH <- mean((CD+AH)/2)
> AVECDBA <- mean((CD+BA)/2)
> AVECDBB <- mean((CD+BB)/2)
> AVECDBC <- mean((CD+BC)/2)
> AVECDBD <- mean((CD+BD)/2)
> AVECDBE <- mean((CD+BE)/2)
> AVECDBF <- mean((CD+BF)/2)
> AVECDBG <- mean((CD+BG)/2)
> AVECDBH <- mean((CD+BH)/2)
> AVECDCA <- mean((CD+CA)/2)
> AVECDCB <- mean((CD+CB)/2)
> AVECDCC <- mean((CD+CC)/2)
> AVECDCD <- mean((CD+CD)/2)
> AVECDCE <- mean((CD+CE)/2)
> AVECDCF <- mean((CD+CF)/2)
> AVECDCG <- mean((CD+CG)/2)
> AVECDCH <- mean((CD+CH)/2)
> AVECEAA <- mean((CE+AA)/2)
> AVECEAB <- mean((CE+AB)/2)
> AVECEAC <- mean((CE+AC)/2)
> AVECEAD <- mean((CE+AD)/2)
> AVECEAE <- mean((CE+AE)/2)
> AVECEAF <- mean((CE+AF)/2)
> AVECEAG <- mean((CE+AG)/2)
> AVECEAH <- mean((CE+AH)/2)
> AVECEBA <- mean((CE+BA)/2)
> AVECEBB <- mean((CE+BB)/2)
> AVECEBC <- mean((CE+BC)/2)
> AVECEBD <- mean((CE+BD)/2)
> AVECEBE <- mean((CE+BE)/2)
> AVECEBF <- mean((CE+BF)/2)
> AVECEBG <- mean((CE+BG)/2)
> AVECEBH <- mean((CE+BH)/2)
> AVECECA <- mean((CE+CA)/2)
> AVECECB <- mean((CE+CB)/2)
> AVECECC <- mean((CE+CC)/2)
> AVECECD <- mean((CE+CD)/2)
> AVECECE <- mean((CE+CE)/2)
> AVECECF <- mean((CE+CF)/2)
> AVECECG <- mean((CE+CG)/2)
> AVECECH <- mean((CE+CH)/2)
> AVECFAA <- mean((CF+AA)/2)
> AVECFAB <- mean((CF+AB)/2)
> AVECFAC <- mean((CF+AC)/2)
> AVECFAD <- mean((CF+AD)/2)
> AVECFAE <- mean((CF+AE)/2)
> AVECFAF <- mean((CF+AF)/2)
> AVECFAG <- mean((CF+AG)/2)
> AVECFAH <- mean((CF+AH)/2)
> AVECFBA <- mean((CF+BA)/2)
> AVECFBB <- mean((CF+BB)/2)
> AVECFBC <- mean((CF+BC)/2)
> AVECFBD <- mean((CF+BD)/2)
> AVECFBE <- mean((CF+BE)/2)
> AVECFBF <- mean((CF+BF)/2)
> AVECFBG <- mean((CF+BG)/2)
> AVECFBH <- mean((CF+BH)/2)
> AVECFCA <- mean((CF+CA)/2)
> AVECFCB <- mean((CF+CB)/2)
> AVECFCC <- mean((CF+CC)/2)
> AVECFCD <- mean((CF+CD)/2)
> AVECFCE <- mean((CF+CE)/2)
> AVECFCF <- mean((CF+CF)/2)
> AVECFCG <- mean((CF+CG)/2)
> AVECFCH <- mean((CF+CH)/2)
> AVECGAA <- mean((CG+AA)/2)
> AVECGAB <- mean((CG+AB)/2)
> AVECGAC <- mean((CG+AC)/2)
> AVECGAD <- mean((CG+AD)/2)
> AVECGAE <- mean((CG+AE)/2)
> AVECGAF <- mean((CG+AF)/2)
> AVECGAG <- mean((CG+AG)/2)
> AVECGAH <- mean((CG+AH)/2)
> AVECGBA <- mean((CG+BA)/2)
> AVECGBB <- mean((CG+BB)/2)
> AVECGBC <- mean((CG+BC)/2)
> AVECGBD <- mean((CG+BD)/2)
> AVECGBE <- mean((CG+BE)/2)
> AVECGBF <- mean((CG+BF)/2)
> AVECGBG <- mean((CG+BG)/2)
> AVECGBH <- mean((CG+BH)/2)
> AVECGCA <- mean((CG+CA)/2)
> AVECGCB <- mean((CG+CB)/2)
> AVECGCC <- mean((CG+CC)/2)
> AVECGCD <- mean((CG+CD)/2)
> AVECGCE <- mean((CG+CE)/2)
> AVECGCF <- mean((CG+CF)/2)
> AVECGCG <- mean((CG+CG)/2)
> AVECGCH <- mean((CG+CH)/2)
> AVECHAA <- mean((CH+AA)/2)
> AVECHAB <- mean((CH+AB)/2)
> AVECHAC <- mean((CH+AC)/2)
> AVECHAD <- mean((CH+AD)/2)
> AVECHAE <- mean((CH+AE)/2)
> AVECHAF <- mean((CH+AF)/2)
> AVECHAG <- mean((CH+AG)/2)
> AVECHAH <- mean((CH+AH)/2)
> AVECHBA <- mean((CH+BA)/2)
> AVECHBB <- mean((CH+BB)/2)
> AVECHBC <- mean((CH+BC)/2)
> AVECHBD <- mean((CH+BD)/2)
> AVECHBE <- mean((CH+BE)/2)
> AVECHBF <- mean((CH+BF)/2)
> AVECHBG <- mean((CH+BG)/2)
> AVECHBH <- mean((CH+BH)/2)
> AVECHCA <- mean((CH+CA)/2)
> AVECHCB <- mean((CH+CB)/2)
> AVECHCC <- mean((CH+CC)/2)
> AVECHCD <- mean((CH+CD)/2)
> AVECHCE <- mean((CH+CE)/2)
> AVECHCF <- mean((CH+CF)/2)
> AVECHCG <- mean((CH+CG)/2)
> AVECHCH <- mean((CH+CH)/2)
> dAAAA <- numeric()
> bAAAA <- 0
> cAAAA <- 0
> MNAAAA <- 0
> dAAAB <- numeric()
> bAAAB <- 0
> cAAAB <- 0
> MNAAAB <- 0
> dAAAC <- numeric()
> bAAAC <- 0
> cAAAC <- 0
> MNAAAC <- 0
> dAAAD <- numeric()
> bAAAD <- 0
> cAAAD <- 0
> MNAAAD <- 0
> dAAAE <- numeric()
> bAAAE <- 0
> cAAAE <- 0
> MNAAAE <- 0
> dAAAF <- numeric()
> bAAAF <- 0
> cAAAF <- 0
> MNAAAF <- 0
> dAAAG <- numeric()
> bAAAG <- 0
> cAAAG <- 0
> MNAAAG <- 0
> dAAAH <- numeric()
> bAAAH <- 0
> cAAAH <- 0
> MNAAAH <- 0
> dAABA <- numeric()
> bAABA <- 0
> cAABA <- 0
> MNAABA <- 0
> dAABB <- numeric()
> bAABB <- 0
> cAABB <- 0
> MNAABB <- 0
> dAABC <- numeric()
> bAABC <- 0
> cAABC <- 0
> MNAABC <- 0
> dAABD <- numeric()
> bAABD <- 0
> cAABD <- 0
> MNAABD <- 0
> dAABE <- numeric()
> bAABE <- 0
> cAABE <- 0
> MNAABE <- 0
> dAABF <- numeric()
> bAABF <- 0
> cAABF <- 0
> MNAABF <- 0
> dAABG <- numeric()
> bAABG <- 0
> cAABG <- 0
> MNAABG <- 0
> dAABH <- numeric()
> bAABH <- 0
> cAABH <- 0
> MNAABH <- 0
> dAACA <- numeric()
> bAACA <- 0
> cAACA <- 0
> MNAACA <- 0
> dAACB <- numeric()
> bAACB <- 0
> cAACB <- 0
> MNAACB <- 0
> dAACC <- numeric()
> bAACC <- 0
> cAACC <- 0
> MNAACC <- 0
> dAACD <- numeric()
> bAACD <- 0
> cAACD <- 0
> MNAACD <- 0
> dAACE <- numeric()
> bAACE <- 0
> cAACE <- 0
> MNAACE <- 0
> dAACF <- numeric()
> bAACF <- 0
> cAACF <- 0
> MNAACF <- 0
> dAACG <- numeric()
> bAACG <- 0
> cAACG <- 0
> MNAACG <- 0
> dAACH <- numeric()
> bAACH <- 0
> cAACH <- 0
> MNAACH <- 0
> dABAA <- numeric()
> bABAA <- 0
> cABAA <- 0
> MNABAA <- 0
> dABAB <- numeric()
> bABAB <- 0
> cABAB <- 0
> MNABAB <- 0
> dABAC <- numeric()
> bABAC <- 0
> cABAC <- 0
> MNABAC <- 0
> dABAD <- numeric()
> bABAD <- 0
> cABAD <- 0
> MNABAD <- 0
> dABAE <- numeric()
> bABAE <- 0
> cABAE <- 0
> MNABAE <- 0
> dABAF <- numeric()
> bABAF <- 0
> cABAF <- 0
> MNABAF <- 0
> dABAG <- numeric()
> bABAG <- 0
> cABAG <- 0
> MNABAG <- 0
> dABAH <- numeric()
> bABAH <- 0
> cABAH <- 0
> MNABAH <- 0
> dABBA <- numeric()
> bABBA <- 0
> cABBA <- 0
> MNABBA <- 0
> dABBB <- numeric()
> bABBB <- 0
> cABBB <- 0
> MNABBB <- 0
> dABBC <- numeric()
> bABBC <- 0
> cABBC <- 0
> MNABBC <- 0
> dABBD <- numeric()
> bABBD <- 0
> cABBD <- 0
> MNABBD <- 0
> dABBE <- numeric()
> bABBE <- 0
> cABBE <- 0
> MNABBE <- 0
> dABBF <- numeric()
> bABBF <- 0
> cABBF <- 0
> MNABBF <- 0
> dABBG <- numeric()
> bABBG <- 0
> cABBG <- 0
> MNABBG <- 0
> dABBH <- numeric()
> bABBH <- 0
> cABBH <- 0
> MNABBH <- 0
> dABCA <- numeric()
> bABCA <- 0
> cABCA <- 0
> MNABCA <- 0
> dABCB <- numeric()
> bABCB <- 0
> cABCB <- 0
> MNABCB <- 0
> dABCC <- numeric()
> bABCC <- 0
> cABCC <- 0
> MNABCC <- 0
> dABCD <- numeric()
> bABCD <- 0
> cABCD <- 0
> MNABCD <- 0
> dABCE <- numeric()
> bABCE <- 0
> cABCE <- 0
> MNABCE <- 0
> dABCF <- numeric()
> bABCF <- 0
> cABCF <- 0
> MNABCF <- 0
> dABCG <- numeric()
> bABCG <- 0
> cABCG <- 0
> MNABCG <- 0
> dABCH <- numeric()
> bABCH <- 0
> cABCH <- 0
> MNABCH <- 0
> dACAA <- numeric()
> bACAA <- 0
> cACAA <- 0
> MNACAA <- 0
> dACAB <- numeric()
> bACAB <- 0
> cACAB <- 0
> MNACAB <- 0
> dACAC <- numeric()
> bACAC <- 0
> cACAC <- 0
> MNACAC <- 0
> dACAD <- numeric()
> bACAD <- 0
> cACAD <- 0
> MNACAD <- 0
> dACAE <- numeric()
> bACAE <- 0
> cACAE <- 0
> MNACAE <- 0
> dACAF <- numeric()
> bACAF <- 0
> cACAF <- 0
> MNACAF <- 0
> dACAG <- numeric()
> bACAG <- 0
> cACAG <- 0
> MNACAG <- 0
> dACAH <- numeric()
> bACAH <- 0
> cACAH <- 0
> MNACAH <- 0
> dACBA <- numeric()
> bACBA <- 0
> cACBA <- 0
> MNACBA <- 0
> dACBB <- numeric()
> bACBB <- 0
> cACBB <- 0
> MNACBB <- 0
> dACBC <- numeric()
> bACBC <- 0
> cACBC <- 0
> MNACBC <- 0
> dACBD <- numeric()
> bACBD <- 0
> cACBD <- 0
> MNACBD <- 0
> dACBE <- numeric()
> bACBE <- 0
> cACBE <- 0
> MNACBE <- 0
> dACBF <- numeric()
> bACBF <- 0
> cACBF <- 0
> MNACBF <- 0
> dACBG <- numeric()
> bACBG <- 0
> cACBG <- 0
> MNACBG <- 0
> dACBH <- numeric()
> bACBH <- 0
> cACBH <- 0
> MNACBH <- 0
> dACCA <- numeric()
> bACCA <- 0
> cACCA <- 0
> MNACCA <- 0
> dACCB <- numeric()
> bACCB <- 0
> cACCB <- 0
> MNACCB <- 0
> dACCC <- numeric()
> bACCC <- 0
> cACCC <- 0
> MNACCC <- 0
> dACCD <- numeric()
> bACCD <- 0
> cACCD <- 0
> MNACCD <- 0
> dACCE <- numeric()
> bACCE <- 0
> cACCE <- 0
> MNACCE <- 0
> dACCF <- numeric()
> bACCF <- 0
> cACCF <- 0
> MNACCF <- 0
> dACCG <- numeric()
> bACCG <- 0
> cACCG <- 0
> MNACCG <- 0
> dACCH <- numeric()
> bACCH <- 0
> cACCH <- 0
> MNACCH <- 0
> dADAA <- numeric()
> bADAA <- 0
> cADAA <- 0
> MNADAA <- 0
> dADAB <- numeric()
> bADAB <- 0
> cADAB <- 0
> MNADAB <- 0
> dADAC <- numeric()
> bADAC <- 0
> cADAC <- 0
> MNADAC <- 0
> dADAD <- numeric()
> bADAD <- 0
> cADAD <- 0
> MNADAD <- 0
> dADAE <- numeric()
> bADAE <- 0
> cADAE <- 0
> MNADAE <- 0
> dADAF <- numeric()
> bADAF <- 0
> cADAF <- 0
> MNADAF <- 0
> dADAG <- numeric()
> bADAG <- 0
> cADAG <- 0
> MNADAG <- 0
> dADAH <- numeric()
> bADAH <- 0
> cADAH <- 0
> MNADAH <- 0
> dADBA <- numeric()
> bADBA <- 0
> cADBA <- 0
> MNADBA <- 0
> dADBB <- numeric()
> bADBB <- 0
> cADBB <- 0
> MNADBB <- 0
> dADBC <- numeric()
> bADBC <- 0
> cADBC <- 0
> MNADBC <- 0
> dADBD <- numeric()
> bADBD <- 0
> cADBD <- 0
> MNADBD <- 0
> dADBE <- numeric()
> bADBE <- 0
> cADBE <- 0
> MNADBE <- 0
> dADBF <- numeric()
> bADBF <- 0
> cADBF <- 0
> MNADBF <- 0
> dADBG <- numeric()
> bADBG <- 0
> cADBG <- 0
> MNADBG <- 0
> dADBH <- numeric()
> bADBH <- 0
> cADBH <- 0
> MNADBH <- 0
> dADCA <- numeric()
> bADCA <- 0
> cADCA <- 0
> MNADCA <- 0
> dADCB <- numeric()
> bADCB <- 0
> cADCB <- 0
> MNADCB <- 0
> dADCC <- numeric()
> bADCC <- 0
> cADCC <- 0
> MNADCC <- 0
> dADCD <- numeric()
> bADCD <- 0
> cADCD <- 0
> MNADCD <- 0
> dADCE <- numeric()
> bADCE <- 0
> cADCE <- 0
> MNADCE <- 0
> dADCF <- numeric()
> bADCF <- 0
> cADCF <- 0
> MNADCF <- 0
> dADCG <- numeric()
> bADCG <- 0
> cADCG <- 0
> MNADCG <- 0
> dADCH <- numeric()
> bADCH <- 0
> cADCH <- 0
> MNADCH <- 0
> dAEAA <- numeric()
> bAEAA <- 0
> cAEAA <- 0
> MNAEAA <- 0
> dAEAB <- numeric()
> bAEAB <- 0
> cAEAB <- 0
> MNAEAB <- 0
> dAEAC <- numeric()
> bAEAC <- 0
> cAEAC <- 0
> MNAEAC <- 0
> dAEAD <- numeric()
> bAEAD <- 0
> cAEAD <- 0
> MNAEAD <- 0
> dAEAE <- numeric()
> bAEAE <- 0
> cAEAE <- 0
> MNAEAE <- 0
> dAEAF <- numeric()
> bAEAF <- 0
> cAEAF <- 0
> MNAEAF <- 0
> dAEAG <- numeric()
> bAEAG <- 0
> cAEAG <- 0
> MNAEAG <- 0
> dAEAH <- numeric()
> bAEAH <- 0
> cAEAH <- 0
> MNAEAH <- 0
> dAEBA <- numeric()
> bAEBA <- 0
> cAEBA <- 0
> MNAEBA <- 0
> dAEBB <- numeric()
> bAEBB <- 0
> cAEBB <- 0
> MNAEBB <- 0
> dAEBC <- numeric()
> bAEBC <- 0
> cAEBC <- 0
> MNAEBC <- 0
> dAEBD <- numeric()
> bAEBD <- 0
> cAEBD <- 0
> MNAEBD <- 0
> dAEBE <- numeric()
> bAEBE <- 0
> cAEBE <- 0
> MNAEBE <- 0
> dAEBF <- numeric()
> bAEBF <- 0
> cAEBF <- 0
> MNAEBF <- 0
> dAEBG <- numeric()
> bAEBG <- 0
> cAEBG <- 0
> MNAEBG <- 0
> dAEBH <- numeric()
> bAEBH <- 0
> cAEBH <- 0
> MNAEBH <- 0
> dAECA <- numeric()
> bAECA <- 0
> cAECA <- 0
> MNAECA <- 0
> dAECB <- numeric()
> bAECB <- 0
> cAECB <- 0
> MNAECB <- 0
> dAECC <- numeric()
> bAECC <- 0
> cAECC <- 0
> MNAECC <- 0
> dAECD <- numeric()
> bAECD <- 0
> cAECD <- 0
> MNAECD <- 0
> dAECE <- numeric()
> bAECE <- 0
> cAECE <- 0
> MNAECE <- 0
> dAECF <- numeric()
> bAECF <- 0
> cAECF <- 0
> MNAECF <- 0
> dAECG <- numeric()
> bAECG <- 0
> cAECG <- 0
> MNAECG <- 0
> dAECH <- numeric()
> bAECH <- 0
> cAECH <- 0
> MNAECH <- 0
> dAFAA <- numeric()
> bAFAA <- 0
> cAFAA <- 0
> MNAFAA <- 0
> dAFAB <- numeric()
> bAFAB <- 0
> cAFAB <- 0
> MNAFAB <- 0
> dAFAC <- numeric()
> bAFAC <- 0
> cAFAC <- 0
> MNAFAC <- 0
> dAFAD <- numeric()
> bAFAD <- 0
> cAFAD <- 0
> MNAFAD <- 0
> dAFAE <- numeric()
> bAFAE <- 0
> cAFAE <- 0
> MNAFAE <- 0
> dAFAF <- numeric()
> bAFAF <- 0
> cAFAF <- 0
> MNAFAF <- 0
> dAFAG <- numeric()
> bAFAG <- 0
> cAFAG <- 0
> MNAFAG <- 0
> dAFAH <- numeric()
> bAFAH <- 0
> cAFAH <- 0
> MNAFAH <- 0
> dAFBA <- numeric()
> bAFBA <- 0
> cAFBA <- 0
> MNAFBA <- 0
> dAFBB <- numeric()
> bAFBB <- 0
> cAFBB <- 0
> MNAFBB <- 0
> dAFBC <- numeric()
> bAFBC <- 0
> cAFBC <- 0
> MNAFBC <- 0
> dAFBD <- numeric()
> bAFBD <- 0
> cAFBD <- 0
> MNAFBD <- 0
> dAFBE <- numeric()
> bAFBE <- 0
> cAFBE <- 0
> MNAFBE <- 0
> dAFBF <- numeric()
> bAFBF <- 0
> cAFBF <- 0
> MNAFBF <- 0
> dAFBG <- numeric()
> bAFBG <- 0
> cAFBG <- 0
> MNAFBG <- 0
> dAFBH <- numeric()
> bAFBH <- 0
> cAFBH <- 0
> MNAFBH <- 0
> dAFCA <- numeric()
> bAFCA <- 0
> cAFCA <- 0
> MNAFCA <- 0
> dAFCB <- numeric()
> bAFCB <- 0
> cAFCB <- 0
> MNAFCB <- 0
> dAFCC <- numeric()
> bAFCC <- 0
> cAFCC <- 0
> MNAFCC <- 0
> dAFCD <- numeric()
> bAFCD <- 0
> cAFCD <- 0
> MNAFCD <- 0
> dAFCE <- numeric()
> bAFCE <- 0
> cAFCE <- 0
> MNAFCE <- 0
> dAFCF <- numeric()
> bAFCF <- 0
> cAFCF <- 0
> MNAFCF <- 0
> dAFCG <- numeric()
> bAFCG <- 0
> cAFCG <- 0
> MNAFCG <- 0
> dAFCH <- numeric()
> bAFCH <- 0
> cAFCH <- 0
> MNAFCH <- 0
> dAGAA <- numeric()
> bAGAA <- 0
> cAGAA <- 0
> MNAGAA <- 0
> dAGAB <- numeric()
> bAGAB <- 0
> cAGAB <- 0
> MNAGAB <- 0
> dAGAC <- numeric()
> bAGAC <- 0
> cAGAC <- 0
> MNAGAC <- 0
> dAGAD <- numeric()
> bAGAD <- 0
> cAGAD <- 0
> MNAGAD <- 0
> dAGAE <- numeric()
> bAGAE <- 0
> cAGAE <- 0
> MNAGAE <- 0
> dAGAF <- numeric()
> bAGAF <- 0
> cAGAF <- 0
> MNAGAF <- 0
> dAGAG <- numeric()
> bAGAG <- 0
> cAGAG <- 0
> MNAGAG <- 0
> dAGAH <- numeric()
> bAGAH <- 0
> cAGAH <- 0
> MNAGAH <- 0
> dAGBA <- numeric()
> bAGBA <- 0
> cAGBA <- 0
> MNAGBA <- 0
> dAGBB <- numeric()
> bAGBB <- 0
> cAGBB <- 0
> MNAGBB <- 0
> dAGBC <- numeric()
> bAGBC <- 0
> cAGBC <- 0
> MNAGBC <- 0
> dAGBD <- numeric()
> bAGBD <- 0
> cAGBD <- 0
> MNAGBD <- 0
> dAGBE <- numeric()
> bAGBE <- 0
> cAGBE <- 0
> MNAGBE <- 0
> dAGBF <- numeric()
> bAGBF <- 0
> cAGBF <- 0
> MNAGBF <- 0
> dAGBG <- numeric()
> bAGBG <- 0
> cAGBG <- 0
> MNAGBG <- 0
> dAGBH <- numeric()
> bAGBH <- 0
> cAGBH <- 0
> MNAGBH <- 0
> dAGCA <- numeric()
> bAGCA <- 0
> cAGCA <- 0
> MNAGCA <- 0
> dAGCB <- numeric()
> bAGCB <- 0
> cAGCB <- 0
> MNAGCB <- 0
> dAGCC <- numeric()
> bAGCC <- 0
> cAGCC <- 0
> MNAGCC <- 0
> dAGCD <- numeric()
> bAGCD <- 0
> cAGCD <- 0
> MNAGCD <- 0
> dAGCE <- numeric()
> bAGCE <- 0
> cAGCE <- 0
> MNAGCE <- 0
> dAGCF <- numeric()
> bAGCF <- 0
> cAGCF <- 0
> MNAGCF <- 0
> dAGCG <- numeric()
> bAGCG <- 0
> cAGCG <- 0
> MNAGCG <- 0
> dAGCH <- numeric()
> bAGCH <- 0
> cAGCH <- 0
> MNAGCH <- 0
> dAHAA <- numeric()
> bAHAA <- 0
> cAHAA <- 0
> MNAHAA <- 0
> dAHAB <- numeric()
> bAHAB <- 0
> cAHAB <- 0
> MNAHAB <- 0
> dAHAC <- numeric()
> bAHAC <- 0
> cAHAC <- 0
> MNAHAC <- 0
> dAHAD <- numeric()
> bAHAD <- 0
> cAHAD <- 0
> MNAHAD <- 0
> dAHAE <- numeric()
> bAHAE <- 0
> cAHAE <- 0
> MNAHAE <- 0
> dAHAF <- numeric()
> bAHAF <- 0
> cAHAF <- 0
> MNAHAF <- 0
> dAHAG <- numeric()
> bAHAG <- 0
> cAHAG <- 0
> MNAHAG <- 0
> dAHAH <- numeric()
> bAHAH <- 0
> cAHAH <- 0
> MNAHAH <- 0
> dAHBA <- numeric()
> bAHBA <- 0
> cAHBA <- 0
> MNAHBA <- 0
> dAHBB <- numeric()
> bAHBB <- 0
> cAHBB <- 0
> MNAHBB <- 0
> dAHBC <- numeric()
> bAHBC <- 0
> cAHBC <- 0
> MNAHBC <- 0
> dAHBD <- numeric()
> bAHBD <- 0
> cAHBD <- 0
> MNAHBD <- 0
> dAHBE <- numeric()
> bAHBE <- 0
> cAHBE <- 0
> MNAHBE <- 0
> dAHBF <- numeric()
> bAHBF <- 0
> cAHBF <- 0
> MNAHBF <- 0
> dAHBG <- numeric()
> bAHBG <- 0
> cAHBG <- 0
> MNAHBG <- 0
> dAHBH <- numeric()
> bAHBH <- 0
> cAHBH <- 0
> MNAHBH <- 0
> dAHCA <- numeric()
> bAHCA <- 0
> cAHCA <- 0
> MNAHCA <- 0
> dAHCB <- numeric()
> bAHCB <- 0
> cAHCB <- 0
> MNAHCB <- 0
> dAHCC <- numeric()
> bAHCC <- 0
> cAHCC <- 0
> MNAHCC <- 0
> dAHCD <- numeric()
> bAHCD <- 0
> cAHCD <- 0
> MNAHCD <- 0
> dAHCE <- numeric()
> bAHCE <- 0
> cAHCE <- 0
> MNAHCE <- 0
> dAHCF <- numeric()
> bAHCF <- 0
> cAHCF <- 0
> MNAHCF <- 0
> dAHCG <- numeric()
> bAHCG <- 0
> cAHCG <- 0
> MNAHCG <- 0
> dAHCH <- numeric()
> bAHCH <- 0
> cAHCH <- 0
> MNAHCH <- 0
> dBAAA <- numeric()
> bBAAA <- 0
> cBAAA <- 0
> MNBAAA <- 0
> dBAAB <- numeric()
> bBAAB <- 0
> cBAAB <- 0
> MNBAAB <- 0
> dBAAC <- numeric()
> bBAAC <- 0
> cBAAC <- 0
> MNBAAC <- 0
> dBAAD <- numeric()
> bBAAD <- 0
> cBAAD <- 0
> MNBAAD <- 0
> dBAAE <- numeric()
> bBAAE <- 0
> cBAAE <- 0
> MNBAAE <- 0
> dBAAF <- numeric()
> bBAAF <- 0
> cBAAF <- 0
> MNBAAF <- 0
> dBAAG <- numeric()
> bBAAG <- 0
> cBAAG <- 0
> MNBAAG <- 0
> dBAAH <- numeric()
> bBAAH <- 0
> cBAAH <- 0
> MNBAAH <- 0
> dBABA <- numeric()
> bBABA <- 0
> cBABA <- 0
> MNBABA <- 0
> dBABB <- numeric()
> bBABB <- 0
> cBABB <- 0
> MNBABB <- 0
> dBABC <- numeric()
> bBABC <- 0
> cBABC <- 0
> MNBABC <- 0
> dBABD <- numeric()
> bBABD <- 0
> cBABD <- 0
> MNBABD <- 0
> dBABE <- numeric()
> bBABE <- 0
> cBABE <- 0
> MNBABE <- 0
> dBABF <- numeric()
> bBABF <- 0
> cBABF <- 0
> MNBABF <- 0
> dBABG <- numeric()
> bBABG <- 0
> cBABG <- 0
> MNBABG <- 0
> dBABH <- numeric()
> bBABH <- 0
> cBABH <- 0
> MNBABH <- 0
> dBACA <- numeric()
> bBACA <- 0
> cBACA <- 0
> MNBACA <- 0
> dBACB <- numeric()
> bBACB <- 0
> cBACB <- 0
> MNBACB <- 0
> dBACC <- numeric()
> bBACC <- 0
> cBACC <- 0
> MNBACC <- 0
> dBACD <- numeric()
> bBACD <- 0
> cBACD <- 0
> MNBACD <- 0
> dBACE <- numeric()
> bBACE <- 0
> cBACE <- 0
> MNBACE <- 0
> dBACF <- numeric()
> bBACF <- 0
> cBACF <- 0
> MNBACF <- 0
> dBACG <- numeric()
> bBACG <- 0
> cBACG <- 0
> MNBACG <- 0
> dBACH <- numeric()
> bBACH <- 0
> cBACH <- 0
> MNBACH <- 0
> dBBAA <- numeric()
> bBBAA <- 0
> cBBAA <- 0
> MNBBAA <- 0
> dBBAB <- numeric()
> bBBAB <- 0
> cBBAB <- 0
> MNBBAB <- 0
> dBBAC <- numeric()
> bBBAC <- 0
> cBBAC <- 0
> MNBBAC <- 0
> dBBAD <- numeric()
> bBBAD <- 0
> cBBAD <- 0
> MNBBAD <- 0
> dBBAE <- numeric()
> bBBAE <- 0
> cBBAE <- 0
> MNBBAE <- 0
> dBBAF <- numeric()
> bBBAF <- 0
> cBBAF <- 0
> MNBBAF <- 0
> dBBAG <- numeric()
> bBBAG <- 0
> cBBAG <- 0
> MNBBAG <- 0
> dBBAH <- numeric()
> bBBAH <- 0
> cBBAH <- 0
> MNBBAH <- 0
> dBBBA <- numeric()
> bBBBA <- 0
> cBBBA <- 0
> MNBBBA <- 0
> dBBBB <- numeric()
> bBBBB <- 0
> cBBBB <- 0
> MNBBBB <- 0
> dBBBC <- numeric()
> bBBBC <- 0
> cBBBC <- 0
> MNBBBC <- 0
> dBBBD <- numeric()
> bBBBD <- 0
> cBBBD <- 0
> MNBBBD <- 0
> dBBBE <- numeric()
> bBBBE <- 0
> cBBBE <- 0
> MNBBBE <- 0
> dBBBF <- numeric()
> bBBBF <- 0
> cBBBF <- 0
> MNBBBF <- 0
> dBBBG <- numeric()
> bBBBG <- 0
> cBBBG <- 0
> MNBBBG <- 0
> dBBBH <- numeric()
> bBBBH <- 0
> cBBBH <- 0
> MNBBBH <- 0
> dBBCA <- numeric()
> bBBCA <- 0
> cBBCA <- 0
> MNBBCA <- 0
> dBBCB <- numeric()
> bBBCB <- 0
> cBBCB <- 0
> MNBBCB <- 0
> dBBCC <- numeric()
> bBBCC <- 0
> cBBCC <- 0
> MNBBCC <- 0
> dBBCD <- numeric()
> bBBCD <- 0
> cBBCD <- 0
> MNBBCD <- 0
> dBBCE <- numeric()
> bBBCE <- 0
> cBBCE <- 0
> MNBBCE <- 0
> dBBCF <- numeric()
> bBBCF <- 0
> cBBCF <- 0
> MNBBCF <- 0
> dBBCG <- numeric()
> bBBCG <- 0
> cBBCG <- 0
> MNBBCG <- 0
> dBBCH <- numeric()
> bBBCH <- 0
> cBBCH <- 0
> MNBBCH <- 0
> dBCAA <- numeric()
> bBCAA <- 0
> cBCAA <- 0
> MNBCAA <- 0
> dBCAB <- numeric()
> bBCAB <- 0
> cBCAB <- 0
> MNBCAB <- 0
> dBCAC <- numeric()
> bBCAC <- 0
> cBCAC <- 0
> MNBCAC <- 0
> dBCAD <- numeric()
> bBCAD <- 0
> cBCAD <- 0
> MNBCAD <- 0
> dBCAE <- numeric()
> bBCAE <- 0
> cBCAE <- 0
> MNBCAE <- 0
> dBCAF <- numeric()
> bBCAF <- 0
> cBCAF <- 0
> MNBCAF <- 0
> dBCAG <- numeric()
> bBCAG <- 0
> cBCAG <- 0
> MNBCAG <- 0
> dBCAH <- numeric()
> bBCAH <- 0
> cBCAH <- 0
> MNBCAH <- 0
> dBCBA <- numeric()
> bBCBA <- 0
> cBCBA <- 0
> MNBCBA <- 0
> dBCBB <- numeric()
> bBCBB <- 0
> cBCBB <- 0
> MNBCBB <- 0
> dBCBC <- numeric()
> bBCBC <- 0
> cBCBC <- 0
> MNBCBC <- 0
> dBCBD <- numeric()
> bBCBD <- 0
> cBCBD <- 0
> MNBCBD <- 0
> dBCBE <- numeric()
> bBCBE <- 0
> cBCBE <- 0
> MNBCBE <- 0
> dBCBF <- numeric()
> bBCBF <- 0
> cBCBF <- 0
> MNBCBF <- 0
> dBCBG <- numeric()
> bBCBG <- 0
> cBCBG <- 0
> MNBCBG <- 0
> dBCBH <- numeric()
> bBCBH <- 0
> cBCBH <- 0
> MNBCBH <- 0
> dBCCA <- numeric()
> bBCCA <- 0
> cBCCA <- 0
> MNBCCA <- 0
> dBCCB <- numeric()
> bBCCB <- 0
> cBCCB <- 0
> MNBCCB <- 0
> dBCCC <- numeric()
> bBCCC <- 0
> cBCCC <- 0
> MNBCCC <- 0
> dBCCD <- numeric()
> bBCCD <- 0
> cBCCD <- 0
> MNBCCD <- 0
> dBCCE <- numeric()
> bBCCE <- 0
> cBCCE <- 0
> MNBCCE <- 0
> dBCCF <- numeric()
> bBCCF <- 0
> cBCCF <- 0
> MNBCCF <- 0
> dBCCG <- numeric()
> bBCCG <- 0
> cBCCG <- 0
> MNBCCG <- 0
> dBCCH <- numeric()
> bBCCH <- 0
> cBCCH <- 0
> MNBCCH <- 0
> dBDAA <- numeric()
> bBDAA <- 0
> cBDAA <- 0
> MNBDAA <- 0
> dBDAB <- numeric()
> bBDAB <- 0
> cBDAB <- 0
> MNBDAB <- 0
> dBDAC <- numeric()
> bBDAC <- 0
> cBDAC <- 0
> MNBDAC <- 0
> dBDAD <- numeric()
> bBDAD <- 0
> cBDAD <- 0
> MNBDAD <- 0
> dBDAE <- numeric()
> bBDAE <- 0
> cBDAE <- 0
> MNBDAE <- 0
> dBDAF <- numeric()
> bBDAF <- 0
> cBDAF <- 0
> MNBDAF <- 0
> dBDAG <- numeric()
> bBDAG <- 0
> cBDAG <- 0
> MNBDAG <- 0
> dBDAH <- numeric()
> bBDAH <- 0
> cBDAH <- 0
> MNBDAH <- 0
> dBDBA <- numeric()
> bBDBA <- 0
> cBDBA <- 0
> MNBDBA <- 0
> dBDBB <- numeric()
> bBDBB <- 0
> cBDBB <- 0
> MNBDBB <- 0
> dBDBC <- numeric()
> bBDBC <- 0
> cBDBC <- 0
> MNBDBC <- 0
> dBDBD <- numeric()
> bBDBD <- 0
> cBDBD <- 0
> MNBDBD <- 0
> dBDBE <- numeric()
> bBDBE <- 0
> cBDBE <- 0
> MNBDBE <- 0
> dBDBF <- numeric()
> bBDBF <- 0
> cBDBF <- 0
> MNBDBF <- 0
> dBDBG <- numeric()
> bBDBG <- 0
> cBDBG <- 0
> MNBDBG <- 0
> dBDBH <- numeric()
> bBDBH <- 0
> cBDBH <- 0
> MNBDBH <- 0
> dBDCA <- numeric()
> bBDCA <- 0
> cBDCA <- 0
> MNBDCA <- 0
> dBDCB <- numeric()
> bBDCB <- 0
> cBDCB <- 0
> MNBDCB <- 0
> dBDCC <- numeric()
> bBDCC <- 0
> cBDCC <- 0
> MNBDCC <- 0
> dBDCD <- numeric()
> bBDCD <- 0
> cBDCD <- 0
> MNBDCD <- 0
> dBDCE <- numeric()
> bBDCE <- 0
> cBDCE <- 0
> MNBDCE <- 0
> dBDCF <- numeric()
> bBDCF <- 0
> cBDCF <- 0
> MNBDCF <- 0
> dBDCG <- numeric()
> bBDCG <- 0
> cBDCG <- 0
> MNBDCG <- 0
> dBDCH <- numeric()
> bBDCH <- 0
> cBDCH <- 0
> MNBDCH <- 0
> dBEAA <- numeric()
> bBEAA <- 0
> cBEAA <- 0
> MNBEAA <- 0
> dBEAB <- numeric()
> bBEAB <- 0
> cBEAB <- 0
> MNBEAB <- 0
> dBEAC <- numeric()
> bBEAC <- 0
> cBEAC <- 0
> MNBEAC <- 0
> dBEAD <- numeric()
> bBEAD <- 0
> cBEAD <- 0
> MNBEAD <- 0
> dBEAE <- numeric()
> bBEAE <- 0
> cBEAE <- 0
> MNBEAE <- 0
> dBEAF <- numeric()
> bBEAF <- 0
> cBEAF <- 0
> MNBEAF <- 0
> dBEAG <- numeric()
> bBEAG <- 0
> cBEAG <- 0
> MNBEAG <- 0
> dBEAH <- numeric()
> bBEAH <- 0
> cBEAH <- 0
> MNBEAH <- 0
> dBEBA <- numeric()
> bBEBA <- 0
> cBEBA <- 0
> MNBEBA <- 0
> dBEBB <- numeric()
> bBEBB <- 0
> cBEBB <- 0
> MNBEBB <- 0
> dBEBC <- numeric()
> bBEBC <- 0
> cBEBC <- 0
> MNBEBC <- 0
> dBEBD <- numeric()
> bBEBD <- 0
> cBEBD <- 0
> MNBEBD <- 0
> dBEBE <- numeric()
> bBEBE <- 0
> cBEBE <- 0
> MNBEBE <- 0
> dBEBF <- numeric()
> bBEBF <- 0
> cBEBF <- 0
> MNBEBF <- 0
> dBEBG <- numeric()
> bBEBG <- 0
> cBEBG <- 0
> MNBEBG <- 0
> dBEBH <- numeric()
> bBEBH <- 0
> cBEBH <- 0
> MNBEBH <- 0
> dBECA <- numeric()
> bBECA <- 0
> cBECA <- 0
> MNBECA <- 0
> dBECB <- numeric()
> bBECB <- 0
> cBECB <- 0
> MNBECB <- 0
> dBECC <- numeric()
> bBECC <- 0
> cBECC <- 0
> MNBECC <- 0
> dBECD <- numeric()
> bBECD <- 0
> cBECD <- 0
> MNBECD <- 0
> dBECE <- numeric()
> bBECE <- 0
> cBECE <- 0
> MNBECE <- 0
> dBECF <- numeric()
> bBECF <- 0
> cBECF <- 0
> MNBECF <- 0
> dBECG <- numeric()
> bBECG <- 0
> cBECG <- 0
> MNBECG <- 0
> dBECH <- numeric()
> bBECH <- 0
> cBECH <- 0
> MNBECH <- 0
> dBFAA <- numeric()
> bBFAA <- 0
> cBFAA <- 0
> MNBFAA <- 0
> dBFAB <- numeric()
> bBFAB <- 0
> cBFAB <- 0
> MNBFAB <- 0
> dBFAC <- numeric()
> bBFAC <- 0
> cBFAC <- 0
> MNBFAC <- 0
> dBFAD <- numeric()
> bBFAD <- 0
> cBFAD <- 0
> MNBFAD <- 0
> dBFAE <- numeric()
> bBFAE <- 0
> cBFAE <- 0
> MNBFAE <- 0
> dBFAF <- numeric()
> bBFAF <- 0
> cBFAF <- 0
> MNBFAF <- 0
> dBFAG <- numeric()
> bBFAG <- 0
> cBFAG <- 0
> MNBFAG <- 0
> dBFAH <- numeric()
> bBFAH <- 0
> cBFAH <- 0
> MNBFAH <- 0
> dBFBA <- numeric()
> bBFBA <- 0
> cBFBA <- 0
> MNBFBA <- 0
> dBFBB <- numeric()
> bBFBB <- 0
> cBFBB <- 0
> MNBFBB <- 0
> dBFBC <- numeric()
> bBFBC <- 0
> cBFBC <- 0
> MNBFBC <- 0
> dBFBD <- numeric()
> bBFBD <- 0
> cBFBD <- 0
> MNBFBD <- 0
> dBFBE <- numeric()
> bBFBE <- 0
> cBFBE <- 0
> MNBFBE <- 0
> dBFBF <- numeric()
> bBFBF <- 0
> cBFBF <- 0
> MNBFBF <- 0
> dBFBG <- numeric()
> bBFBG <- 0
> cBFBG <- 0
> MNBFBG <- 0
> dBFBH <- numeric()
> bBFBH <- 0
> cBFBH <- 0
> MNBFBH <- 0
> dBFCA <- numeric()
> bBFCA <- 0
> cBFCA <- 0
> MNBFCA <- 0
> dBFCB <- numeric()
> bBFCB <- 0
> cBFCB <- 0
> MNBFCB <- 0
> dBFCC <- numeric()
> bBFCC <- 0
> cBFCC <- 0
> MNBFCC <- 0
> dBFCD <- numeric()
> bBFCD <- 0
> cBFCD <- 0
> MNBFCD <- 0
> dBFCE <- numeric()
> bBFCE <- 0
> cBFCE <- 0
> MNBFCE <- 0
> dBFCF <- numeric()
> bBFCF <- 0
> cBFCF <- 0
> MNBFCF <- 0
> dBFCG <- numeric()
> bBFCG <- 0
> cBFCG <- 0
> MNBFCG <- 0
> dBFCH <- numeric()
> bBFCH <- 0
> cBFCH <- 0
> MNBFCH <- 0
> dBGAA <- numeric()
> bBGAA <- 0
> cBGAA <- 0
> MNBGAA <- 0
> dBGAB <- numeric()
> bBGAB <- 0
> cBGAB <- 0
> MNBGAB <- 0
> dBGAC <- numeric()
> bBGAC <- 0
> cBGAC <- 0
> MNBGAC <- 0
> dBGAD <- numeric()
> bBGAD <- 0
> cBGAD <- 0
> MNBGAD <- 0
> dBGAE <- numeric()
> bBGAE <- 0
> cBGAE <- 0
> MNBGAE <- 0
> dBGAF <- numeric()
> bBGAF <- 0
> cBGAF <- 0
> MNBGAF <- 0
> dBGAG <- numeric()
> bBGAG <- 0
> cBGAG <- 0
> MNBGAG <- 0
> dBGAH <- numeric()
> bBGAH <- 0
> cBGAH <- 0
> MNBGAH <- 0
> dBGBA <- numeric()
> bBGBA <- 0
> cBGBA <- 0
> MNBGBA <- 0
> dBGBB <- numeric()
> bBGBB <- 0
> cBGBB <- 0
> MNBGBB <- 0
> dBGBC <- numeric()
> bBGBC <- 0
> cBGBC <- 0
> MNBGBC <- 0
> dBGBD <- numeric()
> bBGBD <- 0
> cBGBD <- 0
> MNBGBD <- 0
> dBGBE <- numeric()
> bBGBE <- 0
> cBGBE <- 0
> MNBGBE <- 0
> dBGBF <- numeric()
> bBGBF <- 0
> cBGBF <- 0
> MNBGBF <- 0
> dBGBG <- numeric()
> bBGBG <- 0
> cBGBG <- 0
> MNBGBG <- 0
> dBGBH <- numeric()
> bBGBH <- 0
> cBGBH <- 0
> MNBGBH <- 0
> dBGCA <- numeric()
> bBGCA <- 0
> cBGCA <- 0
> MNBGCA <- 0
> dBGCB <- numeric()
> bBGCB <- 0
> cBGCB <- 0
> MNBGCB <- 0
> dBGCC <- numeric()
> bBGCC <- 0
> cBGCC <- 0
> MNBGCC <- 0
> dBGCD <- numeric()
> bBGCD <- 0
> cBGCD <- 0
> MNBGCD <- 0
> dBGCE <- numeric()
> bBGCE <- 0
> cBGCE <- 0
> MNBGCE <- 0
> dBGCF <- numeric()
> bBGCF <- 0
> cBGCF <- 0
> MNBGCF <- 0
> dBGCG <- numeric()
> bBGCG <- 0
> cBGCG <- 0
> MNBGCG <- 0
> dBGCH <- numeric()
> bBGCH <- 0
> cBGCH <- 0
> MNBGCH <- 0
> dBHAA <- numeric()
> bBHAA <- 0
> cBHAA <- 0
> MNBHAA <- 0
> dBHAB <- numeric()
> bBHAB <- 0
> cBHAB <- 0
> MNBHAB <- 0
> dBHAC <- numeric()
> bBHAC <- 0
> cBHAC <- 0
> MNBHAC <- 0
> dBHAD <- numeric()
> bBHAD <- 0
> cBHAD <- 0
> MNBHAD <- 0
> dBHAE <- numeric()
> bBHAE <- 0
> cBHAE <- 0
> MNBHAE <- 0
> dBHAF <- numeric()
> bBHAF <- 0
> cBHAF <- 0
> MNBHAF <- 0
> dBHAG <- numeric()
> bBHAG <- 0
> cBHAG <- 0
> MNBHAG <- 0
> dBHAH <- numeric()
> bBHAH <- 0
> cBHAH <- 0
> MNBHAH <- 0
> dBHBA <- numeric()
> bBHBA <- 0
> cBHBA <- 0
> MNBHBA <- 0
> dBHBB <- numeric()
> bBHBB <- 0
> cBHBB <- 0
> MNBHBB <- 0
> dBHBC <- numeric()
> bBHBC <- 0
> cBHBC <- 0
> MNBHBC <- 0
> dBHBD <- numeric()
> bBHBD <- 0
> cBHBD <- 0
> MNBHBD <- 0
> dBHBE <- numeric()
> bBHBE <- 0
> cBHBE <- 0
> MNBHBE <- 0
> dBHBF <- numeric()
> bBHBF <- 0
> cBHBF <- 0
> MNBHBF <- 0
> dBHBG <- numeric()
> bBHBG <- 0
> cBHBG <- 0
> MNBHBG <- 0
> dBHBH <- numeric()
> bBHBH <- 0
> cBHBH <- 0
> MNBHBH <- 0
> dBHCA <- numeric()
> bBHCA <- 0
> cBHCA <- 0
> MNBHCA <- 0
> dBHCB <- numeric()
> bBHCB <- 0
> cBHCB <- 0
> MNBHCB <- 0
> dBHCC <- numeric()
> bBHCC <- 0
> cBHCC <- 0
> MNBHCC <- 0
> dBHCD <- numeric()
> bBHCD <- 0
> cBHCD <- 0
> MNBHCD <- 0
> dBHCE <- numeric()
> bBHCE <- 0
> cBHCE <- 0
> MNBHCE <- 0
> dBHCF <- numeric()
> bBHCF <- 0
> cBHCF <- 0
> MNBHCF <- 0
> dBHCG <- numeric()
> bBHCG <- 0
> cBHCG <- 0
> MNBHCG <- 0
> dBHCH <- numeric()
> bBHCH <- 0
> cBHCH <- 0
> MNBHCH <- 0
> dCAAA <- numeric()
> bCAAA <- 0
> cCAAA <- 0
> MNCAAA <- 0
> dCAAB <- numeric()
> bCAAB <- 0
> cCAAB <- 0
> MNCAAB <- 0
> dCAAC <- numeric()
> bCAAC <- 0
> cCAAC <- 0
> MNCAAC <- 0
> dCAAD <- numeric()
> bCAAD <- 0
> cCAAD <- 0
> MNCAAD <- 0
> dCAAE <- numeric()
> bCAAE <- 0
> cCAAE <- 0
> MNCAAE <- 0
> dCAAF <- numeric()
> bCAAF <- 0
> cCAAF <- 0
> MNCAAF <- 0
> dCAAG <- numeric()
> bCAAG <- 0
> cCAAG <- 0
> MNCAAG <- 0
> dCAAH <- numeric()
> bCAAH <- 0
> cCAAH <- 0
> MNCAAH <- 0
> dCABA <- numeric()
> bCABA <- 0
> cCABA <- 0
> MNCABA <- 0
> dCABB <- numeric()
> bCABB <- 0
> cCABB <- 0
> MNCABB <- 0
> dCABC <- numeric()
> bCABC <- 0
> cCABC <- 0
> MNCABC <- 0
> dCABD <- numeric()
> bCABD <- 0
> cCABD <- 0
> MNCABD <- 0
> dCABE <- numeric()
> bCABE <- 0
> cCABE <- 0
> MNCABE <- 0
> dCABF <- numeric()
> bCABF <- 0
> cCABF <- 0
> MNCABF <- 0
> dCABG <- numeric()
> bCABG <- 0
> cCABG <- 0
> MNCABG <- 0
> dCABH <- numeric()
> bCABH <- 0
> cCABH <- 0
> MNCABH <- 0
> dCACA <- numeric()
> bCACA <- 0
> cCACA <- 0
> MNCACA <- 0
> dCACB <- numeric()
> bCACB <- 0
> cCACB <- 0
> MNCACB <- 0
> dCACC <- numeric()
> bCACC <- 0
> cCACC <- 0
> MNCACC <- 0
> dCACD <- numeric()
> bCACD <- 0
> cCACD <- 0
> MNCACD <- 0
> dCACE <- numeric()
> bCACE <- 0
> cCACE <- 0
> MNCACE <- 0
> dCACF <- numeric()
> bCACF <- 0
> cCACF <- 0
> MNCACF <- 0
> dCACG <- numeric()
> bCACG <- 0
> cCACG <- 0
> MNCACG <- 0
> dCACH <- numeric()
> bCACH <- 0
> cCACH <- 0
> MNCACH <- 0
> dCBAA <- numeric()
> bCBAA <- 0
> cCBAA <- 0
> MNCBAA <- 0
> dCBAB <- numeric()
> bCBAB <- 0
> cCBAB <- 0
> MNCBAB <- 0
> dCBAC <- numeric()
> bCBAC <- 0
> cCBAC <- 0
> MNCBAC <- 0
> dCBAD <- numeric()
> bCBAD <- 0
> cCBAD <- 0
> MNCBAD <- 0
> dCBAE <- numeric()
> bCBAE <- 0
> cCBAE <- 0
> MNCBAE <- 0
> dCBAF <- numeric()
> bCBAF <- 0
> cCBAF <- 0
> MNCBAF <- 0
> dCBAG <- numeric()
> bCBAG <- 0
> cCBAG <- 0
> MNCBAG <- 0
> dCBAH <- numeric()
> bCBAH <- 0
> cCBAH <- 0
> MNCBAH <- 0
> dCBBA <- numeric()
> bCBBA <- 0
> cCBBA <- 0
> MNCBBA <- 0
> dCBBB <- numeric()
> bCBBB <- 0
> cCBBB <- 0
> MNCBBB <- 0
> dCBBC <- numeric()
> bCBBC <- 0
> cCBBC <- 0
> MNCBBC <- 0
> dCBBD <- numeric()
> bCBBD <- 0
> cCBBD <- 0
> MNCBBD <- 0
> dCBBE <- numeric()
> bCBBE <- 0
> cCBBE <- 0
> MNCBBE <- 0
> dCBBF <- numeric()
> bCBBF <- 0
> cCBBF <- 0
> MNCBBF <- 0
> dCBBG <- numeric()
> bCBBG <- 0
> cCBBG <- 0
> MNCBBG <- 0
> dCBBH <- numeric()
> bCBBH <- 0
> cCBBH <- 0
> MNCBBH <- 0
> dCBCA <- numeric()
> bCBCA <- 0
> cCBCA <- 0
> MNCBCA <- 0
> dCBCB <- numeric()
> bCBCB <- 0
> cCBCB <- 0
> MNCBCB <- 0
> dCBCC <- numeric()
> bCBCC <- 0
> cCBCC <- 0
> MNCBCC <- 0
> dCBCD <- numeric()
> bCBCD <- 0
> cCBCD <- 0
> MNCBCD <- 0
> dCBCE <- numeric()
> bCBCE <- 0
> cCBCE <- 0
> MNCBCE <- 0
> dCBCF <- numeric()
> bCBCF <- 0
> cCBCF <- 0
> MNCBCF <- 0
> dCBCG <- numeric()
> bCBCG <- 0
> cCBCG <- 0
> MNCBCG <- 0
> dCBCH <- numeric()
> bCBCH <- 0
> cCBCH <- 0
> MNCBCH <- 0
> dCCAA <- numeric()
> bCCAA <- 0
> cCCAA <- 0
> MNCCAA <- 0
> dCCAB <- numeric()
> bCCAB <- 0
> cCCAB <- 0
> MNCCAB <- 0
> dCCAC <- numeric()
> bCCAC <- 0
> cCCAC <- 0
> MNCCAC <- 0
> dCCAD <- numeric()
> bCCAD <- 0
> cCCAD <- 0
> MNCCAD <- 0
> dCCAE <- numeric()
> bCCAE <- 0
> cCCAE <- 0
> MNCCAE <- 0
> dCCAF <- numeric()
> bCCAF <- 0
> cCCAF <- 0
> MNCCAF <- 0
> dCCAG <- numeric()
> bCCAG <- 0
> cCCAG <- 0
> MNCCAG <- 0
> dCCAH <- numeric()
> bCCAH <- 0
> cCCAH <- 0
> MNCCAH <- 0
> dCCBA <- numeric()
> bCCBA <- 0
> cCCBA <- 0
> MNCCBA <- 0
> dCCBB <- numeric()
> bCCBB <- 0
> cCCBB <- 0
> MNCCBB <- 0
> dCCBC <- numeric()
> bCCBC <- 0
> cCCBC <- 0
> MNCCBC <- 0
> dCCBD <- numeric()
> bCCBD <- 0
> cCCBD <- 0
> MNCCBD <- 0
> dCCBE <- numeric()
> bCCBE <- 0
> cCCBE <- 0
> MNCCBE <- 0
> dCCBF <- numeric()
> bCCBF <- 0
> cCCBF <- 0
> MNCCBF <- 0
> dCCBG <- numeric()
> bCCBG <- 0
> cCCBG <- 0
> MNCCBG <- 0
> dCCBH <- numeric()
> bCCBH <- 0
> cCCBH <- 0
> MNCCBH <- 0
> dCCCA <- numeric()
> bCCCA <- 0
> cCCCA <- 0
> MNCCCA <- 0
> dCCCB <- numeric()
> bCCCB <- 0
> cCCCB <- 0
> MNCCCB <- 0
> dCCCC <- numeric()
> bCCCC <- 0
> cCCCC <- 0
> MNCCCC <- 0
> dCCCD <- numeric()
> bCCCD <- 0
> cCCCD <- 0
> MNCCCD <- 0
> dCCCE <- numeric()
> bCCCE <- 0
> cCCCE <- 0
> MNCCCE <- 0
> dCCCF <- numeric()
> bCCCF <- 0
> cCCCF <- 0
> MNCCCF <- 0
> dCCCG <- numeric()
> bCCCG <- 0
> cCCCG <- 0
> MNCCCG <- 0
> dCCCH <- numeric()
> bCCCH <- 0
> cCCCH <- 0
> MNCCCH <- 0
> dCDAA <- numeric()
> bCDAA <- 0
> cCDAA <- 0
> MNCDAA <- 0
> dCDAB <- numeric()
> bCDAB <- 0
> cCDAB <- 0
> MNCDAB <- 0
> dCDAC <- numeric()
> bCDAC <- 0
> cCDAC <- 0
> MNCDAC <- 0
> dCDAD <- numeric()
> bCDAD <- 0
> cCDAD <- 0
> MNCDAD <- 0
> dCDAE <- numeric()
> bCDAE <- 0
> cCDAE <- 0
> MNCDAE <- 0
> dCDAF <- numeric()
> bCDAF <- 0
> cCDAF <- 0
> MNCDAF <- 0
> dCDAG <- numeric()
> bCDAG <- 0
> cCDAG <- 0
> MNCDAG <- 0
> dCDAH <- numeric()
> bCDAH <- 0
> cCDAH <- 0
> MNCDAH <- 0
> dCDBA <- numeric()
> bCDBA <- 0
> cCDBA <- 0
> MNCDBA <- 0
> dCDBB <- numeric()
> bCDBB <- 0
> cCDBB <- 0
> MNCDBB <- 0
> dCDBC <- numeric()
> bCDBC <- 0
> cCDBC <- 0
> MNCDBC <- 0
> dCDBD <- numeric()
> bCDBD <- 0
> cCDBD <- 0
> MNCDBD <- 0
> dCDBE <- numeric()
> bCDBE <- 0
> cCDBE <- 0
> MNCDBE <- 0
> dCDBF <- numeric()
> bCDBF <- 0
> cCDBF <- 0
> MNCDBF <- 0
> dCDBG <- numeric()
> bCDBG <- 0
> cCDBG <- 0
> MNCDBG <- 0
> dCDBH <- numeric()
> bCDBH <- 0
> cCDBH <- 0
> MNCDBH <- 0
> dCDCA <- numeric()
> bCDCA <- 0
> cCDCA <- 0
> MNCDCA <- 0
> dCDCB <- numeric()
> bCDCB <- 0
> cCDCB <- 0
> MNCDCB <- 0
> dCDCC <- numeric()
> bCDCC <- 0
> cCDCC <- 0
> MNCDCC <- 0
> dCDCD <- numeric()
> bCDCD <- 0
> cCDCD <- 0
> MNCDCD <- 0
> dCDCE <- numeric()
> bCDCE <- 0
> cCDCE <- 0
> MNCDCE <- 0
> dCDCF <- numeric()
> bCDCF <- 0
> cCDCF <- 0
> MNCDCF <- 0
> dCDCG <- numeric()
> bCDCG <- 0
> cCDCG <- 0
> MNCDCG <- 0
> dCDCH <- numeric()
> bCDCH <- 0
> cCDCH <- 0
> MNCDCH <- 0
> dCEAA <- numeric()
> bCEAA <- 0
> cCEAA <- 0
> MNCEAA <- 0
> dCEAB <- numeric()
> bCEAB <- 0
> cCEAB <- 0
> MNCEAB <- 0
> dCEAC <- numeric()
> bCEAC <- 0
> cCEAC <- 0
> MNCEAC <- 0
> dCEAD <- numeric()
> bCEAD <- 0
> cCEAD <- 0
> MNCEAD <- 0
> dCEAE <- numeric()
> bCEAE <- 0
> cCEAE <- 0
> MNCEAE <- 0
> dCEAF <- numeric()
> bCEAF <- 0
> cCEAF <- 0
> MNCEAF <- 0
> dCEAG <- numeric()
> bCEAG <- 0
> cCEAG <- 0
> MNCEAG <- 0
> dCEAH <- numeric()
> bCEAH <- 0
> cCEAH <- 0
> MNCEAH <- 0
> dCEBA <- numeric()
> bCEBA <- 0
> cCEBA <- 0
> MNCEBA <- 0
> dCEBB <- numeric()
> bCEBB <- 0
> cCEBB <- 0
> MNCEBB <- 0
> dCEBC <- numeric()
> bCEBC <- 0
> cCEBC <- 0
> MNCEBC <- 0
> dCEBD <- numeric()
> bCEBD <- 0
> cCEBD <- 0
> MNCEBD <- 0
> dCEBE <- numeric()
> bCEBE <- 0
> cCEBE <- 0
> MNCEBE <- 0
> dCEBF <- numeric()
> bCEBF <- 0
> cCEBF <- 0
> MNCEBF <- 0
> dCEBG <- numeric()
> bCEBG <- 0
> cCEBG <- 0
> MNCEBG <- 0
> dCEBH <- numeric()
> bCEBH <- 0
> cCEBH <- 0
> MNCEBH <- 0
> dCECA <- numeric()
> bCECA <- 0
> cCECA <- 0
> MNCECA <- 0
> dCECB <- numeric()
> bCECB <- 0
> cCECB <- 0
> MNCECB <- 0
> dCECC <- numeric()
> bCECC <- 0
> cCECC <- 0
> MNCECC <- 0
> dCECD <- numeric()
> bCECD <- 0
> cCECD <- 0
> MNCECD <- 0
> dCECE <- numeric()
> bCECE <- 0
> cCECE <- 0
> MNCECE <- 0
> dCECF <- numeric()
> bCECF <- 0
> cCECF <- 0
> MNCECF <- 0
> dCECG <- numeric()
> bCECG <- 0
> cCECG <- 0
> MNCECG <- 0
> dCECH <- numeric()
> bCECH <- 0
> cCECH <- 0
> MNCECH <- 0
> dCFAA <- numeric()
> bCFAA <- 0
> cCFAA <- 0
> MNCFAA <- 0
> dCFAB <- numeric()
> bCFAB <- 0
> cCFAB <- 0
> MNCFAB <- 0
> dCFAC <- numeric()
> bCFAC <- 0
> cCFAC <- 0
> MNCFAC <- 0
> dCFAD <- numeric()
> bCFAD <- 0
> cCFAD <- 0
> MNCFAD <- 0
> dCFAE <- numeric()
> bCFAE <- 0
> cCFAE <- 0
> MNCFAE <- 0
> dCFAF <- numeric()
> bCFAF <- 0
> cCFAF <- 0
> MNCFAF <- 0
> dCFAG <- numeric()
> bCFAG <- 0
> cCFAG <- 0
> MNCFAG <- 0
> dCFAH <- numeric()
> bCFAH <- 0
> cCFAH <- 0
> MNCFAH <- 0
> dCFBA <- numeric()
> bCFBA <- 0
> cCFBA <- 0
> MNCFBA <- 0
> dCFBB <- numeric()
> bCFBB <- 0
> cCFBB <- 0
> MNCFBB <- 0
> dCFBC <- numeric()
> bCFBC <- 0
> cCFBC <- 0
> MNCFBC <- 0
> dCFBD <- numeric()
> bCFBD <- 0
> cCFBD <- 0
> MNCFBD <- 0
> dCFBE <- numeric()
> bCFBE <- 0
> cCFBE <- 0
> MNCFBE <- 0
> dCFBF <- numeric()
> bCFBF <- 0
> cCFBF <- 0
> MNCFBF <- 0
> dCFBG <- numeric()
> bCFBG <- 0
> cCFBG <- 0
> MNCFBG <- 0
> dCFBH <- numeric()
> bCFBH <- 0
> cCFBH <- 0
> MNCFBH <- 0
> dCFCA <- numeric()
> bCFCA <- 0
> cCFCA <- 0
> MNCFCA <- 0
> dCFCB <- numeric()
> bCFCB <- 0
> cCFCB <- 0
> MNCFCB <- 0
> dCFCC <- numeric()
> bCFCC <- 0
> cCFCC <- 0
> MNCFCC <- 0
> dCFCD <- numeric()
> bCFCD <- 0
> cCFCD <- 0
> MNCFCD <- 0
> dCFCE <- numeric()
> bCFCE <- 0
> cCFCE <- 0
> MNCFCE <- 0
> dCFCF <- numeric()
> bCFCF <- 0
> cCFCF <- 0
> MNCFCF <- 0
> dCFCG <- numeric()
> bCFCG <- 0
> cCFCG <- 0
> MNCFCG <- 0
> dCFCH <- numeric()
> bCFCH <- 0
> cCFCH <- 0
> MNCFCH <- 0
> dCGAA <- numeric()
> bCGAA <- 0
> cCGAA <- 0
> MNCGAA <- 0
> dCGAB <- numeric()
> bCGAB <- 0
> cCGAB <- 0
> MNCGAB <- 0
> dCGAC <- numeric()
> bCGAC <- 0
> cCGAC <- 0
> MNCGAC <- 0
> dCGAD <- numeric()
> bCGAD <- 0
> cCGAD <- 0
> MNCGAD <- 0
> dCGAE <- numeric()
> bCGAE <- 0
> cCGAE <- 0
> MNCGAE <- 0
> dCGAF <- numeric()
> bCGAF <- 0
> cCGAF <- 0
> MNCGAF <- 0
> dCGAG <- numeric()
> bCGAG <- 0
> cCGAG <- 0
> MNCGAG <- 0
> dCGAH <- numeric()
> bCGAH <- 0
> cCGAH <- 0
> MNCGAH <- 0
> dCGBA <- numeric()
> bCGBA <- 0
> cCGBA <- 0
> MNCGBA <- 0
> dCGBB <- numeric()
> bCGBB <- 0
> cCGBB <- 0
> MNCGBB <- 0
> dCGBC <- numeric()
> bCGBC <- 0
> cCGBC <- 0
> MNCGBC <- 0
> dCGBD <- numeric()
> bCGBD <- 0
> cCGBD <- 0
> MNCGBD <- 0
> dCGBE <- numeric()
> bCGBE <- 0
> cCGBE <- 0
> MNCGBE <- 0
> dCGBF <- numeric()
> bCGBF <- 0
> cCGBF <- 0
> MNCGBF <- 0
> dCGBG <- numeric()
> bCGBG <- 0
> cCGBG <- 0
> MNCGBG <- 0
> dCGBH <- numeric()
> bCGBH <- 0
> cCGBH <- 0
> MNCGBH <- 0
> dCGCA <- numeric()
> bCGCA <- 0
> cCGCA <- 0
> MNCGCA <- 0
> dCGCB <- numeric()
> bCGCB <- 0
> cCGCB <- 0
> MNCGCB <- 0
> dCGCC <- numeric()
> bCGCC <- 0
> cCGCC <- 0
> MNCGCC <- 0
> dCGCD <- numeric()
> bCGCD <- 0
> cCGCD <- 0
> MNCGCD <- 0
> dCGCE <- numeric()
> bCGCE <- 0
> cCGCE <- 0
> MNCGCE <- 0
> dCGCF <- numeric()
> bCGCF <- 0
> cCGCF <- 0
> MNCGCF <- 0
> dCGCG <- numeric()
> bCGCG <- 0
> cCGCG <- 0
> MNCGCG <- 0
> dCGCH <- numeric()
> bCGCH <- 0
> cCGCH <- 0
> MNCGCH <- 0
> dCHAA <- numeric()
> bCHAA <- 0
> cCHAA <- 0
> MNCHAA <- 0
> dCHAB <- numeric()
> bCHAB <- 0
> cCHAB <- 0
> MNCHAB <- 0
> dCHAC <- numeric()
> bCHAC <- 0
> cCHAC <- 0
> MNCHAC <- 0
> dCHAD <- numeric()
> bCHAD <- 0
> cCHAD <- 0
> MNCHAD <- 0
> dCHAE <- numeric()
> bCHAE <- 0
> cCHAE <- 0
> MNCHAE <- 0
> dCHAF <- numeric()
> bCHAF <- 0
> cCHAF <- 0
> MNCHAF <- 0
> dCHAG <- numeric()
> bCHAG <- 0
> cCHAG <- 0
> MNCHAG <- 0
> dCHAH <- numeric()
> bCHAH <- 0
> cCHAH <- 0
> MNCHAH <- 0
> dCHBA <- numeric()
> bCHBA <- 0
> cCHBA <- 0
> MNCHBA <- 0
> dCHBB <- numeric()
> bCHBB <- 0
> cCHBB <- 0
> MNCHBB <- 0
> dCHBC <- numeric()
> bCHBC <- 0
> cCHBC <- 0
> MNCHBC <- 0
> dCHBD <- numeric()
> bCHBD <- 0
> cCHBD <- 0
> MNCHBD <- 0
> dCHBE <- numeric()
> bCHBE <- 0
> cCHBE <- 0
> MNCHBE <- 0
> dCHBF <- numeric()
> bCHBF <- 0
> cCHBF <- 0
> MNCHBF <- 0
> dCHBG <- numeric()
> bCHBG <- 0
> cCHBG <- 0
> MNCHBG <- 0
> dCHBH <- numeric()
> bCHBH <- 0
> cCHBH <- 0
> MNCHBH <- 0
> dCHCA <- numeric()
> bCHCA <- 0
> cCHCA <- 0
> MNCHCA <- 0
> dCHCB <- numeric()
> bCHCB <- 0
> cCHCB <- 0
> MNCHCB <- 0
> dCHCC <- numeric()
> bCHCC <- 0
> cCHCC <- 0
> MNCHCC <- 0
> dCHCD <- numeric()
> bCHCD <- 0
> cCHCD <- 0
> MNCHCD <- 0
> dCHCE <- numeric()
> bCHCE <- 0
> cCHCE <- 0
> MNCHCE <- 0
> dCHCF <- numeric()
> bCHCF <- 0
> cCHCF <- 0
> MNCHCF <- 0
> dCHCG <- numeric()
> bCHCG <- 0
> cCHCG <- 0
> MNCHCG <- 0
> dCHCH <- numeric()
> bCHCH <- 0
> cCHCH <- 0
> MNCHCH <- 0
> 
> 
> 
> 
> 
> for(i in 1:length(AA)){
+ if(AA[[i]] > AVEAAAA){ dAAAA[[i]] <- '0' } else {dAAAA[[i]] <- '1'}
+ if(AA[[i]] > AVEAAAA){ dAAAA[[i]] <- '0' } else {dAAAA[[i]] <- '1'}
+ if(AA[[i]] > AVEAAAB){ dAAAB[[i]] <- '0' } else {dAAAB[[i]] <- '1'}
+ if(AB[[i]] > AVEAAAB){ dABAA[[i]] <- '0' } else {dABAA[[i]] <- '1'}
+ if(AA[[i]] > AVEAAAC){ dAAAC[[i]] <- '0' } else {dAAAC[[i]] <- '1'}
+ if(AC[[i]] > AVEAAAC){ dACAA[[i]] <- '0' } else {dACAA[[i]] <- '1'}
+ if(AA[[i]] > AVEAAAD){ dAAAD[[i]] <- '0' } else {dAAAD[[i]] <- '1'}
+ if(AD[[i]] > AVEAAAD){ dADAA[[i]] <- '0' } else {dADAA[[i]] <- '1'}
+ if(AA[[i]] > AVEAAAE){ dAAAE[[i]] <- '0' } else {dAAAE[[i]] <- '1'}
+ if(AE[[i]] > AVEAAAE){ dAEAA[[i]] <- '0' } else {dAEAA[[i]] <- '1'}
+ if(AA[[i]] > AVEAAAF){ dAAAF[[i]] <- '0' } else {dAAAF[[i]] <- '1'}
+ if(AF[[i]] > AVEAAAF){ dAFAA[[i]] <- '0' } else {dAFAA[[i]] <- '1'}
+ if(AA[[i]] > AVEAAAG){ dAAAG[[i]] <- '0' } else {dAAAG[[i]] <- '1'}
+ if(AG[[i]] > AVEAAAG){ dAGAA[[i]] <- '0' } else {dAGAA[[i]] <- '1'}
+ if(AA[[i]] > AVEAAAH){ dAAAH[[i]] <- '0' } else {dAAAH[[i]] <- '1'}
+ if(AH[[i]] > AVEAAAH){ dAHAA[[i]] <- '0' } else {dAHAA[[i]] <- '1'}
+ if(AA[[i]] > AVEAABA){ dAABA[[i]] <- '0' } else {dAABA[[i]] <- '1'}
+ if(BA[[i]] > AVEAABA){ dBAAA[[i]] <- '0' } else {dBAAA[[i]] <- '1'}
+ if(AA[[i]] > AVEAABB){ dAABB[[i]] <- '0' } else {dAABB[[i]] <- '1'}
+ if(BB[[i]] > AVEAABB){ dBBAA[[i]] <- '0' } else {dBBAA[[i]] <- '1'}
+ if(AA[[i]] > AVEAABC){ dAABC[[i]] <- '0' } else {dAABC[[i]] <- '1'}
+ if(BC[[i]] > AVEAABC){ dBCAA[[i]] <- '0' } else {dBCAA[[i]] <- '1'}
+ if(AA[[i]] > AVEAABD){ dAABD[[i]] <- '0' } else {dAABD[[i]] <- '1'}
+ if(BD[[i]] > AVEAABD){ dBDAA[[i]] <- '0' } else {dBDAA[[i]] <- '1'}
+ if(AA[[i]] > AVEAABE){ dAABE[[i]] <- '0' } else {dAABE[[i]] <- '1'}
+ if(BE[[i]] > AVEAABE){ dBEAA[[i]] <- '0' } else {dBEAA[[i]] <- '1'}
+ if(AA[[i]] > AVEAABF){ dAABF[[i]] <- '0' } else {dAABF[[i]] <- '1'}
+ if(BF[[i]] > AVEAABF){ dBFAA[[i]] <- '0' } else {dBFAA[[i]] <- '1'}
+ if(AA[[i]] > AVEAABG){ dAABG[[i]] <- '0' } else {dAABG[[i]] <- '1'}
+ if(BG[[i]] > AVEAABG){ dBGAA[[i]] <- '0' } else {dBGAA[[i]] <- '1'}
+ if(AA[[i]] > AVEAABH){ dAABH[[i]] <- '0' } else {dAABH[[i]] <- '1'}
+ if(BH[[i]] > AVEAABH){ dBHAA[[i]] <- '0' } else {dBHAA[[i]] <- '1'}
+ if(AA[[i]] > AVEAACA){ dAACA[[i]] <- '0' } else {dAACA[[i]] <- '1'}
+ if(CA[[i]] > AVEAACA){ dCAAA[[i]] <- '0' } else {dCAAA[[i]] <- '1'}
+ if(AA[[i]] > AVEAACB){ dAACB[[i]] <- '0' } else {dAACB[[i]] <- '1'}
+ if(CB[[i]] > AVEAACB){ dCBAA[[i]] <- '0' } else {dCBAA[[i]] <- '1'}
+ if(AA[[i]] > AVEAACC){ dAACC[[i]] <- '0' } else {dAACC[[i]] <- '1'}
+ if(CC[[i]] > AVEAACC){ dCCAA[[i]] <- '0' } else {dCCAA[[i]] <- '1'}
+ if(AA[[i]] > AVEAACD){ dAACD[[i]] <- '0' } else {dAACD[[i]] <- '1'}
+ if(CD[[i]] > AVEAACD){ dCDAA[[i]] <- '0' } else {dCDAA[[i]] <- '1'}
+ if(AA[[i]] > AVEAACE){ dAACE[[i]] <- '0' } else {dAACE[[i]] <- '1'}
+ if(CE[[i]] > AVEAACE){ dCEAA[[i]] <- '0' } else {dCEAA[[i]] <- '1'}
+ if(AA[[i]] > AVEAACF){ dAACF[[i]] <- '0' } else {dAACF[[i]] <- '1'}
+ if(CF[[i]] > AVEAACF){ dCFAA[[i]] <- '0' } else {dCFAA[[i]] <- '1'}
+ if(AA[[i]] > AVEAACG){ dAACG[[i]] <- '0' } else {dAACG[[i]] <- '1'}
+ if(CG[[i]] > AVEAACG){ dCGAA[[i]] <- '0' } else {dCGAA[[i]] <- '1'}
+ if(AA[[i]] > AVEAACH){ dAACH[[i]] <- '0' } else {dAACH[[i]] <- '1'}
+ if(CH[[i]] > AVEAACH){ dCHAA[[i]] <- '0' } else {dCHAA[[i]] <- '1'}
+ if(AB[[i]] > AVEABAA){ dABAA[[i]] <- '0' } else {dABAA[[i]] <- '1'}
+ if(AA[[i]] > AVEABAA){ dAAAB[[i]] <- '0' } else {dAAAB[[i]] <- '1'}
+ if(AB[[i]] > AVEABAB){ dABAB[[i]] <- '0' } else {dABAB[[i]] <- '1'}
+ if(AB[[i]] > AVEABAB){ dABAB[[i]] <- '0' } else {dABAB[[i]] <- '1'}
+ if(AB[[i]] > AVEABAC){ dABAC[[i]] <- '0' } else {dABAC[[i]] <- '1'}
+ if(AC[[i]] > AVEABAC){ dACAB[[i]] <- '0' } else {dACAB[[i]] <- '1'}
+ if(AB[[i]] > AVEABAD){ dABAD[[i]] <- '0' } else {dABAD[[i]] <- '1'}
+ if(AD[[i]] > AVEABAD){ dADAB[[i]] <- '0' } else {dADAB[[i]] <- '1'}
+ if(AB[[i]] > AVEABAE){ dABAE[[i]] <- '0' } else {dABAE[[i]] <- '1'}
+ if(AE[[i]] > AVEABAE){ dAEAB[[i]] <- '0' } else {dAEAB[[i]] <- '1'}
+ if(AB[[i]] > AVEABAF){ dABAF[[i]] <- '0' } else {dABAF[[i]] <- '1'}
+ if(AF[[i]] > AVEABAF){ dAFAB[[i]] <- '0' } else {dAFAB[[i]] <- '1'}
+ if(AB[[i]] > AVEABAG){ dABAG[[i]] <- '0' } else {dABAG[[i]] <- '1'}
+ if(AG[[i]] > AVEABAG){ dAGAB[[i]] <- '0' } else {dAGAB[[i]] <- '1'}
+ if(AB[[i]] > AVEABAH){ dABAH[[i]] <- '0' } else {dABAH[[i]] <- '1'}
+ if(AH[[i]] > AVEABAH){ dAHAB[[i]] <- '0' } else {dAHAB[[i]] <- '1'}
+ if(AB[[i]] > AVEABBA){ dABBA[[i]] <- '0' } else {dABBA[[i]] <- '1'}
+ if(BA[[i]] > AVEABBA){ dBAAB[[i]] <- '0' } else {dBAAB[[i]] <- '1'}
+ if(AB[[i]] > AVEABBB){ dABBB[[i]] <- '0' } else {dABBB[[i]] <- '1'}
+ if(BB[[i]] > AVEABBB){ dBBAB[[i]] <- '0' } else {dBBAB[[i]] <- '1'}
+ if(AB[[i]] > AVEABBC){ dABBC[[i]] <- '0' } else {dABBC[[i]] <- '1'}
+ if(BC[[i]] > AVEABBC){ dBCAB[[i]] <- '0' } else {dBCAB[[i]] <- '1'}
+ if(AB[[i]] > AVEABBD){ dABBD[[i]] <- '0' } else {dABBD[[i]] <- '1'}
+ if(BD[[i]] > AVEABBD){ dBDAB[[i]] <- '0' } else {dBDAB[[i]] <- '1'}
+ if(AB[[i]] > AVEABBE){ dABBE[[i]] <- '0' } else {dABBE[[i]] <- '1'}
+ if(BE[[i]] > AVEABBE){ dBEAB[[i]] <- '0' } else {dBEAB[[i]] <- '1'}
+ if(AB[[i]] > AVEABBF){ dABBF[[i]] <- '0' } else {dABBF[[i]] <- '1'}
+ if(BF[[i]] > AVEABBF){ dBFAB[[i]] <- '0' } else {dBFAB[[i]] <- '1'}
+ if(AB[[i]] > AVEABBG){ dABBG[[i]] <- '0' } else {dABBG[[i]] <- '1'}
+ if(BG[[i]] > AVEABBG){ dBGAB[[i]] <- '0' } else {dBGAB[[i]] <- '1'}
+ if(AB[[i]] > AVEABBH){ dABBH[[i]] <- '0' } else {dABBH[[i]] <- '1'}
+ if(BH[[i]] > AVEABBH){ dBHAB[[i]] <- '0' } else {dBHAB[[i]] <- '1'}
+ if(AB[[i]] > AVEABCA){ dABCA[[i]] <- '0' } else {dABCA[[i]] <- '1'}
+ if(CA[[i]] > AVEABCA){ dCAAB[[i]] <- '0' } else {dCAAB[[i]] <- '1'}
+ if(AB[[i]] > AVEABCB){ dABCB[[i]] <- '0' } else {dABCB[[i]] <- '1'}
+ if(CB[[i]] > AVEABCB){ dCBAB[[i]] <- '0' } else {dCBAB[[i]] <- '1'}
+ if(AB[[i]] > AVEABCC){ dABCC[[i]] <- '0' } else {dABCC[[i]] <- '1'}
+ if(CC[[i]] > AVEABCC){ dCCAB[[i]] <- '0' } else {dCCAB[[i]] <- '1'}
+ if(AB[[i]] > AVEABCD){ dABCD[[i]] <- '0' } else {dABCD[[i]] <- '1'}
+ if(CD[[i]] > AVEABCD){ dCDAB[[i]] <- '0' } else {dCDAB[[i]] <- '1'}
+ if(AB[[i]] > AVEABCE){ dABCE[[i]] <- '0' } else {dABCE[[i]] <- '1'}
+ if(CE[[i]] > AVEABCE){ dCEAB[[i]] <- '0' } else {dCEAB[[i]] <- '1'}
+ if(AB[[i]] > AVEABCF){ dABCF[[i]] <- '0' } else {dABCF[[i]] <- '1'}
+ if(CF[[i]] > AVEABCF){ dCFAB[[i]] <- '0' } else {dCFAB[[i]] <- '1'}
+ if(AB[[i]] > AVEABCG){ dABCG[[i]] <- '0' } else {dABCG[[i]] <- '1'}
+ if(CG[[i]] > AVEABCG){ dCGAB[[i]] <- '0' } else {dCGAB[[i]] <- '1'}
+ if(AB[[i]] > AVEABCH){ dABCH[[i]] <- '0' } else {dABCH[[i]] <- '1'}
+ if(CH[[i]] > AVEABCH){ dCHAB[[i]] <- '0' } else {dCHAB[[i]] <- '1'}
+ if(AC[[i]] > AVEACAA){ dACAA[[i]] <- '0' } else {dACAA[[i]] <- '1'}
+ if(AA[[i]] > AVEACAA){ dAAAC[[i]] <- '0' } else {dAAAC[[i]] <- '1'}
+ if(AC[[i]] > AVEACAB){ dACAB[[i]] <- '0' } else {dACAB[[i]] <- '1'}
+ if(AB[[i]] > AVEACAB){ dABAC[[i]] <- '0' } else {dABAC[[i]] <- '1'}
+ if(AC[[i]] > AVEACAC){ dACAC[[i]] <- '0' } else {dACAC[[i]] <- '1'}
+ if(AC[[i]] > AVEACAC){ dACAC[[i]] <- '0' } else {dACAC[[i]] <- '1'}
+ if(AC[[i]] > AVEACAD){ dACAD[[i]] <- '0' } else {dACAD[[i]] <- '1'}
+ if(AD[[i]] > AVEACAD){ dADAC[[i]] <- '0' } else {dADAC[[i]] <- '1'}
+ if(AC[[i]] > AVEACAE){ dACAE[[i]] <- '0' } else {dACAE[[i]] <- '1'}
+ if(AE[[i]] > AVEACAE){ dAEAC[[i]] <- '0' } else {dAEAC[[i]] <- '1'}
+ if(AC[[i]] > AVEACAF){ dACAF[[i]] <- '0' } else {dACAF[[i]] <- '1'}
+ if(AF[[i]] > AVEACAF){ dAFAC[[i]] <- '0' } else {dAFAC[[i]] <- '1'}
+ if(AC[[i]] > AVEACAG){ dACAG[[i]] <- '0' } else {dACAG[[i]] <- '1'}
+ if(AG[[i]] > AVEACAG){ dAGAC[[i]] <- '0' } else {dAGAC[[i]] <- '1'}
+ if(AC[[i]] > AVEACAH){ dACAH[[i]] <- '0' } else {dACAH[[i]] <- '1'}
+ if(AH[[i]] > AVEACAH){ dAHAC[[i]] <- '0' } else {dAHAC[[i]] <- '1'}
+ if(AC[[i]] > AVEACBA){ dACBA[[i]] <- '0' } else {dACBA[[i]] <- '1'}
+ if(BA[[i]] > AVEACBA){ dBAAC[[i]] <- '0' } else {dBAAC[[i]] <- '1'}
+ if(AC[[i]] > AVEACBB){ dACBB[[i]] <- '0' } else {dACBB[[i]] <- '1'}
+ if(BB[[i]] > AVEACBB){ dBBAC[[i]] <- '0' } else {dBBAC[[i]] <- '1'}
+ if(AC[[i]] > AVEACBC){ dACBC[[i]] <- '0' } else {dACBC[[i]] <- '1'}
+ if(BC[[i]] > AVEACBC){ dBCAC[[i]] <- '0' } else {dBCAC[[i]] <- '1'}
+ if(AC[[i]] > AVEACBD){ dACBD[[i]] <- '0' } else {dACBD[[i]] <- '1'}
+ if(BD[[i]] > AVEACBD){ dBDAC[[i]] <- '0' } else {dBDAC[[i]] <- '1'}
+ if(AC[[i]] > AVEACBE){ dACBE[[i]] <- '0' } else {dACBE[[i]] <- '1'}
+ if(BE[[i]] > AVEACBE){ dBEAC[[i]] <- '0' } else {dBEAC[[i]] <- '1'}
+ if(AC[[i]] > AVEACBF){ dACBF[[i]] <- '0' } else {dACBF[[i]] <- '1'}
+ if(BF[[i]] > AVEACBF){ dBFAC[[i]] <- '0' } else {dBFAC[[i]] <- '1'}
+ if(AC[[i]] > AVEACBG){ dACBG[[i]] <- '0' } else {dACBG[[i]] <- '1'}
+ if(BG[[i]] > AVEACBG){ dBGAC[[i]] <- '0' } else {dBGAC[[i]] <- '1'}
+ if(AC[[i]] > AVEACBH){ dACBH[[i]] <- '0' } else {dACBH[[i]] <- '1'}
+ if(BH[[i]] > AVEACBH){ dBHAC[[i]] <- '0' } else {dBHAC[[i]] <- '1'}
+ if(AC[[i]] > AVEACCA){ dACCA[[i]] <- '0' } else {dACCA[[i]] <- '1'}
+ if(CA[[i]] > AVEACCA){ dCAAC[[i]] <- '0' } else {dCAAC[[i]] <- '1'}
+ if(AC[[i]] > AVEACCB){ dACCB[[i]] <- '0' } else {dACCB[[i]] <- '1'}
+ if(CB[[i]] > AVEACCB){ dCBAC[[i]] <- '0' } else {dCBAC[[i]] <- '1'}
+ if(AC[[i]] > AVEACCC){ dACCC[[i]] <- '0' } else {dACCC[[i]] <- '1'}
+ if(CC[[i]] > AVEACCC){ dCCAC[[i]] <- '0' } else {dCCAC[[i]] <- '1'}
+ if(AC[[i]] > AVEACCD){ dACCD[[i]] <- '0' } else {dACCD[[i]] <- '1'}
+ if(CD[[i]] > AVEACCD){ dCDAC[[i]] <- '0' } else {dCDAC[[i]] <- '1'}
+ if(AC[[i]] > AVEACCE){ dACCE[[i]] <- '0' } else {dACCE[[i]] <- '1'}
+ if(CE[[i]] > AVEACCE){ dCEAC[[i]] <- '0' } else {dCEAC[[i]] <- '1'}
+ if(AC[[i]] > AVEACCF){ dACCF[[i]] <- '0' } else {dACCF[[i]] <- '1'}
+ if(CF[[i]] > AVEACCF){ dCFAC[[i]] <- '0' } else {dCFAC[[i]] <- '1'}
+ if(AC[[i]] > AVEACCG){ dACCG[[i]] <- '0' } else {dACCG[[i]] <- '1'}
+ if(CG[[i]] > AVEACCG){ dCGAC[[i]] <- '0' } else {dCGAC[[i]] <- '1'}
+ if(AC[[i]] > AVEACCH){ dACCH[[i]] <- '0' } else {dACCH[[i]] <- '1'}
+ if(CH[[i]] > AVEACCH){ dCHAC[[i]] <- '0' } else {dCHAC[[i]] <- '1'}
+ if(AD[[i]] > AVEADAA){ dADAA[[i]] <- '0' } else {dADAA[[i]] <- '1'}
+ if(AA[[i]] > AVEADAA){ dAAAD[[i]] <- '0' } else {dAAAD[[i]] <- '1'}
+ if(AD[[i]] > AVEADAB){ dADAB[[i]] <- '0' } else {dADAB[[i]] <- '1'}
+ if(AB[[i]] > AVEADAB){ dABAD[[i]] <- '0' } else {dABAD[[i]] <- '1'}
+ if(AD[[i]] > AVEADAC){ dADAC[[i]] <- '0' } else {dADAC[[i]] <- '1'}
+ if(AC[[i]] > AVEADAC){ dACAD[[i]] <- '0' } else {dACAD[[i]] <- '1'}
+ if(AD[[i]] > AVEADAD){ dADAD[[i]] <- '0' } else {dADAD[[i]] <- '1'}
+ if(AD[[i]] > AVEADAD){ dADAD[[i]] <- '0' } else {dADAD[[i]] <- '1'}
+ if(AD[[i]] > AVEADAE){ dADAE[[i]] <- '0' } else {dADAE[[i]] <- '1'}
+ if(AE[[i]] > AVEADAE){ dAEAD[[i]] <- '0' } else {dAEAD[[i]] <- '1'}
+ if(AD[[i]] > AVEADAF){ dADAF[[i]] <- '0' } else {dADAF[[i]] <- '1'}
+ if(AF[[i]] > AVEADAF){ dAFAD[[i]] <- '0' } else {dAFAD[[i]] <- '1'}
+ if(AD[[i]] > AVEADAG){ dADAG[[i]] <- '0' } else {dADAG[[i]] <- '1'}
+ if(AG[[i]] > AVEADAG){ dAGAD[[i]] <- '0' } else {dAGAD[[i]] <- '1'}
+ if(AD[[i]] > AVEADAH){ dADAH[[i]] <- '0' } else {dADAH[[i]] <- '1'}
+ if(AH[[i]] > AVEADAH){ dAHAD[[i]] <- '0' } else {dAHAD[[i]] <- '1'}
+ if(AD[[i]] > AVEADBA){ dADBA[[i]] <- '0' } else {dADBA[[i]] <- '1'}
+ if(BA[[i]] > AVEADBA){ dBAAD[[i]] <- '0' } else {dBAAD[[i]] <- '1'}
+ if(AD[[i]] > AVEADBB){ dADBB[[i]] <- '0' } else {dADBB[[i]] <- '1'}
+ if(BB[[i]] > AVEADBB){ dBBAD[[i]] <- '0' } else {dBBAD[[i]] <- '1'}
+ if(AD[[i]] > AVEADBC){ dADBC[[i]] <- '0' } else {dADBC[[i]] <- '1'}
+ if(BC[[i]] > AVEADBC){ dBCAD[[i]] <- '0' } else {dBCAD[[i]] <- '1'}
+ if(AD[[i]] > AVEADBD){ dADBD[[i]] <- '0' } else {dADBD[[i]] <- '1'}
+ if(BD[[i]] > AVEADBD){ dBDAD[[i]] <- '0' } else {dBDAD[[i]] <- '1'}
+ if(AD[[i]] > AVEADBE){ dADBE[[i]] <- '0' } else {dADBE[[i]] <- '1'}
+ if(BE[[i]] > AVEADBE){ dBEAD[[i]] <- '0' } else {dBEAD[[i]] <- '1'}
+ if(AD[[i]] > AVEADBF){ dADBF[[i]] <- '0' } else {dADBF[[i]] <- '1'}
+ if(BF[[i]] > AVEADBF){ dBFAD[[i]] <- '0' } else {dBFAD[[i]] <- '1'}
+ if(AD[[i]] > AVEADBG){ dADBG[[i]] <- '0' } else {dADBG[[i]] <- '1'}
+ if(BG[[i]] > AVEADBG){ dBGAD[[i]] <- '0' } else {dBGAD[[i]] <- '1'}
+ if(AD[[i]] > AVEADBH){ dADBH[[i]] <- '0' } else {dADBH[[i]] <- '1'}
+ if(BH[[i]] > AVEADBH){ dBHAD[[i]] <- '0' } else {dBHAD[[i]] <- '1'}
+ if(AD[[i]] > AVEADCA){ dADCA[[i]] <- '0' } else {dADCA[[i]] <- '1'}
+ if(CA[[i]] > AVEADCA){ dCAAD[[i]] <- '0' } else {dCAAD[[i]] <- '1'}
+ if(AD[[i]] > AVEADCB){ dADCB[[i]] <- '0' } else {dADCB[[i]] <- '1'}
+ if(CB[[i]] > AVEADCB){ dCBAD[[i]] <- '0' } else {dCBAD[[i]] <- '1'}
+ if(AD[[i]] > AVEADCC){ dADCC[[i]] <- '0' } else {dADCC[[i]] <- '1'}
+ if(CC[[i]] > AVEADCC){ dCCAD[[i]] <- '0' } else {dCCAD[[i]] <- '1'}
+ if(AD[[i]] > AVEADCD){ dADCD[[i]] <- '0' } else {dADCD[[i]] <- '1'}
+ if(CD[[i]] > AVEADCD){ dCDAD[[i]] <- '0' } else {dCDAD[[i]] <- '1'}
+ if(AD[[i]] > AVEADCE){ dADCE[[i]] <- '0' } else {dADCE[[i]] <- '1'}
+ if(CE[[i]] > AVEADCE){ dCEAD[[i]] <- '0' } else {dCEAD[[i]] <- '1'}
+ if(AD[[i]] > AVEADCF){ dADCF[[i]] <- '0' } else {dADCF[[i]] <- '1'}
+ if(CF[[i]] > AVEADCF){ dCFAD[[i]] <- '0' } else {dCFAD[[i]] <- '1'}
+ if(AD[[i]] > AVEADCG){ dADCG[[i]] <- '0' } else {dADCG[[i]] <- '1'}
+ if(CG[[i]] > AVEADCG){ dCGAD[[i]] <- '0' } else {dCGAD[[i]] <- '1'}
+ if(AD[[i]] > AVEADCH){ dADCH[[i]] <- '0' } else {dADCH[[i]] <- '1'}
+ if(CH[[i]] > AVEADCH){ dCHAD[[i]] <- '0' } else {dCHAD[[i]] <- '1'}
+ if(AE[[i]] > AVEAEAA){ dAEAA[[i]] <- '0' } else {dAEAA[[i]] <- '1'}
+ if(AA[[i]] > AVEAEAA){ dAAAE[[i]] <- '0' } else {dAAAE[[i]] <- '1'}
+ if(AE[[i]] > AVEAEAB){ dAEAB[[i]] <- '0' } else {dAEAB[[i]] <- '1'}
+ if(AB[[i]] > AVEAEAB){ dABAE[[i]] <- '0' } else {dABAE[[i]] <- '1'}
+ if(AE[[i]] > AVEAEAC){ dAEAC[[i]] <- '0' } else {dAEAC[[i]] <- '1'}
+ if(AC[[i]] > AVEAEAC){ dACAE[[i]] <- '0' } else {dACAE[[i]] <- '1'}
+ if(AE[[i]] > AVEAEAD){ dAEAD[[i]] <- '0' } else {dAEAD[[i]] <- '1'}
+ if(AD[[i]] > AVEAEAD){ dADAE[[i]] <- '0' } else {dADAE[[i]] <- '1'}
+ if(AE[[i]] > AVEAEAE){ dAEAE[[i]] <- '0' } else {dAEAE[[i]] <- '1'}
+ if(AE[[i]] > AVEAEAE){ dAEAE[[i]] <- '0' } else {dAEAE[[i]] <- '1'}
+ if(AE[[i]] > AVEAEAF){ dAEAF[[i]] <- '0' } else {dAEAF[[i]] <- '1'}
+ if(AF[[i]] > AVEAEAF){ dAFAE[[i]] <- '0' } else {dAFAE[[i]] <- '1'}
+ if(AE[[i]] > AVEAEAG){ dAEAG[[i]] <- '0' } else {dAEAG[[i]] <- '1'}
+ if(AG[[i]] > AVEAEAG){ dAGAE[[i]] <- '0' } else {dAGAE[[i]] <- '1'}
+ if(AE[[i]] > AVEAEAH){ dAEAH[[i]] <- '0' } else {dAEAH[[i]] <- '1'}
+ if(AH[[i]] > AVEAEAH){ dAHAE[[i]] <- '0' } else {dAHAE[[i]] <- '1'}
+ if(AE[[i]] > AVEAEBA){ dAEBA[[i]] <- '0' } else {dAEBA[[i]] <- '1'}
+ if(BA[[i]] > AVEAEBA){ dBAAE[[i]] <- '0' } else {dBAAE[[i]] <- '1'}
+ if(AE[[i]] > AVEAEBB){ dAEBB[[i]] <- '0' } else {dAEBB[[i]] <- '1'}
+ if(BB[[i]] > AVEAEBB){ dBBAE[[i]] <- '0' } else {dBBAE[[i]] <- '1'}
+ if(AE[[i]] > AVEAEBC){ dAEBC[[i]] <- '0' } else {dAEBC[[i]] <- '1'}
+ if(BC[[i]] > AVEAEBC){ dBCAE[[i]] <- '0' } else {dBCAE[[i]] <- '1'}
+ if(AE[[i]] > AVEAEBD){ dAEBD[[i]] <- '0' } else {dAEBD[[i]] <- '1'}
+ if(BD[[i]] > AVEAEBD){ dBDAE[[i]] <- '0' } else {dBDAE[[i]] <- '1'}
+ if(AE[[i]] > AVEAEBE){ dAEBE[[i]] <- '0' } else {dAEBE[[i]] <- '1'}
+ if(BE[[i]] > AVEAEBE){ dBEAE[[i]] <- '0' } else {dBEAE[[i]] <- '1'}
+ if(AE[[i]] > AVEAEBF){ dAEBF[[i]] <- '0' } else {dAEBF[[i]] <- '1'}
+ if(BF[[i]] > AVEAEBF){ dBFAE[[i]] <- '0' } else {dBFAE[[i]] <- '1'}
+ if(AE[[i]] > AVEAEBG){ dAEBG[[i]] <- '0' } else {dAEBG[[i]] <- '1'}
+ if(BG[[i]] > AVEAEBG){ dBGAE[[i]] <- '0' } else {dBGAE[[i]] <- '1'}
+ if(AE[[i]] > AVEAEBH){ dAEBH[[i]] <- '0' } else {dAEBH[[i]] <- '1'}
+ if(BH[[i]] > AVEAEBH){ dBHAE[[i]] <- '0' } else {dBHAE[[i]] <- '1'}
+ if(AE[[i]] > AVEAECA){ dAECA[[i]] <- '0' } else {dAECA[[i]] <- '1'}
+ if(CA[[i]] > AVEAECA){ dCAAE[[i]] <- '0' } else {dCAAE[[i]] <- '1'}
+ if(AE[[i]] > AVEAECB){ dAECB[[i]] <- '0' } else {dAECB[[i]] <- '1'}
+ if(CB[[i]] > AVEAECB){ dCBAE[[i]] <- '0' } else {dCBAE[[i]] <- '1'}
+ if(AE[[i]] > AVEAECC){ dAECC[[i]] <- '0' } else {dAECC[[i]] <- '1'}
+ if(CC[[i]] > AVEAECC){ dCCAE[[i]] <- '0' } else {dCCAE[[i]] <- '1'}
+ if(AE[[i]] > AVEAECD){ dAECD[[i]] <- '0' } else {dAECD[[i]] <- '1'}
+ if(CD[[i]] > AVEAECD){ dCDAE[[i]] <- '0' } else {dCDAE[[i]] <- '1'}
+ if(AE[[i]] > AVEAECE){ dAECE[[i]] <- '0' } else {dAECE[[i]] <- '1'}
+ if(CE[[i]] > AVEAECE){ dCEAE[[i]] <- '0' } else {dCEAE[[i]] <- '1'}
+ if(AE[[i]] > AVEAECF){ dAECF[[i]] <- '0' } else {dAECF[[i]] <- '1'}
+ if(CF[[i]] > AVEAECF){ dCFAE[[i]] <- '0' } else {dCFAE[[i]] <- '1'}
+ if(AE[[i]] > AVEAECG){ dAECG[[i]] <- '0' } else {dAECG[[i]] <- '1'}
+ if(CG[[i]] > AVEAECG){ dCGAE[[i]] <- '0' } else {dCGAE[[i]] <- '1'}
+ if(AE[[i]] > AVEAECH){ dAECH[[i]] <- '0' } else {dAECH[[i]] <- '1'}
+ if(CH[[i]] > AVEAECH){ dCHAE[[i]] <- '0' } else {dCHAE[[i]] <- '1'}
+ if(AF[[i]] > AVEAFAA){ dAFAA[[i]] <- '0' } else {dAFAA[[i]] <- '1'}
+ if(AA[[i]] > AVEAFAA){ dAAAF[[i]] <- '0' } else {dAAAF[[i]] <- '1'}
+ if(AF[[i]] > AVEAFAB){ dAFAB[[i]] <- '0' } else {dAFAB[[i]] <- '1'}
+ if(AB[[i]] > AVEAFAB){ dABAF[[i]] <- '0' } else {dABAF[[i]] <- '1'}
+ if(AF[[i]] > AVEAFAC){ dAFAC[[i]] <- '0' } else {dAFAC[[i]] <- '1'}
+ if(AC[[i]] > AVEAFAC){ dACAF[[i]] <- '0' } else {dACAF[[i]] <- '1'}
+ if(AF[[i]] > AVEAFAD){ dAFAD[[i]] <- '0' } else {dAFAD[[i]] <- '1'}
+ if(AD[[i]] > AVEAFAD){ dADAF[[i]] <- '0' } else {dADAF[[i]] <- '1'}
+ if(AF[[i]] > AVEAFAE){ dAFAE[[i]] <- '0' } else {dAFAE[[i]] <- '1'}
+ if(AE[[i]] > AVEAFAE){ dAEAF[[i]] <- '0' } else {dAEAF[[i]] <- '1'}
+ if(AF[[i]] > AVEAFAF){ dAFAF[[i]] <- '0' } else {dAFAF[[i]] <- '1'}
+ if(AF[[i]] > AVEAFAF){ dAFAF[[i]] <- '0' } else {dAFAF[[i]] <- '1'}
+ if(AF[[i]] > AVEAFAG){ dAFAG[[i]] <- '0' } else {dAFAG[[i]] <- '1'}
+ if(AG[[i]] > AVEAFAG){ dAGAF[[i]] <- '0' } else {dAGAF[[i]] <- '1'}
+ if(AF[[i]] > AVEAFAH){ dAFAH[[i]] <- '0' } else {dAFAH[[i]] <- '1'}
+ if(AH[[i]] > AVEAFAH){ dAHAF[[i]] <- '0' } else {dAHAF[[i]] <- '1'}
+ if(AF[[i]] > AVEAFBA){ dAFBA[[i]] <- '0' } else {dAFBA[[i]] <- '1'}
+ if(BA[[i]] > AVEAFBA){ dBAAF[[i]] <- '0' } else {dBAAF[[i]] <- '1'}
+ if(AF[[i]] > AVEAFBB){ dAFBB[[i]] <- '0' } else {dAFBB[[i]] <- '1'}
+ if(BB[[i]] > AVEAFBB){ dBBAF[[i]] <- '0' } else {dBBAF[[i]] <- '1'}
+ if(AF[[i]] > AVEAFBC){ dAFBC[[i]] <- '0' } else {dAFBC[[i]] <- '1'}
+ if(BC[[i]] > AVEAFBC){ dBCAF[[i]] <- '0' } else {dBCAF[[i]] <- '1'}
+ if(AF[[i]] > AVEAFBD){ dAFBD[[i]] <- '0' } else {dAFBD[[i]] <- '1'}
+ if(BD[[i]] > AVEAFBD){ dBDAF[[i]] <- '0' } else {dBDAF[[i]] <- '1'}
+ if(AF[[i]] > AVEAFBE){ dAFBE[[i]] <- '0' } else {dAFBE[[i]] <- '1'}
+ if(BE[[i]] > AVEAFBE){ dBEAF[[i]] <- '0' } else {dBEAF[[i]] <- '1'}
+ if(AF[[i]] > AVEAFBF){ dAFBF[[i]] <- '0' } else {dAFBF[[i]] <- '1'}
+ if(BF[[i]] > AVEAFBF){ dBFAF[[i]] <- '0' } else {dBFAF[[i]] <- '1'}
+ if(AF[[i]] > AVEAFBG){ dAFBG[[i]] <- '0' } else {dAFBG[[i]] <- '1'}
+ if(BG[[i]] > AVEAFBG){ dBGAF[[i]] <- '0' } else {dBGAF[[i]] <- '1'}
+ if(AF[[i]] > AVEAFBH){ dAFBH[[i]] <- '0' } else {dAFBH[[i]] <- '1'}
+ if(BH[[i]] > AVEAFBH){ dBHAF[[i]] <- '0' } else {dBHAF[[i]] <- '1'}
+ if(AF[[i]] > AVEAFCA){ dAFCA[[i]] <- '0' } else {dAFCA[[i]] <- '1'}
+ if(CA[[i]] > AVEAFCA){ dCAAF[[i]] <- '0' } else {dCAAF[[i]] <- '1'}
+ if(AF[[i]] > AVEAFCB){ dAFCB[[i]] <- '0' } else {dAFCB[[i]] <- '1'}
+ if(CB[[i]] > AVEAFCB){ dCBAF[[i]] <- '0' } else {dCBAF[[i]] <- '1'}
+ if(AF[[i]] > AVEAFCC){ dAFCC[[i]] <- '0' } else {dAFCC[[i]] <- '1'}
+ if(CC[[i]] > AVEAFCC){ dCCAF[[i]] <- '0' } else {dCCAF[[i]] <- '1'}
+ if(AF[[i]] > AVEAFCD){ dAFCD[[i]] <- '0' } else {dAFCD[[i]] <- '1'}
+ if(CD[[i]] > AVEAFCD){ dCDAF[[i]] <- '0' } else {dCDAF[[i]] <- '1'}
+ if(AF[[i]] > AVEAFCE){ dAFCE[[i]] <- '0' } else {dAFCE[[i]] <- '1'}
+ if(CE[[i]] > AVEAFCE){ dCEAF[[i]] <- '0' } else {dCEAF[[i]] <- '1'}
+ if(AF[[i]] > AVEAFCF){ dAFCF[[i]] <- '0' } else {dAFCF[[i]] <- '1'}
+ if(CF[[i]] > AVEAFCF){ dCFAF[[i]] <- '0' } else {dCFAF[[i]] <- '1'}
+ if(AF[[i]] > AVEAFCG){ dAFCG[[i]] <- '0' } else {dAFCG[[i]] <- '1'}
+ if(CG[[i]] > AVEAFCG){ dCGAF[[i]] <- '0' } else {dCGAF[[i]] <- '1'}
+ if(AF[[i]] > AVEAFCH){ dAFCH[[i]] <- '0' } else {dAFCH[[i]] <- '1'}
+ if(CH[[i]] > AVEAFCH){ dCHAF[[i]] <- '0' } else {dCHAF[[i]] <- '1'}
+ if(AG[[i]] > AVEAGAA){ dAGAA[[i]] <- '0' } else {dAGAA[[i]] <- '1'}
+ if(AA[[i]] > AVEAGAA){ dAAAG[[i]] <- '0' } else {dAAAG[[i]] <- '1'}
+ if(AG[[i]] > AVEAGAB){ dAGAB[[i]] <- '0' } else {dAGAB[[i]] <- '1'}
+ if(AB[[i]] > AVEAGAB){ dABAG[[i]] <- '0' } else {dABAG[[i]] <- '1'}
+ if(AG[[i]] > AVEAGAC){ dAGAC[[i]] <- '0' } else {dAGAC[[i]] <- '1'}
+ if(AC[[i]] > AVEAGAC){ dACAG[[i]] <- '0' } else {dACAG[[i]] <- '1'}
+ if(AG[[i]] > AVEAGAD){ dAGAD[[i]] <- '0' } else {dAGAD[[i]] <- '1'}
+ if(AD[[i]] > AVEAGAD){ dADAG[[i]] <- '0' } else {dADAG[[i]] <- '1'}
+ if(AG[[i]] > AVEAGAE){ dAGAE[[i]] <- '0' } else {dAGAE[[i]] <- '1'}
+ if(AE[[i]] > AVEAGAE){ dAEAG[[i]] <- '0' } else {dAEAG[[i]] <- '1'}
+ if(AG[[i]] > AVEAGAF){ dAGAF[[i]] <- '0' } else {dAGAF[[i]] <- '1'}
+ if(AF[[i]] > AVEAGAF){ dAFAG[[i]] <- '0' } else {dAFAG[[i]] <- '1'}
+ if(AG[[i]] > AVEAGAG){ dAGAG[[i]] <- '0' } else {dAGAG[[i]] <- '1'}
+ if(AG[[i]] > AVEAGAG){ dAGAG[[i]] <- '0' } else {dAGAG[[i]] <- '1'}
+ if(AG[[i]] > AVEAGAH){ dAGAH[[i]] <- '0' } else {dAGAH[[i]] <- '1'}
+ if(AH[[i]] > AVEAGAH){ dAHAG[[i]] <- '0' } else {dAHAG[[i]] <- '1'}
+ if(AG[[i]] > AVEAGBA){ dAGBA[[i]] <- '0' } else {dAGBA[[i]] <- '1'}
+ if(BA[[i]] > AVEAGBA){ dBAAG[[i]] <- '0' } else {dBAAG[[i]] <- '1'}
+ if(AG[[i]] > AVEAGBB){ dAGBB[[i]] <- '0' } else {dAGBB[[i]] <- '1'}
+ if(BB[[i]] > AVEAGBB){ dBBAG[[i]] <- '0' } else {dBBAG[[i]] <- '1'}
+ if(AG[[i]] > AVEAGBC){ dAGBC[[i]] <- '0' } else {dAGBC[[i]] <- '1'}
+ if(BC[[i]] > AVEAGBC){ dBCAG[[i]] <- '0' } else {dBCAG[[i]] <- '1'}
+ if(AG[[i]] > AVEAGBD){ dAGBD[[i]] <- '0' } else {dAGBD[[i]] <- '1'}
+ if(BD[[i]] > AVEAGBD){ dBDAG[[i]] <- '0' } else {dBDAG[[i]] <- '1'}
+ if(AG[[i]] > AVEAGBE){ dAGBE[[i]] <- '0' } else {dAGBE[[i]] <- '1'}
+ if(BE[[i]] > AVEAGBE){ dBEAG[[i]] <- '0' } else {dBEAG[[i]] <- '1'}
+ if(AG[[i]] > AVEAGBF){ dAGBF[[i]] <- '0' } else {dAGBF[[i]] <- '1'}
+ if(BF[[i]] > AVEAGBF){ dBFAG[[i]] <- '0' } else {dBFAG[[i]] <- '1'}
+ if(AG[[i]] > AVEAGBG){ dAGBG[[i]] <- '0' } else {dAGBG[[i]] <- '1'}
+ if(BG[[i]] > AVEAGBG){ dBGAG[[i]] <- '0' } else {dBGAG[[i]] <- '1'}
+ if(AG[[i]] > AVEAGBH){ dAGBH[[i]] <- '0' } else {dAGBH[[i]] <- '1'}
+ if(BH[[i]] > AVEAGBH){ dBHAG[[i]] <- '0' } else {dBHAG[[i]] <- '1'}
+ if(AG[[i]] > AVEAGCA){ dAGCA[[i]] <- '0' } else {dAGCA[[i]] <- '1'}
+ if(CA[[i]] > AVEAGCA){ dCAAG[[i]] <- '0' } else {dCAAG[[i]] <- '1'}
+ if(AG[[i]] > AVEAGCB){ dAGCB[[i]] <- '0' } else {dAGCB[[i]] <- '1'}
+ if(CB[[i]] > AVEAGCB){ dCBAG[[i]] <- '0' } else {dCBAG[[i]] <- '1'}
+ if(AG[[i]] > AVEAGCC){ dAGCC[[i]] <- '0' } else {dAGCC[[i]] <- '1'}
+ if(CC[[i]] > AVEAGCC){ dCCAG[[i]] <- '0' } else {dCCAG[[i]] <- '1'}
+ if(AG[[i]] > AVEAGCD){ dAGCD[[i]] <- '0' } else {dAGCD[[i]] <- '1'}
+ if(CD[[i]] > AVEAGCD){ dCDAG[[i]] <- '0' } else {dCDAG[[i]] <- '1'}
+ if(AG[[i]] > AVEAGCE){ dAGCE[[i]] <- '0' } else {dAGCE[[i]] <- '1'}
+ if(CE[[i]] > AVEAGCE){ dCEAG[[i]] <- '0' } else {dCEAG[[i]] <- '1'}
+ if(AG[[i]] > AVEAGCF){ dAGCF[[i]] <- '0' } else {dAGCF[[i]] <- '1'}
+ if(CF[[i]] > AVEAGCF){ dCFAG[[i]] <- '0' } else {dCFAG[[i]] <- '1'}
+ if(AG[[i]] > AVEAGCG){ dAGCG[[i]] <- '0' } else {dAGCG[[i]] <- '1'}
+ if(CG[[i]] > AVEAGCG){ dCGAG[[i]] <- '0' } else {dCGAG[[i]] <- '1'}
+ if(AG[[i]] > AVEAGCH){ dAGCH[[i]] <- '0' } else {dAGCH[[i]] <- '1'}
+ if(CH[[i]] > AVEAGCH){ dCHAG[[i]] <- '0' } else {dCHAG[[i]] <- '1'}
+ if(AH[[i]] > AVEAHAA){ dAHAA[[i]] <- '0' } else {dAHAA[[i]] <- '1'}
+ if(AA[[i]] > AVEAHAA){ dAAAH[[i]] <- '0' } else {dAAAH[[i]] <- '1'}
+ if(AH[[i]] > AVEAHAB){ dAHAB[[i]] <- '0' } else {dAHAB[[i]] <- '1'}
+ if(AB[[i]] > AVEAHAB){ dABAH[[i]] <- '0' } else {dABAH[[i]] <- '1'}
+ if(AH[[i]] > AVEAHAC){ dAHAC[[i]] <- '0' } else {dAHAC[[i]] <- '1'}
+ if(AC[[i]] > AVEAHAC){ dACAH[[i]] <- '0' } else {dACAH[[i]] <- '1'}
+ if(AH[[i]] > AVEAHAD){ dAHAD[[i]] <- '0' } else {dAHAD[[i]] <- '1'}
+ if(AD[[i]] > AVEAHAD){ dADAH[[i]] <- '0' } else {dADAH[[i]] <- '1'}
+ if(AH[[i]] > AVEAHAE){ dAHAE[[i]] <- '0' } else {dAHAE[[i]] <- '1'}
+ if(AE[[i]] > AVEAHAE){ dAEAH[[i]] <- '0' } else {dAEAH[[i]] <- '1'}
+ if(AH[[i]] > AVEAHAF){ dAHAF[[i]] <- '0' } else {dAHAF[[i]] <- '1'}
+ if(AF[[i]] > AVEAHAF){ dAFAH[[i]] <- '0' } else {dAFAH[[i]] <- '1'}
+ if(AH[[i]] > AVEAHAG){ dAHAG[[i]] <- '0' } else {dAHAG[[i]] <- '1'}
+ if(AG[[i]] > AVEAHAG){ dAGAH[[i]] <- '0' } else {dAGAH[[i]] <- '1'}
+ if(AH[[i]] > AVEAHAH){ dAHAH[[i]] <- '0' } else {dAHAH[[i]] <- '1'}
+ if(AH[[i]] > AVEAHAH){ dAHAH[[i]] <- '0' } else {dAHAH[[i]] <- '1'}
+ if(AH[[i]] > AVEAHBA){ dAHBA[[i]] <- '0' } else {dAHBA[[i]] <- '1'}
+ if(BA[[i]] > AVEAHBA){ dBAAH[[i]] <- '0' } else {dBAAH[[i]] <- '1'}
+ if(AH[[i]] > AVEAHBB){ dAHBB[[i]] <- '0' } else {dAHBB[[i]] <- '1'}
+ if(BB[[i]] > AVEAHBB){ dBBAH[[i]] <- '0' } else {dBBAH[[i]] <- '1'}
+ if(AH[[i]] > AVEAHBC){ dAHBC[[i]] <- '0' } else {dAHBC[[i]] <- '1'}
+ if(BC[[i]] > AVEAHBC){ dBCAH[[i]] <- '0' } else {dBCAH[[i]] <- '1'}
+ if(AH[[i]] > AVEAHBD){ dAHBD[[i]] <- '0' } else {dAHBD[[i]] <- '1'}
+ if(BD[[i]] > AVEAHBD){ dBDAH[[i]] <- '0' } else {dBDAH[[i]] <- '1'}
+ if(AH[[i]] > AVEAHBE){ dAHBE[[i]] <- '0' } else {dAHBE[[i]] <- '1'}
+ if(BE[[i]] > AVEAHBE){ dBEAH[[i]] <- '0' } else {dBEAH[[i]] <- '1'}
+ if(AH[[i]] > AVEAHBF){ dAHBF[[i]] <- '0' } else {dAHBF[[i]] <- '1'}
+ if(BF[[i]] > AVEAHBF){ dBFAH[[i]] <- '0' } else {dBFAH[[i]] <- '1'}
+ if(AH[[i]] > AVEAHBG){ dAHBG[[i]] <- '0' } else {dAHBG[[i]] <- '1'}
+ if(BG[[i]] > AVEAHBG){ dBGAH[[i]] <- '0' } else {dBGAH[[i]] <- '1'}
+ if(AH[[i]] > AVEAHBH){ dAHBH[[i]] <- '0' } else {dAHBH[[i]] <- '1'}
+ if(BH[[i]] > AVEAHBH){ dBHAH[[i]] <- '0' } else {dBHAH[[i]] <- '1'}
+ if(AH[[i]] > AVEAHCA){ dAHCA[[i]] <- '0' } else {dAHCA[[i]] <- '1'}
+ if(CA[[i]] > AVEAHCA){ dCAAH[[i]] <- '0' } else {dCAAH[[i]] <- '1'}
+ if(AH[[i]] > AVEAHCB){ dAHCB[[i]] <- '0' } else {dAHCB[[i]] <- '1'}
+ if(CB[[i]] > AVEAHCB){ dCBAH[[i]] <- '0' } else {dCBAH[[i]] <- '1'}
+ if(AH[[i]] > AVEAHCC){ dAHCC[[i]] <- '0' } else {dAHCC[[i]] <- '1'}
+ if(CC[[i]] > AVEAHCC){ dCCAH[[i]] <- '0' } else {dCCAH[[i]] <- '1'}
+ if(AH[[i]] > AVEAHCD){ dAHCD[[i]] <- '0' } else {dAHCD[[i]] <- '1'}
+ if(CD[[i]] > AVEAHCD){ dCDAH[[i]] <- '0' } else {dCDAH[[i]] <- '1'}
+ if(AH[[i]] > AVEAHCE){ dAHCE[[i]] <- '0' } else {dAHCE[[i]] <- '1'}
+ if(CE[[i]] > AVEAHCE){ dCEAH[[i]] <- '0' } else {dCEAH[[i]] <- '1'}
+ if(AH[[i]] > AVEAHCF){ dAHCF[[i]] <- '0' } else {dAHCF[[i]] <- '1'}
+ if(CF[[i]] > AVEAHCF){ dCFAH[[i]] <- '0' } else {dCFAH[[i]] <- '1'}
+ if(AH[[i]] > AVEAHCG){ dAHCG[[i]] <- '0' } else {dAHCG[[i]] <- '1'}
+ if(CG[[i]] > AVEAHCG){ dCGAH[[i]] <- '0' } else {dCGAH[[i]] <- '1'}
+ if(AH[[i]] > AVEAHCH){ dAHCH[[i]] <- '0' } else {dAHCH[[i]] <- '1'}
+ if(CH[[i]] > AVEAHCH){ dCHAH[[i]] <- '0' } else {dCHAH[[i]] <- '1'}
+ if(BA[[i]] > AVEBAAA){ dBAAA[[i]] <- '0' } else {dBAAA[[i]] <- '1'}
+ if(AA[[i]] > AVEBAAA){ dAABA[[i]] <- '0' } else {dAABA[[i]] <- '1'}
+ if(BA[[i]] > AVEBAAB){ dBAAB[[i]] <- '0' } else {dBAAB[[i]] <- '1'}
+ if(AB[[i]] > AVEBAAB){ dABBA[[i]] <- '0' } else {dABBA[[i]] <- '1'}
+ if(BA[[i]] > AVEBAAC){ dBAAC[[i]] <- '0' } else {dBAAC[[i]] <- '1'}
+ if(AC[[i]] > AVEBAAC){ dACBA[[i]] <- '0' } else {dACBA[[i]] <- '1'}
+ if(BA[[i]] > AVEBAAD){ dBAAD[[i]] <- '0' } else {dBAAD[[i]] <- '1'}
+ if(AD[[i]] > AVEBAAD){ dADBA[[i]] <- '0' } else {dADBA[[i]] <- '1'}
+ if(BA[[i]] > AVEBAAE){ dBAAE[[i]] <- '0' } else {dBAAE[[i]] <- '1'}
+ if(AE[[i]] > AVEBAAE){ dAEBA[[i]] <- '0' } else {dAEBA[[i]] <- '1'}
+ if(BA[[i]] > AVEBAAF){ dBAAF[[i]] <- '0' } else {dBAAF[[i]] <- '1'}
+ if(AF[[i]] > AVEBAAF){ dAFBA[[i]] <- '0' } else {dAFBA[[i]] <- '1'}
+ if(BA[[i]] > AVEBAAG){ dBAAG[[i]] <- '0' } else {dBAAG[[i]] <- '1'}
+ if(AG[[i]] > AVEBAAG){ dAGBA[[i]] <- '0' } else {dAGBA[[i]] <- '1'}
+ if(BA[[i]] > AVEBAAH){ dBAAH[[i]] <- '0' } else {dBAAH[[i]] <- '1'}
+ if(AH[[i]] > AVEBAAH){ dAHBA[[i]] <- '0' } else {dAHBA[[i]] <- '1'}
+ if(BA[[i]] > AVEBABA){ dBABA[[i]] <- '0' } else {dBABA[[i]] <- '1'}
+ if(BA[[i]] > AVEBABA){ dBABA[[i]] <- '0' } else {dBABA[[i]] <- '1'}
+ if(BA[[i]] > AVEBABB){ dBABB[[i]] <- '0' } else {dBABB[[i]] <- '1'}
+ if(BB[[i]] > AVEBABB){ dBBBA[[i]] <- '0' } else {dBBBA[[i]] <- '1'}
+ if(BA[[i]] > AVEBABC){ dBABC[[i]] <- '0' } else {dBABC[[i]] <- '1'}
+ if(BC[[i]] > AVEBABC){ dBCBA[[i]] <- '0' } else {dBCBA[[i]] <- '1'}
+ if(BA[[i]] > AVEBABD){ dBABD[[i]] <- '0' } else {dBABD[[i]] <- '1'}
+ if(BD[[i]] > AVEBABD){ dBDBA[[i]] <- '0' } else {dBDBA[[i]] <- '1'}
+ if(BA[[i]] > AVEBABE){ dBABE[[i]] <- '0' } else {dBABE[[i]] <- '1'}
+ if(BE[[i]] > AVEBABE){ dBEBA[[i]] <- '0' } else {dBEBA[[i]] <- '1'}
+ if(BA[[i]] > AVEBABF){ dBABF[[i]] <- '0' } else {dBABF[[i]] <- '1'}
+ if(BF[[i]] > AVEBABF){ dBFBA[[i]] <- '0' } else {dBFBA[[i]] <- '1'}
+ if(BA[[i]] > AVEBABG){ dBABG[[i]] <- '0' } else {dBABG[[i]] <- '1'}
+ if(BG[[i]] > AVEBABG){ dBGBA[[i]] <- '0' } else {dBGBA[[i]] <- '1'}
+ if(BA[[i]] > AVEBABH){ dBABH[[i]] <- '0' } else {dBABH[[i]] <- '1'}
+ if(BH[[i]] > AVEBABH){ dBHBA[[i]] <- '0' } else {dBHBA[[i]] <- '1'}
+ if(BA[[i]] > AVEBACA){ dBACA[[i]] <- '0' } else {dBACA[[i]] <- '1'}
+ if(CA[[i]] > AVEBACA){ dCABA[[i]] <- '0' } else {dCABA[[i]] <- '1'}
+ if(BA[[i]] > AVEBACB){ dBACB[[i]] <- '0' } else {dBACB[[i]] <- '1'}
+ if(CB[[i]] > AVEBACB){ dCBBA[[i]] <- '0' } else {dCBBA[[i]] <- '1'}
+ if(BA[[i]] > AVEBACC){ dBACC[[i]] <- '0' } else {dBACC[[i]] <- '1'}
+ if(CC[[i]] > AVEBACC){ dCCBA[[i]] <- '0' } else {dCCBA[[i]] <- '1'}
+ if(BA[[i]] > AVEBACD){ dBACD[[i]] <- '0' } else {dBACD[[i]] <- '1'}
+ if(CD[[i]] > AVEBACD){ dCDBA[[i]] <- '0' } else {dCDBA[[i]] <- '1'}
+ if(BA[[i]] > AVEBACE){ dBACE[[i]] <- '0' } else {dBACE[[i]] <- '1'}
+ if(CE[[i]] > AVEBACE){ dCEBA[[i]] <- '0' } else {dCEBA[[i]] <- '1'}
+ if(BA[[i]] > AVEBACF){ dBACF[[i]] <- '0' } else {dBACF[[i]] <- '1'}
+ if(CF[[i]] > AVEBACF){ dCFBA[[i]] <- '0' } else {dCFBA[[i]] <- '1'}
+ if(BA[[i]] > AVEBACG){ dBACG[[i]] <- '0' } else {dBACG[[i]] <- '1'}
+ if(CG[[i]] > AVEBACG){ dCGBA[[i]] <- '0' } else {dCGBA[[i]] <- '1'}
+ if(BA[[i]] > AVEBACH){ dBACH[[i]] <- '0' } else {dBACH[[i]] <- '1'}
+ if(CH[[i]] > AVEBACH){ dCHBA[[i]] <- '0' } else {dCHBA[[i]] <- '1'}
+ if(BB[[i]] > AVEBBAA){ dBBAA[[i]] <- '0' } else {dBBAA[[i]] <- '1'}
+ if(AA[[i]] > AVEBBAA){ dAABB[[i]] <- '0' } else {dAABB[[i]] <- '1'}
+ if(BB[[i]] > AVEBBAB){ dBBAB[[i]] <- '0' } else {dBBAB[[i]] <- '1'}
+ if(AB[[i]] > AVEBBAB){ dABBB[[i]] <- '0' } else {dABBB[[i]] <- '1'}
+ if(BB[[i]] > AVEBBAC){ dBBAC[[i]] <- '0' } else {dBBAC[[i]] <- '1'}
+ if(AC[[i]] > AVEBBAC){ dACBB[[i]] <- '0' } else {dACBB[[i]] <- '1'}
+ if(BB[[i]] > AVEBBAD){ dBBAD[[i]] <- '0' } else {dBBAD[[i]] <- '1'}
+ if(AD[[i]] > AVEBBAD){ dADBB[[i]] <- '0' } else {dADBB[[i]] <- '1'}
+ if(BB[[i]] > AVEBBAE){ dBBAE[[i]] <- '0' } else {dBBAE[[i]] <- '1'}
+ if(AE[[i]] > AVEBBAE){ dAEBB[[i]] <- '0' } else {dAEBB[[i]] <- '1'}
+ if(BB[[i]] > AVEBBAF){ dBBAF[[i]] <- '0' } else {dBBAF[[i]] <- '1'}
+ if(AF[[i]] > AVEBBAF){ dAFBB[[i]] <- '0' } else {dAFBB[[i]] <- '1'}
+ if(BB[[i]] > AVEBBAG){ dBBAG[[i]] <- '0' } else {dBBAG[[i]] <- '1'}
+ if(AG[[i]] > AVEBBAG){ dAGBB[[i]] <- '0' } else {dAGBB[[i]] <- '1'}
+ if(BB[[i]] > AVEBBAH){ dBBAH[[i]] <- '0' } else {dBBAH[[i]] <- '1'}
+ if(AH[[i]] > AVEBBAH){ dAHBB[[i]] <- '0' } else {dAHBB[[i]] <- '1'}
+ if(BB[[i]] > AVEBBBA){ dBBBA[[i]] <- '0' } else {dBBBA[[i]] <- '1'}
+ if(BA[[i]] > AVEBBBA){ dBABB[[i]] <- '0' } else {dBABB[[i]] <- '1'}
+ if(BB[[i]] > AVEBBBB){ dBBBB[[i]] <- '0' } else {dBBBB[[i]] <- '1'}
+ if(BB[[i]] > AVEBBBB){ dBBBB[[i]] <- '0' } else {dBBBB[[i]] <- '1'}
+ if(BB[[i]] > AVEBBBC){ dBBBC[[i]] <- '0' } else {dBBBC[[i]] <- '1'}
+ if(BC[[i]] > AVEBBBC){ dBCBB[[i]] <- '0' } else {dBCBB[[i]] <- '1'}
+ if(BB[[i]] > AVEBBBD){ dBBBD[[i]] <- '0' } else {dBBBD[[i]] <- '1'}
+ if(BD[[i]] > AVEBBBD){ dBDBB[[i]] <- '0' } else {dBDBB[[i]] <- '1'}
+ if(BB[[i]] > AVEBBBE){ dBBBE[[i]] <- '0' } else {dBBBE[[i]] <- '1'}
+ if(BE[[i]] > AVEBBBE){ dBEBB[[i]] <- '0' } else {dBEBB[[i]] <- '1'}
+ if(BB[[i]] > AVEBBBF){ dBBBF[[i]] <- '0' } else {dBBBF[[i]] <- '1'}
+ if(BF[[i]] > AVEBBBF){ dBFBB[[i]] <- '0' } else {dBFBB[[i]] <- '1'}
+ if(BB[[i]] > AVEBBBG){ dBBBG[[i]] <- '0' } else {dBBBG[[i]] <- '1'}
+ if(BG[[i]] > AVEBBBG){ dBGBB[[i]] <- '0' } else {dBGBB[[i]] <- '1'}
+ if(BB[[i]] > AVEBBBH){ dBBBH[[i]] <- '0' } else {dBBBH[[i]] <- '1'}
+ if(BH[[i]] > AVEBBBH){ dBHBB[[i]] <- '0' } else {dBHBB[[i]] <- '1'}
+ if(BB[[i]] > AVEBBCA){ dBBCA[[i]] <- '0' } else {dBBCA[[i]] <- '1'}
+ if(CA[[i]] > AVEBBCA){ dCABB[[i]] <- '0' } else {dCABB[[i]] <- '1'}
+ if(BB[[i]] > AVEBBCB){ dBBCB[[i]] <- '0' } else {dBBCB[[i]] <- '1'}
+ if(CB[[i]] > AVEBBCB){ dCBBB[[i]] <- '0' } else {dCBBB[[i]] <- '1'}
+ if(BB[[i]] > AVEBBCC){ dBBCC[[i]] <- '0' } else {dBBCC[[i]] <- '1'}
+ if(CC[[i]] > AVEBBCC){ dCCBB[[i]] <- '0' } else {dCCBB[[i]] <- '1'}
+ if(BB[[i]] > AVEBBCD){ dBBCD[[i]] <- '0' } else {dBBCD[[i]] <- '1'}
+ if(CD[[i]] > AVEBBCD){ dCDBB[[i]] <- '0' } else {dCDBB[[i]] <- '1'}
+ if(BB[[i]] > AVEBBCE){ dBBCE[[i]] <- '0' } else {dBBCE[[i]] <- '1'}
+ if(CE[[i]] > AVEBBCE){ dCEBB[[i]] <- '0' } else {dCEBB[[i]] <- '1'}
+ if(BB[[i]] > AVEBBCF){ dBBCF[[i]] <- '0' } else {dBBCF[[i]] <- '1'}
+ if(CF[[i]] > AVEBBCF){ dCFBB[[i]] <- '0' } else {dCFBB[[i]] <- '1'}
+ if(BB[[i]] > AVEBBCG){ dBBCG[[i]] <- '0' } else {dBBCG[[i]] <- '1'}
+ if(CG[[i]] > AVEBBCG){ dCGBB[[i]] <- '0' } else {dCGBB[[i]] <- '1'}
+ if(BB[[i]] > AVEBBCH){ dBBCH[[i]] <- '0' } else {dBBCH[[i]] <- '1'}
+ if(CH[[i]] > AVEBBCH){ dCHBB[[i]] <- '0' } else {dCHBB[[i]] <- '1'}
+ if(BC[[i]] > AVEBCAA){ dBCAA[[i]] <- '0' } else {dBCAA[[i]] <- '1'}
+ if(AA[[i]] > AVEBCAA){ dAABC[[i]] <- '0' } else {dAABC[[i]] <- '1'}
+ if(BC[[i]] > AVEBCAB){ dBCAB[[i]] <- '0' } else {dBCAB[[i]] <- '1'}
+ if(AB[[i]] > AVEBCAB){ dABBC[[i]] <- '0' } else {dABBC[[i]] <- '1'}
+ if(BC[[i]] > AVEBCAC){ dBCAC[[i]] <- '0' } else {dBCAC[[i]] <- '1'}
+ if(AC[[i]] > AVEBCAC){ dACBC[[i]] <- '0' } else {dACBC[[i]] <- '1'}
+ if(BC[[i]] > AVEBCAD){ dBCAD[[i]] <- '0' } else {dBCAD[[i]] <- '1'}
+ if(AD[[i]] > AVEBCAD){ dADBC[[i]] <- '0' } else {dADBC[[i]] <- '1'}
+ if(BC[[i]] > AVEBCAE){ dBCAE[[i]] <- '0' } else {dBCAE[[i]] <- '1'}
+ if(AE[[i]] > AVEBCAE){ dAEBC[[i]] <- '0' } else {dAEBC[[i]] <- '1'}
+ if(BC[[i]] > AVEBCAF){ dBCAF[[i]] <- '0' } else {dBCAF[[i]] <- '1'}
+ if(AF[[i]] > AVEBCAF){ dAFBC[[i]] <- '0' } else {dAFBC[[i]] <- '1'}
+ if(BC[[i]] > AVEBCAG){ dBCAG[[i]] <- '0' } else {dBCAG[[i]] <- '1'}
+ if(AG[[i]] > AVEBCAG){ dAGBC[[i]] <- '0' } else {dAGBC[[i]] <- '1'}
+ if(BC[[i]] > AVEBCAH){ dBCAH[[i]] <- '0' } else {dBCAH[[i]] <- '1'}
+ if(AH[[i]] > AVEBCAH){ dAHBC[[i]] <- '0' } else {dAHBC[[i]] <- '1'}
+ if(BC[[i]] > AVEBCBA){ dBCBA[[i]] <- '0' } else {dBCBA[[i]] <- '1'}
+ if(BA[[i]] > AVEBCBA){ dBABC[[i]] <- '0' } else {dBABC[[i]] <- '1'}
+ if(BC[[i]] > AVEBCBB){ dBCBB[[i]] <- '0' } else {dBCBB[[i]] <- '1'}
+ if(BB[[i]] > AVEBCBB){ dBBBC[[i]] <- '0' } else {dBBBC[[i]] <- '1'}
+ if(BC[[i]] > AVEBCBC){ dBCBC[[i]] <- '0' } else {dBCBC[[i]] <- '1'}
+ if(BC[[i]] > AVEBCBC){ dBCBC[[i]] <- '0' } else {dBCBC[[i]] <- '1'}
+ if(BC[[i]] > AVEBCBD){ dBCBD[[i]] <- '0' } else {dBCBD[[i]] <- '1'}
+ if(BD[[i]] > AVEBCBD){ dBDBC[[i]] <- '0' } else {dBDBC[[i]] <- '1'}
+ if(BC[[i]] > AVEBCBE){ dBCBE[[i]] <- '0' } else {dBCBE[[i]] <- '1'}
+ if(BE[[i]] > AVEBCBE){ dBEBC[[i]] <- '0' } else {dBEBC[[i]] <- '1'}
+ if(BC[[i]] > AVEBCBF){ dBCBF[[i]] <- '0' } else {dBCBF[[i]] <- '1'}
+ if(BF[[i]] > AVEBCBF){ dBFBC[[i]] <- '0' } else {dBFBC[[i]] <- '1'}
+ if(BC[[i]] > AVEBCBG){ dBCBG[[i]] <- '0' } else {dBCBG[[i]] <- '1'}
+ if(BG[[i]] > AVEBCBG){ dBGBC[[i]] <- '0' } else {dBGBC[[i]] <- '1'}
+ if(BC[[i]] > AVEBCBH){ dBCBH[[i]] <- '0' } else {dBCBH[[i]] <- '1'}
+ if(BH[[i]] > AVEBCBH){ dBHBC[[i]] <- '0' } else {dBHBC[[i]] <- '1'}
+ if(BC[[i]] > AVEBCCA){ dBCCA[[i]] <- '0' } else {dBCCA[[i]] <- '1'}
+ if(CA[[i]] > AVEBCCA){ dCABC[[i]] <- '0' } else {dCABC[[i]] <- '1'}
+ if(BC[[i]] > AVEBCCB){ dBCCB[[i]] <- '0' } else {dBCCB[[i]] <- '1'}
+ if(CB[[i]] > AVEBCCB){ dCBBC[[i]] <- '0' } else {dCBBC[[i]] <- '1'}
+ if(BC[[i]] > AVEBCCC){ dBCCC[[i]] <- '0' } else {dBCCC[[i]] <- '1'}
+ if(CC[[i]] > AVEBCCC){ dCCBC[[i]] <- '0' } else {dCCBC[[i]] <- '1'}
+ if(BC[[i]] > AVEBCCD){ dBCCD[[i]] <- '0' } else {dBCCD[[i]] <- '1'}
+ if(CD[[i]] > AVEBCCD){ dCDBC[[i]] <- '0' } else {dCDBC[[i]] <- '1'}
+ if(BC[[i]] > AVEBCCE){ dBCCE[[i]] <- '0' } else {dBCCE[[i]] <- '1'}
+ if(CE[[i]] > AVEBCCE){ dCEBC[[i]] <- '0' } else {dCEBC[[i]] <- '1'}
+ if(BC[[i]] > AVEBCCF){ dBCCF[[i]] <- '0' } else {dBCCF[[i]] <- '1'}
+ if(CF[[i]] > AVEBCCF){ dCFBC[[i]] <- '0' } else {dCFBC[[i]] <- '1'}
+ if(BC[[i]] > AVEBCCG){ dBCCG[[i]] <- '0' } else {dBCCG[[i]] <- '1'}
+ if(CG[[i]] > AVEBCCG){ dCGBC[[i]] <- '0' } else {dCGBC[[i]] <- '1'}
+ if(BC[[i]] > AVEBCCH){ dBCCH[[i]] <- '0' } else {dBCCH[[i]] <- '1'}
+ if(CH[[i]] > AVEBCCH){ dCHBC[[i]] <- '0' } else {dCHBC[[i]] <- '1'}
+ if(BD[[i]] > AVEBDAA){ dBDAA[[i]] <- '0' } else {dBDAA[[i]] <- '1'}
+ if(AA[[i]] > AVEBDAA){ dAABD[[i]] <- '0' } else {dAABD[[i]] <- '1'}
+ if(BD[[i]] > AVEBDAB){ dBDAB[[i]] <- '0' } else {dBDAB[[i]] <- '1'}
+ if(AB[[i]] > AVEBDAB){ dABBD[[i]] <- '0' } else {dABBD[[i]] <- '1'}
+ if(BD[[i]] > AVEBDAC){ dBDAC[[i]] <- '0' } else {dBDAC[[i]] <- '1'}
+ if(AC[[i]] > AVEBDAC){ dACBD[[i]] <- '0' } else {dACBD[[i]] <- '1'}
+ if(BD[[i]] > AVEBDAD){ dBDAD[[i]] <- '0' } else {dBDAD[[i]] <- '1'}
+ if(AD[[i]] > AVEBDAD){ dADBD[[i]] <- '0' } else {dADBD[[i]] <- '1'}
+ if(BD[[i]] > AVEBDAE){ dBDAE[[i]] <- '0' } else {dBDAE[[i]] <- '1'}
+ if(AE[[i]] > AVEBDAE){ dAEBD[[i]] <- '0' } else {dAEBD[[i]] <- '1'}
+ if(BD[[i]] > AVEBDAF){ dBDAF[[i]] <- '0' } else {dBDAF[[i]] <- '1'}
+ if(AF[[i]] > AVEBDAF){ dAFBD[[i]] <- '0' } else {dAFBD[[i]] <- '1'}
+ if(BD[[i]] > AVEBDAG){ dBDAG[[i]] <- '0' } else {dBDAG[[i]] <- '1'}
+ if(AG[[i]] > AVEBDAG){ dAGBD[[i]] <- '0' } else {dAGBD[[i]] <- '1'}
+ if(BD[[i]] > AVEBDAH){ dBDAH[[i]] <- '0' } else {dBDAH[[i]] <- '1'}
+ if(AH[[i]] > AVEBDAH){ dAHBD[[i]] <- '0' } else {dAHBD[[i]] <- '1'}
+ if(BD[[i]] > AVEBDBA){ dBDBA[[i]] <- '0' } else {dBDBA[[i]] <- '1'}
+ if(BA[[i]] > AVEBDBA){ dBABD[[i]] <- '0' } else {dBABD[[i]] <- '1'}
+ if(BD[[i]] > AVEBDBB){ dBDBB[[i]] <- '0' } else {dBDBB[[i]] <- '1'}
+ if(BB[[i]] > AVEBDBB){ dBBBD[[i]] <- '0' } else {dBBBD[[i]] <- '1'}
+ if(BD[[i]] > AVEBDBC){ dBDBC[[i]] <- '0' } else {dBDBC[[i]] <- '1'}
+ if(BC[[i]] > AVEBDBC){ dBCBD[[i]] <- '0' } else {dBCBD[[i]] <- '1'}
+ if(BD[[i]] > AVEBDBD){ dBDBD[[i]] <- '0' } else {dBDBD[[i]] <- '1'}
+ if(BD[[i]] > AVEBDBD){ dBDBD[[i]] <- '0' } else {dBDBD[[i]] <- '1'}
+ if(BD[[i]] > AVEBDBE){ dBDBE[[i]] <- '0' } else {dBDBE[[i]] <- '1'}
+ if(BE[[i]] > AVEBDBE){ dBEBD[[i]] <- '0' } else {dBEBD[[i]] <- '1'}
+ if(BD[[i]] > AVEBDBF){ dBDBF[[i]] <- '0' } else {dBDBF[[i]] <- '1'}
+ if(BF[[i]] > AVEBDBF){ dBFBD[[i]] <- '0' } else {dBFBD[[i]] <- '1'}
+ if(BD[[i]] > AVEBDBG){ dBDBG[[i]] <- '0' } else {dBDBG[[i]] <- '1'}
+ if(BG[[i]] > AVEBDBG){ dBGBD[[i]] <- '0' } else {dBGBD[[i]] <- '1'}
+ if(BD[[i]] > AVEBDBH){ dBDBH[[i]] <- '0' } else {dBDBH[[i]] <- '1'}
+ if(BH[[i]] > AVEBDBH){ dBHBD[[i]] <- '0' } else {dBHBD[[i]] <- '1'}
+ if(BD[[i]] > AVEBDCA){ dBDCA[[i]] <- '0' } else {dBDCA[[i]] <- '1'}
+ if(CA[[i]] > AVEBDCA){ dCABD[[i]] <- '0' } else {dCABD[[i]] <- '1'}
+ if(BD[[i]] > AVEBDCB){ dBDCB[[i]] <- '0' } else {dBDCB[[i]] <- '1'}
+ if(CB[[i]] > AVEBDCB){ dCBBD[[i]] <- '0' } else {dCBBD[[i]] <- '1'}
+ if(BD[[i]] > AVEBDCC){ dBDCC[[i]] <- '0' } else {dBDCC[[i]] <- '1'}
+ if(CC[[i]] > AVEBDCC){ dCCBD[[i]] <- '0' } else {dCCBD[[i]] <- '1'}
+ if(BD[[i]] > AVEBDCD){ dBDCD[[i]] <- '0' } else {dBDCD[[i]] <- '1'}
+ if(CD[[i]] > AVEBDCD){ dCDBD[[i]] <- '0' } else {dCDBD[[i]] <- '1'}
+ if(BD[[i]] > AVEBDCE){ dBDCE[[i]] <- '0' } else {dBDCE[[i]] <- '1'}
+ if(CE[[i]] > AVEBDCE){ dCEBD[[i]] <- '0' } else {dCEBD[[i]] <- '1'}
+ if(BD[[i]] > AVEBDCF){ dBDCF[[i]] <- '0' } else {dBDCF[[i]] <- '1'}
+ if(CF[[i]] > AVEBDCF){ dCFBD[[i]] <- '0' } else {dCFBD[[i]] <- '1'}
+ if(BD[[i]] > AVEBDCG){ dBDCG[[i]] <- '0' } else {dBDCG[[i]] <- '1'}
+ if(CG[[i]] > AVEBDCG){ dCGBD[[i]] <- '0' } else {dCGBD[[i]] <- '1'}
+ if(BD[[i]] > AVEBDCH){ dBDCH[[i]] <- '0' } else {dBDCH[[i]] <- '1'}
+ if(CH[[i]] > AVEBDCH){ dCHBD[[i]] <- '0' } else {dCHBD[[i]] <- '1'}
+ if(BE[[i]] > AVEBEAA){ dBEAA[[i]] <- '0' } else {dBEAA[[i]] <- '1'}
+ if(AA[[i]] > AVEBEAA){ dAABE[[i]] <- '0' } else {dAABE[[i]] <- '1'}
+ if(BE[[i]] > AVEBEAB){ dBEAB[[i]] <- '0' } else {dBEAB[[i]] <- '1'}
+ if(AB[[i]] > AVEBEAB){ dABBE[[i]] <- '0' } else {dABBE[[i]] <- '1'}
+ if(BE[[i]] > AVEBEAC){ dBEAC[[i]] <- '0' } else {dBEAC[[i]] <- '1'}
+ if(AC[[i]] > AVEBEAC){ dACBE[[i]] <- '0' } else {dACBE[[i]] <- '1'}
+ if(BE[[i]] > AVEBEAD){ dBEAD[[i]] <- '0' } else {dBEAD[[i]] <- '1'}
+ if(AD[[i]] > AVEBEAD){ dADBE[[i]] <- '0' } else {dADBE[[i]] <- '1'}
+ if(BE[[i]] > AVEBEAE){ dBEAE[[i]] <- '0' } else {dBEAE[[i]] <- '1'}
+ if(AE[[i]] > AVEBEAE){ dAEBE[[i]] <- '0' } else {dAEBE[[i]] <- '1'}
+ if(BE[[i]] > AVEBEAF){ dBEAF[[i]] <- '0' } else {dBEAF[[i]] <- '1'}
+ if(AF[[i]] > AVEBEAF){ dAFBE[[i]] <- '0' } else {dAFBE[[i]] <- '1'}
+ if(BE[[i]] > AVEBEAG){ dBEAG[[i]] <- '0' } else {dBEAG[[i]] <- '1'}
+ if(AG[[i]] > AVEBEAG){ dAGBE[[i]] <- '0' } else {dAGBE[[i]] <- '1'}
+ if(BE[[i]] > AVEBEAH){ dBEAH[[i]] <- '0' } else {dBEAH[[i]] <- '1'}
+ if(AH[[i]] > AVEBEAH){ dAHBE[[i]] <- '0' } else {dAHBE[[i]] <- '1'}
+ if(BE[[i]] > AVEBEBA){ dBEBA[[i]] <- '0' } else {dBEBA[[i]] <- '1'}
+ if(BA[[i]] > AVEBEBA){ dBABE[[i]] <- '0' } else {dBABE[[i]] <- '1'}
+ if(BE[[i]] > AVEBEBB){ dBEBB[[i]] <- '0' } else {dBEBB[[i]] <- '1'}
+ if(BB[[i]] > AVEBEBB){ dBBBE[[i]] <- '0' } else {dBBBE[[i]] <- '1'}
+ if(BE[[i]] > AVEBEBC){ dBEBC[[i]] <- '0' } else {dBEBC[[i]] <- '1'}
+ if(BC[[i]] > AVEBEBC){ dBCBE[[i]] <- '0' } else {dBCBE[[i]] <- '1'}
+ if(BE[[i]] > AVEBEBD){ dBEBD[[i]] <- '0' } else {dBEBD[[i]] <- '1'}
+ if(BD[[i]] > AVEBEBD){ dBDBE[[i]] <- '0' } else {dBDBE[[i]] <- '1'}
+ if(BE[[i]] > AVEBEBE){ dBEBE[[i]] <- '0' } else {dBEBE[[i]] <- '1'}
+ if(BE[[i]] > AVEBEBE){ dBEBE[[i]] <- '0' } else {dBEBE[[i]] <- '1'}
+ if(BE[[i]] > AVEBEBF){ dBEBF[[i]] <- '0' } else {dBEBF[[i]] <- '1'}
+ if(BF[[i]] > AVEBEBF){ dBFBE[[i]] <- '0' } else {dBFBE[[i]] <- '1'}
+ if(BE[[i]] > AVEBEBG){ dBEBG[[i]] <- '0' } else {dBEBG[[i]] <- '1'}
+ if(BG[[i]] > AVEBEBG){ dBGBE[[i]] <- '0' } else {dBGBE[[i]] <- '1'}
+ if(BE[[i]] > AVEBEBH){ dBEBH[[i]] <- '0' } else {dBEBH[[i]] <- '1'}
+ if(BH[[i]] > AVEBEBH){ dBHBE[[i]] <- '0' } else {dBHBE[[i]] <- '1'}
+ if(BE[[i]] > AVEBECA){ dBECA[[i]] <- '0' } else {dBECA[[i]] <- '1'}
+ if(CA[[i]] > AVEBECA){ dCABE[[i]] <- '0' } else {dCABE[[i]] <- '1'}
+ if(BE[[i]] > AVEBECB){ dBECB[[i]] <- '0' } else {dBECB[[i]] <- '1'}
+ if(CB[[i]] > AVEBECB){ dCBBE[[i]] <- '0' } else {dCBBE[[i]] <- '1'}
+ if(BE[[i]] > AVEBECC){ dBECC[[i]] <- '0' } else {dBECC[[i]] <- '1'}
+ if(CC[[i]] > AVEBECC){ dCCBE[[i]] <- '0' } else {dCCBE[[i]] <- '1'}
+ if(BE[[i]] > AVEBECD){ dBECD[[i]] <- '0' } else {dBECD[[i]] <- '1'}
+ if(CD[[i]] > AVEBECD){ dCDBE[[i]] <- '0' } else {dCDBE[[i]] <- '1'}
+ if(BE[[i]] > AVEBECE){ dBECE[[i]] <- '0' } else {dBECE[[i]] <- '1'}
+ if(CE[[i]] > AVEBECE){ dCEBE[[i]] <- '0' } else {dCEBE[[i]] <- '1'}
+ if(BE[[i]] > AVEBECF){ dBECF[[i]] <- '0' } else {dBECF[[i]] <- '1'}
+ if(CF[[i]] > AVEBECF){ dCFBE[[i]] <- '0' } else {dCFBE[[i]] <- '1'}
+ if(BE[[i]] > AVEBECG){ dBECG[[i]] <- '0' } else {dBECG[[i]] <- '1'}
+ if(CG[[i]] > AVEBECG){ dCGBE[[i]] <- '0' } else {dCGBE[[i]] <- '1'}
+ if(BE[[i]] > AVEBECH){ dBECH[[i]] <- '0' } else {dBECH[[i]] <- '1'}
+ if(CH[[i]] > AVEBECH){ dCHBE[[i]] <- '0' } else {dCHBE[[i]] <- '1'}
+ if(BF[[i]] > AVEBFAA){ dBFAA[[i]] <- '0' } else {dBFAA[[i]] <- '1'}
+ if(AA[[i]] > AVEBFAA){ dAABF[[i]] <- '0' } else {dAABF[[i]] <- '1'}
+ if(BF[[i]] > AVEBFAB){ dBFAB[[i]] <- '0' } else {dBFAB[[i]] <- '1'}
+ if(AB[[i]] > AVEBFAB){ dABBF[[i]] <- '0' } else {dABBF[[i]] <- '1'}
+ if(BF[[i]] > AVEBFAC){ dBFAC[[i]] <- '0' } else {dBFAC[[i]] <- '1'}
+ if(AC[[i]] > AVEBFAC){ dACBF[[i]] <- '0' } else {dACBF[[i]] <- '1'}
+ if(BF[[i]] > AVEBFAD){ dBFAD[[i]] <- '0' } else {dBFAD[[i]] <- '1'}
+ if(AD[[i]] > AVEBFAD){ dADBF[[i]] <- '0' } else {dADBF[[i]] <- '1'}
+ if(BF[[i]] > AVEBFAE){ dBFAE[[i]] <- '0' } else {dBFAE[[i]] <- '1'}
+ if(AE[[i]] > AVEBFAE){ dAEBF[[i]] <- '0' } else {dAEBF[[i]] <- '1'}
+ if(BF[[i]] > AVEBFAF){ dBFAF[[i]] <- '0' } else {dBFAF[[i]] <- '1'}
+ if(AF[[i]] > AVEBFAF){ dAFBF[[i]] <- '0' } else {dAFBF[[i]] <- '1'}
+ if(BF[[i]] > AVEBFAG){ dBFAG[[i]] <- '0' } else {dBFAG[[i]] <- '1'}
+ if(AG[[i]] > AVEBFAG){ dAGBF[[i]] <- '0' } else {dAGBF[[i]] <- '1'}
+ if(BF[[i]] > AVEBFAH){ dBFAH[[i]] <- '0' } else {dBFAH[[i]] <- '1'}
+ if(AH[[i]] > AVEBFAH){ dAHBF[[i]] <- '0' } else {dAHBF[[i]] <- '1'}
+ if(BF[[i]] > AVEBFBA){ dBFBA[[i]] <- '0' } else {dBFBA[[i]] <- '1'}
+ if(BA[[i]] > AVEBFBA){ dBABF[[i]] <- '0' } else {dBABF[[i]] <- '1'}
+ if(BF[[i]] > AVEBFBB){ dBFBB[[i]] <- '0' } else {dBFBB[[i]] <- '1'}
+ if(BB[[i]] > AVEBFBB){ dBBBF[[i]] <- '0' } else {dBBBF[[i]] <- '1'}
+ if(BF[[i]] > AVEBFBC){ dBFBC[[i]] <- '0' } else {dBFBC[[i]] <- '1'}
+ if(BC[[i]] > AVEBFBC){ dBCBF[[i]] <- '0' } else {dBCBF[[i]] <- '1'}
+ if(BF[[i]] > AVEBFBD){ dBFBD[[i]] <- '0' } else {dBFBD[[i]] <- '1'}
+ if(BD[[i]] > AVEBFBD){ dBDBF[[i]] <- '0' } else {dBDBF[[i]] <- '1'}
+ if(BF[[i]] > AVEBFBE){ dBFBE[[i]] <- '0' } else {dBFBE[[i]] <- '1'}
+ if(BE[[i]] > AVEBFBE){ dBEBF[[i]] <- '0' } else {dBEBF[[i]] <- '1'}
+ if(BF[[i]] > AVEBFBF){ dBFBF[[i]] <- '0' } else {dBFBF[[i]] <- '1'}
+ if(BF[[i]] > AVEBFBF){ dBFBF[[i]] <- '0' } else {dBFBF[[i]] <- '1'}
+ if(BF[[i]] > AVEBFBG){ dBFBG[[i]] <- '0' } else {dBFBG[[i]] <- '1'}
+ if(BG[[i]] > AVEBFBG){ dBGBF[[i]] <- '0' } else {dBGBF[[i]] <- '1'}
+ if(BF[[i]] > AVEBFBH){ dBFBH[[i]] <- '0' } else {dBFBH[[i]] <- '1'}
+ if(BH[[i]] > AVEBFBH){ dBHBF[[i]] <- '0' } else {dBHBF[[i]] <- '1'}
+ if(BF[[i]] > AVEBFCA){ dBFCA[[i]] <- '0' } else {dBFCA[[i]] <- '1'}
+ if(CA[[i]] > AVEBFCA){ dCABF[[i]] <- '0' } else {dCABF[[i]] <- '1'}
+ if(BF[[i]] > AVEBFCB){ dBFCB[[i]] <- '0' } else {dBFCB[[i]] <- '1'}
+ if(CB[[i]] > AVEBFCB){ dCBBF[[i]] <- '0' } else {dCBBF[[i]] <- '1'}
+ if(BF[[i]] > AVEBFCC){ dBFCC[[i]] <- '0' } else {dBFCC[[i]] <- '1'}
+ if(CC[[i]] > AVEBFCC){ dCCBF[[i]] <- '0' } else {dCCBF[[i]] <- '1'}
+ if(BF[[i]] > AVEBFCD){ dBFCD[[i]] <- '0' } else {dBFCD[[i]] <- '1'}
+ if(CD[[i]] > AVEBFCD){ dCDBF[[i]] <- '0' } else {dCDBF[[i]] <- '1'}
+ if(BF[[i]] > AVEBFCE){ dBFCE[[i]] <- '0' } else {dBFCE[[i]] <- '1'}
+ if(CE[[i]] > AVEBFCE){ dCEBF[[i]] <- '0' } else {dCEBF[[i]] <- '1'}
+ if(BF[[i]] > AVEBFCF){ dBFCF[[i]] <- '0' } else {dBFCF[[i]] <- '1'}
+ if(CF[[i]] > AVEBFCF){ dCFBF[[i]] <- '0' } else {dCFBF[[i]] <- '1'}
+ if(BF[[i]] > AVEBFCG){ dBFCG[[i]] <- '0' } else {dBFCG[[i]] <- '1'}
+ if(CG[[i]] > AVEBFCG){ dCGBF[[i]] <- '0' } else {dCGBF[[i]] <- '1'}
+ if(BF[[i]] > AVEBFCH){ dBFCH[[i]] <- '0' } else {dBFCH[[i]] <- '1'}
+ if(CH[[i]] > AVEBFCH){ dCHBF[[i]] <- '0' } else {dCHBF[[i]] <- '1'}
+ if(BG[[i]] > AVEBGAA){ dBGAA[[i]] <- '0' } else {dBGAA[[i]] <- '1'}
+ if(AA[[i]] > AVEBGAA){ dAABG[[i]] <- '0' } else {dAABG[[i]] <- '1'}
+ if(BG[[i]] > AVEBGAB){ dBGAB[[i]] <- '0' } else {dBGAB[[i]] <- '1'}
+ if(AB[[i]] > AVEBGAB){ dABBG[[i]] <- '0' } else {dABBG[[i]] <- '1'}
+ if(BG[[i]] > AVEBGAC){ dBGAC[[i]] <- '0' } else {dBGAC[[i]] <- '1'}
+ if(AC[[i]] > AVEBGAC){ dACBG[[i]] <- '0' } else {dACBG[[i]] <- '1'}
+ if(BG[[i]] > AVEBGAD){ dBGAD[[i]] <- '0' } else {dBGAD[[i]] <- '1'}
+ if(AD[[i]] > AVEBGAD){ dADBG[[i]] <- '0' } else {dADBG[[i]] <- '1'}
+ if(BG[[i]] > AVEBGAE){ dBGAE[[i]] <- '0' } else {dBGAE[[i]] <- '1'}
+ if(AE[[i]] > AVEBGAE){ dAEBG[[i]] <- '0' } else {dAEBG[[i]] <- '1'}
+ if(BG[[i]] > AVEBGAF){ dBGAF[[i]] <- '0' } else {dBGAF[[i]] <- '1'}
+ if(AF[[i]] > AVEBGAF){ dAFBG[[i]] <- '0' } else {dAFBG[[i]] <- '1'}
+ if(BG[[i]] > AVEBGAG){ dBGAG[[i]] <- '0' } else {dBGAG[[i]] <- '1'}
+ if(AG[[i]] > AVEBGAG){ dAGBG[[i]] <- '0' } else {dAGBG[[i]] <- '1'}
+ if(BG[[i]] > AVEBGAH){ dBGAH[[i]] <- '0' } else {dBGAH[[i]] <- '1'}
+ if(AH[[i]] > AVEBGAH){ dAHBG[[i]] <- '0' } else {dAHBG[[i]] <- '1'}
+ if(BG[[i]] > AVEBGBA){ dBGBA[[i]] <- '0' } else {dBGBA[[i]] <- '1'}
+ if(BA[[i]] > AVEBGBA){ dBABG[[i]] <- '0' } else {dBABG[[i]] <- '1'}
+ if(BG[[i]] > AVEBGBB){ dBGBB[[i]] <- '0' } else {dBGBB[[i]] <- '1'}
+ if(BB[[i]] > AVEBGBB){ dBBBG[[i]] <- '0' } else {dBBBG[[i]] <- '1'}
+ if(BG[[i]] > AVEBGBC){ dBGBC[[i]] <- '0' } else {dBGBC[[i]] <- '1'}
+ if(BC[[i]] > AVEBGBC){ dBCBG[[i]] <- '0' } else {dBCBG[[i]] <- '1'}
+ if(BG[[i]] > AVEBGBD){ dBGBD[[i]] <- '0' } else {dBGBD[[i]] <- '1'}
+ if(BD[[i]] > AVEBGBD){ dBDBG[[i]] <- '0' } else {dBDBG[[i]] <- '1'}
+ if(BG[[i]] > AVEBGBE){ dBGBE[[i]] <- '0' } else {dBGBE[[i]] <- '1'}
+ if(BE[[i]] > AVEBGBE){ dBEBG[[i]] <- '0' } else {dBEBG[[i]] <- '1'}
+ if(BG[[i]] > AVEBGBF){ dBGBF[[i]] <- '0' } else {dBGBF[[i]] <- '1'}
+ if(BF[[i]] > AVEBGBF){ dBFBG[[i]] <- '0' } else {dBFBG[[i]] <- '1'}
+ if(BG[[i]] > AVEBGBG){ dBGBG[[i]] <- '0' } else {dBGBG[[i]] <- '1'}
+ if(BG[[i]] > AVEBGBG){ dBGBG[[i]] <- '0' } else {dBGBG[[i]] <- '1'}
+ if(BG[[i]] > AVEBGBH){ dBGBH[[i]] <- '0' } else {dBGBH[[i]] <- '1'}
+ if(BH[[i]] > AVEBGBH){ dBHBG[[i]] <- '0' } else {dBHBG[[i]] <- '1'}
+ if(BG[[i]] > AVEBGCA){ dBGCA[[i]] <- '0' } else {dBGCA[[i]] <- '1'}
+ if(CA[[i]] > AVEBGCA){ dCABG[[i]] <- '0' } else {dCABG[[i]] <- '1'}
+ if(BG[[i]] > AVEBGCB){ dBGCB[[i]] <- '0' } else {dBGCB[[i]] <- '1'}
+ if(CB[[i]] > AVEBGCB){ dCBBG[[i]] <- '0' } else {dCBBG[[i]] <- '1'}
+ if(BG[[i]] > AVEBGCC){ dBGCC[[i]] <- '0' } else {dBGCC[[i]] <- '1'}
+ if(CC[[i]] > AVEBGCC){ dCCBG[[i]] <- '0' } else {dCCBG[[i]] <- '1'}
+ if(BG[[i]] > AVEBGCD){ dBGCD[[i]] <- '0' } else {dBGCD[[i]] <- '1'}
+ if(CD[[i]] > AVEBGCD){ dCDBG[[i]] <- '0' } else {dCDBG[[i]] <- '1'}
+ if(BG[[i]] > AVEBGCE){ dBGCE[[i]] <- '0' } else {dBGCE[[i]] <- '1'}
+ if(CE[[i]] > AVEBGCE){ dCEBG[[i]] <- '0' } else {dCEBG[[i]] <- '1'}
+ if(BG[[i]] > AVEBGCF){ dBGCF[[i]] <- '0' } else {dBGCF[[i]] <- '1'}
+ if(CF[[i]] > AVEBGCF){ dCFBG[[i]] <- '0' } else {dCFBG[[i]] <- '1'}
+ if(BG[[i]] > AVEBGCG){ dBGCG[[i]] <- '0' } else {dBGCG[[i]] <- '1'}
+ if(CG[[i]] > AVEBGCG){ dCGBG[[i]] <- '0' } else {dCGBG[[i]] <- '1'}
+ if(BG[[i]] > AVEBGCH){ dBGCH[[i]] <- '0' } else {dBGCH[[i]] <- '1'}
+ if(CH[[i]] > AVEBGCH){ dCHBG[[i]] <- '0' } else {dCHBG[[i]] <- '1'}
+ if(BH[[i]] > AVEBHAA){ dBHAA[[i]] <- '0' } else {dBHAA[[i]] <- '1'}
+ if(AA[[i]] > AVEBHAA){ dAABH[[i]] <- '0' } else {dAABH[[i]] <- '1'}
+ if(BH[[i]] > AVEBHAB){ dBHAB[[i]] <- '0' } else {dBHAB[[i]] <- '1'}
+ if(AB[[i]] > AVEBHAB){ dABBH[[i]] <- '0' } else {dABBH[[i]] <- '1'}
+ if(BH[[i]] > AVEBHAC){ dBHAC[[i]] <- '0' } else {dBHAC[[i]] <- '1'}
+ if(AC[[i]] > AVEBHAC){ dACBH[[i]] <- '0' } else {dACBH[[i]] <- '1'}
+ if(BH[[i]] > AVEBHAD){ dBHAD[[i]] <- '0' } else {dBHAD[[i]] <- '1'}
+ if(AD[[i]] > AVEBHAD){ dADBH[[i]] <- '0' } else {dADBH[[i]] <- '1'}
+ if(BH[[i]] > AVEBHAE){ dBHAE[[i]] <- '0' } else {dBHAE[[i]] <- '1'}
+ if(AE[[i]] > AVEBHAE){ dAEBH[[i]] <- '0' } else {dAEBH[[i]] <- '1'}
+ if(BH[[i]] > AVEBHAF){ dBHAF[[i]] <- '0' } else {dBHAF[[i]] <- '1'}
+ if(AF[[i]] > AVEBHAF){ dAFBH[[i]] <- '0' } else {dAFBH[[i]] <- '1'}
+ if(BH[[i]] > AVEBHAG){ dBHAG[[i]] <- '0' } else {dBHAG[[i]] <- '1'}
+ if(AG[[i]] > AVEBHAG){ dAGBH[[i]] <- '0' } else {dAGBH[[i]] <- '1'}
+ if(BH[[i]] > AVEBHAH){ dBHAH[[i]] <- '0' } else {dBHAH[[i]] <- '1'}
+ if(AH[[i]] > AVEBHAH){ dAHBH[[i]] <- '0' } else {dAHBH[[i]] <- '1'}
+ if(BH[[i]] > AVEBHBA){ dBHBA[[i]] <- '0' } else {dBHBA[[i]] <- '1'}
+ if(BA[[i]] > AVEBHBA){ dBABH[[i]] <- '0' } else {dBABH[[i]] <- '1'}
+ if(BH[[i]] > AVEBHBB){ dBHBB[[i]] <- '0' } else {dBHBB[[i]] <- '1'}
+ if(BB[[i]] > AVEBHBB){ dBBBH[[i]] <- '0' } else {dBBBH[[i]] <- '1'}
+ if(BH[[i]] > AVEBHBC){ dBHBC[[i]] <- '0' } else {dBHBC[[i]] <- '1'}
+ if(BC[[i]] > AVEBHBC){ dBCBH[[i]] <- '0' } else {dBCBH[[i]] <- '1'}
+ if(BH[[i]] > AVEBHBD){ dBHBD[[i]] <- '0' } else {dBHBD[[i]] <- '1'}
+ if(BD[[i]] > AVEBHBD){ dBDBH[[i]] <- '0' } else {dBDBH[[i]] <- '1'}
+ if(BH[[i]] > AVEBHBE){ dBHBE[[i]] <- '0' } else {dBHBE[[i]] <- '1'}
+ if(BE[[i]] > AVEBHBE){ dBEBH[[i]] <- '0' } else {dBEBH[[i]] <- '1'}
+ if(BH[[i]] > AVEBHBF){ dBHBF[[i]] <- '0' } else {dBHBF[[i]] <- '1'}
+ if(BF[[i]] > AVEBHBF){ dBFBH[[i]] <- '0' } else {dBFBH[[i]] <- '1'}
+ if(BH[[i]] > AVEBHBG){ dBHBG[[i]] <- '0' } else {dBHBG[[i]] <- '1'}
+ if(BG[[i]] > AVEBHBG){ dBGBH[[i]] <- '0' } else {dBGBH[[i]] <- '1'}
+ if(BH[[i]] > AVEBHBH){ dBHBH[[i]] <- '0' } else {dBHBH[[i]] <- '1'}
+ if(BH[[i]] > AVEBHBH){ dBHBH[[i]] <- '0' } else {dBHBH[[i]] <- '1'}
+ if(BH[[i]] > AVEBHCA){ dBHCA[[i]] <- '0' } else {dBHCA[[i]] <- '1'}
+ if(CA[[i]] > AVEBHCA){ dCABH[[i]] <- '0' } else {dCABH[[i]] <- '1'}
+ if(BH[[i]] > AVEBHCB){ dBHCB[[i]] <- '0' } else {dBHCB[[i]] <- '1'}
+ if(CB[[i]] > AVEBHCB){ dCBBH[[i]] <- '0' } else {dCBBH[[i]] <- '1'}
+ if(BH[[i]] > AVEBHCC){ dBHCC[[i]] <- '0' } else {dBHCC[[i]] <- '1'}
+ if(CC[[i]] > AVEBHCC){ dCCBH[[i]] <- '0' } else {dCCBH[[i]] <- '1'}
+ if(BH[[i]] > AVEBHCD){ dBHCD[[i]] <- '0' } else {dBHCD[[i]] <- '1'}
+ if(CD[[i]] > AVEBHCD){ dCDBH[[i]] <- '0' } else {dCDBH[[i]] <- '1'}
+ if(BH[[i]] > AVEBHCE){ dBHCE[[i]] <- '0' } else {dBHCE[[i]] <- '1'}
+ if(CE[[i]] > AVEBHCE){ dCEBH[[i]] <- '0' } else {dCEBH[[i]] <- '1'}
+ if(BH[[i]] > AVEBHCF){ dBHCF[[i]] <- '0' } else {dBHCF[[i]] <- '1'}
+ if(CF[[i]] > AVEBHCF){ dCFBH[[i]] <- '0' } else {dCFBH[[i]] <- '1'}
+ if(BH[[i]] > AVEBHCG){ dBHCG[[i]] <- '0' } else {dBHCG[[i]] <- '1'}
+ if(CG[[i]] > AVEBHCG){ dCGBH[[i]] <- '0' } else {dCGBH[[i]] <- '1'}
+ if(BH[[i]] > AVEBHCH){ dBHCH[[i]] <- '0' } else {dBHCH[[i]] <- '1'}
+ if(CH[[i]] > AVEBHCH){ dCHBH[[i]] <- '0' } else {dCHBH[[i]] <- '1'}
+ if(CA[[i]] > AVECAAA){ dCAAA[[i]] <- '0' } else {dCAAA[[i]] <- '1'}
+ if(AA[[i]] > AVECAAA){ dAACA[[i]] <- '0' } else {dAACA[[i]] <- '1'}
+ if(CA[[i]] > AVECAAB){ dCAAB[[i]] <- '0' } else {dCAAB[[i]] <- '1'}
+ if(AB[[i]] > AVECAAB){ dABCA[[i]] <- '0' } else {dABCA[[i]] <- '1'}
+ if(CA[[i]] > AVECAAC){ dCAAC[[i]] <- '0' } else {dCAAC[[i]] <- '1'}
+ if(AC[[i]] > AVECAAC){ dACCA[[i]] <- '0' } else {dACCA[[i]] <- '1'}
+ if(CA[[i]] > AVECAAD){ dCAAD[[i]] <- '0' } else {dCAAD[[i]] <- '1'}
+ if(AD[[i]] > AVECAAD){ dADCA[[i]] <- '0' } else {dADCA[[i]] <- '1'}
+ if(CA[[i]] > AVECAAE){ dCAAE[[i]] <- '0' } else {dCAAE[[i]] <- '1'}
+ if(AE[[i]] > AVECAAE){ dAECA[[i]] <- '0' } else {dAECA[[i]] <- '1'}
+ if(CA[[i]] > AVECAAF){ dCAAF[[i]] <- '0' } else {dCAAF[[i]] <- '1'}
+ if(AF[[i]] > AVECAAF){ dAFCA[[i]] <- '0' } else {dAFCA[[i]] <- '1'}
+ if(CA[[i]] > AVECAAG){ dCAAG[[i]] <- '0' } else {dCAAG[[i]] <- '1'}
+ if(AG[[i]] > AVECAAG){ dAGCA[[i]] <- '0' } else {dAGCA[[i]] <- '1'}
+ if(CA[[i]] > AVECAAH){ dCAAH[[i]] <- '0' } else {dCAAH[[i]] <- '1'}
+ if(AH[[i]] > AVECAAH){ dAHCA[[i]] <- '0' } else {dAHCA[[i]] <- '1'}
+ if(CA[[i]] > AVECABA){ dCABA[[i]] <- '0' } else {dCABA[[i]] <- '1'}
+ if(BA[[i]] > AVECABA){ dBACA[[i]] <- '0' } else {dBACA[[i]] <- '1'}
+ if(CA[[i]] > AVECABB){ dCABB[[i]] <- '0' } else {dCABB[[i]] <- '1'}
+ if(BB[[i]] > AVECABB){ dBBCA[[i]] <- '0' } else {dBBCA[[i]] <- '1'}
+ if(CA[[i]] > AVECABC){ dCABC[[i]] <- '0' } else {dCABC[[i]] <- '1'}
+ if(BC[[i]] > AVECABC){ dBCCA[[i]] <- '0' } else {dBCCA[[i]] <- '1'}
+ if(CA[[i]] > AVECABD){ dCABD[[i]] <- '0' } else {dCABD[[i]] <- '1'}
+ if(BD[[i]] > AVECABD){ dBDCA[[i]] <- '0' } else {dBDCA[[i]] <- '1'}
+ if(CA[[i]] > AVECABE){ dCABE[[i]] <- '0' } else {dCABE[[i]] <- '1'}
+ if(BE[[i]] > AVECABE){ dBECA[[i]] <- '0' } else {dBECA[[i]] <- '1'}
+ if(CA[[i]] > AVECABF){ dCABF[[i]] <- '0' } else {dCABF[[i]] <- '1'}
+ if(BF[[i]] > AVECABF){ dBFCA[[i]] <- '0' } else {dBFCA[[i]] <- '1'}
+ if(CA[[i]] > AVECABG){ dCABG[[i]] <- '0' } else {dCABG[[i]] <- '1'}
+ if(BG[[i]] > AVECABG){ dBGCA[[i]] <- '0' } else {dBGCA[[i]] <- '1'}
+ if(CA[[i]] > AVECABH){ dCABH[[i]] <- '0' } else {dCABH[[i]] <- '1'}
+ if(BH[[i]] > AVECABH){ dBHCA[[i]] <- '0' } else {dBHCA[[i]] <- '1'}
+ if(CA[[i]] > AVECACA){ dCACA[[i]] <- '0' } else {dCACA[[i]] <- '1'}
+ if(CA[[i]] > AVECACA){ dCACA[[i]] <- '0' } else {dCACA[[i]] <- '1'}
+ if(CA[[i]] > AVECACB){ dCACB[[i]] <- '0' } else {dCACB[[i]] <- '1'}
+ if(CB[[i]] > AVECACB){ dCBCA[[i]] <- '0' } else {dCBCA[[i]] <- '1'}
+ if(CA[[i]] > AVECACC){ dCACC[[i]] <- '0' } else {dCACC[[i]] <- '1'}
+ if(CC[[i]] > AVECACC){ dCCCA[[i]] <- '0' } else {dCCCA[[i]] <- '1'}
+ if(CA[[i]] > AVECACD){ dCACD[[i]] <- '0' } else {dCACD[[i]] <- '1'}
+ if(CD[[i]] > AVECACD){ dCDCA[[i]] <- '0' } else {dCDCA[[i]] <- '1'}
+ if(CA[[i]] > AVECACE){ dCACE[[i]] <- '0' } else {dCACE[[i]] <- '1'}
+ if(CE[[i]] > AVECACE){ dCECA[[i]] <- '0' } else {dCECA[[i]] <- '1'}
+ if(CA[[i]] > AVECACF){ dCACF[[i]] <- '0' } else {dCACF[[i]] <- '1'}
+ if(CF[[i]] > AVECACF){ dCFCA[[i]] <- '0' } else {dCFCA[[i]] <- '1'}
+ if(CA[[i]] > AVECACG){ dCACG[[i]] <- '0' } else {dCACG[[i]] <- '1'}
+ if(CG[[i]] > AVECACG){ dCGCA[[i]] <- '0' } else {dCGCA[[i]] <- '1'}
+ if(CA[[i]] > AVECACH){ dCACH[[i]] <- '0' } else {dCACH[[i]] <- '1'}
+ if(CH[[i]] > AVECACH){ dCHCA[[i]] <- '0' } else {dCHCA[[i]] <- '1'}
+ if(CB[[i]] > AVECBAA){ dCBAA[[i]] <- '0' } else {dCBAA[[i]] <- '1'}
+ if(AA[[i]] > AVECBAA){ dAACB[[i]] <- '0' } else {dAACB[[i]] <- '1'}
+ if(CB[[i]] > AVECBAB){ dCBAB[[i]] <- '0' } else {dCBAB[[i]] <- '1'}
+ if(AB[[i]] > AVECBAB){ dABCB[[i]] <- '0' } else {dABCB[[i]] <- '1'}
+ if(CB[[i]] > AVECBAC){ dCBAC[[i]] <- '0' } else {dCBAC[[i]] <- '1'}
+ if(AC[[i]] > AVECBAC){ dACCB[[i]] <- '0' } else {dACCB[[i]] <- '1'}
+ if(CB[[i]] > AVECBAD){ dCBAD[[i]] <- '0' } else {dCBAD[[i]] <- '1'}
+ if(AD[[i]] > AVECBAD){ dADCB[[i]] <- '0' } else {dADCB[[i]] <- '1'}
+ if(CB[[i]] > AVECBAE){ dCBAE[[i]] <- '0' } else {dCBAE[[i]] <- '1'}
+ if(AE[[i]] > AVECBAE){ dAECB[[i]] <- '0' } else {dAECB[[i]] <- '1'}
+ if(CB[[i]] > AVECBAF){ dCBAF[[i]] <- '0' } else {dCBAF[[i]] <- '1'}
+ if(AF[[i]] > AVECBAF){ dAFCB[[i]] <- '0' } else {dAFCB[[i]] <- '1'}
+ if(CB[[i]] > AVECBAG){ dCBAG[[i]] <- '0' } else {dCBAG[[i]] <- '1'}
+ if(AG[[i]] > AVECBAG){ dAGCB[[i]] <- '0' } else {dAGCB[[i]] <- '1'}
+ if(CB[[i]] > AVECBAH){ dCBAH[[i]] <- '0' } else {dCBAH[[i]] <- '1'}
+ if(AH[[i]] > AVECBAH){ dAHCB[[i]] <- '0' } else {dAHCB[[i]] <- '1'}
+ if(CB[[i]] > AVECBBA){ dCBBA[[i]] <- '0' } else {dCBBA[[i]] <- '1'}
+ if(BA[[i]] > AVECBBA){ dBACB[[i]] <- '0' } else {dBACB[[i]] <- '1'}
+ if(CB[[i]] > AVECBBB){ dCBBB[[i]] <- '0' } else {dCBBB[[i]] <- '1'}
+ if(BB[[i]] > AVECBBB){ dBBCB[[i]] <- '0' } else {dBBCB[[i]] <- '1'}
+ if(CB[[i]] > AVECBBC){ dCBBC[[i]] <- '0' } else {dCBBC[[i]] <- '1'}
+ if(BC[[i]] > AVECBBC){ dBCCB[[i]] <- '0' } else {dBCCB[[i]] <- '1'}
+ if(CB[[i]] > AVECBBD){ dCBBD[[i]] <- '0' } else {dCBBD[[i]] <- '1'}
+ if(BD[[i]] > AVECBBD){ dBDCB[[i]] <- '0' } else {dBDCB[[i]] <- '1'}
+ if(CB[[i]] > AVECBBE){ dCBBE[[i]] <- '0' } else {dCBBE[[i]] <- '1'}
+ if(BE[[i]] > AVECBBE){ dBECB[[i]] <- '0' } else {dBECB[[i]] <- '1'}
+ if(CB[[i]] > AVECBBF){ dCBBF[[i]] <- '0' } else {dCBBF[[i]] <- '1'}
+ if(BF[[i]] > AVECBBF){ dBFCB[[i]] <- '0' } else {dBFCB[[i]] <- '1'}
+ if(CB[[i]] > AVECBBG){ dCBBG[[i]] <- '0' } else {dCBBG[[i]] <- '1'}
+ if(BG[[i]] > AVECBBG){ dBGCB[[i]] <- '0' } else {dBGCB[[i]] <- '1'}
+ if(CB[[i]] > AVECBBH){ dCBBH[[i]] <- '0' } else {dCBBH[[i]] <- '1'}
+ if(BH[[i]] > AVECBBH){ dBHCB[[i]] <- '0' } else {dBHCB[[i]] <- '1'}
+ if(CB[[i]] > AVECBCA){ dCBCA[[i]] <- '0' } else {dCBCA[[i]] <- '1'}
+ if(CA[[i]] > AVECBCA){ dCACB[[i]] <- '0' } else {dCACB[[i]] <- '1'}
+ if(CB[[i]] > AVECBCB){ dCBCB[[i]] <- '0' } else {dCBCB[[i]] <- '1'}
+ if(CB[[i]] > AVECBCB){ dCBCB[[i]] <- '0' } else {dCBCB[[i]] <- '1'}
+ if(CB[[i]] > AVECBCC){ dCBCC[[i]] <- '0' } else {dCBCC[[i]] <- '1'}
+ if(CC[[i]] > AVECBCC){ dCCCB[[i]] <- '0' } else {dCCCB[[i]] <- '1'}
+ if(CB[[i]] > AVECBCD){ dCBCD[[i]] <- '0' } else {dCBCD[[i]] <- '1'}
+ if(CD[[i]] > AVECBCD){ dCDCB[[i]] <- '0' } else {dCDCB[[i]] <- '1'}
+ if(CB[[i]] > AVECBCE){ dCBCE[[i]] <- '0' } else {dCBCE[[i]] <- '1'}
+ if(CE[[i]] > AVECBCE){ dCECB[[i]] <- '0' } else {dCECB[[i]] <- '1'}
+ if(CB[[i]] > AVECBCF){ dCBCF[[i]] <- '0' } else {dCBCF[[i]] <- '1'}
+ if(CF[[i]] > AVECBCF){ dCFCB[[i]] <- '0' } else {dCFCB[[i]] <- '1'}
+ if(CB[[i]] > AVECBCG){ dCBCG[[i]] <- '0' } else {dCBCG[[i]] <- '1'}
+ if(CG[[i]] > AVECBCG){ dCGCB[[i]] <- '0' } else {dCGCB[[i]] <- '1'}
+ if(CB[[i]] > AVECBCH){ dCBCH[[i]] <- '0' } else {dCBCH[[i]] <- '1'}
+ if(CH[[i]] > AVECBCH){ dCHCB[[i]] <- '0' } else {dCHCB[[i]] <- '1'}
+ if(CC[[i]] > AVECCAA){ dCCAA[[i]] <- '0' } else {dCCAA[[i]] <- '1'}
+ if(AA[[i]] > AVECCAA){ dAACC[[i]] <- '0' } else {dAACC[[i]] <- '1'}
+ if(CC[[i]] > AVECCAB){ dCCAB[[i]] <- '0' } else {dCCAB[[i]] <- '1'}
+ if(AB[[i]] > AVECCAB){ dABCC[[i]] <- '0' } else {dABCC[[i]] <- '1'}
+ if(CC[[i]] > AVECCAC){ dCCAC[[i]] <- '0' } else {dCCAC[[i]] <- '1'}
+ if(AC[[i]] > AVECCAC){ dACCC[[i]] <- '0' } else {dACCC[[i]] <- '1'}
+ if(CC[[i]] > AVECCAD){ dCCAD[[i]] <- '0' } else {dCCAD[[i]] <- '1'}
+ if(AD[[i]] > AVECCAD){ dADCC[[i]] <- '0' } else {dADCC[[i]] <- '1'}
+ if(CC[[i]] > AVECCAE){ dCCAE[[i]] <- '0' } else {dCCAE[[i]] <- '1'}
+ if(AE[[i]] > AVECCAE){ dAECC[[i]] <- '0' } else {dAECC[[i]] <- '1'}
+ if(CC[[i]] > AVECCAF){ dCCAF[[i]] <- '0' } else {dCCAF[[i]] <- '1'}
+ if(AF[[i]] > AVECCAF){ dAFCC[[i]] <- '0' } else {dAFCC[[i]] <- '1'}
+ if(CC[[i]] > AVECCAG){ dCCAG[[i]] <- '0' } else {dCCAG[[i]] <- '1'}
+ if(AG[[i]] > AVECCAG){ dAGCC[[i]] <- '0' } else {dAGCC[[i]] <- '1'}
+ if(CC[[i]] > AVECCAH){ dCCAH[[i]] <- '0' } else {dCCAH[[i]] <- '1'}
+ if(AH[[i]] > AVECCAH){ dAHCC[[i]] <- '0' } else {dAHCC[[i]] <- '1'}
+ if(CC[[i]] > AVECCBA){ dCCBA[[i]] <- '0' } else {dCCBA[[i]] <- '1'}
+ if(BA[[i]] > AVECCBA){ dBACC[[i]] <- '0' } else {dBACC[[i]] <- '1'}
+ if(CC[[i]] > AVECCBB){ dCCBB[[i]] <- '0' } else {dCCBB[[i]] <- '1'}
+ if(BB[[i]] > AVECCBB){ dBBCC[[i]] <- '0' } else {dBBCC[[i]] <- '1'}
+ if(CC[[i]] > AVECCBC){ dCCBC[[i]] <- '0' } else {dCCBC[[i]] <- '1'}
+ if(BC[[i]] > AVECCBC){ dBCCC[[i]] <- '0' } else {dBCCC[[i]] <- '1'}
+ if(CC[[i]] > AVECCBD){ dCCBD[[i]] <- '0' } else {dCCBD[[i]] <- '1'}
+ if(BD[[i]] > AVECCBD){ dBDCC[[i]] <- '0' } else {dBDCC[[i]] <- '1'}
+ if(CC[[i]] > AVECCBE){ dCCBE[[i]] <- '0' } else {dCCBE[[i]] <- '1'}
+ if(BE[[i]] > AVECCBE){ dBECC[[i]] <- '0' } else {dBECC[[i]] <- '1'}
+ if(CC[[i]] > AVECCBF){ dCCBF[[i]] <- '0' } else {dCCBF[[i]] <- '1'}
+ if(BF[[i]] > AVECCBF){ dBFCC[[i]] <- '0' } else {dBFCC[[i]] <- '1'}
+ if(CC[[i]] > AVECCBG){ dCCBG[[i]] <- '0' } else {dCCBG[[i]] <- '1'}
+ if(BG[[i]] > AVECCBG){ dBGCC[[i]] <- '0' } else {dBGCC[[i]] <- '1'}
+ if(CC[[i]] > AVECCBH){ dCCBH[[i]] <- '0' } else {dCCBH[[i]] <- '1'}
+ if(BH[[i]] > AVECCBH){ dBHCC[[i]] <- '0' } else {dBHCC[[i]] <- '1'}
+ if(CC[[i]] > AVECCCA){ dCCCA[[i]] <- '0' } else {dCCCA[[i]] <- '1'}
+ if(CA[[i]] > AVECCCA){ dCACC[[i]] <- '0' } else {dCACC[[i]] <- '1'}
+ if(CC[[i]] > AVECCCB){ dCCCB[[i]] <- '0' } else {dCCCB[[i]] <- '1'}
+ if(CB[[i]] > AVECCCB){ dCBCC[[i]] <- '0' } else {dCBCC[[i]] <- '1'}
+ if(CC[[i]] > AVECCCC){ dCCCC[[i]] <- '0' } else {dCCCC[[i]] <- '1'}
+ if(CC[[i]] > AVECCCC){ dCCCC[[i]] <- '0' } else {dCCCC[[i]] <- '1'}
+ if(CC[[i]] > AVECCCD){ dCCCD[[i]] <- '0' } else {dCCCD[[i]] <- '1'}
+ if(CD[[i]] > AVECCCD){ dCDCC[[i]] <- '0' } else {dCDCC[[i]] <- '1'}
+ if(CC[[i]] > AVECCCE){ dCCCE[[i]] <- '0' } else {dCCCE[[i]] <- '1'}
+ if(CE[[i]] > AVECCCE){ dCECC[[i]] <- '0' } else {dCECC[[i]] <- '1'}
+ if(CC[[i]] > AVECCCF){ dCCCF[[i]] <- '0' } else {dCCCF[[i]] <- '1'}
+ if(CF[[i]] > AVECCCF){ dCFCC[[i]] <- '0' } else {dCFCC[[i]] <- '1'}
+ if(CC[[i]] > AVECCCG){ dCCCG[[i]] <- '0' } else {dCCCG[[i]] <- '1'}
+ if(CG[[i]] > AVECCCG){ dCGCC[[i]] <- '0' } else {dCGCC[[i]] <- '1'}
+ if(CC[[i]] > AVECCCH){ dCCCH[[i]] <- '0' } else {dCCCH[[i]] <- '1'}
+ if(CH[[i]] > AVECCCH){ dCHCC[[i]] <- '0' } else {dCHCC[[i]] <- '1'}
+ if(CD[[i]] > AVECDAA){ dCDAA[[i]] <- '0' } else {dCDAA[[i]] <- '1'}
+ if(AA[[i]] > AVECDAA){ dAACD[[i]] <- '0' } else {dAACD[[i]] <- '1'}
+ if(CD[[i]] > AVECDAB){ dCDAB[[i]] <- '0' } else {dCDAB[[i]] <- '1'}
+ if(AB[[i]] > AVECDAB){ dABCD[[i]] <- '0' } else {dABCD[[i]] <- '1'}
+ if(CD[[i]] > AVECDAC){ dCDAC[[i]] <- '0' } else {dCDAC[[i]] <- '1'}
+ if(AC[[i]] > AVECDAC){ dACCD[[i]] <- '0' } else {dACCD[[i]] <- '1'}
+ if(CD[[i]] > AVECDAD){ dCDAD[[i]] <- '0' } else {dCDAD[[i]] <- '1'}
+ if(AD[[i]] > AVECDAD){ dADCD[[i]] <- '0' } else {dADCD[[i]] <- '1'}
+ if(CD[[i]] > AVECDAE){ dCDAE[[i]] <- '0' } else {dCDAE[[i]] <- '1'}
+ if(AE[[i]] > AVECDAE){ dAECD[[i]] <- '0' } else {dAECD[[i]] <- '1'}
+ if(CD[[i]] > AVECDAF){ dCDAF[[i]] <- '0' } else {dCDAF[[i]] <- '1'}
+ if(AF[[i]] > AVECDAF){ dAFCD[[i]] <- '0' } else {dAFCD[[i]] <- '1'}
+ if(CD[[i]] > AVECDAG){ dCDAG[[i]] <- '0' } else {dCDAG[[i]] <- '1'}
+ if(AG[[i]] > AVECDAG){ dAGCD[[i]] <- '0' } else {dAGCD[[i]] <- '1'}
+ if(CD[[i]] > AVECDAH){ dCDAH[[i]] <- '0' } else {dCDAH[[i]] <- '1'}
+ if(AH[[i]] > AVECDAH){ dAHCD[[i]] <- '0' } else {dAHCD[[i]] <- '1'}
+ if(CD[[i]] > AVECDBA){ dCDBA[[i]] <- '0' } else {dCDBA[[i]] <- '1'}
+ if(BA[[i]] > AVECDBA){ dBACD[[i]] <- '0' } else {dBACD[[i]] <- '1'}
+ if(CD[[i]] > AVECDBB){ dCDBB[[i]] <- '0' } else {dCDBB[[i]] <- '1'}
+ if(BB[[i]] > AVECDBB){ dBBCD[[i]] <- '0' } else {dBBCD[[i]] <- '1'}
+ if(CD[[i]] > AVECDBC){ dCDBC[[i]] <- '0' } else {dCDBC[[i]] <- '1'}
+ if(BC[[i]] > AVECDBC){ dBCCD[[i]] <- '0' } else {dBCCD[[i]] <- '1'}
+ if(CD[[i]] > AVECDBD){ dCDBD[[i]] <- '0' } else {dCDBD[[i]] <- '1'}
+ if(BD[[i]] > AVECDBD){ dBDCD[[i]] <- '0' } else {dBDCD[[i]] <- '1'}
+ if(CD[[i]] > AVECDBE){ dCDBE[[i]] <- '0' } else {dCDBE[[i]] <- '1'}
+ if(BE[[i]] > AVECDBE){ dBECD[[i]] <- '0' } else {dBECD[[i]] <- '1'}
+ if(CD[[i]] > AVECDBF){ dCDBF[[i]] <- '0' } else {dCDBF[[i]] <- '1'}
+ if(BF[[i]] > AVECDBF){ dBFCD[[i]] <- '0' } else {dBFCD[[i]] <- '1'}
+ if(CD[[i]] > AVECDBG){ dCDBG[[i]] <- '0' } else {dCDBG[[i]] <- '1'}
+ if(BG[[i]] > AVECDBG){ dBGCD[[i]] <- '0' } else {dBGCD[[i]] <- '1'}
+ if(CD[[i]] > AVECDBH){ dCDBH[[i]] <- '0' } else {dCDBH[[i]] <- '1'}
+ if(BH[[i]] > AVECDBH){ dBHCD[[i]] <- '0' } else {dBHCD[[i]] <- '1'}
+ if(CD[[i]] > AVECDCA){ dCDCA[[i]] <- '0' } else {dCDCA[[i]] <- '1'}
+ if(CA[[i]] > AVECDCA){ dCACD[[i]] <- '0' } else {dCACD[[i]] <- '1'}
+ if(CD[[i]] > AVECDCB){ dCDCB[[i]] <- '0' } else {dCDCB[[i]] <- '1'}
+ if(CB[[i]] > AVECDCB){ dCBCD[[i]] <- '0' } else {dCBCD[[i]] <- '1'}
+ if(CD[[i]] > AVECDCC){ dCDCC[[i]] <- '0' } else {dCDCC[[i]] <- '1'}
+ if(CC[[i]] > AVECDCC){ dCCCD[[i]] <- '0' } else {dCCCD[[i]] <- '1'}
+ if(CD[[i]] > AVECDCD){ dCDCD[[i]] <- '0' } else {dCDCD[[i]] <- '1'}
+ if(CD[[i]] > AVECDCD){ dCDCD[[i]] <- '0' } else {dCDCD[[i]] <- '1'}
+ if(CD[[i]] > AVECDCE){ dCDCE[[i]] <- '0' } else {dCDCE[[i]] <- '1'}
+ if(CE[[i]] > AVECDCE){ dCECD[[i]] <- '0' } else {dCECD[[i]] <- '1'}
+ if(CD[[i]] > AVECDCF){ dCDCF[[i]] <- '0' } else {dCDCF[[i]] <- '1'}
+ if(CF[[i]] > AVECDCF){ dCFCD[[i]] <- '0' } else {dCFCD[[i]] <- '1'}
+ if(CD[[i]] > AVECDCG){ dCDCG[[i]] <- '0' } else {dCDCG[[i]] <- '1'}
+ if(CG[[i]] > AVECDCG){ dCGCD[[i]] <- '0' } else {dCGCD[[i]] <- '1'}
+ if(CD[[i]] > AVECDCH){ dCDCH[[i]] <- '0' } else {dCDCH[[i]] <- '1'}
+ if(CH[[i]] > AVECDCH){ dCHCD[[i]] <- '0' } else {dCHCD[[i]] <- '1'}
+ if(CE[[i]] > AVECEAA){ dCEAA[[i]] <- '0' } else {dCEAA[[i]] <- '1'}
+ if(AA[[i]] > AVECEAA){ dAACE[[i]] <- '0' } else {dAACE[[i]] <- '1'}
+ if(CE[[i]] > AVECEAB){ dCEAB[[i]] <- '0' } else {dCEAB[[i]] <- '1'}
+ if(AB[[i]] > AVECEAB){ dABCE[[i]] <- '0' } else {dABCE[[i]] <- '1'}
+ if(CE[[i]] > AVECEAC){ dCEAC[[i]] <- '0' } else {dCEAC[[i]] <- '1'}
+ if(AC[[i]] > AVECEAC){ dACCE[[i]] <- '0' } else {dACCE[[i]] <- '1'}
+ if(CE[[i]] > AVECEAD){ dCEAD[[i]] <- '0' } else {dCEAD[[i]] <- '1'}
+ if(AD[[i]] > AVECEAD){ dADCE[[i]] <- '0' } else {dADCE[[i]] <- '1'}
+ if(CE[[i]] > AVECEAE){ dCEAE[[i]] <- '0' } else {dCEAE[[i]] <- '1'}
+ if(AE[[i]] > AVECEAE){ dAECE[[i]] <- '0' } else {dAECE[[i]] <- '1'}
+ if(CE[[i]] > AVECEAF){ dCEAF[[i]] <- '0' } else {dCEAF[[i]] <- '1'}
+ if(AF[[i]] > AVECEAF){ dAFCE[[i]] <- '0' } else {dAFCE[[i]] <- '1'}
+ if(CE[[i]] > AVECEAG){ dCEAG[[i]] <- '0' } else {dCEAG[[i]] <- '1'}
+ if(AG[[i]] > AVECEAG){ dAGCE[[i]] <- '0' } else {dAGCE[[i]] <- '1'}
+ if(CE[[i]] > AVECEAH){ dCEAH[[i]] <- '0' } else {dCEAH[[i]] <- '1'}
+ if(AH[[i]] > AVECEAH){ dAHCE[[i]] <- '0' } else {dAHCE[[i]] <- '1'}
+ if(CE[[i]] > AVECEBA){ dCEBA[[i]] <- '0' } else {dCEBA[[i]] <- '1'}
+ if(BA[[i]] > AVECEBA){ dBACE[[i]] <- '0' } else {dBACE[[i]] <- '1'}
+ if(CE[[i]] > AVECEBB){ dCEBB[[i]] <- '0' } else {dCEBB[[i]] <- '1'}
+ if(BB[[i]] > AVECEBB){ dBBCE[[i]] <- '0' } else {dBBCE[[i]] <- '1'}
+ if(CE[[i]] > AVECEBC){ dCEBC[[i]] <- '0' } else {dCEBC[[i]] <- '1'}
+ if(BC[[i]] > AVECEBC){ dBCCE[[i]] <- '0' } else {dBCCE[[i]] <- '1'}
+ if(CE[[i]] > AVECEBD){ dCEBD[[i]] <- '0' } else {dCEBD[[i]] <- '1'}
+ if(BD[[i]] > AVECEBD){ dBDCE[[i]] <- '0' } else {dBDCE[[i]] <- '1'}
+ if(CE[[i]] > AVECEBE){ dCEBE[[i]] <- '0' } else {dCEBE[[i]] <- '1'}
+ if(BE[[i]] > AVECEBE){ dBECE[[i]] <- '0' } else {dBECE[[i]] <- '1'}
+ if(CE[[i]] > AVECEBF){ dCEBF[[i]] <- '0' } else {dCEBF[[i]] <- '1'}
+ if(BF[[i]] > AVECEBF){ dBFCE[[i]] <- '0' } else {dBFCE[[i]] <- '1'}
+ if(CE[[i]] > AVECEBG){ dCEBG[[i]] <- '0' } else {dCEBG[[i]] <- '1'}
+ if(BG[[i]] > AVECEBG){ dBGCE[[i]] <- '0' } else {dBGCE[[i]] <- '1'}
+ if(CE[[i]] > AVECEBH){ dCEBH[[i]] <- '0' } else {dCEBH[[i]] <- '1'}
+ if(BH[[i]] > AVECEBH){ dBHCE[[i]] <- '0' } else {dBHCE[[i]] <- '1'}
+ if(CE[[i]] > AVECECA){ dCECA[[i]] <- '0' } else {dCECA[[i]] <- '1'}
+ if(CA[[i]] > AVECECA){ dCACE[[i]] <- '0' } else {dCACE[[i]] <- '1'}
+ if(CE[[i]] > AVECECB){ dCECB[[i]] <- '0' } else {dCECB[[i]] <- '1'}
+ if(CB[[i]] > AVECECB){ dCBCE[[i]] <- '0' } else {dCBCE[[i]] <- '1'}
+ if(CE[[i]] > AVECECC){ dCECC[[i]] <- '0' } else {dCECC[[i]] <- '1'}
+ if(CC[[i]] > AVECECC){ dCCCE[[i]] <- '0' } else {dCCCE[[i]] <- '1'}
+ if(CE[[i]] > AVECECD){ dCECD[[i]] <- '0' } else {dCECD[[i]] <- '1'}
+ if(CD[[i]] > AVECECD){ dCDCE[[i]] <- '0' } else {dCDCE[[i]] <- '1'}
+ if(CE[[i]] > AVECECE){ dCECE[[i]] <- '0' } else {dCECE[[i]] <- '1'}
+ if(CE[[i]] > AVECECE){ dCECE[[i]] <- '0' } else {dCECE[[i]] <- '1'}
+ if(CE[[i]] > AVECECF){ dCECF[[i]] <- '0' } else {dCECF[[i]] <- '1'}
+ if(CF[[i]] > AVECECF){ dCFCE[[i]] <- '0' } else {dCFCE[[i]] <- '1'}
+ if(CE[[i]] > AVECECG){ dCECG[[i]] <- '0' } else {dCECG[[i]] <- '1'}
+ if(CG[[i]] > AVECECG){ dCGCE[[i]] <- '0' } else {dCGCE[[i]] <- '1'}
+ if(CE[[i]] > AVECECH){ dCECH[[i]] <- '0' } else {dCECH[[i]] <- '1'}
+ if(CH[[i]] > AVECECH){ dCHCE[[i]] <- '0' } else {dCHCE[[i]] <- '1'}
+ if(CF[[i]] > AVECFAA){ dCFAA[[i]] <- '0' } else {dCFAA[[i]] <- '1'}
+ if(AA[[i]] > AVECFAA){ dAACF[[i]] <- '0' } else {dAACF[[i]] <- '1'}
+ if(CF[[i]] > AVECFAB){ dCFAB[[i]] <- '0' } else {dCFAB[[i]] <- '1'}
+ if(AB[[i]] > AVECFAB){ dABCF[[i]] <- '0' } else {dABCF[[i]] <- '1'}
+ if(CF[[i]] > AVECFAC){ dCFAC[[i]] <- '0' } else {dCFAC[[i]] <- '1'}
+ if(AC[[i]] > AVECFAC){ dACCF[[i]] <- '0' } else {dACCF[[i]] <- '1'}
+ if(CF[[i]] > AVECFAD){ dCFAD[[i]] <- '0' } else {dCFAD[[i]] <- '1'}
+ if(AD[[i]] > AVECFAD){ dADCF[[i]] <- '0' } else {dADCF[[i]] <- '1'}
+ if(CF[[i]] > AVECFAE){ dCFAE[[i]] <- '0' } else {dCFAE[[i]] <- '1'}
+ if(AE[[i]] > AVECFAE){ dAECF[[i]] <- '0' } else {dAECF[[i]] <- '1'}
+ if(CF[[i]] > AVECFAF){ dCFAF[[i]] <- '0' } else {dCFAF[[i]] <- '1'}
+ if(AF[[i]] > AVECFAF){ dAFCF[[i]] <- '0' } else {dAFCF[[i]] <- '1'}
+ if(CF[[i]] > AVECFAG){ dCFAG[[i]] <- '0' } else {dCFAG[[i]] <- '1'}
+ if(AG[[i]] > AVECFAG){ dAGCF[[i]] <- '0' } else {dAGCF[[i]] <- '1'}
+ if(CF[[i]] > AVECFAH){ dCFAH[[i]] <- '0' } else {dCFAH[[i]] <- '1'}
+ if(AH[[i]] > AVECFAH){ dAHCF[[i]] <- '0' } else {dAHCF[[i]] <- '1'}
+ if(CF[[i]] > AVECFBA){ dCFBA[[i]] <- '0' } else {dCFBA[[i]] <- '1'}
+ if(BA[[i]] > AVECFBA){ dBACF[[i]] <- '0' } else {dBACF[[i]] <- '1'}
+ if(CF[[i]] > AVECFBB){ dCFBB[[i]] <- '0' } else {dCFBB[[i]] <- '1'}
+ if(BB[[i]] > AVECFBB){ dBBCF[[i]] <- '0' } else {dBBCF[[i]] <- '1'}
+ if(CF[[i]] > AVECFBC){ dCFBC[[i]] <- '0' } else {dCFBC[[i]] <- '1'}
+ if(BC[[i]] > AVECFBC){ dBCCF[[i]] <- '0' } else {dBCCF[[i]] <- '1'}
+ if(CF[[i]] > AVECFBD){ dCFBD[[i]] <- '0' } else {dCFBD[[i]] <- '1'}
+ if(BD[[i]] > AVECFBD){ dBDCF[[i]] <- '0' } else {dBDCF[[i]] <- '1'}
+ if(CF[[i]] > AVECFBE){ dCFBE[[i]] <- '0' } else {dCFBE[[i]] <- '1'}
+ if(BE[[i]] > AVECFBE){ dBECF[[i]] <- '0' } else {dBECF[[i]] <- '1'}
+ if(CF[[i]] > AVECFBF){ dCFBF[[i]] <- '0' } else {dCFBF[[i]] <- '1'}
+ if(BF[[i]] > AVECFBF){ dBFCF[[i]] <- '0' } else {dBFCF[[i]] <- '1'}
+ if(CF[[i]] > AVECFBG){ dCFBG[[i]] <- '0' } else {dCFBG[[i]] <- '1'}
+ if(BG[[i]] > AVECFBG){ dBGCF[[i]] <- '0' } else {dBGCF[[i]] <- '1'}
+ if(CF[[i]] > AVECFBH){ dCFBH[[i]] <- '0' } else {dCFBH[[i]] <- '1'}
+ if(BH[[i]] > AVECFBH){ dBHCF[[i]] <- '0' } else {dBHCF[[i]] <- '1'}
+ if(CF[[i]] > AVECFCA){ dCFCA[[i]] <- '0' } else {dCFCA[[i]] <- '1'}
+ if(CA[[i]] > AVECFCA){ dCACF[[i]] <- '0' } else {dCACF[[i]] <- '1'}
+ if(CF[[i]] > AVECFCB){ dCFCB[[i]] <- '0' } else {dCFCB[[i]] <- '1'}
+ if(CB[[i]] > AVECFCB){ dCBCF[[i]] <- '0' } else {dCBCF[[i]] <- '1'}
+ if(CF[[i]] > AVECFCC){ dCFCC[[i]] <- '0' } else {dCFCC[[i]] <- '1'}
+ if(CC[[i]] > AVECFCC){ dCCCF[[i]] <- '0' } else {dCCCF[[i]] <- '1'}
+ if(CF[[i]] > AVECFCD){ dCFCD[[i]] <- '0' } else {dCFCD[[i]] <- '1'}
+ if(CD[[i]] > AVECFCD){ dCDCF[[i]] <- '0' } else {dCDCF[[i]] <- '1'}
+ if(CF[[i]] > AVECFCE){ dCFCE[[i]] <- '0' } else {dCFCE[[i]] <- '1'}
+ if(CE[[i]] > AVECFCE){ dCECF[[i]] <- '0' } else {dCECF[[i]] <- '1'}
+ if(CF[[i]] > AVECFCF){ dCFCF[[i]] <- '0' } else {dCFCF[[i]] <- '1'}
+ if(CF[[i]] > AVECFCF){ dCFCF[[i]] <- '0' } else {dCFCF[[i]] <- '1'}
+ if(CF[[i]] > AVECFCG){ dCFCG[[i]] <- '0' } else {dCFCG[[i]] <- '1'}
+ if(CG[[i]] > AVECFCG){ dCGCF[[i]] <- '0' } else {dCGCF[[i]] <- '1'}
+ if(CF[[i]] > AVECFCH){ dCFCH[[i]] <- '0' } else {dCFCH[[i]] <- '1'}
+ if(CH[[i]] > AVECFCH){ dCHCF[[i]] <- '0' } else {dCHCF[[i]] <- '1'}
+ if(CG[[i]] > AVECGAA){ dCGAA[[i]] <- '0' } else {dCGAA[[i]] <- '1'}
+ if(AA[[i]] > AVECGAA){ dAACG[[i]] <- '0' } else {dAACG[[i]] <- '1'}
+ if(CG[[i]] > AVECGAB){ dCGAB[[i]] <- '0' } else {dCGAB[[i]] <- '1'}
+ if(AB[[i]] > AVECGAB){ dABCG[[i]] <- '0' } else {dABCG[[i]] <- '1'}
+ if(CG[[i]] > AVECGAC){ dCGAC[[i]] <- '0' } else {dCGAC[[i]] <- '1'}
+ if(AC[[i]] > AVECGAC){ dACCG[[i]] <- '0' } else {dACCG[[i]] <- '1'}
+ if(CG[[i]] > AVECGAD){ dCGAD[[i]] <- '0' } else {dCGAD[[i]] <- '1'}
+ if(AD[[i]] > AVECGAD){ dADCG[[i]] <- '0' } else {dADCG[[i]] <- '1'}
+ if(CG[[i]] > AVECGAE){ dCGAE[[i]] <- '0' } else {dCGAE[[i]] <- '1'}
+ if(AE[[i]] > AVECGAE){ dAECG[[i]] <- '0' } else {dAECG[[i]] <- '1'}
+ if(CG[[i]] > AVECGAF){ dCGAF[[i]] <- '0' } else {dCGAF[[i]] <- '1'}
+ if(AF[[i]] > AVECGAF){ dAFCG[[i]] <- '0' } else {dAFCG[[i]] <- '1'}
+ if(CG[[i]] > AVECGAG){ dCGAG[[i]] <- '0' } else {dCGAG[[i]] <- '1'}
+ if(AG[[i]] > AVECGAG){ dAGCG[[i]] <- '0' } else {dAGCG[[i]] <- '1'}
+ if(CG[[i]] > AVECGAH){ dCGAH[[i]] <- '0' } else {dCGAH[[i]] <- '1'}
+ if(AH[[i]] > AVECGAH){ dAHCG[[i]] <- '0' } else {dAHCG[[i]] <- '1'}
+ if(CG[[i]] > AVECGBA){ dCGBA[[i]] <- '0' } else {dCGBA[[i]] <- '1'}
+ if(BA[[i]] > AVECGBA){ dBACG[[i]] <- '0' } else {dBACG[[i]] <- '1'}
+ if(CG[[i]] > AVECGBB){ dCGBB[[i]] <- '0' } else {dCGBB[[i]] <- '1'}
+ if(BB[[i]] > AVECGBB){ dBBCG[[i]] <- '0' } else {dBBCG[[i]] <- '1'}
+ if(CG[[i]] > AVECGBC){ dCGBC[[i]] <- '0' } else {dCGBC[[i]] <- '1'}
+ if(BC[[i]] > AVECGBC){ dBCCG[[i]] <- '0' } else {dBCCG[[i]] <- '1'}
+ if(CG[[i]] > AVECGBD){ dCGBD[[i]] <- '0' } else {dCGBD[[i]] <- '1'}
+ if(BD[[i]] > AVECGBD){ dBDCG[[i]] <- '0' } else {dBDCG[[i]] <- '1'}
+ if(CG[[i]] > AVECGBE){ dCGBE[[i]] <- '0' } else {dCGBE[[i]] <- '1'}
+ if(BE[[i]] > AVECGBE){ dBECG[[i]] <- '0' } else {dBECG[[i]] <- '1'}
+ if(CG[[i]] > AVECGBF){ dCGBF[[i]] <- '0' } else {dCGBF[[i]] <- '1'}
+ if(BF[[i]] > AVECGBF){ dBFCG[[i]] <- '0' } else {dBFCG[[i]] <- '1'}
+ if(CG[[i]] > AVECGBG){ dCGBG[[i]] <- '0' } else {dCGBG[[i]] <- '1'}
+ if(BG[[i]] > AVECGBG){ dBGCG[[i]] <- '0' } else {dBGCG[[i]] <- '1'}
+ if(CG[[i]] > AVECGBH){ dCGBH[[i]] <- '0' } else {dCGBH[[i]] <- '1'}
+ if(BH[[i]] > AVECGBH){ dBHCG[[i]] <- '0' } else {dBHCG[[i]] <- '1'}
+ if(CG[[i]] > AVECGCA){ dCGCA[[i]] <- '0' } else {dCGCA[[i]] <- '1'}
+ if(CA[[i]] > AVECGCA){ dCACG[[i]] <- '0' } else {dCACG[[i]] <- '1'}
+ if(CG[[i]] > AVECGCB){ dCGCB[[i]] <- '0' } else {dCGCB[[i]] <- '1'}
+ if(CB[[i]] > AVECGCB){ dCBCG[[i]] <- '0' } else {dCBCG[[i]] <- '1'}
+ if(CG[[i]] > AVECGCC){ dCGCC[[i]] <- '0' } else {dCGCC[[i]] <- '1'}
+ if(CC[[i]] > AVECGCC){ dCCCG[[i]] <- '0' } else {dCCCG[[i]] <- '1'}
+ if(CG[[i]] > AVECGCD){ dCGCD[[i]] <- '0' } else {dCGCD[[i]] <- '1'}
+ if(CD[[i]] > AVECGCD){ dCDCG[[i]] <- '0' } else {dCDCG[[i]] <- '1'}
+ if(CG[[i]] > AVECGCE){ dCGCE[[i]] <- '0' } else {dCGCE[[i]] <- '1'}
+ if(CE[[i]] > AVECGCE){ dCECG[[i]] <- '0' } else {dCECG[[i]] <- '1'}
+ if(CG[[i]] > AVECGCF){ dCGCF[[i]] <- '0' } else {dCGCF[[i]] <- '1'}
+ if(CF[[i]] > AVECGCF){ dCFCG[[i]] <- '0' } else {dCFCG[[i]] <- '1'}
+ if(CG[[i]] > AVECGCG){ dCGCG[[i]] <- '0' } else {dCGCG[[i]] <- '1'}
+ if(CG[[i]] > AVECGCG){ dCGCG[[i]] <- '0' } else {dCGCG[[i]] <- '1'}
+ if(CG[[i]] > AVECGCH){ dCGCH[[i]] <- '0' } else {dCGCH[[i]] <- '1'}
+ if(CH[[i]] > AVECGCH){ dCHCG[[i]] <- '0' } else {dCHCG[[i]] <- '1'}
+ if(CH[[i]] > AVECHAA){ dCHAA[[i]] <- '0' } else {dCHAA[[i]] <- '1'}
+ if(AA[[i]] > AVECHAA){ dAACH[[i]] <- '0' } else {dAACH[[i]] <- '1'}
+ if(CH[[i]] > AVECHAB){ dCHAB[[i]] <- '0' } else {dCHAB[[i]] <- '1'}
+ if(AB[[i]] > AVECHAB){ dABCH[[i]] <- '0' } else {dABCH[[i]] <- '1'}
+ if(CH[[i]] > AVECHAC){ dCHAC[[i]] <- '0' } else {dCHAC[[i]] <- '1'}
+ if(AC[[i]] > AVECHAC){ dACCH[[i]] <- '0' } else {dACCH[[i]] <- '1'}
+ if(CH[[i]] > AVECHAD){ dCHAD[[i]] <- '0' } else {dCHAD[[i]] <- '1'}
+ if(AD[[i]] > AVECHAD){ dADCH[[i]] <- '0' } else {dADCH[[i]] <- '1'}
+ if(CH[[i]] > AVECHAE){ dCHAE[[i]] <- '0' } else {dCHAE[[i]] <- '1'}
+ if(AE[[i]] > AVECHAE){ dAECH[[i]] <- '0' } else {dAECH[[i]] <- '1'}
+ if(CH[[i]] > AVECHAF){ dCHAF[[i]] <- '0' } else {dCHAF[[i]] <- '1'}
+ if(AF[[i]] > AVECHAF){ dAFCH[[i]] <- '0' } else {dAFCH[[i]] <- '1'}
+ if(CH[[i]] > AVECHAG){ dCHAG[[i]] <- '0' } else {dCHAG[[i]] <- '1'}
+ if(AG[[i]] > AVECHAG){ dAGCH[[i]] <- '0' } else {dAGCH[[i]] <- '1'}
+ if(CH[[i]] > AVECHAH){ dCHAH[[i]] <- '0' } else {dCHAH[[i]] <- '1'}
+ if(AH[[i]] > AVECHAH){ dAHCH[[i]] <- '0' } else {dAHCH[[i]] <- '1'}
+ if(CH[[i]] > AVECHBA){ dCHBA[[i]] <- '0' } else {dCHBA[[i]] <- '1'}
+ if(BA[[i]] > AVECHBA){ dBACH[[i]] <- '0' } else {dBACH[[i]] <- '1'}
+ if(CH[[i]] > AVECHBB){ dCHBB[[i]] <- '0' } else {dCHBB[[i]] <- '1'}
+ if(BB[[i]] > AVECHBB){ dBBCH[[i]] <- '0' } else {dBBCH[[i]] <- '1'}
+ if(CH[[i]] > AVECHBC){ dCHBC[[i]] <- '0' } else {dCHBC[[i]] <- '1'}
+ if(BC[[i]] > AVECHBC){ dBCCH[[i]] <- '0' } else {dBCCH[[i]] <- '1'}
+ if(CH[[i]] > AVECHBD){ dCHBD[[i]] <- '0' } else {dCHBD[[i]] <- '1'}
+ if(BD[[i]] > AVECHBD){ dBDCH[[i]] <- '0' } else {dBDCH[[i]] <- '1'}
+ if(CH[[i]] > AVECHBE){ dCHBE[[i]] <- '0' } else {dCHBE[[i]] <- '1'}
+ if(BE[[i]] > AVECHBE){ dBECH[[i]] <- '0' } else {dBECH[[i]] <- '1'}
+ if(CH[[i]] > AVECHBF){ dCHBF[[i]] <- '0' } else {dCHBF[[i]] <- '1'}
+ if(BF[[i]] > AVECHBF){ dBFCH[[i]] <- '0' } else {dBFCH[[i]] <- '1'}
+ if(CH[[i]] > AVECHBG){ dCHBG[[i]] <- '0' } else {dCHBG[[i]] <- '1'}
+ if(BG[[i]] > AVECHBG){ dBGCH[[i]] <- '0' } else {dBGCH[[i]] <- '1'}
+ if(CH[[i]] > AVECHBH){ dCHBH[[i]] <- '0' } else {dCHBH[[i]] <- '1'}
+ if(BH[[i]] > AVECHBH){ dBHCH[[i]] <- '0' } else {dBHCH[[i]] <- '1'}
+ if(CH[[i]] > AVECHCA){ dCHCA[[i]] <- '0' } else {dCHCA[[i]] <- '1'}
+ if(CA[[i]] > AVECHCA){ dCACH[[i]] <- '0' } else {dCACH[[i]] <- '1'}
+ if(CH[[i]] > AVECHCB){ dCHCB[[i]] <- '0' } else {dCHCB[[i]] <- '1'}
+ if(CB[[i]] > AVECHCB){ dCBCH[[i]] <- '0' } else {dCBCH[[i]] <- '1'}
+ if(CH[[i]] > AVECHCC){ dCHCC[[i]] <- '0' } else {dCHCC[[i]] <- '1'}
+ if(CC[[i]] > AVECHCC){ dCCCH[[i]] <- '0' } else {dCCCH[[i]] <- '1'}
+ if(CH[[i]] > AVECHCD){ dCHCD[[i]] <- '0' } else {dCHCD[[i]] <- '1'}
+ if(CD[[i]] > AVECHCD){ dCDCH[[i]] <- '0' } else {dCDCH[[i]] <- '1'}
+ if(CH[[i]] > AVECHCE){ dCHCE[[i]] <- '0' } else {dCHCE[[i]] <- '1'}
+ if(CE[[i]] > AVECHCE){ dCECH[[i]] <- '0' } else {dCECH[[i]] <- '1'}
+ if(CH[[i]] > AVECHCF){ dCHCF[[i]] <- '0' } else {dCHCF[[i]] <- '1'}
+ if(CF[[i]] > AVECHCF){ dCFCH[[i]] <- '0' } else {dCFCH[[i]] <- '1'}
+ if(CH[[i]] > AVECHCG){ dCHCG[[i]] <- '0' } else {dCHCG[[i]] <- '1'}
+ if(CG[[i]] > AVECHCG){ dCGCH[[i]] <- '0' } else {dCGCH[[i]] <- '1'}
+ if(CH[[i]] > AVECHCH){ dCHCH[[i]] <- '0' } else {dCHCH[[i]] <- '1'}
+ if(CH[[i]] > AVECHCH){ dCHCH[[i]] <- '0' } else {dCHCH[[i]] <- '1'}
+ }
> 
> 
> mcnemar.test(dAAAA, dAAAA, correct = F)

	McNemar's Chi-squared test

data:  dAAAA and dAAAA 
McNemar's chi-squared = NaN, df = 1, p-value = NA

> mcnemar.test(dAAAB, dABAA, correct = F)

	McNemar's Chi-squared test

data:  dAAAB and dABAA 
McNemar's chi-squared = 8, df = 1, p-value = 0.004678

> mcnemar.test(dAAAC, dACAA, correct = F)
recover called non-interactively; frames dumped, use debugger() to view
> mcnemar.test(dAAAD, dADAA, correct = F)
recover called non-interactively; frames dumped, use debugger() to view
> mcnemar.test(dAAAE, dAEAA, correct = F)
recover called non-interactively; frames dumped, use debugger() to view
> mcnemar.test(dAAAF, dAFAA, correct = F)

	McNemar's Chi-squared test

data:  dAAAF and dAFAA 
McNemar's chi-squared = 2, df = 1, p-value = 0.1573

> mcnemar.test(dAAAG, dAGAA, correct = F)

	McNemar's Chi-squared test

data:  dAAAG and dAGAA 
McNemar's chi-squared = 5, df = 1, p-value = 0.02535

> mcnemar.test(dAAAH, dAHAA, correct = F)
recover called non-interactively; frames dumped, use debugger() to view
> mcnemar.test(dAABA, dBAAA, correct = F)

	McNemar's Chi-squared test

data:  dAABA and dBAAA 
McNemar's chi-squared = 3, df = 1, p-value = 0.08326

> mcnemar.test(dAABB, dBBAA, correct = F)
recover called non-interactively; frames dumped, use debugger() to view
> mcnemar.test(dAABC, dBCAA, correct = F)
recover called non-interactively; frames dumped, use debugger() to view
> mcnemar.test(dAABD, dBDAA, correct = F)
recover called non-interactively; frames dumped, use debugger() to view
> mcnemar.test(dAABE, dBEAA, correct = F)
recover called non-interactively; frames dumped, use debugger() to view
> mcnemar.test(dAABF, dBFAA, correct = F)
recover called non-interactively; frames dumped, use debugger() to view
> mcnemar.test(dAABG, dBGAA, correct = F)
recover called non-interactively; frames dumped, use debugger() to view
> mcnemar.test(dAABH, dBHAA, correct = F)
recover called non-interactively; frames dumped, use debugger() to view
> mcnemar.test(dAACA, dCAAA, correct = F)

	McNemar's Chi-squared test

data:  dAACA and dCAAA 
McNemar's chi-squared = 1, df = 1, p-value = 0.3173

> mcnemar.test(dAACB, dCBAA, correct = F)

	McNemar's Chi-squared test

data:  dAACB and dCBAA 
McNemar's chi-squared = 7, df = 1, p-value = 0.008151

> mcnemar.test(dAACC, dCCAA, correct = F)
recover called non-interactively; frames dumped, use debugger() to view
> mcnemar.test(dAACD, dCDAA, correct = F)
recover called non-interactively; frames dumped, use debugger() to view
> mcnemar.test(dAACE, dCEAA, correct = F)
recover called non-interactively; frames dumped, use debugger() to view
> mcnemar.test(dAACF, dCFAA, correct = F)

	McNemar's Chi-squared test

data:  dAACF and dCFAA 
McNemar's chi-squared = 5, df = 1, p-value = 0.02535

> mcnemar.test(dAACG, dCGAA, correct = F)

	McNemar's Chi-squared test

data:  dAACG and dCGAA 
McNemar's chi-squared = 7, df = 1, p-value = 0.008151

> mcnemar.test(dAACH, dCHAA, correct = F)

	McNemar's Chi-squared test

data:  dAACH and dCHAA 
McNemar's chi-squared = 0, df = 1, p-value = 1

> mcnemar.test(dABAA, dAAAB, correct = F)

	McNemar's Chi-squared test

data:  dABAA and dAAAB 
McNemar's chi-squared = 8, df = 1, p-value = 0.004678

> mcnemar.test(dABAB, dABAB, correct = F)

	McNemar's Chi-squared test

data:  dABAB and dABAB 
McNemar's chi-squared = NaN, df = 1, p-value = NA

> mcnemar.test(dABAC, dACAB, correct = F)

	McNemar's Chi-squared test

data:  dABAC and dACAB 
McNemar's chi-squared = 2.6667, df = 1, p-value = 0.1025

> mcnemar.test(dABAD, dADAB, correct = F)
recover called non-interactively; frames dumped, use debugger() to view
> mcnemar.test(dABAE, dAEAB, correct = F)
recover called non-interactively; frames dumped, use debugger() to view
> mcnemar.test(dABAF, dAFAB, correct = F)

	McNemar's Chi-squared test

data:  dABAF and dAFAB 
McNemar's chi-squared = 8, df = 1, p-value = 0.004678

> mcnemar.test(dABAG, dAGAB, correct = F)

	McNemar's Chi-squared test

data:  dABAG and dAGAB 
McNemar's chi-squared = 4, df = 1, p-value = 0.0455

> mcnemar.test(dABAH, dAHAB, correct = F)

	McNemar's Chi-squared test

data:  dABAH and dAHAB 
McNemar's chi-squared = 1.8, df = 1, p-value = 0.1797

> mcnemar.test(dABBA, dBAAB, correct = F)

	McNemar's Chi-squared test

data:  dABBA and dBAAB 
McNemar's chi-squared = 7, df = 1, p-value = 0.008151

> mcnemar.test(dABBB, dBBAB, correct = F)

	McNemar's Chi-squared test

data:  dABBB and dBBAB 
McNemar's chi-squared = 1.8, df = 1, p-value = 0.1797

> mcnemar.test(dABBC, dBCAB, correct = F)
recover called non-interactively; frames dumped, use debugger() to view
> mcnemar.test(dABBD, dBDAB, correct = F)
recover called non-interactively; frames dumped, use debugger() to view
> mcnemar.test(dABBE, dBEAB, correct = F)
recover called non-interactively; frames dumped, use debugger() to view
> mcnemar.test(dABBF, dBFAB, correct = F)

	McNemar's Chi-squared test

data:  dABBF and dBFAB 
McNemar's chi-squared = 5, df = 1, p-value = 0.02535

> mcnemar.test(dABBG, dBGAB, correct = F)
recover called non-interactively; frames dumped, use debugger() to view
> mcnemar.test(dABBH, dBHAB, correct = F)
recover called non-interactively; frames dumped, use debugger() to view
> mcnemar.test(dABCA, dCAAB, correct = F)

	McNemar's Chi-squared test

data:  dABCA and dCAAB 
McNemar's chi-squared = 8, df = 1, p-value = 0.004678

> mcnemar.test(dABCB, dCBAB, correct = F)

	McNemar's Chi-squared test

data:  dABCB and dCBAB 
McNemar's chi-squared = 2.6667, df = 1, p-value = 0.1025

> mcnemar.test(dABCC, dCCAB, correct = F)

	McNemar's Chi-squared test

data:  dABCC and dCCAB 
McNemar's chi-squared = 1.2857, df = 1, p-value = 0.2568

> mcnemar.test(dABCD, dCDAB, correct = F)
recover called non-interactively; frames dumped, use debugger() to view
> mcnemar.test(dABCE, dCEAB, correct = F)
recover called non-interactively; frames dumped, use debugger() to view
> mcnemar.test(dABCF, dCFAB, correct = F)

	McNemar's Chi-squared test

data:  dABCF and dCFAB 
McNemar's chi-squared = 8, df = 1, p-value = 0.004678

> mcnemar.test(dABCG, dCGAB, correct = F)
recover called non-interactively; frames dumped, use debugger() to view
> mcnemar.test(dABCH, dCHAB, correct = F)

	McNemar's Chi-squared test

data:  dABCH and dCHAB 
McNemar's chi-squared = 8, df = 1, p-value = 0.004678

> mcnemar.test(dACAA, dAAAC, correct = F)
recover called non-interactively; frames dumped, use debugger() to view
> mcnemar.test(dACAB, dABAC, correct = F)

	McNemar's Chi-squared test

data:  dACAB and dABAC 
McNemar's chi-squared = 2.6667, df = 1, p-value = 0.1025

> mcnemar.test(dACAC, dACAC, correct = F)

	McNemar's Chi-squared test

data:  dACAC and dACAC 
McNemar's chi-squared = NaN, df = 1, p-value = NA

> mcnemar.test(dACAD, dADAC, correct = F)

	McNemar's Chi-squared test

data:  dACAD and dADAC 
McNemar's chi-squared = 8, df = 1, p-value = 0.004678

> mcnemar.test(dACAE, dAEAC, correct = F)
recover called non-interactively; frames dumped, use debugger() to view
> mcnemar.test(dACAF, dAFAC, correct = F)
recover called non-interactively; frames dumped, use debugger() to view
> mcnemar.test(dACAG, dAGAC, correct = F)

	McNemar's Chi-squared test

data:  dACAG and dAGAC 
McNemar's chi-squared = 5, df = 1, p-value = 0.02535

> mcnemar.test(dACAH, dAHAC, correct = F)

	McNemar's Chi-squared test

data:  dACAH and dAHAC 
McNemar's chi-squared = 1, df = 1, p-value = 0.3173

> mcnemar.test(dACBA, dBAAC, correct = F)

	McNemar's Chi-squared test

data:  dACBA and dBAAC 
McNemar's chi-squared = 8, df = 1, p-value = 0.004678

> mcnemar.test(dACBB, dBBAC, correct = F)

	McNemar's Chi-squared test

data:  dACBB and dBBAC 
McNemar's chi-squared = 0, df = 1, p-value = 1

> mcnemar.test(dACBC, dBCAC, correct = F)

	McNemar's Chi-squared test

data:  dACBC and dBCAC 
McNemar's chi-squared = 4, df = 1, p-value = 0.0455

> mcnemar.test(dACBD, dBDAC, correct = F)
recover called non-interactively; frames dumped, use debugger() to view
> mcnemar.test(dACBE, dBEAC, correct = F)
recover called non-interactively; frames dumped, use debugger() to view
> mcnemar.test(dACBF, dBFAC, correct = F)

	McNemar's Chi-squared test

data:  dACBF and dBFAC 
McNemar's chi-squared = 0, df = 1, p-value = 1

> mcnemar.test(dACBG, dBGAC, correct = F)

	McNemar's Chi-squared test

data:  dACBG and dBGAC 
McNemar's chi-squared = 1, df = 1, p-value = 0.3173

> mcnemar.test(dACBH, dBHAC, correct = F)

	McNemar's Chi-squared test

data:  dACBH and dBHAC 
McNemar's chi-squared = 0, df = 1, p-value = 1

> mcnemar.test(dACCA, dCAAC, correct = F)
recover called non-interactively; frames dumped, use debugger() to view
> mcnemar.test(dACCB, dCBAC, correct = F)

	McNemar's Chi-squared test

data:  dACCB and dCBAC 
McNemar's chi-squared = 6, df = 1, p-value = 0.01431

> mcnemar.test(dACCC, dCCAC, correct = F)

	McNemar's Chi-squared test

data:  dACCC and dCCAC 
McNemar's chi-squared = 1, df = 1, p-value = 0.3173

> mcnemar.test(dACCD, dCDAC, correct = F)
recover called non-interactively; frames dumped, use debugger() to view
> mcnemar.test(dACCE, dCEAC, correct = F)
recover called non-interactively; frames dumped, use debugger() to view
> mcnemar.test(dACCF, dCFAC, correct = F)
recover called non-interactively; frames dumped, use debugger() to view
> mcnemar.test(dACCG, dCGAC, correct = F)
recover called non-interactively; frames dumped, use debugger() to view
> mcnemar.test(dACCH, dCHAC, correct = F)
recover called non-interactively; frames dumped, use debugger() to view
> mcnemar.test(dADAA, dAAAD, correct = F)
recover called non-interactively; frames dumped, use debugger() to view
> mcnemar.test(dADAB, dABAD, correct = F)
recover called non-interactively; frames dumped, use debugger() to view
> mcnemar.test(dADAC, dACAD, correct = F)

	McNemar's Chi-squared test

data:  dADAC and dACAD 
McNemar's chi-squared = 8, df = 1, p-value = 0.004678

> mcnemar.test(dADAD, dADAD, correct = F)

	McNemar's Chi-squared test

data:  dADAD and dADAD 
McNemar's chi-squared = NaN, df = 1, p-value = NA

> mcnemar.test(dADAE, dAEAD, correct = F)

	McNemar's Chi-squared test

data:  dADAE and dAEAD 
McNemar's chi-squared = 1, df = 1, p-value = 0.3173

> mcnemar.test(dADAF, dAFAD, correct = F)
recover called non-interactively; frames dumped, use debugger() to view
> mcnemar.test(dADAG, dAGAD, correct = F)
recover called non-interactively; frames dumped, use debugger() to view
> mcnemar.test(dADAH, dAHAD, correct = F)
recover called non-interactively; frames dumped, use debugger() to view
> mcnemar.test(dADBA, dBAAD, correct = F)
recover called non-interactively; frames dumped, use debugger() to view
> mcnemar.test(dADBB, dBBAD, correct = F)
recover called non-interactively; frames dumped, use debugger() to view
> mcnemar.test(dADBC, dBCAD, correct = F)

	McNemar's Chi-squared test

data:  dADBC and dBCAD 
McNemar's chi-squared = 4, df = 1, p-value = 0.0455

> mcnemar.test(dADBD, dBDAD, correct = F)

	McNemar's Chi-squared test

data:  dADBD and dBDAD 
McNemar's chi-squared = 4, df = 1, p-value = 0.0455

> mcnemar.test(dADBE, dBEAD, correct = F)

	McNemar's Chi-squared test

data:  dADBE and dBEAD 
McNemar's chi-squared = 5, df = 1, p-value = 0.02535

> mcnemar.test(dADBF, dBFAD, correct = F)
recover called non-interactively; frames dumped, use debugger() to view
> mcnemar.test(dADBG, dBGAD, correct = F)

	McNemar's Chi-squared test

data:  dADBG and dBGAD 
McNemar's chi-squared = 6, df = 1, p-value = 0.01431

> mcnemar.test(dADBH, dBHAD, correct = F)

	McNemar's Chi-squared test

data:  dADBH and dBHAD 
McNemar's chi-squared = 8, df = 1, p-value = 0.004678

> mcnemar.test(dADCA, dCAAD, correct = F)
recover called non-interactively; frames dumped, use debugger() to view
> mcnemar.test(dADCB, dCBAD, correct = F)
recover called non-interactively; frames dumped, use debugger() to view
> mcnemar.test(dADCC, dCCAD, correct = F)
recover called non-interactively; frames dumped, use debugger() to view
> mcnemar.test(dADCD, dCDAD, correct = F)

	McNemar's Chi-squared test

data:  dADCD and dCDAD 
McNemar's chi-squared = 4, df = 1, p-value = 0.0455

> mcnemar.test(dADCE, dCEAD, correct = F)

	McNemar's Chi-squared test

data:  dADCE and dCEAD 
McNemar's chi-squared = 2, df = 1, p-value = 0.1573

> mcnemar.test(dADCF, dCFAD, correct = F)
recover called non-interactively; frames dumped, use debugger() to view
> mcnemar.test(dADCG, dCGAD, correct = F)
recover called non-interactively; frames dumped, use debugger() to view
> mcnemar.test(dADCH, dCHAD, correct = F)
recover called non-interactively; frames dumped, use debugger() to view
> mcnemar.test(dAEAA, dAAAE, correct = F)
recover called non-interactively; frames dumped, use debugger() to view
> mcnemar.test(dAEAB, dABAE, correct = F)
recover called non-interactively; frames dumped, use debugger() to view
> mcnemar.test(dAEAC, dACAE, correct = F)
recover called non-interactively; frames dumped, use debugger() to view
> mcnemar.test(dAEAD, dADAE, correct = F)

	McNemar's Chi-squared test

data:  dAEAD and dADAE 
McNemar's chi-squared = 1, df = 1, p-value = 0.3173

> mcnemar.test(dAEAE, dAEAE, correct = F)

	McNemar's Chi-squared test

data:  dAEAE and dAEAE 
McNemar's chi-squared = NaN, df = 1, p-value = NA

> mcnemar.test(dAEAF, dAFAE, correct = F)
recover called non-interactively; frames dumped, use debugger() to view
> mcnemar.test(dAEAG, dAGAE, correct = F)
recover called non-interactively; frames dumped, use debugger() to view
> mcnemar.test(dAEAH, dAHAE, correct = F)
recover called non-interactively; frames dumped, use debugger() to view
> mcnemar.test(dAEBA, dBAAE, correct = F)
recover called non-interactively; frames dumped, use debugger() to view
> mcnemar.test(dAEBB, dBBAE, correct = F)
recover called non-interactively; frames dumped, use debugger() to view
> mcnemar.test(dAEBC, dBCAE, correct = F)

	McNemar's Chi-squared test

data:  dAEBC and dBCAE 
McNemar's chi-squared = 3, df = 1, p-value = 0.08326

> mcnemar.test(dAEBD, dBDAE, correct = F)
recover called non-interactively; frames dumped, use debugger() to view
> mcnemar.test(dAEBE, dBEAE, correct = F)

	McNemar's Chi-squared test

data:  dAEBE and dBEAE 
McNemar's chi-squared = 4, df = 1, p-value = 0.0455

> mcnemar.test(dAEBF, dBFAE, correct = F)
recover called non-interactively; frames dumped, use debugger() to view
> mcnemar.test(dAEBG, dBGAE, correct = F)

	McNemar's Chi-squared test

data:  dAEBG and dBGAE 
McNemar's chi-squared = 7, df = 1, p-value = 0.008151

> mcnemar.test(dAEBH, dBHAE, correct = F)

	McNemar's Chi-squared test

data:  dAEBH and dBHAE 
McNemar's chi-squared = 8, df = 1, p-value = 0.004678

> mcnemar.test(dAECA, dCAAE, correct = F)
recover called non-interactively; frames dumped, use debugger() to view
> mcnemar.test(dAECB, dCBAE, correct = F)
recover called non-interactively; frames dumped, use debugger() to view
> mcnemar.test(dAECC, dCCAE, correct = F)
recover called non-interactively; frames dumped, use debugger() to view
> mcnemar.test(dAECD, dCDAE, correct = F)

	McNemar's Chi-squared test

data:  dAECD and dCDAE 
McNemar's chi-squared = 3, df = 1, p-value = 0.08326

> mcnemar.test(dAECE, dCEAE, correct = F)

	McNemar's Chi-squared test

data:  dAECE and dCEAE 
McNemar's chi-squared = NaN, df = 1, p-value = NA

> mcnemar.test(dAECF, dCFAE, correct = F)
recover called non-interactively; frames dumped, use debugger() to view
> mcnemar.test(dAECG, dCGAE, correct = F)
recover called non-interactively; frames dumped, use debugger() to view
> mcnemar.test(dAECH, dCHAE, correct = F)
recover called non-interactively; frames dumped, use debugger() to view
> mcnemar.test(dAFAA, dAAAF, correct = F)

	McNemar's Chi-squared test

data:  dAFAA and dAAAF 
McNemar's chi-squared = 2, df = 1, p-value = 0.1573

> mcnemar.test(dAFAB, dABAF, correct = F)

	McNemar's Chi-squared test

data:  dAFAB and dABAF 
McNemar's chi-squared = 8, df = 1, p-value = 0.004678

> mcnemar.test(dAFAC, dACAF, correct = F)
recover called non-interactively; frames dumped, use debugger() to view
> mcnemar.test(dAFAD, dADAF, correct = F)
recover called non-interactively; frames dumped, use debugger() to view
> mcnemar.test(dAFAE, dAEAF, correct = F)
recover called non-interactively; frames dumped, use debugger() to view
> mcnemar.test(dAFAF, dAFAF, correct = F)

	McNemar's Chi-squared test

data:  dAFAF and dAFAF 
McNemar's chi-squared = NaN, df = 1, p-value = NA

> mcnemar.test(dAFAG, dAGAF, correct = F)

	McNemar's Chi-squared test

data:  dAFAG and dAGAF 
McNemar's chi-squared = 6, df = 1, p-value = 0.01431

> mcnemar.test(dAFAH, dAHAF, correct = F)

	McNemar's Chi-squared test

data:  dAFAH and dAHAF 
McNemar's chi-squared = 7, df = 1, p-value = 0.008151

> mcnemar.test(dAFBA, dBAAF, correct = F)

	McNemar's Chi-squared test

data:  dAFBA and dBAAF 
McNemar's chi-squared = 6, df = 1, p-value = 0.01431

> mcnemar.test(dAFBB, dBBAF, correct = F)

	McNemar's Chi-squared test

data:  dAFBB and dBBAF 
McNemar's chi-squared = 8, df = 1, p-value = 0.004678

> mcnemar.test(dAFBC, dBCAF, correct = F)
recover called non-interactively; frames dumped, use debugger() to view
> mcnemar.test(dAFBD, dBDAF, correct = F)
recover called non-interactively; frames dumped, use debugger() to view
> mcnemar.test(dAFBE, dBEAF, correct = F)
recover called non-interactively; frames dumped, use debugger() to view
> mcnemar.test(dAFBF, dBFAF, correct = F)
recover called non-interactively; frames dumped, use debugger() to view
> mcnemar.test(dAFBG, dBGAF, correct = F)
recover called non-interactively; frames dumped, use debugger() to view
> mcnemar.test(dAFBH, dBHAF, correct = F)
recover called non-interactively; frames dumped, use debugger() to view
> mcnemar.test(dAFCA, dCAAF, correct = F)

	McNemar's Chi-squared test

data:  dAFCA and dCAAF 
McNemar's chi-squared = 2, df = 1, p-value = 0.1573

> mcnemar.test(dAFCB, dCBAF, correct = F)

	McNemar's Chi-squared test

data:  dAFCB and dCBAF 
McNemar's chi-squared = 7, df = 1, p-value = 0.008151

> mcnemar.test(dAFCC, dCCAF, correct = F)

	McNemar's Chi-squared test

data:  dAFCC and dCCAF 
McNemar's chi-squared = 8, df = 1, p-value = 0.004678

> mcnemar.test(dAFCD, dCDAF, correct = F)
recover called non-interactively; frames dumped, use debugger() to view
> mcnemar.test(dAFCE, dCEAF, correct = F)
recover called non-interactively; frames dumped, use debugger() to view
> mcnemar.test(dAFCF, dCFAF, correct = F)

	McNemar's Chi-squared test

data:  dAFCF and dCFAF 
McNemar's chi-squared = 2, df = 1, p-value = 0.1573

> mcnemar.test(dAFCG, dCGAF, correct = F)

	McNemar's Chi-squared test

data:  dAFCG and dCGAF 
McNemar's chi-squared = 5, df = 1, p-value = 0.02535

> mcnemar.test(dAFCH, dCHAF, correct = F)

	McNemar's Chi-squared test

data:  dAFCH and dCHAF 
McNemar's chi-squared = 1, df = 1, p-value = 0.3173

> mcnemar.test(dAGAA, dAAAG, correct = F)

	McNemar's Chi-squared test

data:  dAGAA and dAAAG 
McNemar's chi-squared = 5, df = 1, p-value = 0.02535

> mcnemar.test(dAGAB, dABAG, correct = F)

	McNemar's Chi-squared test

data:  dAGAB and dABAG 
McNemar's chi-squared = 4, df = 1, p-value = 0.0455

> mcnemar.test(dAGAC, dACAG, correct = F)

	McNemar's Chi-squared test

data:  dAGAC and dACAG 
McNemar's chi-squared = 5, df = 1, p-value = 0.02535

> mcnemar.test(dAGAD, dADAG, correct = F)
recover called non-interactively; frames dumped, use debugger() to view
> mcnemar.test(dAGAE, dAEAG, correct = F)
recover called non-interactively; frames dumped, use debugger() to view
> mcnemar.test(dAGAF, dAFAG, correct = F)

	McNemar's Chi-squared test

data:  dAGAF and dAFAG 
McNemar's chi-squared = 6, df = 1, p-value = 0.01431

> mcnemar.test(dAGAG, dAGAG, correct = F)

	McNemar's Chi-squared test

data:  dAGAG and dAGAG 
McNemar's chi-squared = NaN, df = 1, p-value = NA

> mcnemar.test(dAGAH, dAHAG, correct = F)

	McNemar's Chi-squared test

data:  dAGAH and dAHAG 
McNemar's chi-squared = 3.5714, df = 1, p-value = 0.05878

> mcnemar.test(dAGBA, dBAAG, correct = F)

	McNemar's Chi-squared test

data:  dAGBA and dBAAG 
McNemar's chi-squared = 4, df = 1, p-value = 0.0455

> mcnemar.test(dAGBB, dBBAG, correct = F)

	McNemar's Chi-squared test

data:  dAGBB and dBBAG 
McNemar's chi-squared = 4, df = 1, p-value = 0.0455

> mcnemar.test(dAGBC, dBCAG, correct = F)

	McNemar's Chi-squared test

data:  dAGBC and dBCAG 
McNemar's chi-squared = 8, df = 1, p-value = 0.004678

> mcnemar.test(dAGBD, dBDAG, correct = F)
recover called non-interactively; frames dumped, use debugger() to view
> mcnemar.test(dAGBE, dBEAG, correct = F)
recover called non-interactively; frames dumped, use debugger() to view
> mcnemar.test(dAGBF, dBFAG, correct = F)

	McNemar's Chi-squared test

data:  dAGBF and dBFAG 
McNemar's chi-squared = 5, df = 1, p-value = 0.02535

> mcnemar.test(dAGBG, dBGAG, correct = F)

	McNemar's Chi-squared test

data:  dAGBG and dBGAG 
McNemar's chi-squared = 6, df = 1, p-value = 0.01431

> mcnemar.test(dAGBH, dBHAG, correct = F)

	McNemar's Chi-squared test

data:  dAGBH and dBHAG 
McNemar's chi-squared = 7, df = 1, p-value = 0.008151

> mcnemar.test(dAGCA, dCAAG, correct = F)

	McNemar's Chi-squared test

data:  dAGCA and dCAAG 
McNemar's chi-squared = 6, df = 1, p-value = 0.01431

> mcnemar.test(dAGCB, dCBAG, correct = F)

	McNemar's Chi-squared test

data:  dAGCB and dCBAG 
McNemar's chi-squared = 1, df = 1, p-value = 0.3173

> mcnemar.test(dAGCC, dCCAG, correct = F)

	McNemar's Chi-squared test

data:  dAGCC and dCCAG 
McNemar's chi-squared = 5, df = 1, p-value = 0.02535

> mcnemar.test(dAGCD, dCDAG, correct = F)
recover called non-interactively; frames dumped, use debugger() to view
> mcnemar.test(dAGCE, dCEAG, correct = F)
recover called non-interactively; frames dumped, use debugger() to view
> mcnemar.test(dAGCF, dCFAG, correct = F)

	McNemar's Chi-squared test

data:  dAGCF and dCFAG 
McNemar's chi-squared = 8, df = 1, p-value = 0.004678

> mcnemar.test(dAGCG, dCGAG, correct = F)
recover called non-interactively; frames dumped, use debugger() to view
> mcnemar.test(dAGCH, dCHAG, correct = F)

	McNemar's Chi-squared test

data:  dAGCH and dCHAG 
McNemar's chi-squared = 6, df = 1, p-value = 0.01431

> mcnemar.test(dAHAA, dAAAH, correct = F)
recover called non-interactively; frames dumped, use debugger() to view
> mcnemar.test(dAHAB, dABAH, correct = F)

	McNemar's Chi-squared test

data:  dAHAB and dABAH 
McNemar's chi-squared = 1.8, df = 1, p-value = 0.1797

> mcnemar.test(dAHAC, dACAH, correct = F)

	McNemar's Chi-squared test

data:  dAHAC and dACAH 
McNemar's chi-squared = 1, df = 1, p-value = 0.3173

> mcnemar.test(dAHAD, dADAH, correct = F)
recover called non-interactively; frames dumped, use debugger() to view
> mcnemar.test(dAHAE, dAEAH, correct = F)
recover called non-interactively; frames dumped, use debugger() to view
> mcnemar.test(dAHAF, dAFAH, correct = F)

	McNemar's Chi-squared test

data:  dAHAF and dAFAH 
McNemar's chi-squared = 7, df = 1, p-value = 0.008151

> mcnemar.test(dAHAG, dAGAH, correct = F)

	McNemar's Chi-squared test

data:  dAHAG and dAGAH 
McNemar's chi-squared = 3.5714, df = 1, p-value = 0.05878

> mcnemar.test(dAHAH, dAHAH, correct = F)

	McNemar's Chi-squared test

data:  dAHAH and dAHAH 
McNemar's chi-squared = NaN, df = 1, p-value = NA

> mcnemar.test(dAHBA, dBAAH, correct = F)

	McNemar's Chi-squared test

data:  dAHBA and dBAAH 
McNemar's chi-squared = 7, df = 1, p-value = 0.008151

> mcnemar.test(dAHBB, dBBAH, correct = F)

	McNemar's Chi-squared test

data:  dAHBB and dBBAH 
McNemar's chi-squared = 1, df = 1, p-value = 0.3173

> mcnemar.test(dAHBC, dBCAH, correct = F)

	McNemar's Chi-squared test

data:  dAHBC and dBCAH 
McNemar's chi-squared = 7, df = 1, p-value = 0.008151

> mcnemar.test(dAHBD, dBDAH, correct = F)
recover called non-interactively; frames dumped, use debugger() to view
> mcnemar.test(dAHBE, dBEAH, correct = F)
recover called non-interactively; frames dumped, use debugger() to view
> mcnemar.test(dAHBF, dBFAH, correct = F)

	McNemar's Chi-squared test

data:  dAHBF and dBFAH 
McNemar's chi-squared = 4, df = 1, p-value = 0.0455

> mcnemar.test(dAHBG, dBGAH, correct = F)

	McNemar's Chi-squared test

data:  dAHBG and dBGAH 
McNemar's chi-squared = 4, df = 1, p-value = 0.0455

> mcnemar.test(dAHBH, dBHAH, correct = F)

	McNemar's Chi-squared test

data:  dAHBH and dBHAH 
McNemar's chi-squared = 4, df = 1, p-value = 0.0455

> mcnemar.test(dAHCA, dCAAH, correct = F)
recover called non-interactively; frames dumped, use debugger() to view
> mcnemar.test(dAHCB, dCBAH, correct = F)

	McNemar's Chi-squared test

data:  dAHCB and dCBAH 
McNemar's chi-squared = 2, df = 1, p-value = 0.1573

> mcnemar.test(dAHCC, dCCAH, correct = F)

	McNemar's Chi-squared test

data:  dAHCC and dCCAH 
McNemar's chi-squared = 0.3333, df = 1, p-value = 0.5637

> mcnemar.test(dAHCD, dCDAH, correct = F)
recover called non-interactively; frames dumped, use debugger() to view
> mcnemar.test(dAHCE, dCEAH, correct = F)
recover called non-interactively; frames dumped, use debugger() to view
> mcnemar.test(dAHCF, dCFAH, correct = F)

	McNemar's Chi-squared test

data:  dAHCF and dCFAH 
McNemar's chi-squared = 8, df = 1, p-value = 0.004678

> mcnemar.test(dAHCG, dCGAH, correct = F)
recover called non-interactively; frames dumped, use debugger() to view
> mcnemar.test(dAHCH, dCHAH, correct = F)
recover called non-interactively; frames dumped, use debugger() to view
> mcnemar.test(dBAAA, dAABA, correct = F)

	McNemar's Chi-squared test

data:  dBAAA and dAABA 
McNemar's chi-squared = 3, df = 1, p-value = 0.08326

> mcnemar.test(dBAAB, dABBA, correct = F)

	McNemar's Chi-squared test

data:  dBAAB and dABBA 
McNemar's chi-squared = 7, df = 1, p-value = 0.008151

> mcnemar.test(dBAAC, dACBA, correct = F)

	McNemar's Chi-squared test

data:  dBAAC and dACBA 
McNemar's chi-squared = 8, df = 1, p-value = 0.004678

> mcnemar.test(dBAAD, dADBA, correct = F)
recover called non-interactively; frames dumped, use debugger() to view
> mcnemar.test(dBAAE, dAEBA, correct = F)
recover called non-interactively; frames dumped, use debugger() to view
> mcnemar.test(dBAAF, dAFBA, correct = F)

	McNemar's Chi-squared test

data:  dBAAF and dAFBA 
McNemar's chi-squared = 6, df = 1, p-value = 0.01431

> mcnemar.test(dBAAG, dAGBA, correct = F)

	McNemar's Chi-squared test

data:  dBAAG and dAGBA 
McNemar's chi-squared = 4, df = 1, p-value = 0.0455

> mcnemar.test(dBAAH, dAHBA, correct = F)

	McNemar's Chi-squared test

data:  dBAAH and dAHBA 
McNemar's chi-squared = 7, df = 1, p-value = 0.008151

> mcnemar.test(dBABA, dBABA, correct = F)

	McNemar's Chi-squared test

data:  dBABA and dBABA 
McNemar's chi-squared = NaN, df = 1, p-value = NA

> mcnemar.test(dBABB, dBBBA, correct = F)

	McNemar's Chi-squared test

data:  dBABB and dBBBA 
McNemar's chi-squared = 7, df = 1, p-value = 0.008151

> mcnemar.test(dBABC, dBCBA, correct = F)
recover called non-interactively; frames dumped, use debugger() to view
> mcnemar.test(dBABD, dBDBA, correct = F)
recover called non-interactively; frames dumped, use debugger() to view
> mcnemar.test(dBABE, dBEBA, correct = F)
recover called non-interactively; frames dumped, use debugger() to view
> mcnemar.test(dBABF, dBFBA, correct = F)

	McNemar's Chi-squared test

data:  dBABF and dBFBA 
McNemar's chi-squared = 8, df = 1, p-value = 0.004678

> mcnemar.test(dBABG, dBGBA, correct = F)
recover called non-interactively; frames dumped, use debugger() to view
> mcnemar.test(dBABH, dBHBA, correct = F)

	McNemar's Chi-squared test

data:  dBABH and dBHBA 
McNemar's chi-squared = 8, df = 1, p-value = 0.004678

> mcnemar.test(dBACA, dCABA, correct = F)

	McNemar's Chi-squared test

data:  dBACA and dCABA 
McNemar's chi-squared = 4, df = 1, p-value = 0.0455

> mcnemar.test(dBACB, dCBBA, correct = F)

	McNemar's Chi-squared test

data:  dBACB and dCBBA 
McNemar's chi-squared = 7, df = 1, p-value = 0.008151

> mcnemar.test(dBACC, dCCBA, correct = F)

	McNemar's Chi-squared test

data:  dBACC and dCCBA 
McNemar's chi-squared = 7, df = 1, p-value = 0.008151

> mcnemar.test(dBACD, dCDBA, correct = F)
recover called non-interactively; frames dumped, use debugger() to view
> mcnemar.test(dBACE, dCEBA, correct = F)
recover called non-interactively; frames dumped, use debugger() to view
> mcnemar.test(dBACF, dCFBA, correct = F)

	McNemar's Chi-squared test

data:  dBACF and dCFBA 
McNemar's chi-squared = 7, df = 1, p-value = 0.008151

> mcnemar.test(dBACG, dCGBA, correct = F)

	McNemar's Chi-squared test

data:  dBACG and dCGBA 
McNemar's chi-squared = 8, df = 1, p-value = 0.004678

> mcnemar.test(dBACH, dCHBA, correct = F)

	McNemar's Chi-squared test

data:  dBACH and dCHBA 
McNemar's chi-squared = 4, df = 1, p-value = 0.0455

> mcnemar.test(dBBAA, dAABB, correct = F)
recover called non-interactively; frames dumped, use debugger() to view
> mcnemar.test(dBBAB, dABBB, correct = F)

	McNemar's Chi-squared test

data:  dBBAB and dABBB 
McNemar's chi-squared = 1.8, df = 1, p-value = 0.1797

> mcnemar.test(dBBAC, dACBB, correct = F)

	McNemar's Chi-squared test

data:  dBBAC and dACBB 
McNemar's chi-squared = 0, df = 1, p-value = 1

> mcnemar.test(dBBAD, dADBB, correct = F)
recover called non-interactively; frames dumped, use debugger() to view
> mcnemar.test(dBBAE, dAEBB, correct = F)
recover called non-interactively; frames dumped, use debugger() to view
> mcnemar.test(dBBAF, dAFBB, correct = F)

	McNemar's Chi-squared test

data:  dBBAF and dAFBB 
McNemar's chi-squared = 8, df = 1, p-value = 0.004678

> mcnemar.test(dBBAG, dAGBB, correct = F)

	McNemar's Chi-squared test

data:  dBBAG and dAGBB 
McNemar's chi-squared = 4, df = 1, p-value = 0.0455

> mcnemar.test(dBBAH, dAHBB, correct = F)

	McNemar's Chi-squared test

data:  dBBAH and dAHBB 
McNemar's chi-squared = 1, df = 1, p-value = 0.3173

> mcnemar.test(dBBBA, dBABB, correct = F)

	McNemar's Chi-squared test

data:  dBBBA and dBABB 
McNemar's chi-squared = 7, df = 1, p-value = 0.008151

> mcnemar.test(dBBBB, dBBBB, correct = F)

	McNemar's Chi-squared test

data:  dBBBB and dBBBB 
McNemar's chi-squared = NaN, df = 1, p-value = NA

> mcnemar.test(dBBBC, dBCBB, correct = F)
recover called non-interactively; frames dumped, use debugger() to view
> mcnemar.test(dBBBD, dBDBB, correct = F)
recover called non-interactively; frames dumped, use debugger() to view
> mcnemar.test(dBBBE, dBEBB, correct = F)
recover called non-interactively; frames dumped, use debugger() to view
> mcnemar.test(dBBBF, dBFBB, correct = F)

	McNemar's Chi-squared test

data:  dBBBF and dBFBB 
McNemar's chi-squared = NaN, df = 1, p-value = NA

> mcnemar.test(dBBBG, dBGBB, correct = F)

	McNemar's Chi-squared test

data:  dBBBG and dBGBB 
McNemar's chi-squared = 4, df = 1, p-value = 0.0455

> mcnemar.test(dBBBH, dBHBB, correct = F)

	McNemar's Chi-squared test

data:  dBBBH and dBHBB 
McNemar's chi-squared = 3, df = 1, p-value = 0.08326

> mcnemar.test(dBBCA, dCABB, correct = F)
recover called non-interactively; frames dumped, use debugger() to view
> mcnemar.test(dBBCB, dCBBB, correct = F)

	McNemar's Chi-squared test

data:  dBBCB and dCBBB 
McNemar's chi-squared = 4, df = 1, p-value = 0.0455

> mcnemar.test(dBBCC, dCCBB, correct = F)

	McNemar's Chi-squared test

data:  dBBCC and dCCBB 
McNemar's chi-squared = 0, df = 1, p-value = 1

> mcnemar.test(dBBCD, dCDBB, correct = F)
recover called non-interactively; frames dumped, use debugger() to view
> mcnemar.test(dBBCE, dCEBB, correct = F)
recover called non-interactively; frames dumped, use debugger() to view
> mcnemar.test(dBBCF, dCFBB, correct = F)
recover called non-interactively; frames dumped, use debugger() to view
> mcnemar.test(dBBCG, dCGBB, correct = F)
recover called non-interactively; frames dumped, use debugger() to view
> mcnemar.test(dBBCH, dCHBB, correct = F)
recover called non-interactively; frames dumped, use debugger() to view
> mcnemar.test(dBCAA, dAABC, correct = F)
recover called non-interactively; frames dumped, use debugger() to view
> mcnemar.test(dBCAB, dABBC, correct = F)
recover called non-interactively; frames dumped, use debugger() to view
> mcnemar.test(dBCAC, dACBC, correct = F)

	McNemar's Chi-squared test

data:  dBCAC and dACBC 
McNemar's chi-squared = 4, df = 1, p-value = 0.0455

> mcnemar.test(dBCAD, dADBC, correct = F)

	McNemar's Chi-squared test

data:  dBCAD and dADBC 
McNemar's chi-squared = 4, df = 1, p-value = 0.0455

> mcnemar.test(dBCAE, dAEBC, correct = F)

	McNemar's Chi-squared test

data:  dBCAE and dAEBC 
McNemar's chi-squared = 3, df = 1, p-value = 0.08326

> mcnemar.test(dBCAF, dAFBC, correct = F)
recover called non-interactively; frames dumped, use debugger() to view
> mcnemar.test(dBCAG, dAGBC, correct = F)

	McNemar's Chi-squared test

data:  dBCAG and dAGBC 
McNemar's chi-squared = 8, df = 1, p-value = 0.004678

> mcnemar.test(dBCAH, dAHBC, correct = F)

	McNemar's Chi-squared test

data:  dBCAH and dAHBC 
McNemar's chi-squared = 7, df = 1, p-value = 0.008151

> mcnemar.test(dBCBA, dBABC, correct = F)
recover called non-interactively; frames dumped, use debugger() to view
> mcnemar.test(dBCBB, dBBBC, correct = F)
recover called non-interactively; frames dumped, use debugger() to view
> mcnemar.test(dBCBC, dBCBC, correct = F)

	McNemar's Chi-squared test

data:  dBCBC and dBCBC 
McNemar's chi-squared = NaN, df = 1, p-value = NA

> mcnemar.test(dBCBD, dBDBC, correct = F)
recover called non-interactively; frames dumped, use debugger() to view
> mcnemar.test(dBCBE, dBEBC, correct = F)

	McNemar's Chi-squared test

data:  dBCBE and dBEBC 
McNemar's chi-squared = 5, df = 1, p-value = 0.02535

> mcnemar.test(dBCBF, dBFBC, correct = F)

	McNemar's Chi-squared test

data:  dBCBF and dBFBC 
McNemar's chi-squared = 5, df = 1, p-value = 0.02535

> mcnemar.test(dBCBG, dBGBC, correct = F)

	McNemar's Chi-squared test

data:  dBCBG and dBGBC 
McNemar's chi-squared = 3, df = 1, p-value = 0.08326

> mcnemar.test(dBCBH, dBHBC, correct = F)

	McNemar's Chi-squared test

data:  dBCBH and dBHBC 
McNemar's chi-squared = 4, df = 1, p-value = 0.0455

> mcnemar.test(dBCCA, dCABC, correct = F)
recover called non-interactively; frames dumped, use debugger() to view
> mcnemar.test(dBCCB, dCBBC, correct = F)
recover called non-interactively; frames dumped, use debugger() to view
> mcnemar.test(dBCCC, dCCBC, correct = F)
recover called non-interactively; frames dumped, use debugger() to view
> mcnemar.test(dBCCD, dCDBC, correct = F)

	McNemar's Chi-squared test

data:  dBCCD and dCDBC 
McNemar's chi-squared = 5, df = 1, p-value = 0.02535

> mcnemar.test(dBCCE, dCEBC, correct = F)

	McNemar's Chi-squared test

data:  dBCCE and dCEBC 
McNemar's chi-squared = 4, df = 1, p-value = 0.0455

> mcnemar.test(dBCCF, dCFBC, correct = F)
recover called non-interactively; frames dumped, use debugger() to view
> mcnemar.test(dBCCG, dCGBC, correct = F)
recover called non-interactively; frames dumped, use debugger() to view
> mcnemar.test(dBCCH, dCHBC, correct = F)
recover called non-interactively; frames dumped, use debugger() to view
> mcnemar.test(dBDAA, dAABD, correct = F)
recover called non-interactively; frames dumped, use debugger() to view
> mcnemar.test(dBDAB, dABBD, correct = F)
recover called non-interactively; frames dumped, use debugger() to view
> mcnemar.test(dBDAC, dACBD, correct = F)
recover called non-interactively; frames dumped, use debugger() to view
> mcnemar.test(dBDAD, dADBD, correct = F)

	McNemar's Chi-squared test

data:  dBDAD and dADBD 
McNemar's chi-squared = 4, df = 1, p-value = 0.0455

> mcnemar.test(dBDAE, dAEBD, correct = F)
recover called non-interactively; frames dumped, use debugger() to view
> mcnemar.test(dBDAF, dAFBD, correct = F)
recover called non-interactively; frames dumped, use debugger() to view
> mcnemar.test(dBDAG, dAGBD, correct = F)
recover called non-interactively; frames dumped, use debugger() to view
> mcnemar.test(dBDAH, dAHBD, correct = F)
recover called non-interactively; frames dumped, use debugger() to view
> mcnemar.test(dBDBA, dBABD, correct = F)
recover called non-interactively; frames dumped, use debugger() to view
> mcnemar.test(dBDBB, dBBBD, correct = F)
recover called non-interactively; frames dumped, use debugger() to view
> mcnemar.test(dBDBC, dBCBD, correct = F)
recover called non-interactively; frames dumped, use debugger() to view
> mcnemar.test(dBDBD, dBDBD, correct = F)

	McNemar's Chi-squared test

data:  dBDBD and dBDBD 
McNemar's chi-squared = NaN, df = 1, p-value = NA

> mcnemar.test(dBDBE, dBEBD, correct = F)

	McNemar's Chi-squared test

data:  dBDBE and dBEBD 
McNemar's chi-squared = 1, df = 1, p-value = 0.3173

> mcnemar.test(dBDBF, dBFBD, correct = F)
recover called non-interactively; frames dumped, use debugger() to view
> mcnemar.test(dBDBG, dBGBD, correct = F)
recover called non-interactively; frames dumped, use debugger() to view
> mcnemar.test(dBDBH, dBHBD, correct = F)
recover called non-interactively; frames dumped, use debugger() to view
> mcnemar.test(dBDCA, dCABD, correct = F)
recover called non-interactively; frames dumped, use debugger() to view
> mcnemar.test(dBDCB, dCBBD, correct = F)
recover called non-interactively; frames dumped, use debugger() to view
> mcnemar.test(dBDCC, dCCBD, correct = F)
recover called non-interactively; frames dumped, use debugger() to view
> mcnemar.test(dBDCD, dCDBD, correct = F)

	McNemar's Chi-squared test

data:  dBDCD and dCDBD 
McNemar's chi-squared = 2, df = 1, p-value = 0.1573

> mcnemar.test(dBDCE, dCEBD, correct = F)

	McNemar's Chi-squared test

data:  dBDCE and dCEBD 
McNemar's chi-squared = 4, df = 1, p-value = 0.0455

> mcnemar.test(dBDCF, dCFBD, correct = F)
recover called non-interactively; frames dumped, use debugger() to view
> mcnemar.test(dBDCG, dCGBD, correct = F)
recover called non-interactively; frames dumped, use debugger() to view
> mcnemar.test(dBDCH, dCHBD, correct = F)
recover called non-interactively; frames dumped, use debugger() to view
> mcnemar.test(dBEAA, dAABE, correct = F)
recover called non-interactively; frames dumped, use debugger() to view
> mcnemar.test(dBEAB, dABBE, correct = F)
recover called non-interactively; frames dumped, use debugger() to view
> mcnemar.test(dBEAC, dACBE, correct = F)
recover called non-interactively; frames dumped, use debugger() to view
> mcnemar.test(dBEAD, dADBE, correct = F)

	McNemar's Chi-squared test

data:  dBEAD and dADBE 
McNemar's chi-squared = 5, df = 1, p-value = 0.02535

> mcnemar.test(dBEAE, dAEBE, correct = F)

	McNemar's Chi-squared test

data:  dBEAE and dAEBE 
McNemar's chi-squared = 4, df = 1, p-value = 0.0455

> mcnemar.test(dBEAF, dAFBE, correct = F)
recover called non-interactively; frames dumped, use debugger() to view
> mcnemar.test(dBEAG, dAGBE, correct = F)
recover called non-interactively; frames dumped, use debugger() to view
> mcnemar.test(dBEAH, dAHBE, correct = F)
recover called non-interactively; frames dumped, use debugger() to view
> mcnemar.test(dBEBA, dBABE, correct = F)
recover called non-interactively; frames dumped, use debugger() to view
> mcnemar.test(dBEBB, dBBBE, correct = F)
recover called non-interactively; frames dumped, use debugger() to view
> mcnemar.test(dBEBC, dBCBE, correct = F)

	McNemar's Chi-squared test

data:  dBEBC and dBCBE 
McNemar's chi-squared = 5, df = 1, p-value = 0.02535

> mcnemar.test(dBEBD, dBDBE, correct = F)

	McNemar's Chi-squared test

data:  dBEBD and dBDBE 
McNemar's chi-squared = 1, df = 1, p-value = 0.3173

> mcnemar.test(dBEBE, dBEBE, correct = F)

	McNemar's Chi-squared test

data:  dBEBE and dBEBE 
McNemar's chi-squared = NaN, df = 1, p-value = NA

> mcnemar.test(dBEBF, dBFBE, correct = F)
recover called non-interactively; frames dumped, use debugger() to view
> mcnemar.test(dBEBG, dBGBE, correct = F)
recover called non-interactively; frames dumped, use debugger() to view
> mcnemar.test(dBEBH, dBHBE, correct = F)
recover called non-interactively; frames dumped, use debugger() to view
> mcnemar.test(dBECA, dCABE, correct = F)
recover called non-interactively; frames dumped, use debugger() to view
> mcnemar.test(dBECB, dCBBE, correct = F)
recover called non-interactively; frames dumped, use debugger() to view
> mcnemar.test(dBECC, dCCBE, correct = F)
recover called non-interactively; frames dumped, use debugger() to view
> mcnemar.test(dBECD, dCDBE, correct = F)

	McNemar's Chi-squared test

data:  dBECD and dCDBE 
McNemar's chi-squared = 1, df = 1, p-value = 0.3173

> mcnemar.test(dBECE, dCEBE, correct = F)

	McNemar's Chi-squared test

data:  dBECE and dCEBE 
McNemar's chi-squared = 5, df = 1, p-value = 0.02535

> mcnemar.test(dBECF, dCFBE, correct = F)
recover called non-interactively; frames dumped, use debugger() to view
> mcnemar.test(dBECG, dCGBE, correct = F)
recover called non-interactively; frames dumped, use debugger() to view
> mcnemar.test(dBECH, dCHBE, correct = F)
recover called non-interactively; frames dumped, use debugger() to view
> mcnemar.test(dBFAA, dAABF, correct = F)
recover called non-interactively; frames dumped, use debugger() to view
> mcnemar.test(dBFAB, dABBF, correct = F)

	McNemar's Chi-squared test

data:  dBFAB and dABBF 
McNemar's chi-squared = 5, df = 1, p-value = 0.02535

> mcnemar.test(dBFAC, dACBF, correct = F)

	McNemar's Chi-squared test

data:  dBFAC and dACBF 
McNemar's chi-squared = 0, df = 1, p-value = 1

> mcnemar.test(dBFAD, dADBF, correct = F)
recover called non-interactively; frames dumped, use debugger() to view
> mcnemar.test(dBFAE, dAEBF, correct = F)
recover called non-interactively; frames dumped, use debugger() to view
> mcnemar.test(dBFAF, dAFBF, correct = F)
recover called non-interactively; frames dumped, use debugger() to view
> mcnemar.test(dBFAG, dAGBF, correct = F)

	McNemar's Chi-squared test

data:  dBFAG and dAGBF 
McNemar's chi-squared = 5, df = 1, p-value = 0.02535

> mcnemar.test(dBFAH, dAHBF, correct = F)

	McNemar's Chi-squared test

data:  dBFAH and dAHBF 
McNemar's chi-squared = 4, df = 1, p-value = 0.0455

> mcnemar.test(dBFBA, dBABF, correct = F)

	McNemar's Chi-squared test

data:  dBFBA and dBABF 
McNemar's chi-squared = 8, df = 1, p-value = 0.004678

> mcnemar.test(dBFBB, dBBBF, correct = F)

	McNemar's Chi-squared test

data:  dBFBB and dBBBF 
McNemar's chi-squared = NaN, df = 1, p-value = NA

> mcnemar.test(dBFBC, dBCBF, correct = F)

	McNemar's Chi-squared test

data:  dBFBC and dBCBF 
McNemar's chi-squared = 5, df = 1, p-value = 0.02535

> mcnemar.test(dBFBD, dBDBF, correct = F)
recover called non-interactively; frames dumped, use debugger() to view
> mcnemar.test(dBFBE, dBEBF, correct = F)
recover called non-interactively; frames dumped, use debugger() to view
> mcnemar.test(dBFBF, dBFBF, correct = F)

	McNemar's Chi-squared test

data:  dBFBF and dBFBF 
McNemar's chi-squared = NaN, df = 1, p-value = NA

> mcnemar.test(dBFBG, dBGBF, correct = F)

	McNemar's Chi-squared test

data:  dBFBG and dBGBF 
McNemar's chi-squared = 3, df = 1, p-value = 0.08326

> mcnemar.test(dBFBH, dBHBF, correct = F)

	McNemar's Chi-squared test

data:  dBFBH and dBHBF 
McNemar's chi-squared = NaN, df = 1, p-value = NA

> mcnemar.test(dBFCA, dCABF, correct = F)
recover called non-interactively; frames dumped, use debugger() to view
> mcnemar.test(dBFCB, dCBBF, correct = F)

	McNemar's Chi-squared test

data:  dBFCB and dCBBF 
McNemar's chi-squared = 6, df = 1, p-value = 0.01431

> mcnemar.test(dBFCC, dCCBF, correct = F)

	McNemar's Chi-squared test

data:  dBFCC and dCCBF 
McNemar's chi-squared = 1, df = 1, p-value = 0.3173

> mcnemar.test(dBFCD, dCDBF, correct = F)
recover called non-interactively; frames dumped, use debugger() to view
> mcnemar.test(dBFCE, dCEBF, correct = F)
recover called non-interactively; frames dumped, use debugger() to view
> mcnemar.test(dBFCF, dCFBF, correct = F)
recover called non-interactively; frames dumped, use debugger() to view
> mcnemar.test(dBFCG, dCGBF, correct = F)
recover called non-interactively; frames dumped, use debugger() to view
> mcnemar.test(dBFCH, dCHBF, correct = F)
recover called non-interactively; frames dumped, use debugger() to view
> mcnemar.test(dBGAA, dAABG, correct = F)
recover called non-interactively; frames dumped, use debugger() to view
> mcnemar.test(dBGAB, dABBG, correct = F)
recover called non-interactively; frames dumped, use debugger() to view
> mcnemar.test(dBGAC, dACBG, correct = F)

	McNemar's Chi-squared test

data:  dBGAC and dACBG 
McNemar's chi-squared = 1, df = 1, p-value = 0.3173

> mcnemar.test(dBGAD, dADBG, correct = F)

	McNemar's Chi-squared test

data:  dBGAD and dADBG 
McNemar's chi-squared = 6, df = 1, p-value = 0.01431

> mcnemar.test(dBGAE, dAEBG, correct = F)

	McNemar's Chi-squared test

data:  dBGAE and dAEBG 
McNemar's chi-squared = 7, df = 1, p-value = 0.008151

> mcnemar.test(dBGAF, dAFBG, correct = F)
recover called non-interactively; frames dumped, use debugger() to view
> mcnemar.test(dBGAG, dAGBG, correct = F)

	McNemar's Chi-squared test

data:  dBGAG and dAGBG 
McNemar's chi-squared = 6, df = 1, p-value = 0.01431

> mcnemar.test(dBGAH, dAHBG, correct = F)

	McNemar's Chi-squared test

data:  dBGAH and dAHBG 
McNemar's chi-squared = 4, df = 1, p-value = 0.0455

> mcnemar.test(dBGBA, dBABG, correct = F)
recover called non-interactively; frames dumped, use debugger() to view
> mcnemar.test(dBGBB, dBBBG, correct = F)

	McNemar's Chi-squared test

data:  dBGBB and dBBBG 
McNemar's chi-squared = 4, df = 1, p-value = 0.0455

> mcnemar.test(dBGBC, dBCBG, correct = F)

	McNemar's Chi-squared test

data:  dBGBC and dBCBG 
McNemar's chi-squared = 3, df = 1, p-value = 0.08326

> mcnemar.test(dBGBD, dBDBG, correct = F)
recover called non-interactively; frames dumped, use debugger() to view
> mcnemar.test(dBGBE, dBEBG, correct = F)
recover called non-interactively; frames dumped, use debugger() to view
> mcnemar.test(dBGBF, dBFBG, correct = F)

	McNemar's Chi-squared test

data:  dBGBF and dBFBG 
McNemar's chi-squared = 3, df = 1, p-value = 0.08326

> mcnemar.test(dBGBG, dBGBG, correct = F)

	McNemar's Chi-squared test

data:  dBGBG and dBGBG 
McNemar's chi-squared = NaN, df = 1, p-value = NA

> mcnemar.test(dBGBH, dBHBG, correct = F)

	McNemar's Chi-squared test

data:  dBGBH and dBHBG 
McNemar's chi-squared = 1, df = 1, p-value = 0.3173

> mcnemar.test(dBGCA, dCABG, correct = F)
recover called non-interactively; frames dumped, use debugger() to view
> mcnemar.test(dBGCB, dCBBG, correct = F)
recover called non-interactively; frames dumped, use debugger() to view
> mcnemar.test(dBGCC, dCCBG, correct = F)

	McNemar's Chi-squared test

data:  dBGCC and dCCBG 
McNemar's chi-squared = 3, df = 1, p-value = 0.08326

> mcnemar.test(dBGCD, dCDBG, correct = F)
recover called non-interactively; frames dumped, use debugger() to view
> mcnemar.test(dBGCE, dCEBG, correct = F)
recover called non-interactively; frames dumped, use debugger() to view
> mcnemar.test(dBGCF, dCFBG, correct = F)
recover called non-interactively; frames dumped, use debugger() to view
> mcnemar.test(dBGCG, dCGBG, correct = F)
recover called non-interactively; frames dumped, use debugger() to view
> mcnemar.test(dBGCH, dCHBG, correct = F)
recover called non-interactively; frames dumped, use debugger() to view
> mcnemar.test(dBHAA, dAABH, correct = F)
recover called non-interactively; frames dumped, use debugger() to view
> mcnemar.test(dBHAB, dABBH, correct = F)
recover called non-interactively; frames dumped, use debugger() to view
> mcnemar.test(dBHAC, dACBH, correct = F)

	McNemar's Chi-squared test

data:  dBHAC and dACBH 
McNemar's chi-squared = 0, df = 1, p-value = 1

> mcnemar.test(dBHAD, dADBH, correct = F)

	McNemar's Chi-squared test

data:  dBHAD and dADBH 
McNemar's chi-squared = 8, df = 1, p-value = 0.004678

> mcnemar.test(dBHAE, dAEBH, correct = F)

	McNemar's Chi-squared test

data:  dBHAE and dAEBH 
McNemar's chi-squared = 8, df = 1, p-value = 0.004678

> mcnemar.test(dBHAF, dAFBH, correct = F)
recover called non-interactively; frames dumped, use debugger() to view
> mcnemar.test(dBHAG, dAGBH, correct = F)

	McNemar's Chi-squared test

data:  dBHAG and dAGBH 
McNemar's chi-squared = 7, df = 1, p-value = 0.008151

> mcnemar.test(dBHAH, dAHBH, correct = F)

	McNemar's Chi-squared test

data:  dBHAH and dAHBH 
McNemar's chi-squared = 4, df = 1, p-value = 0.0455

> mcnemar.test(dBHBA, dBABH, correct = F)

	McNemar's Chi-squared test

data:  dBHBA and dBABH 
McNemar's chi-squared = 8, df = 1, p-value = 0.004678

> mcnemar.test(dBHBB, dBBBH, correct = F)

	McNemar's Chi-squared test

data:  dBHBB and dBBBH 
McNemar's chi-squared = 3, df = 1, p-value = 0.08326

> mcnemar.test(dBHBC, dBCBH, correct = F)

	McNemar's Chi-squared test

data:  dBHBC and dBCBH 
McNemar's chi-squared = 4, df = 1, p-value = 0.0455

> mcnemar.test(dBHBD, dBDBH, correct = F)
recover called non-interactively; frames dumped, use debugger() to view
> mcnemar.test(dBHBE, dBEBH, correct = F)
recover called non-interactively; frames dumped, use debugger() to view
> mcnemar.test(dBHBF, dBFBH, correct = F)

	McNemar's Chi-squared test

data:  dBHBF and dBFBH 
McNemar's chi-squared = NaN, df = 1, p-value = NA

> mcnemar.test(dBHBG, dBGBH, correct = F)

	McNemar's Chi-squared test

data:  dBHBG and dBGBH 
McNemar's chi-squared = 1, df = 1, p-value = 0.3173

> mcnemar.test(dBHBH, dBHBH, correct = F)

	McNemar's Chi-squared test

data:  dBHBH and dBHBH 
McNemar's chi-squared = NaN, df = 1, p-value = NA

> mcnemar.test(dBHCA, dCABH, correct = F)
recover called non-interactively; frames dumped, use debugger() to view
> mcnemar.test(dBHCB, dCBBH, correct = F)
recover called non-interactively; frames dumped, use debugger() to view
> mcnemar.test(dBHCC, dCCBH, correct = F)

	McNemar's Chi-squared test

data:  dBHCC and dCCBH 
McNemar's chi-squared = 2, df = 1, p-value = 0.1573

> mcnemar.test(dBHCD, dCDBH, correct = F)
recover called non-interactively; frames dumped, use debugger() to view
> mcnemar.test(dBHCE, dCEBH, correct = F)
recover called non-interactively; frames dumped, use debugger() to view
> mcnemar.test(dBHCF, dCFBH, correct = F)
recover called non-interactively; frames dumped, use debugger() to view
> mcnemar.test(dBHCG, dCGBH, correct = F)
recover called non-interactively; frames dumped, use debugger() to view
> mcnemar.test(dBHCH, dCHBH, correct = F)
recover called non-interactively; frames dumped, use debugger() to view
> mcnemar.test(dCAAA, dAACA, correct = F)

	McNemar's Chi-squared test

data:  dCAAA and dAACA 
McNemar's chi-squared = 1, df = 1, p-value = 0.3173

> mcnemar.test(dCAAB, dABCA, correct = F)

	McNemar's Chi-squared test

data:  dCAAB and dABCA 
McNemar's chi-squared = 8, df = 1, p-value = 0.004678

> mcnemar.test(dCAAC, dACCA, correct = F)
recover called non-interactively; frames dumped, use debugger() to view
> mcnemar.test(dCAAD, dADCA, correct = F)
recover called non-interactively; frames dumped, use debugger() to view
> mcnemar.test(dCAAE, dAECA, correct = F)
recover called non-interactively; frames dumped, use debugger() to view
> mcnemar.test(dCAAF, dAFCA, correct = F)

	McNemar's Chi-squared test

data:  dCAAF and dAFCA 
McNemar's chi-squared = 2, df = 1, p-value = 0.1573

> mcnemar.test(dCAAG, dAGCA, correct = F)

	McNemar's Chi-squared test

data:  dCAAG and dAGCA 
McNemar's chi-squared = 6, df = 1, p-value = 0.01431

> mcnemar.test(dCAAH, dAHCA, correct = F)
recover called non-interactively; frames dumped, use debugger() to view
> mcnemar.test(dCABA, dBACA, correct = F)

	McNemar's Chi-squared test

data:  dCABA and dBACA 
McNemar's chi-squared = 4, df = 1, p-value = 0.0455

> mcnemar.test(dCABB, dBBCA, correct = F)
recover called non-interactively; frames dumped, use debugger() to view
> mcnemar.test(dCABC, dBCCA, correct = F)
recover called non-interactively; frames dumped, use debugger() to view
> mcnemar.test(dCABD, dBDCA, correct = F)
recover called non-interactively; frames dumped, use debugger() to view
> mcnemar.test(dCABE, dBECA, correct = F)
recover called non-interactively; frames dumped, use debugger() to view
> mcnemar.test(dCABF, dBFCA, correct = F)
recover called non-interactively; frames dumped, use debugger() to view
> mcnemar.test(dCABG, dBGCA, correct = F)
recover called non-interactively; frames dumped, use debugger() to view
> mcnemar.test(dCABH, dBHCA, correct = F)
recover called non-interactively; frames dumped, use debugger() to view
> mcnemar.test(dCACA, dCACA, correct = F)

	McNemar's Chi-squared test

data:  dCACA and dCACA 
McNemar's chi-squared = NaN, df = 1, p-value = NA

> mcnemar.test(dCACB, dCBCA, correct = F)

	McNemar's Chi-squared test

data:  dCACB and dCBCA 
McNemar's chi-squared = 7, df = 1, p-value = 0.008151

> mcnemar.test(dCACC, dCCCA, correct = F)
recover called non-interactively; frames dumped, use debugger() to view
> mcnemar.test(dCACD, dCDCA, correct = F)
recover called non-interactively; frames dumped, use debugger() to view
> mcnemar.test(dCACE, dCECA, correct = F)
recover called non-interactively; frames dumped, use debugger() to view
> mcnemar.test(dCACF, dCFCA, correct = F)

	McNemar's Chi-squared test

data:  dCACF and dCFCA 
McNemar's chi-squared = 4, df = 1, p-value = 0.0455

> mcnemar.test(dCACG, dCGCA, correct = F)

	McNemar's Chi-squared test

data:  dCACG and dCGCA 
McNemar's chi-squared = 6, df = 1, p-value = 0.01431

> mcnemar.test(dCACH, dCHCA, correct = F)

	McNemar's Chi-squared test

data:  dCACH and dCHCA 
McNemar's chi-squared = 0.2, df = 1, p-value = 0.6547

> mcnemar.test(dCBAA, dAACB, correct = F)

	McNemar's Chi-squared test

data:  dCBAA and dAACB 
McNemar's chi-squared = 7, df = 1, p-value = 0.008151

> mcnemar.test(dCBAB, dABCB, correct = F)

	McNemar's Chi-squared test

data:  dCBAB and dABCB 
McNemar's chi-squared = 2.6667, df = 1, p-value = 0.1025

> mcnemar.test(dCBAC, dACCB, correct = F)

	McNemar's Chi-squared test

data:  dCBAC and dACCB 
McNemar's chi-squared = 6, df = 1, p-value = 0.01431

> mcnemar.test(dCBAD, dADCB, correct = F)
recover called non-interactively; frames dumped, use debugger() to view
> mcnemar.test(dCBAE, dAECB, correct = F)
recover called non-interactively; frames dumped, use debugger() to view
> mcnemar.test(dCBAF, dAFCB, correct = F)

	McNemar's Chi-squared test

data:  dCBAF and dAFCB 
McNemar's chi-squared = 7, df = 1, p-value = 0.008151

> mcnemar.test(dCBAG, dAGCB, correct = F)

	McNemar's Chi-squared test

data:  dCBAG and dAGCB 
McNemar's chi-squared = 1, df = 1, p-value = 0.3173

> mcnemar.test(dCBAH, dAHCB, correct = F)

	McNemar's Chi-squared test

data:  dCBAH and dAHCB 
McNemar's chi-squared = 2, df = 1, p-value = 0.1573

> mcnemar.test(dCBBA, dBACB, correct = F)

	McNemar's Chi-squared test

data:  dCBBA and dBACB 
McNemar's chi-squared = 7, df = 1, p-value = 0.008151

> mcnemar.test(dCBBB, dBBCB, correct = F)

	McNemar's Chi-squared test

data:  dCBBB and dBBCB 
McNemar's chi-squared = 4, df = 1, p-value = 0.0455

> mcnemar.test(dCBBC, dBCCB, correct = F)
recover called non-interactively; frames dumped, use debugger() to view
> mcnemar.test(dCBBD, dBDCB, correct = F)
recover called non-interactively; frames dumped, use debugger() to view
> mcnemar.test(dCBBE, dBECB, correct = F)
recover called non-interactively; frames dumped, use debugger() to view
> mcnemar.test(dCBBF, dBFCB, correct = F)

	McNemar's Chi-squared test

data:  dCBBF and dBFCB 
McNemar's chi-squared = 6, df = 1, p-value = 0.01431

> mcnemar.test(dCBBG, dBGCB, correct = F)
recover called non-interactively; frames dumped, use debugger() to view
> mcnemar.test(dCBBH, dBHCB, correct = F)
recover called non-interactively; frames dumped, use debugger() to view
> mcnemar.test(dCBCA, dCACB, correct = F)

	McNemar's Chi-squared test

data:  dCBCA and dCACB 
McNemar's chi-squared = 7, df = 1, p-value = 0.008151

> mcnemar.test(dCBCB, dCBCB, correct = F)

	McNemar's Chi-squared test

data:  dCBCB and dCBCB 
McNemar's chi-squared = NaN, df = 1, p-value = NA

> mcnemar.test(dCBCC, dCCCB, correct = F)

	McNemar's Chi-squared test

data:  dCBCC and dCCCB 
McNemar's chi-squared = 2, df = 1, p-value = 0.1573

> mcnemar.test(dCBCD, dCDCB, correct = F)
recover called non-interactively; frames dumped, use debugger() to view
> mcnemar.test(dCBCE, dCECB, correct = F)
recover called non-interactively; frames dumped, use debugger() to view
> mcnemar.test(dCBCF, dCFCB, correct = F)

	McNemar's Chi-squared test

data:  dCBCF and dCFCB 
McNemar's chi-squared = 8, df = 1, p-value = 0.004678

> mcnemar.test(dCBCG, dCGCB, correct = F)
recover called non-interactively; frames dumped, use debugger() to view
> mcnemar.test(dCBCH, dCHCB, correct = F)

	McNemar's Chi-squared test

data:  dCBCH and dCHCB 
McNemar's chi-squared = 6, df = 1, p-value = 0.01431

> mcnemar.test(dCCAA, dAACC, correct = F)
recover called non-interactively; frames dumped, use debugger() to view
> mcnemar.test(dCCAB, dABCC, correct = F)

	McNemar's Chi-squared test

data:  dCCAB and dABCC 
McNemar's chi-squared = 1.2857, df = 1, p-value = 0.2568

> mcnemar.test(dCCAC, dACCC, correct = F)

	McNemar's Chi-squared test

data:  dCCAC and dACCC 
McNemar's chi-squared = 1, df = 1, p-value = 0.3173

> mcnemar.test(dCCAD, dADCC, correct = F)
recover called non-interactively; frames dumped, use debugger() to view
> mcnemar.test(dCCAE, dAECC, correct = F)
recover called non-interactively; frames dumped, use debugger() to view
> mcnemar.test(dCCAF, dAFCC, correct = F)

	McNemar's Chi-squared test

data:  dCCAF and dAFCC 
McNemar's chi-squared = 8, df = 1, p-value = 0.004678

> mcnemar.test(dCCAG, dAGCC, correct = F)

	McNemar's Chi-squared test

data:  dCCAG and dAGCC 
McNemar's chi-squared = 5, df = 1, p-value = 0.02535

> mcnemar.test(dCCAH, dAHCC, correct = F)

	McNemar's Chi-squared test

data:  dCCAH and dAHCC 
McNemar's chi-squared = 0.3333, df = 1, p-value = 0.5637

> mcnemar.test(dCCBA, dBACC, correct = F)

	McNemar's Chi-squared test

data:  dCCBA and dBACC 
McNemar's chi-squared = 7, df = 1, p-value = 0.008151

> mcnemar.test(dCCBB, dBBCC, correct = F)

	McNemar's Chi-squared test

data:  dCCBB and dBBCC 
McNemar's chi-squared = 0, df = 1, p-value = 1

> mcnemar.test(dCCBC, dBCCC, correct = F)
recover called non-interactively; frames dumped, use debugger() to view
> mcnemar.test(dCCBD, dBDCC, correct = F)
recover called non-interactively; frames dumped, use debugger() to view
> mcnemar.test(dCCBE, dBECC, correct = F)
recover called non-interactively; frames dumped, use debugger() to view
> mcnemar.test(dCCBF, dBFCC, correct = F)

	McNemar's Chi-squared test

data:  dCCBF and dBFCC 
McNemar's chi-squared = 1, df = 1, p-value = 0.3173

> mcnemar.test(dCCBG, dBGCC, correct = F)

	McNemar's Chi-squared test

data:  dCCBG and dBGCC 
McNemar's chi-squared = 3, df = 1, p-value = 0.08326

> mcnemar.test(dCCBH, dBHCC, correct = F)

	McNemar's Chi-squared test

data:  dCCBH and dBHCC 
McNemar's chi-squared = 2, df = 1, p-value = 0.1573

> mcnemar.test(dCCCA, dCACC, correct = F)
recover called non-interactively; frames dumped, use debugger() to view
> mcnemar.test(dCCCB, dCBCC, correct = F)

	McNemar's Chi-squared test

data:  dCCCB and dCBCC 
McNemar's chi-squared = 2, df = 1, p-value = 0.1573

> mcnemar.test(dCCCC, dCCCC, correct = F)

	McNemar's Chi-squared test

data:  dCCCC and dCCCC 
McNemar's chi-squared = NaN, df = 1, p-value = NA

> mcnemar.test(dCCCD, dCDCC, correct = F)
recover called non-interactively; frames dumped, use debugger() to view
> mcnemar.test(dCCCE, dCECC, correct = F)
recover called non-interactively; frames dumped, use debugger() to view
> mcnemar.test(dCCCF, dCFCC, correct = F)
recover called non-interactively; frames dumped, use debugger() to view
> mcnemar.test(dCCCG, dCGCC, correct = F)
recover called non-interactively; frames dumped, use debugger() to view
> mcnemar.test(dCCCH, dCHCC, correct = F)
recover called non-interactively; frames dumped, use debugger() to view
> mcnemar.test(dCDAA, dAACD, correct = F)
recover called non-interactively; frames dumped, use debugger() to view
> mcnemar.test(dCDAB, dABCD, correct = F)
recover called non-interactively; frames dumped, use debugger() to view
> mcnemar.test(dCDAC, dACCD, correct = F)
recover called non-interactively; frames dumped, use debugger() to view
> mcnemar.test(dCDAD, dADCD, correct = F)

	McNemar's Chi-squared test

data:  dCDAD and dADCD 
McNemar's chi-squared = 4, df = 1, p-value = 0.0455

> mcnemar.test(dCDAE, dAECD, correct = F)

	McNemar's Chi-squared test

data:  dCDAE and dAECD 
McNemar's chi-squared = 3, df = 1, p-value = 0.08326

> mcnemar.test(dCDAF, dAFCD, correct = F)
recover called non-interactively; frames dumped, use debugger() to view
> mcnemar.test(dCDAG, dAGCD, correct = F)
recover called non-interactively; frames dumped, use debugger() to view
> mcnemar.test(dCDAH, dAHCD, correct = F)
recover called non-interactively; frames dumped, use debugger() to view
> mcnemar.test(dCDBA, dBACD, correct = F)
recover called non-interactively; frames dumped, use debugger() to view
> mcnemar.test(dCDBB, dBBCD, correct = F)
recover called non-interactively; frames dumped, use debugger() to view
> mcnemar.test(dCDBC, dBCCD, correct = F)

	McNemar's Chi-squared test

data:  dCDBC and dBCCD 
McNemar's chi-squared = 5, df = 1, p-value = 0.02535

> mcnemar.test(dCDBD, dBDCD, correct = F)

	McNemar's Chi-squared test

data:  dCDBD and dBDCD 
McNemar's chi-squared = 2, df = 1, p-value = 0.1573

> mcnemar.test(dCDBE, dBECD, correct = F)

	McNemar's Chi-squared test

data:  dCDBE and dBECD 
McNemar's chi-squared = 1, df = 1, p-value = 0.3173

> mcnemar.test(dCDBF, dBFCD, correct = F)
recover called non-interactively; frames dumped, use debugger() to view
> mcnemar.test(dCDBG, dBGCD, correct = F)
recover called non-interactively; frames dumped, use debugger() to view
> mcnemar.test(dCDBH, dBHCD, correct = F)
recover called non-interactively; frames dumped, use debugger() to view
> mcnemar.test(dCDCA, dCACD, correct = F)
recover called non-interactively; frames dumped, use debugger() to view
> mcnemar.test(dCDCB, dCBCD, correct = F)
recover called non-interactively; frames dumped, use debugger() to view
> mcnemar.test(dCDCC, dCCCD, correct = F)
recover called non-interactively; frames dumped, use debugger() to view
> mcnemar.test(dCDCD, dCDCD, correct = F)

	McNemar's Chi-squared test

data:  dCDCD and dCDCD 
McNemar's chi-squared = NaN, df = 1, p-value = NA

> mcnemar.test(dCDCE, dCECD, correct = F)

	McNemar's Chi-squared test

data:  dCDCE and dCECD 
McNemar's chi-squared = 5, df = 1, p-value = 0.02535

> mcnemar.test(dCDCF, dCFCD, correct = F)
recover called non-interactively; frames dumped, use debugger() to view
> mcnemar.test(dCDCG, dCGCD, correct = F)
recover called non-interactively; frames dumped, use debugger() to view
> mcnemar.test(dCDCH, dCHCD, correct = F)
recover called non-interactively; frames dumped, use debugger() to view
> mcnemar.test(dCEAA, dAACE, correct = F)
recover called non-interactively; frames dumped, use debugger() to view
> mcnemar.test(dCEAB, dABCE, correct = F)
recover called non-interactively; frames dumped, use debugger() to view
> mcnemar.test(dCEAC, dACCE, correct = F)
recover called non-interactively; frames dumped, use debugger() to view
> mcnemar.test(dCEAD, dADCE, correct = F)

	McNemar's Chi-squared test

data:  dCEAD and dADCE 
McNemar's chi-squared = 2, df = 1, p-value = 0.1573

> mcnemar.test(dCEAE, dAECE, correct = F)

	McNemar's Chi-squared test

data:  dCEAE and dAECE 
McNemar's chi-squared = NaN, df = 1, p-value = NA

> mcnemar.test(dCEAF, dAFCE, correct = F)
recover called non-interactively; frames dumped, use debugger() to view
> mcnemar.test(dCEAG, dAGCE, correct = F)
recover called non-interactively; frames dumped, use debugger() to view
> mcnemar.test(dCEAH, dAHCE, correct = F)
recover called non-interactively; frames dumped, use debugger() to view
> mcnemar.test(dCEBA, dBACE, correct = F)
recover called non-interactively; frames dumped, use debugger() to view
> mcnemar.test(dCEBB, dBBCE, correct = F)
recover called non-interactively; frames dumped, use debugger() to view
> mcnemar.test(dCEBC, dBCCE, correct = F)

	McNemar's Chi-squared test

data:  dCEBC and dBCCE 
McNemar's chi-squared = 4, df = 1, p-value = 0.0455

> mcnemar.test(dCEBD, dBDCE, correct = F)

	McNemar's Chi-squared test

data:  dCEBD and dBDCE 
McNemar's chi-squared = 4, df = 1, p-value = 0.0455

> mcnemar.test(dCEBE, dBECE, correct = F)

	McNemar's Chi-squared test

data:  dCEBE and dBECE 
McNemar's chi-squared = 5, df = 1, p-value = 0.02535

> mcnemar.test(dCEBF, dBFCE, correct = F)
recover called non-interactively; frames dumped, use debugger() to view
> mcnemar.test(dCEBG, dBGCE, correct = F)
recover called non-interactively; frames dumped, use debugger() to view
> mcnemar.test(dCEBH, dBHCE, correct = F)
recover called non-interactively; frames dumped, use debugger() to view
> mcnemar.test(dCECA, dCACE, correct = F)
recover called non-interactively; frames dumped, use debugger() to view
> mcnemar.test(dCECB, dCBCE, correct = F)
recover called non-interactively; frames dumped, use debugger() to view
> mcnemar.test(dCECC, dCCCE, correct = F)
recover called non-interactively; frames dumped, use debugger() to view
> mcnemar.test(dCECD, dCDCE, correct = F)

	McNemar's Chi-squared test

data:  dCECD and dCDCE 
McNemar's chi-squared = 5, df = 1, p-value = 0.02535

> mcnemar.test(dCECE, dCECE, correct = F)

	McNemar's Chi-squared test

data:  dCECE and dCECE 
McNemar's chi-squared = NaN, df = 1, p-value = NA

> mcnemar.test(dCECF, dCFCE, correct = F)
recover called non-interactively; frames dumped, use debugger() to view
> mcnemar.test(dCECG, dCGCE, correct = F)
recover called non-interactively; frames dumped, use debugger() to view
> mcnemar.test(dCECH, dCHCE, correct = F)
recover called non-interactively; frames dumped, use debugger() to view
> mcnemar.test(dCFAA, dAACF, correct = F)

	McNemar's Chi-squared test

data:  dCFAA and dAACF 
McNemar's chi-squared = 5, df = 1, p-value = 0.02535

> mcnemar.test(dCFAB, dABCF, correct = F)

	McNemar's Chi-squared test

data:  dCFAB and dABCF 
McNemar's chi-squared = 8, df = 1, p-value = 0.004678

> mcnemar.test(dCFAC, dACCF, correct = F)
recover called non-interactively; frames dumped, use debugger() to view
> mcnemar.test(dCFAD, dADCF, correct = F)
recover called non-interactively; frames dumped, use debugger() to view
> mcnemar.test(dCFAE, dAECF, correct = F)
recover called non-interactively; frames dumped, use debugger() to view
> mcnemar.test(dCFAF, dAFCF, correct = F)

	McNemar's Chi-squared test

data:  dCFAF and dAFCF 
McNemar's chi-squared = 2, df = 1, p-value = 0.1573

> mcnemar.test(dCFAG, dAGCF, correct = F)

	McNemar's Chi-squared test

data:  dCFAG and dAGCF 
McNemar's chi-squared = 8, df = 1, p-value = 0.004678

> mcnemar.test(dCFAH, dAHCF, correct = F)

	McNemar's Chi-squared test

data:  dCFAH and dAHCF 
McNemar's chi-squared = 8, df = 1, p-value = 0.004678

> mcnemar.test(dCFBA, dBACF, correct = F)

	McNemar's Chi-squared test

data:  dCFBA and dBACF 
McNemar's chi-squared = 7, df = 1, p-value = 0.008151

> mcnemar.test(dCFBB, dBBCF, correct = F)
recover called non-interactively; frames dumped, use debugger() to view
> mcnemar.test(dCFBC, dBCCF, correct = F)
recover called non-interactively; frames dumped, use debugger() to view
> mcnemar.test(dCFBD, dBDCF, correct = F)
recover called non-interactively; frames dumped, use debugger() to view
> mcnemar.test(dCFBE, dBECF, correct = F)
recover called non-interactively; frames dumped, use debugger() to view
> mcnemar.test(dCFBF, dBFCF, correct = F)
recover called non-interactively; frames dumped, use debugger() to view
> mcnemar.test(dCFBG, dBGCF, correct = F)
recover called non-interactively; frames dumped, use debugger() to view
> mcnemar.test(dCFBH, dBHCF, correct = F)
recover called non-interactively; frames dumped, use debugger() to view
> mcnemar.test(dCFCA, dCACF, correct = F)

	McNemar's Chi-squared test

data:  dCFCA and dCACF 
McNemar's chi-squared = 4, df = 1, p-value = 0.0455

> mcnemar.test(dCFCB, dCBCF, correct = F)

	McNemar's Chi-squared test

data:  dCFCB and dCBCF 
McNemar's chi-squared = 8, df = 1, p-value = 0.004678

> mcnemar.test(dCFCC, dCCCF, correct = F)
recover called non-interactively; frames dumped, use debugger() to view
> mcnemar.test(dCFCD, dCDCF, correct = F)
recover called non-interactively; frames dumped, use debugger() to view
> mcnemar.test(dCFCE, dCECF, correct = F)
recover called non-interactively; frames dumped, use debugger() to view
> mcnemar.test(dCFCF, dCFCF, correct = F)

	McNemar's Chi-squared test

data:  dCFCF and dCFCF 
McNemar's chi-squared = NaN, df = 1, p-value = NA

> mcnemar.test(dCFCG, dCGCF, correct = F)

	McNemar's Chi-squared test

data:  dCFCG and dCGCF 
McNemar's chi-squared = 2, df = 1, p-value = 0.1573

> mcnemar.test(dCFCH, dCHCF, correct = F)

	McNemar's Chi-squared test

data:  dCFCH and dCHCF 
McNemar's chi-squared = 1.8, df = 1, p-value = 0.1797

> mcnemar.test(dCGAA, dAACG, correct = F)

	McNemar's Chi-squared test

data:  dCGAA and dAACG 
McNemar's chi-squared = 7, df = 1, p-value = 0.008151

> mcnemar.test(dCGAB, dABCG, correct = F)
recover called non-interactively; frames dumped, use debugger() to view
> mcnemar.test(dCGAC, dACCG, correct = F)
recover called non-interactively; frames dumped, use debugger() to view
> mcnemar.test(dCGAD, dADCG, correct = F)
recover called non-interactively; frames dumped, use debugger() to view
> mcnemar.test(dCGAE, dAECG, correct = F)
recover called non-interactively; frames dumped, use debugger() to view
> mcnemar.test(dCGAF, dAFCG, correct = F)

	McNemar's Chi-squared test

data:  dCGAF and dAFCG 
McNemar's chi-squared = 5, df = 1, p-value = 0.02535

> mcnemar.test(dCGAG, dAGCG, correct = F)
recover called non-interactively; frames dumped, use debugger() to view
> mcnemar.test(dCGAH, dAHCG, correct = F)
recover called non-interactively; frames dumped, use debugger() to view
> mcnemar.test(dCGBA, dBACG, correct = F)

	McNemar's Chi-squared test

data:  dCGBA and dBACG 
McNemar's chi-squared = 8, df = 1, p-value = 0.004678

> mcnemar.test(dCGBB, dBBCG, correct = F)
recover called non-interactively; frames dumped, use debugger() to view
> mcnemar.test(dCGBC, dBCCG, correct = F)
recover called non-interactively; frames dumped, use debugger() to view
> mcnemar.test(dCGBD, dBDCG, correct = F)
recover called non-interactively; frames dumped, use debugger() to view
> mcnemar.test(dCGBE, dBECG, correct = F)
recover called non-interactively; frames dumped, use debugger() to view
> mcnemar.test(dCGBF, dBFCG, correct = F)
recover called non-interactively; frames dumped, use debugger() to view
> mcnemar.test(dCGBG, dBGCG, correct = F)
recover called non-interactively; frames dumped, use debugger() to view
> mcnemar.test(dCGBH, dBHCG, correct = F)
recover called non-interactively; frames dumped, use debugger() to view
> mcnemar.test(dCGCA, dCACG, correct = F)

	McNemar's Chi-squared test

data:  dCGCA and dCACG 
McNemar's chi-squared = 6, df = 1, p-value = 0.01431

> mcnemar.test(dCGCB, dCBCG, correct = F)
recover called non-interactively; frames dumped, use debugger() to view
> mcnemar.test(dCGCC, dCCCG, correct = F)
recover called non-interactively; frames dumped, use debugger() to view
> mcnemar.test(dCGCD, dCDCG, correct = F)
recover called non-interactively; frames dumped, use debugger() to view
> mcnemar.test(dCGCE, dCECG, correct = F)
recover called non-interactively; frames dumped, use debugger() to view
> mcnemar.test(dCGCF, dCFCG, correct = F)

	McNemar's Chi-squared test

data:  dCGCF and dCFCG 
McNemar's chi-squared = 2, df = 1, p-value = 0.1573

> mcnemar.test(dCGCG, dCGCG, correct = F)

	McNemar's Chi-squared test

data:  dCGCG and dCGCG 
McNemar's chi-squared = NaN, df = 1, p-value = NA

> mcnemar.test(dCGCH, dCHCG, correct = F)

	McNemar's Chi-squared test

data:  dCGCH and dCHCG 
McNemar's chi-squared = 6, df = 1, p-value = 0.01431

> mcnemar.test(dCHAA, dAACH, correct = F)

	McNemar's Chi-squared test

data:  dCHAA and dAACH 
McNemar's chi-squared = 0, df = 1, p-value = 1

> mcnemar.test(dCHAB, dABCH, correct = F)

	McNemar's Chi-squared test

data:  dCHAB and dABCH 
McNemar's chi-squared = 8, df = 1, p-value = 0.004678

> mcnemar.test(dCHAC, dACCH, correct = F)
recover called non-interactively; frames dumped, use debugger() to view
> mcnemar.test(dCHAD, dADCH, correct = F)
recover called non-interactively; frames dumped, use debugger() to view
> mcnemar.test(dCHAE, dAECH, correct = F)
recover called non-interactively; frames dumped, use debugger() to view
> mcnemar.test(dCHAF, dAFCH, correct = F)

	McNemar's Chi-squared test

data:  dCHAF and dAFCH 
McNemar's chi-squared = 1, df = 1, p-value = 0.3173

> mcnemar.test(dCHAG, dAGCH, correct = F)

	McNemar's Chi-squared test

data:  dCHAG and dAGCH 
McNemar's chi-squared = 6, df = 1, p-value = 0.01431

> mcnemar.test(dCHAH, dAHCH, correct = F)
recover called non-interactively; frames dumped, use debugger() to view
> mcnemar.test(dCHBA, dBACH, correct = F)

	McNemar's Chi-squared test

data:  dCHBA and dBACH 
McNemar's chi-squared = 4, df = 1, p-value = 0.0455

> mcnemar.test(dCHBB, dBBCH, correct = F)
recover called non-interactively; frames dumped, use debugger() to view
> mcnemar.test(dCHBC, dBCCH, correct = F)
recover called non-interactively; frames dumped, use debugger() to view
> mcnemar.test(dCHBD, dBDCH, correct = F)
recover called non-interactively; frames dumped, use debugger() to view
> mcnemar.test(dCHBE, dBECH, correct = F)
recover called non-interactively; frames dumped, use debugger() to view
> mcnemar.test(dCHBF, dBFCH, correct = F)
recover called non-interactively; frames dumped, use debugger() to view
> mcnemar.test(dCHBG, dBGCH, correct = F)
recover called non-interactively; frames dumped, use debugger() to view
> mcnemar.test(dCHBH, dBHCH, correct = F)
recover called non-interactively; frames dumped, use debugger() to view
> mcnemar.test(dCHCA, dCACH, correct = F)

	McNemar's Chi-squared test

data:  dCHCA and dCACH 
McNemar's chi-squared = 0.2, df = 1, p-value = 0.6547

> mcnemar.test(dCHCB, dCBCH, correct = F)

	McNemar's Chi-squared test

data:  dCHCB and dCBCH 
McNemar's chi-squared = 6, df = 1, p-value = 0.01431

> mcnemar.test(dCHCC, dCCCH, correct = F)
recover called non-interactively; frames dumped, use debugger() to view
> mcnemar.test(dCHCD, dCDCH, correct = F)
recover called non-interactively; frames dumped, use debugger() to view
> mcnemar.test(dCHCE, dCECH, correct = F)
recover called non-interactively; frames dumped, use debugger() to view
> mcnemar.test(dCHCF, dCFCH, correct = F)

	McNemar's Chi-squared test

data:  dCHCF and dCFCH 
McNemar's chi-squared = 1.8, df = 1, p-value = 0.1797

> mcnemar.test(dCHCG, dCGCH, correct = F)

	McNemar's Chi-squared test

data:  dCHCG and dCGCH 
McNemar's chi-squared = 6, df = 1, p-value = 0.01431

> mcnemar.test(dCHCH, dCHCH, correct = F)

	McNemar's Chi-squared test

data:  dCHCH and dCHCH 
McNemar's chi-squared = NaN, df = 1, p-value = NA

> 
> 
> 
> 
> 
> 
> 
> 
> 
> 
> for(i in 1:length(AA)){
+ if(dAAAA[[i]] > dAAAA[[i]]){bAAAA <- bAAAA+1}
+ if(dAAAA[[i]] < dAAAA[[i]]){cAAAA <- cAAAA+1}
+ if(dAAAB[[i]] > dABAA[[i]]){bAAAB <- bAAAB+1}
+ if(dAAAB[[i]] < dABAA[[i]]){cAAAB <- cAAAB+1}
+ if(dAAAC[[i]] > dACAA[[i]]){bAAAC <- bAAAC+1}
+ if(dAAAC[[i]] < dACAA[[i]]){cAAAC <- cAAAC+1}
+ if(dAAAD[[i]] > dADAA[[i]]){bAAAD <- bAAAD+1}
+ if(dAAAD[[i]] < dADAA[[i]]){cAAAD <- cAAAD+1}
+ if(dAAAE[[i]] > dAEAA[[i]]){bAAAE <- bAAAE+1}
+ if(dAAAE[[i]] < dAEAA[[i]]){cAAAE <- cAAAE+1}
+ if(dAAAF[[i]] > dAFAA[[i]]){bAAAF <- bAAAF+1}
+ if(dAAAF[[i]] < dAFAA[[i]]){cAAAF <- cAAAF+1}
+ if(dAAAG[[i]] > dAGAA[[i]]){bAAAG <- bAAAG+1}
+ if(dAAAG[[i]] < dAGAA[[i]]){cAAAG <- cAAAG+1}
+ if(dAAAH[[i]] > dAHAA[[i]]){bAAAH <- bAAAH+1}
+ if(dAAAH[[i]] < dAHAA[[i]]){cAAAH <- cAAAH+1}
+ if(dAABA[[i]] > dBAAA[[i]]){bAABA <- bAABA+1}
+ if(dAABA[[i]] < dBAAA[[i]]){cAABA <- cAABA+1}
+ if(dAABB[[i]] > dBBAA[[i]]){bAABB <- bAABB+1}
+ if(dAABB[[i]] < dBBAA[[i]]){cAABB <- cAABB+1}
+ if(dAABC[[i]] > dBCAA[[i]]){bAABC <- bAABC+1}
+ if(dAABC[[i]] < dBCAA[[i]]){cAABC <- cAABC+1}
+ if(dAABD[[i]] > dBDAA[[i]]){bAABD <- bAABD+1}
+ if(dAABD[[i]] < dBDAA[[i]]){cAABD <- cAABD+1}
+ if(dAABE[[i]] > dBEAA[[i]]){bAABE <- bAABE+1}
+ if(dAABE[[i]] < dBEAA[[i]]){cAABE <- cAABE+1}
+ if(dAABF[[i]] > dBFAA[[i]]){bAABF <- bAABF+1}
+ if(dAABF[[i]] < dBFAA[[i]]){cAABF <- cAABF+1}
+ if(dAABG[[i]] > dBGAA[[i]]){bAABG <- bAABG+1}
+ if(dAABG[[i]] < dBGAA[[i]]){cAABG <- cAABG+1}
+ if(dAABH[[i]] > dBHAA[[i]]){bAABH <- bAABH+1}
+ if(dAABH[[i]] < dBHAA[[i]]){cAABH <- cAABH+1}
+ if(dAACA[[i]] > dCAAA[[i]]){bAACA <- bAACA+1}
+ if(dAACA[[i]] < dCAAA[[i]]){cAACA <- cAACA+1}
+ if(dAACB[[i]] > dCBAA[[i]]){bAACB <- bAACB+1}
+ if(dAACB[[i]] < dCBAA[[i]]){cAACB <- cAACB+1}
+ if(dAACC[[i]] > dCCAA[[i]]){bAACC <- bAACC+1}
+ if(dAACC[[i]] < dCCAA[[i]]){cAACC <- cAACC+1}
+ if(dAACD[[i]] > dCDAA[[i]]){bAACD <- bAACD+1}
+ if(dAACD[[i]] < dCDAA[[i]]){cAACD <- cAACD+1}
+ if(dAACE[[i]] > dCEAA[[i]]){bAACE <- bAACE+1}
+ if(dAACE[[i]] < dCEAA[[i]]){cAACE <- cAACE+1}
+ if(dAACF[[i]] > dCFAA[[i]]){bAACF <- bAACF+1}
+ if(dAACF[[i]] < dCFAA[[i]]){cAACF <- cAACF+1}
+ if(dAACG[[i]] > dCGAA[[i]]){bAACG <- bAACG+1}
+ if(dAACG[[i]] < dCGAA[[i]]){cAACG <- cAACG+1}
+ if(dAACH[[i]] > dCHAA[[i]]){bAACH <- bAACH+1}
+ if(dAACH[[i]] < dCHAA[[i]]){cAACH <- cAACH+1}
+ if(dABAA[[i]] > dAAAB[[i]]){bABAA <- bABAA+1}
+ if(dABAA[[i]] < dAAAB[[i]]){cABAA <- cABAA+1}
+ if(dABAB[[i]] > dABAB[[i]]){bABAB <- bABAB+1}
+ if(dABAB[[i]] < dABAB[[i]]){cABAB <- cABAB+1}
+ if(dABAC[[i]] > dACAB[[i]]){bABAC <- bABAC+1}
+ if(dABAC[[i]] < dACAB[[i]]){cABAC <- cABAC+1}
+ if(dABAD[[i]] > dADAB[[i]]){bABAD <- bABAD+1}
+ if(dABAD[[i]] < dADAB[[i]]){cABAD <- cABAD+1}
+ if(dABAE[[i]] > dAEAB[[i]]){bABAE <- bABAE+1}
+ if(dABAE[[i]] < dAEAB[[i]]){cABAE <- cABAE+1}
+ if(dABAF[[i]] > dAFAB[[i]]){bABAF <- bABAF+1}
+ if(dABAF[[i]] < dAFAB[[i]]){cABAF <- cABAF+1}
+ if(dABAG[[i]] > dAGAB[[i]]){bABAG <- bABAG+1}
+ if(dABAG[[i]] < dAGAB[[i]]){cABAG <- cABAG+1}
+ if(dABAH[[i]] > dAHAB[[i]]){bABAH <- bABAH+1}
+ if(dABAH[[i]] < dAHAB[[i]]){cABAH <- cABAH+1}
+ if(dABBA[[i]] > dBAAB[[i]]){bABBA <- bABBA+1}
+ if(dABBA[[i]] < dBAAB[[i]]){cABBA <- cABBA+1}
+ if(dABBB[[i]] > dBBAB[[i]]){bABBB <- bABBB+1}
+ if(dABBB[[i]] < dBBAB[[i]]){cABBB <- cABBB+1}
+ if(dABBC[[i]] > dBCAB[[i]]){bABBC <- bABBC+1}
+ if(dABBC[[i]] < dBCAB[[i]]){cABBC <- cABBC+1}
+ if(dABBD[[i]] > dBDAB[[i]]){bABBD <- bABBD+1}
+ if(dABBD[[i]] < dBDAB[[i]]){cABBD <- cABBD+1}
+ if(dABBE[[i]] > dBEAB[[i]]){bABBE <- bABBE+1}
+ if(dABBE[[i]] < dBEAB[[i]]){cABBE <- cABBE+1}
+ if(dABBF[[i]] > dBFAB[[i]]){bABBF <- bABBF+1}
+ if(dABBF[[i]] < dBFAB[[i]]){cABBF <- cABBF+1}
+ if(dABBG[[i]] > dBGAB[[i]]){bABBG <- bABBG+1}
+ if(dABBG[[i]] < dBGAB[[i]]){cABBG <- cABBG+1}
+ if(dABBH[[i]] > dBHAB[[i]]){bABBH <- bABBH+1}
+ if(dABBH[[i]] < dBHAB[[i]]){cABBH <- cABBH+1}
+ if(dABCA[[i]] > dCAAB[[i]]){bABCA <- bABCA+1}
+ if(dABCA[[i]] < dCAAB[[i]]){cABCA <- cABCA+1}
+ if(dABCB[[i]] > dCBAB[[i]]){bABCB <- bABCB+1}
+ if(dABCB[[i]] < dCBAB[[i]]){cABCB <- cABCB+1}
+ if(dABCC[[i]] > dCCAB[[i]]){bABCC <- bABCC+1}
+ if(dABCC[[i]] < dCCAB[[i]]){cABCC <- cABCC+1}
+ if(dABCD[[i]] > dCDAB[[i]]){bABCD <- bABCD+1}
+ if(dABCD[[i]] < dCDAB[[i]]){cABCD <- cABCD+1}
+ if(dABCE[[i]] > dCEAB[[i]]){bABCE <- bABCE+1}
+ if(dABCE[[i]] < dCEAB[[i]]){cABCE <- cABCE+1}
+ if(dABCF[[i]] > dCFAB[[i]]){bABCF <- bABCF+1}
+ if(dABCF[[i]] < dCFAB[[i]]){cABCF <- cABCF+1}
+ if(dABCG[[i]] > dCGAB[[i]]){bABCG <- bABCG+1}
+ if(dABCG[[i]] < dCGAB[[i]]){cABCG <- cABCG+1}
+ if(dABCH[[i]] > dCHAB[[i]]){bABCH <- bABCH+1}
+ if(dABCH[[i]] < dCHAB[[i]]){cABCH <- cABCH+1}
+ if(dACAA[[i]] > dAAAC[[i]]){bACAA <- bACAA+1}
+ if(dACAA[[i]] < dAAAC[[i]]){cACAA <- cACAA+1}
+ if(dACAB[[i]] > dABAC[[i]]){bACAB <- bACAB+1}
+ if(dACAB[[i]] < dABAC[[i]]){cACAB <- cACAB+1}
+ if(dACAC[[i]] > dACAC[[i]]){bACAC <- bACAC+1}
+ if(dACAC[[i]] < dACAC[[i]]){cACAC <- cACAC+1}
+ if(dACAD[[i]] > dADAC[[i]]){bACAD <- bACAD+1}
+ if(dACAD[[i]] < dADAC[[i]]){cACAD <- cACAD+1}
+ if(dACAE[[i]] > dAEAC[[i]]){bACAE <- bACAE+1}
+ if(dACAE[[i]] < dAEAC[[i]]){cACAE <- cACAE+1}
+ if(dACAF[[i]] > dAFAC[[i]]){bACAF <- bACAF+1}
+ if(dACAF[[i]] < dAFAC[[i]]){cACAF <- cACAF+1}
+ if(dACAG[[i]] > dAGAC[[i]]){bACAG <- bACAG+1}
+ if(dACAG[[i]] < dAGAC[[i]]){cACAG <- cACAG+1}
+ if(dACAH[[i]] > dAHAC[[i]]){bACAH <- bACAH+1}
+ if(dACAH[[i]] < dAHAC[[i]]){cACAH <- cACAH+1}
+ if(dACBA[[i]] > dBAAC[[i]]){bACBA <- bACBA+1}
+ if(dACBA[[i]] < dBAAC[[i]]){cACBA <- cACBA+1}
+ if(dACBB[[i]] > dBBAC[[i]]){bACBB <- bACBB+1}
+ if(dACBB[[i]] < dBBAC[[i]]){cACBB <- cACBB+1}
+ if(dACBC[[i]] > dBCAC[[i]]){bACBC <- bACBC+1}
+ if(dACBC[[i]] < dBCAC[[i]]){cACBC <- cACBC+1}
+ if(dACBD[[i]] > dBDAC[[i]]){bACBD <- bACBD+1}
+ if(dACBD[[i]] < dBDAC[[i]]){cACBD <- cACBD+1}
+ if(dACBE[[i]] > dBEAC[[i]]){bACBE <- bACBE+1}
+ if(dACBE[[i]] < dBEAC[[i]]){cACBE <- cACBE+1}
+ if(dACBF[[i]] > dBFAC[[i]]){bACBF <- bACBF+1}
+ if(dACBF[[i]] < dBFAC[[i]]){cACBF <- cACBF+1}
+ if(dACBG[[i]] > dBGAC[[i]]){bACBG <- bACBG+1}
+ if(dACBG[[i]] < dBGAC[[i]]){cACBG <- cACBG+1}
+ if(dACBH[[i]] > dBHAC[[i]]){bACBH <- bACBH+1}
+ if(dACBH[[i]] < dBHAC[[i]]){cACBH <- cACBH+1}
+ if(dACCA[[i]] > dCAAC[[i]]){bACCA <- bACCA+1}
+ if(dACCA[[i]] < dCAAC[[i]]){cACCA <- cACCA+1}
+ if(dACCB[[i]] > dCBAC[[i]]){bACCB <- bACCB+1}
+ if(dACCB[[i]] < dCBAC[[i]]){cACCB <- cACCB+1}
+ if(dACCC[[i]] > dCCAC[[i]]){bACCC <- bACCC+1}
+ if(dACCC[[i]] < dCCAC[[i]]){cACCC <- cACCC+1}
+ if(dACCD[[i]] > dCDAC[[i]]){bACCD <- bACCD+1}
+ if(dACCD[[i]] < dCDAC[[i]]){cACCD <- cACCD+1}
+ if(dACCE[[i]] > dCEAC[[i]]){bACCE <- bACCE+1}
+ if(dACCE[[i]] < dCEAC[[i]]){cACCE <- cACCE+1}
+ if(dACCF[[i]] > dCFAC[[i]]){bACCF <- bACCF+1}
+ if(dACCF[[i]] < dCFAC[[i]]){cACCF <- cACCF+1}
+ if(dACCG[[i]] > dCGAC[[i]]){bACCG <- bACCG+1}
+ if(dACCG[[i]] < dCGAC[[i]]){cACCG <- cACCG+1}
+ if(dACCH[[i]] > dCHAC[[i]]){bACCH <- bACCH+1}
+ if(dACCH[[i]] < dCHAC[[i]]){cACCH <- cACCH+1}
+ if(dADAA[[i]] > dAAAD[[i]]){bADAA <- bADAA+1}
+ if(dADAA[[i]] < dAAAD[[i]]){cADAA <- cADAA+1}
+ if(dADAB[[i]] > dABAD[[i]]){bADAB <- bADAB+1}
+ if(dADAB[[i]] < dABAD[[i]]){cADAB <- cADAB+1}
+ if(dADAC[[i]] > dACAD[[i]]){bADAC <- bADAC+1}
+ if(dADAC[[i]] < dACAD[[i]]){cADAC <- cADAC+1}
+ if(dADAD[[i]] > dADAD[[i]]){bADAD <- bADAD+1}
+ if(dADAD[[i]] < dADAD[[i]]){cADAD <- cADAD+1}
+ if(dADAE[[i]] > dAEAD[[i]]){bADAE <- bADAE+1}
+ if(dADAE[[i]] < dAEAD[[i]]){cADAE <- cADAE+1}
+ if(dADAF[[i]] > dAFAD[[i]]){bADAF <- bADAF+1}
+ if(dADAF[[i]] < dAFAD[[i]]){cADAF <- cADAF+1}
+ if(dADAG[[i]] > dAGAD[[i]]){bADAG <- bADAG+1}
+ if(dADAG[[i]] < dAGAD[[i]]){cADAG <- cADAG+1}
+ if(dADAH[[i]] > dAHAD[[i]]){bADAH <- bADAH+1}
+ if(dADAH[[i]] < dAHAD[[i]]){cADAH <- cADAH+1}
+ if(dADBA[[i]] > dBAAD[[i]]){bADBA <- bADBA+1}
+ if(dADBA[[i]] < dBAAD[[i]]){cADBA <- cADBA+1}
+ if(dADBB[[i]] > dBBAD[[i]]){bADBB <- bADBB+1}
+ if(dADBB[[i]] < dBBAD[[i]]){cADBB <- cADBB+1}
+ if(dADBC[[i]] > dBCAD[[i]]){bADBC <- bADBC+1}
+ if(dADBC[[i]] < dBCAD[[i]]){cADBC <- cADBC+1}
+ if(dADBD[[i]] > dBDAD[[i]]){bADBD <- bADBD+1}
+ if(dADBD[[i]] < dBDAD[[i]]){cADBD <- cADBD+1}
+ if(dADBE[[i]] > dBEAD[[i]]){bADBE <- bADBE+1}
+ if(dADBE[[i]] < dBEAD[[i]]){cADBE <- cADBE+1}
+ if(dADBF[[i]] > dBFAD[[i]]){bADBF <- bADBF+1}
+ if(dADBF[[i]] < dBFAD[[i]]){cADBF <- cADBF+1}
+ if(dADBG[[i]] > dBGAD[[i]]){bADBG <- bADBG+1}
+ if(dADBG[[i]] < dBGAD[[i]]){cADBG <- cADBG+1}
+ if(dADBH[[i]] > dBHAD[[i]]){bADBH <- bADBH+1}
+ if(dADBH[[i]] < dBHAD[[i]]){cADBH <- cADBH+1}
+ if(dADCA[[i]] > dCAAD[[i]]){bADCA <- bADCA+1}
+ if(dADCA[[i]] < dCAAD[[i]]){cADCA <- cADCA+1}
+ if(dADCB[[i]] > dCBAD[[i]]){bADCB <- bADCB+1}
+ if(dADCB[[i]] < dCBAD[[i]]){cADCB <- cADCB+1}
+ if(dADCC[[i]] > dCCAD[[i]]){bADCC <- bADCC+1}
+ if(dADCC[[i]] < dCCAD[[i]]){cADCC <- cADCC+1}
+ if(dADCD[[i]] > dCDAD[[i]]){bADCD <- bADCD+1}
+ if(dADCD[[i]] < dCDAD[[i]]){cADCD <- cADCD+1}
+ if(dADCE[[i]] > dCEAD[[i]]){bADCE <- bADCE+1}
+ if(dADCE[[i]] < dCEAD[[i]]){cADCE <- cADCE+1}
+ if(dADCF[[i]] > dCFAD[[i]]){bADCF <- bADCF+1}
+ if(dADCF[[i]] < dCFAD[[i]]){cADCF <- cADCF+1}
+ if(dADCG[[i]] > dCGAD[[i]]){bADCG <- bADCG+1}
+ if(dADCG[[i]] < dCGAD[[i]]){cADCG <- cADCG+1}
+ if(dADCH[[i]] > dCHAD[[i]]){bADCH <- bADCH+1}
+ if(dADCH[[i]] < dCHAD[[i]]){cADCH <- cADCH+1}
+ if(dAEAA[[i]] > dAAAE[[i]]){bAEAA <- bAEAA+1}
+ if(dAEAA[[i]] < dAAAE[[i]]){cAEAA <- cAEAA+1}
+ if(dAEAB[[i]] > dABAE[[i]]){bAEAB <- bAEAB+1}
+ if(dAEAB[[i]] < dABAE[[i]]){cAEAB <- cAEAB+1}
+ if(dAEAC[[i]] > dACAE[[i]]){bAEAC <- bAEAC+1}
+ if(dAEAC[[i]] < dACAE[[i]]){cAEAC <- cAEAC+1}
+ if(dAEAD[[i]] > dADAE[[i]]){bAEAD <- bAEAD+1}
+ if(dAEAD[[i]] < dADAE[[i]]){cAEAD <- cAEAD+1}
+ if(dAEAE[[i]] > dAEAE[[i]]){bAEAE <- bAEAE+1}
+ if(dAEAE[[i]] < dAEAE[[i]]){cAEAE <- cAEAE+1}
+ if(dAEAF[[i]] > dAFAE[[i]]){bAEAF <- bAEAF+1}
+ if(dAEAF[[i]] < dAFAE[[i]]){cAEAF <- cAEAF+1}
+ if(dAEAG[[i]] > dAGAE[[i]]){bAEAG <- bAEAG+1}
+ if(dAEAG[[i]] < dAGAE[[i]]){cAEAG <- cAEAG+1}
+ if(dAEAH[[i]] > dAHAE[[i]]){bAEAH <- bAEAH+1}
+ if(dAEAH[[i]] < dAHAE[[i]]){cAEAH <- cAEAH+1}
+ if(dAEBA[[i]] > dBAAE[[i]]){bAEBA <- bAEBA+1}
+ if(dAEBA[[i]] < dBAAE[[i]]){cAEBA <- cAEBA+1}
+ if(dAEBB[[i]] > dBBAE[[i]]){bAEBB <- bAEBB+1}
+ if(dAEBB[[i]] < dBBAE[[i]]){cAEBB <- cAEBB+1}
+ if(dAEBC[[i]] > dBCAE[[i]]){bAEBC <- bAEBC+1}
+ if(dAEBC[[i]] < dBCAE[[i]]){cAEBC <- cAEBC+1}
+ if(dAEBD[[i]] > dBDAE[[i]]){bAEBD <- bAEBD+1}
+ if(dAEBD[[i]] < dBDAE[[i]]){cAEBD <- cAEBD+1}
+ if(dAEBE[[i]] > dBEAE[[i]]){bAEBE <- bAEBE+1}
+ if(dAEBE[[i]] < dBEAE[[i]]){cAEBE <- cAEBE+1}
+ if(dAEBF[[i]] > dBFAE[[i]]){bAEBF <- bAEBF+1}
+ if(dAEBF[[i]] < dBFAE[[i]]){cAEBF <- cAEBF+1}
+ if(dAEBG[[i]] > dBGAE[[i]]){bAEBG <- bAEBG+1}
+ if(dAEBG[[i]] < dBGAE[[i]]){cAEBG <- cAEBG+1}
+ if(dAEBH[[i]] > dBHAE[[i]]){bAEBH <- bAEBH+1}
+ if(dAEBH[[i]] < dBHAE[[i]]){cAEBH <- cAEBH+1}
+ if(dAECA[[i]] > dCAAE[[i]]){bAECA <- bAECA+1}
+ if(dAECA[[i]] < dCAAE[[i]]){cAECA <- cAECA+1}
+ if(dAECB[[i]] > dCBAE[[i]]){bAECB <- bAECB+1}
+ if(dAECB[[i]] < dCBAE[[i]]){cAECB <- cAECB+1}
+ if(dAECC[[i]] > dCCAE[[i]]){bAECC <- bAECC+1}
+ if(dAECC[[i]] < dCCAE[[i]]){cAECC <- cAECC+1}
+ if(dAECD[[i]] > dCDAE[[i]]){bAECD <- bAECD+1}
+ if(dAECD[[i]] < dCDAE[[i]]){cAECD <- cAECD+1}
+ if(dAECE[[i]] > dCEAE[[i]]){bAECE <- bAECE+1}
+ if(dAECE[[i]] < dCEAE[[i]]){cAECE <- cAECE+1}
+ if(dAECF[[i]] > dCFAE[[i]]){bAECF <- bAECF+1}
+ if(dAECF[[i]] < dCFAE[[i]]){cAECF <- cAECF+1}
+ if(dAECG[[i]] > dCGAE[[i]]){bAECG <- bAECG+1}
+ if(dAECG[[i]] < dCGAE[[i]]){cAECG <- cAECG+1}
+ if(dAECH[[i]] > dCHAE[[i]]){bAECH <- bAECH+1}
+ if(dAECH[[i]] < dCHAE[[i]]){cAECH <- cAECH+1}
+ if(dAFAA[[i]] > dAAAF[[i]]){bAFAA <- bAFAA+1}
+ if(dAFAA[[i]] < dAAAF[[i]]){cAFAA <- cAFAA+1}
+ if(dAFAB[[i]] > dABAF[[i]]){bAFAB <- bAFAB+1}
+ if(dAFAB[[i]] < dABAF[[i]]){cAFAB <- cAFAB+1}
+ if(dAFAC[[i]] > dACAF[[i]]){bAFAC <- bAFAC+1}
+ if(dAFAC[[i]] < dACAF[[i]]){cAFAC <- cAFAC+1}
+ if(dAFAD[[i]] > dADAF[[i]]){bAFAD <- bAFAD+1}
+ if(dAFAD[[i]] < dADAF[[i]]){cAFAD <- cAFAD+1}
+ if(dAFAE[[i]] > dAEAF[[i]]){bAFAE <- bAFAE+1}
+ if(dAFAE[[i]] < dAEAF[[i]]){cAFAE <- cAFAE+1}
+ if(dAFAF[[i]] > dAFAF[[i]]){bAFAF <- bAFAF+1}
+ if(dAFAF[[i]] < dAFAF[[i]]){cAFAF <- cAFAF+1}
+ if(dAFAG[[i]] > dAGAF[[i]]){bAFAG <- bAFAG+1}
+ if(dAFAG[[i]] < dAGAF[[i]]){cAFAG <- cAFAG+1}
+ if(dAFAH[[i]] > dAHAF[[i]]){bAFAH <- bAFAH+1}
+ if(dAFAH[[i]] < dAHAF[[i]]){cAFAH <- cAFAH+1}
+ if(dAFBA[[i]] > dBAAF[[i]]){bAFBA <- bAFBA+1}
+ if(dAFBA[[i]] < dBAAF[[i]]){cAFBA <- cAFBA+1}
+ if(dAFBB[[i]] > dBBAF[[i]]){bAFBB <- bAFBB+1}
+ if(dAFBB[[i]] < dBBAF[[i]]){cAFBB <- cAFBB+1}
+ if(dAFBC[[i]] > dBCAF[[i]]){bAFBC <- bAFBC+1}
+ if(dAFBC[[i]] < dBCAF[[i]]){cAFBC <- cAFBC+1}
+ if(dAFBD[[i]] > dBDAF[[i]]){bAFBD <- bAFBD+1}
+ if(dAFBD[[i]] < dBDAF[[i]]){cAFBD <- cAFBD+1}
+ if(dAFBE[[i]] > dBEAF[[i]]){bAFBE <- bAFBE+1}
+ if(dAFBE[[i]] < dBEAF[[i]]){cAFBE <- cAFBE+1}
+ if(dAFBF[[i]] > dBFAF[[i]]){bAFBF <- bAFBF+1}
+ if(dAFBF[[i]] < dBFAF[[i]]){cAFBF <- cAFBF+1}
+ if(dAFBG[[i]] > dBGAF[[i]]){bAFBG <- bAFBG+1}
+ if(dAFBG[[i]] < dBGAF[[i]]){cAFBG <- cAFBG+1}
+ if(dAFBH[[i]] > dBHAF[[i]]){bAFBH <- bAFBH+1}
+ if(dAFBH[[i]] < dBHAF[[i]]){cAFBH <- cAFBH+1}
+ if(dAFCA[[i]] > dCAAF[[i]]){bAFCA <- bAFCA+1}
+ if(dAFCA[[i]] < dCAAF[[i]]){cAFCA <- cAFCA+1}
+ if(dAFCB[[i]] > dCBAF[[i]]){bAFCB <- bAFCB+1}
+ if(dAFCB[[i]] < dCBAF[[i]]){cAFCB <- cAFCB+1}
+ if(dAFCC[[i]] > dCCAF[[i]]){bAFCC <- bAFCC+1}
+ if(dAFCC[[i]] < dCCAF[[i]]){cAFCC <- cAFCC+1}
+ if(dAFCD[[i]] > dCDAF[[i]]){bAFCD <- bAFCD+1}
+ if(dAFCD[[i]] < dCDAF[[i]]){cAFCD <- cAFCD+1}
+ if(dAFCE[[i]] > dCEAF[[i]]){bAFCE <- bAFCE+1}
+ if(dAFCE[[i]] < dCEAF[[i]]){cAFCE <- cAFCE+1}
+ if(dAFCF[[i]] > dCFAF[[i]]){bAFCF <- bAFCF+1}
+ if(dAFCF[[i]] < dCFAF[[i]]){cAFCF <- cAFCF+1}
+ if(dAFCG[[i]] > dCGAF[[i]]){bAFCG <- bAFCG+1}
+ if(dAFCG[[i]] < dCGAF[[i]]){cAFCG <- cAFCG+1}
+ if(dAFCH[[i]] > dCHAF[[i]]){bAFCH <- bAFCH+1}
+ if(dAFCH[[i]] < dCHAF[[i]]){cAFCH <- cAFCH+1}
+ if(dAGAA[[i]] > dAAAG[[i]]){bAGAA <- bAGAA+1}
+ if(dAGAA[[i]] < dAAAG[[i]]){cAGAA <- cAGAA+1}
+ if(dAGAB[[i]] > dABAG[[i]]){bAGAB <- bAGAB+1}
+ if(dAGAB[[i]] < dABAG[[i]]){cAGAB <- cAGAB+1}
+ if(dAGAC[[i]] > dACAG[[i]]){bAGAC <- bAGAC+1}
+ if(dAGAC[[i]] < dACAG[[i]]){cAGAC <- cAGAC+1}
+ if(dAGAD[[i]] > dADAG[[i]]){bAGAD <- bAGAD+1}
+ if(dAGAD[[i]] < dADAG[[i]]){cAGAD <- cAGAD+1}
+ if(dAGAE[[i]] > dAEAG[[i]]){bAGAE <- bAGAE+1}
+ if(dAGAE[[i]] < dAEAG[[i]]){cAGAE <- cAGAE+1}
+ if(dAGAF[[i]] > dAFAG[[i]]){bAGAF <- bAGAF+1}
+ if(dAGAF[[i]] < dAFAG[[i]]){cAGAF <- cAGAF+1}
+ if(dAGAG[[i]] > dAGAG[[i]]){bAGAG <- bAGAG+1}
+ if(dAGAG[[i]] < dAGAG[[i]]){cAGAG <- cAGAG+1}
+ if(dAGAH[[i]] > dAHAG[[i]]){bAGAH <- bAGAH+1}
+ if(dAGAH[[i]] < dAHAG[[i]]){cAGAH <- cAGAH+1}
+ if(dAGBA[[i]] > dBAAG[[i]]){bAGBA <- bAGBA+1}
+ if(dAGBA[[i]] < dBAAG[[i]]){cAGBA <- cAGBA+1}
+ if(dAGBB[[i]] > dBBAG[[i]]){bAGBB <- bAGBB+1}
+ if(dAGBB[[i]] < dBBAG[[i]]){cAGBB <- cAGBB+1}
+ if(dAGBC[[i]] > dBCAG[[i]]){bAGBC <- bAGBC+1}
+ if(dAGBC[[i]] < dBCAG[[i]]){cAGBC <- cAGBC+1}
+ if(dAGBD[[i]] > dBDAG[[i]]){bAGBD <- bAGBD+1}
+ if(dAGBD[[i]] < dBDAG[[i]]){cAGBD <- cAGBD+1}
+ if(dAGBE[[i]] > dBEAG[[i]]){bAGBE <- bAGBE+1}
+ if(dAGBE[[i]] < dBEAG[[i]]){cAGBE <- cAGBE+1}
+ if(dAGBF[[i]] > dBFAG[[i]]){bAGBF <- bAGBF+1}
+ if(dAGBF[[i]] < dBFAG[[i]]){cAGBF <- cAGBF+1}
+ if(dAGBG[[i]] > dBGAG[[i]]){bAGBG <- bAGBG+1}
+ if(dAGBG[[i]] < dBGAG[[i]]){cAGBG <- cAGBG+1}
+ if(dAGBH[[i]] > dBHAG[[i]]){bAGBH <- bAGBH+1}
+ if(dAGBH[[i]] < dBHAG[[i]]){cAGBH <- cAGBH+1}
+ if(dAGCA[[i]] > dCAAG[[i]]){bAGCA <- bAGCA+1}
+ if(dAGCA[[i]] < dCAAG[[i]]){cAGCA <- cAGCA+1}
+ if(dAGCB[[i]] > dCBAG[[i]]){bAGCB <- bAGCB+1}
+ if(dAGCB[[i]] < dCBAG[[i]]){cAGCB <- cAGCB+1}
+ if(dAGCC[[i]] > dCCAG[[i]]){bAGCC <- bAGCC+1}
+ if(dAGCC[[i]] < dCCAG[[i]]){cAGCC <- cAGCC+1}
+ if(dAGCD[[i]] > dCDAG[[i]]){bAGCD <- bAGCD+1}
+ if(dAGCD[[i]] < dCDAG[[i]]){cAGCD <- cAGCD+1}
+ if(dAGCE[[i]] > dCEAG[[i]]){bAGCE <- bAGCE+1}
+ if(dAGCE[[i]] < dCEAG[[i]]){cAGCE <- cAGCE+1}
+ if(dAGCF[[i]] > dCFAG[[i]]){bAGCF <- bAGCF+1}
+ if(dAGCF[[i]] < dCFAG[[i]]){cAGCF <- cAGCF+1}
+ if(dAGCG[[i]] > dCGAG[[i]]){bAGCG <- bAGCG+1}
+ if(dAGCG[[i]] < dCGAG[[i]]){cAGCG <- cAGCG+1}
+ if(dAGCH[[i]] > dCHAG[[i]]){bAGCH <- bAGCH+1}
+ if(dAGCH[[i]] < dCHAG[[i]]){cAGCH <- cAGCH+1}
+ if(dAHAA[[i]] > dAAAH[[i]]){bAHAA <- bAHAA+1}
+ if(dAHAA[[i]] < dAAAH[[i]]){cAHAA <- cAHAA+1}
+ if(dAHAB[[i]] > dABAH[[i]]){bAHAB <- bAHAB+1}
+ if(dAHAB[[i]] < dABAH[[i]]){cAHAB <- cAHAB+1}
+ if(dAHAC[[i]] > dACAH[[i]]){bAHAC <- bAHAC+1}
+ if(dAHAC[[i]] < dACAH[[i]]){cAHAC <- cAHAC+1}
+ if(dAHAD[[i]] > dADAH[[i]]){bAHAD <- bAHAD+1}
+ if(dAHAD[[i]] < dADAH[[i]]){cAHAD <- cAHAD+1}
+ if(dAHAE[[i]] > dAEAH[[i]]){bAHAE <- bAHAE+1}
+ if(dAHAE[[i]] < dAEAH[[i]]){cAHAE <- cAHAE+1}
+ if(dAHAF[[i]] > dAFAH[[i]]){bAHAF <- bAHAF+1}
+ if(dAHAF[[i]] < dAFAH[[i]]){cAHAF <- cAHAF+1}
+ if(dAHAG[[i]] > dAGAH[[i]]){bAHAG <- bAHAG+1}
+ if(dAHAG[[i]] < dAGAH[[i]]){cAHAG <- cAHAG+1}
+ if(dAHAH[[i]] > dAHAH[[i]]){bAHAH <- bAHAH+1}
+ if(dAHAH[[i]] < dAHAH[[i]]){cAHAH <- cAHAH+1}
+ if(dAHBA[[i]] > dBAAH[[i]]){bAHBA <- bAHBA+1}
+ if(dAHBA[[i]] < dBAAH[[i]]){cAHBA <- cAHBA+1}
+ if(dAHBB[[i]] > dBBAH[[i]]){bAHBB <- bAHBB+1}
+ if(dAHBB[[i]] < dBBAH[[i]]){cAHBB <- cAHBB+1}
+ if(dAHBC[[i]] > dBCAH[[i]]){bAHBC <- bAHBC+1}
+ if(dAHBC[[i]] < dBCAH[[i]]){cAHBC <- cAHBC+1}
+ if(dAHBD[[i]] > dBDAH[[i]]){bAHBD <- bAHBD+1}
+ if(dAHBD[[i]] < dBDAH[[i]]){cAHBD <- cAHBD+1}
+ if(dAHBE[[i]] > dBEAH[[i]]){bAHBE <- bAHBE+1}
+ if(dAHBE[[i]] < dBEAH[[i]]){cAHBE <- cAHBE+1}
+ if(dAHBF[[i]] > dBFAH[[i]]){bAHBF <- bAHBF+1}
+ if(dAHBF[[i]] < dBFAH[[i]]){cAHBF <- cAHBF+1}
+ if(dAHBG[[i]] > dBGAH[[i]]){bAHBG <- bAHBG+1}
+ if(dAHBG[[i]] < dBGAH[[i]]){cAHBG <- cAHBG+1}
+ if(dAHBH[[i]] > dBHAH[[i]]){bAHBH <- bAHBH+1}
+ if(dAHBH[[i]] < dBHAH[[i]]){cAHBH <- cAHBH+1}
+ if(dAHCA[[i]] > dCAAH[[i]]){bAHCA <- bAHCA+1}
+ if(dAHCA[[i]] < dCAAH[[i]]){cAHCA <- cAHCA+1}
+ if(dAHCB[[i]] > dCBAH[[i]]){bAHCB <- bAHCB+1}
+ if(dAHCB[[i]] < dCBAH[[i]]){cAHCB <- cAHCB+1}
+ if(dAHCC[[i]] > dCCAH[[i]]){bAHCC <- bAHCC+1}
+ if(dAHCC[[i]] < dCCAH[[i]]){cAHCC <- cAHCC+1}
+ if(dAHCD[[i]] > dCDAH[[i]]){bAHCD <- bAHCD+1}
+ if(dAHCD[[i]] < dCDAH[[i]]){cAHCD <- cAHCD+1}
+ if(dAHCE[[i]] > dCEAH[[i]]){bAHCE <- bAHCE+1}
+ if(dAHCE[[i]] < dCEAH[[i]]){cAHCE <- cAHCE+1}
+ if(dAHCF[[i]] > dCFAH[[i]]){bAHCF <- bAHCF+1}
+ if(dAHCF[[i]] < dCFAH[[i]]){cAHCF <- cAHCF+1}
+ if(dAHCG[[i]] > dCGAH[[i]]){bAHCG <- bAHCG+1}
+ if(dAHCG[[i]] < dCGAH[[i]]){cAHCG <- cAHCG+1}
+ if(dAHCH[[i]] > dCHAH[[i]]){bAHCH <- bAHCH+1}
+ if(dAHCH[[i]] < dCHAH[[i]]){cAHCH <- cAHCH+1}
+ if(dBAAA[[i]] > dAABA[[i]]){bBAAA <- bBAAA+1}
+ if(dBAAA[[i]] < dAABA[[i]]){cBAAA <- cBAAA+1}
+ if(dBAAB[[i]] > dABBA[[i]]){bBAAB <- bBAAB+1}
+ if(dBAAB[[i]] < dABBA[[i]]){cBAAB <- cBAAB+1}
+ if(dBAAC[[i]] > dACBA[[i]]){bBAAC <- bBAAC+1}
+ if(dBAAC[[i]] < dACBA[[i]]){cBAAC <- cBAAC+1}
+ if(dBAAD[[i]] > dADBA[[i]]){bBAAD <- bBAAD+1}
+ if(dBAAD[[i]] < dADBA[[i]]){cBAAD <- cBAAD+1}
+ if(dBAAE[[i]] > dAEBA[[i]]){bBAAE <- bBAAE+1}
+ if(dBAAE[[i]] < dAEBA[[i]]){cBAAE <- cBAAE+1}
+ if(dBAAF[[i]] > dAFBA[[i]]){bBAAF <- bBAAF+1}
+ if(dBAAF[[i]] < dAFBA[[i]]){cBAAF <- cBAAF+1}
+ if(dBAAG[[i]] > dAGBA[[i]]){bBAAG <- bBAAG+1}
+ if(dBAAG[[i]] < dAGBA[[i]]){cBAAG <- cBAAG+1}
+ if(dBAAH[[i]] > dAHBA[[i]]){bBAAH <- bBAAH+1}
+ if(dBAAH[[i]] < dAHBA[[i]]){cBAAH <- cBAAH+1}
+ if(dBABA[[i]] > dBABA[[i]]){bBABA <- bBABA+1}
+ if(dBABA[[i]] < dBABA[[i]]){cBABA <- cBABA+1}
+ if(dBABB[[i]] > dBBBA[[i]]){bBABB <- bBABB+1}
+ if(dBABB[[i]] < dBBBA[[i]]){cBABB <- cBABB+1}
+ if(dBABC[[i]] > dBCBA[[i]]){bBABC <- bBABC+1}
+ if(dBABC[[i]] < dBCBA[[i]]){cBABC <- cBABC+1}
+ if(dBABD[[i]] > dBDBA[[i]]){bBABD <- bBABD+1}
+ if(dBABD[[i]] < dBDBA[[i]]){cBABD <- cBABD+1}
+ if(dBABE[[i]] > dBEBA[[i]]){bBABE <- bBABE+1}
+ if(dBABE[[i]] < dBEBA[[i]]){cBABE <- cBABE+1}
+ if(dBABF[[i]] > dBFBA[[i]]){bBABF <- bBABF+1}
+ if(dBABF[[i]] < dBFBA[[i]]){cBABF <- cBABF+1}
+ if(dBABG[[i]] > dBGBA[[i]]){bBABG <- bBABG+1}
+ if(dBABG[[i]] < dBGBA[[i]]){cBABG <- cBABG+1}
+ if(dBABH[[i]] > dBHBA[[i]]){bBABH <- bBABH+1}
+ if(dBABH[[i]] < dBHBA[[i]]){cBABH <- cBABH+1}
+ if(dBACA[[i]] > dCABA[[i]]){bBACA <- bBACA+1}
+ if(dBACA[[i]] < dCABA[[i]]){cBACA <- cBACA+1}
+ if(dBACB[[i]] > dCBBA[[i]]){bBACB <- bBACB+1}
+ if(dBACB[[i]] < dCBBA[[i]]){cBACB <- cBACB+1}
+ if(dBACC[[i]] > dCCBA[[i]]){bBACC <- bBACC+1}
+ if(dBACC[[i]] < dCCBA[[i]]){cBACC <- cBACC+1}
+ if(dBACD[[i]] > dCDBA[[i]]){bBACD <- bBACD+1}
+ if(dBACD[[i]] < dCDBA[[i]]){cBACD <- cBACD+1}
+ if(dBACE[[i]] > dCEBA[[i]]){bBACE <- bBACE+1}
+ if(dBACE[[i]] < dCEBA[[i]]){cBACE <- cBACE+1}
+ if(dBACF[[i]] > dCFBA[[i]]){bBACF <- bBACF+1}
+ if(dBACF[[i]] < dCFBA[[i]]){cBACF <- cBACF+1}
+ if(dBACG[[i]] > dCGBA[[i]]){bBACG <- bBACG+1}
+ if(dBACG[[i]] < dCGBA[[i]]){cBACG <- cBACG+1}
+ if(dBACH[[i]] > dCHBA[[i]]){bBACH <- bBACH+1}
+ if(dBACH[[i]] < dCHBA[[i]]){cBACH <- cBACH+1}
+ if(dBBAA[[i]] > dAABB[[i]]){bBBAA <- bBBAA+1}
+ if(dBBAA[[i]] < dAABB[[i]]){cBBAA <- cBBAA+1}
+ if(dBBAB[[i]] > dABBB[[i]]){bBBAB <- bBBAB+1}
+ if(dBBAB[[i]] < dABBB[[i]]){cBBAB <- cBBAB+1}
+ if(dBBAC[[i]] > dACBB[[i]]){bBBAC <- bBBAC+1}
+ if(dBBAC[[i]] < dACBB[[i]]){cBBAC <- cBBAC+1}
+ if(dBBAD[[i]] > dADBB[[i]]){bBBAD <- bBBAD+1}
+ if(dBBAD[[i]] < dADBB[[i]]){cBBAD <- cBBAD+1}
+ if(dBBAE[[i]] > dAEBB[[i]]){bBBAE <- bBBAE+1}
+ if(dBBAE[[i]] < dAEBB[[i]]){cBBAE <- cBBAE+1}
+ if(dBBAF[[i]] > dAFBB[[i]]){bBBAF <- bBBAF+1}
+ if(dBBAF[[i]] < dAFBB[[i]]){cBBAF <- cBBAF+1}
+ if(dBBAG[[i]] > dAGBB[[i]]){bBBAG <- bBBAG+1}
+ if(dBBAG[[i]] < dAGBB[[i]]){cBBAG <- cBBAG+1}
+ if(dBBAH[[i]] > dAHBB[[i]]){bBBAH <- bBBAH+1}
+ if(dBBAH[[i]] < dAHBB[[i]]){cBBAH <- cBBAH+1}
+ if(dBBBA[[i]] > dBABB[[i]]){bBBBA <- bBBBA+1}
+ if(dBBBA[[i]] < dBABB[[i]]){cBBBA <- cBBBA+1}
+ if(dBBBB[[i]] > dBBBB[[i]]){bBBBB <- bBBBB+1}
+ if(dBBBB[[i]] < dBBBB[[i]]){cBBBB <- cBBBB+1}
+ if(dBBBC[[i]] > dBCBB[[i]]){bBBBC <- bBBBC+1}
+ if(dBBBC[[i]] < dBCBB[[i]]){cBBBC <- cBBBC+1}
+ if(dBBBD[[i]] > dBDBB[[i]]){bBBBD <- bBBBD+1}
+ if(dBBBD[[i]] < dBDBB[[i]]){cBBBD <- cBBBD+1}
+ if(dBBBE[[i]] > dBEBB[[i]]){bBBBE <- bBBBE+1}
+ if(dBBBE[[i]] < dBEBB[[i]]){cBBBE <- cBBBE+1}
+ if(dBBBF[[i]] > dBFBB[[i]]){bBBBF <- bBBBF+1}
+ if(dBBBF[[i]] < dBFBB[[i]]){cBBBF <- cBBBF+1}
+ if(dBBBG[[i]] > dBGBB[[i]]){bBBBG <- bBBBG+1}
+ if(dBBBG[[i]] < dBGBB[[i]]){cBBBG <- cBBBG+1}
+ if(dBBBH[[i]] > dBHBB[[i]]){bBBBH <- bBBBH+1}
+ if(dBBBH[[i]] < dBHBB[[i]]){cBBBH <- cBBBH+1}
+ if(dBBCA[[i]] > dCABB[[i]]){bBBCA <- bBBCA+1}
+ if(dBBCA[[i]] < dCABB[[i]]){cBBCA <- cBBCA+1}
+ if(dBBCB[[i]] > dCBBB[[i]]){bBBCB <- bBBCB+1}
+ if(dBBCB[[i]] < dCBBB[[i]]){cBBCB <- cBBCB+1}
+ if(dBBCC[[i]] > dCCBB[[i]]){bBBCC <- bBBCC+1}
+ if(dBBCC[[i]] < dCCBB[[i]]){cBBCC <- cBBCC+1}
+ if(dBBCD[[i]] > dCDBB[[i]]){bBBCD <- bBBCD+1}
+ if(dBBCD[[i]] < dCDBB[[i]]){cBBCD <- cBBCD+1}
+ if(dBBCE[[i]] > dCEBB[[i]]){bBBCE <- bBBCE+1}
+ if(dBBCE[[i]] < dCEBB[[i]]){cBBCE <- cBBCE+1}
+ if(dBBCF[[i]] > dCFBB[[i]]){bBBCF <- bBBCF+1}
+ if(dBBCF[[i]] < dCFBB[[i]]){cBBCF <- cBBCF+1}
+ if(dBBCG[[i]] > dCGBB[[i]]){bBBCG <- bBBCG+1}
+ if(dBBCG[[i]] < dCGBB[[i]]){cBBCG <- cBBCG+1}
+ if(dBBCH[[i]] > dCHBB[[i]]){bBBCH <- bBBCH+1}
+ if(dBBCH[[i]] < dCHBB[[i]]){cBBCH <- cBBCH+1}
+ if(dBCAA[[i]] > dAABC[[i]]){bBCAA <- bBCAA+1}
+ if(dBCAA[[i]] < dAABC[[i]]){cBCAA <- cBCAA+1}
+ if(dBCAB[[i]] > dABBC[[i]]){bBCAB <- bBCAB+1}
+ if(dBCAB[[i]] < dABBC[[i]]){cBCAB <- cBCAB+1}
+ if(dBCAC[[i]] > dACBC[[i]]){bBCAC <- bBCAC+1}
+ if(dBCAC[[i]] < dACBC[[i]]){cBCAC <- cBCAC+1}
+ if(dBCAD[[i]] > dADBC[[i]]){bBCAD <- bBCAD+1}
+ if(dBCAD[[i]] < dADBC[[i]]){cBCAD <- cBCAD+1}
+ if(dBCAE[[i]] > dAEBC[[i]]){bBCAE <- bBCAE+1}
+ if(dBCAE[[i]] < dAEBC[[i]]){cBCAE <- cBCAE+1}
+ if(dBCAF[[i]] > dAFBC[[i]]){bBCAF <- bBCAF+1}
+ if(dBCAF[[i]] < dAFBC[[i]]){cBCAF <- cBCAF+1}
+ if(dBCAG[[i]] > dAGBC[[i]]){bBCAG <- bBCAG+1}
+ if(dBCAG[[i]] < dAGBC[[i]]){cBCAG <- cBCAG+1}
+ if(dBCAH[[i]] > dAHBC[[i]]){bBCAH <- bBCAH+1}
+ if(dBCAH[[i]] < dAHBC[[i]]){cBCAH <- cBCAH+1}
+ if(dBCBA[[i]] > dBABC[[i]]){bBCBA <- bBCBA+1}
+ if(dBCBA[[i]] < dBABC[[i]]){cBCBA <- cBCBA+1}
+ if(dBCBB[[i]] > dBBBC[[i]]){bBCBB <- bBCBB+1}
+ if(dBCBB[[i]] < dBBBC[[i]]){cBCBB <- cBCBB+1}
+ if(dBCBC[[i]] > dBCBC[[i]]){bBCBC <- bBCBC+1}
+ if(dBCBC[[i]] < dBCBC[[i]]){cBCBC <- cBCBC+1}
+ if(dBCBD[[i]] > dBDBC[[i]]){bBCBD <- bBCBD+1}
+ if(dBCBD[[i]] < dBDBC[[i]]){cBCBD <- cBCBD+1}
+ if(dBCBE[[i]] > dBEBC[[i]]){bBCBE <- bBCBE+1}
+ if(dBCBE[[i]] < dBEBC[[i]]){cBCBE <- cBCBE+1}
+ if(dBCBF[[i]] > dBFBC[[i]]){bBCBF <- bBCBF+1}
+ if(dBCBF[[i]] < dBFBC[[i]]){cBCBF <- cBCBF+1}
+ if(dBCBG[[i]] > dBGBC[[i]]){bBCBG <- bBCBG+1}
+ if(dBCBG[[i]] < dBGBC[[i]]){cBCBG <- cBCBG+1}
+ if(dBCBH[[i]] > dBHBC[[i]]){bBCBH <- bBCBH+1}
+ if(dBCBH[[i]] < dBHBC[[i]]){cBCBH <- cBCBH+1}
+ if(dBCCA[[i]] > dCABC[[i]]){bBCCA <- bBCCA+1}
+ if(dBCCA[[i]] < dCABC[[i]]){cBCCA <- cBCCA+1}
+ if(dBCCB[[i]] > dCBBC[[i]]){bBCCB <- bBCCB+1}
+ if(dBCCB[[i]] < dCBBC[[i]]){cBCCB <- cBCCB+1}
+ if(dBCCC[[i]] > dCCBC[[i]]){bBCCC <- bBCCC+1}
+ if(dBCCC[[i]] < dCCBC[[i]]){cBCCC <- cBCCC+1}
+ if(dBCCD[[i]] > dCDBC[[i]]){bBCCD <- bBCCD+1}
+ if(dBCCD[[i]] < dCDBC[[i]]){cBCCD <- cBCCD+1}
+ if(dBCCE[[i]] > dCEBC[[i]]){bBCCE <- bBCCE+1}
+ if(dBCCE[[i]] < dCEBC[[i]]){cBCCE <- cBCCE+1}
+ if(dBCCF[[i]] > dCFBC[[i]]){bBCCF <- bBCCF+1}
+ if(dBCCF[[i]] < dCFBC[[i]]){cBCCF <- cBCCF+1}
+ if(dBCCG[[i]] > dCGBC[[i]]){bBCCG <- bBCCG+1}
+ if(dBCCG[[i]] < dCGBC[[i]]){cBCCG <- cBCCG+1}
+ if(dBCCH[[i]] > dCHBC[[i]]){bBCCH <- bBCCH+1}
+ if(dBCCH[[i]] < dCHBC[[i]]){cBCCH <- cBCCH+1}
+ if(dBDAA[[i]] > dAABD[[i]]){bBDAA <- bBDAA+1}
+ if(dBDAA[[i]] < dAABD[[i]]){cBDAA <- cBDAA+1}
+ if(dBDAB[[i]] > dABBD[[i]]){bBDAB <- bBDAB+1}
+ if(dBDAB[[i]] < dABBD[[i]]){cBDAB <- cBDAB+1}
+ if(dBDAC[[i]] > dACBD[[i]]){bBDAC <- bBDAC+1}
+ if(dBDAC[[i]] < dACBD[[i]]){cBDAC <- cBDAC+1}
+ if(dBDAD[[i]] > dADBD[[i]]){bBDAD <- bBDAD+1}
+ if(dBDAD[[i]] < dADBD[[i]]){cBDAD <- cBDAD+1}
+ if(dBDAE[[i]] > dAEBD[[i]]){bBDAE <- bBDAE+1}
+ if(dBDAE[[i]] < dAEBD[[i]]){cBDAE <- cBDAE+1}
+ if(dBDAF[[i]] > dAFBD[[i]]){bBDAF <- bBDAF+1}
+ if(dBDAF[[i]] < dAFBD[[i]]){cBDAF <- cBDAF+1}
+ if(dBDAG[[i]] > dAGBD[[i]]){bBDAG <- bBDAG+1}
+ if(dBDAG[[i]] < dAGBD[[i]]){cBDAG <- cBDAG+1}
+ if(dBDAH[[i]] > dAHBD[[i]]){bBDAH <- bBDAH+1}
+ if(dBDAH[[i]] < dAHBD[[i]]){cBDAH <- cBDAH+1}
+ if(dBDBA[[i]] > dBABD[[i]]){bBDBA <- bBDBA+1}
+ if(dBDBA[[i]] < dBABD[[i]]){cBDBA <- cBDBA+1}
+ if(dBDBB[[i]] > dBBBD[[i]]){bBDBB <- bBDBB+1}
+ if(dBDBB[[i]] < dBBBD[[i]]){cBDBB <- cBDBB+1}
+ if(dBDBC[[i]] > dBCBD[[i]]){bBDBC <- bBDBC+1}
+ if(dBDBC[[i]] < dBCBD[[i]]){cBDBC <- cBDBC+1}
+ if(dBDBD[[i]] > dBDBD[[i]]){bBDBD <- bBDBD+1}
+ if(dBDBD[[i]] < dBDBD[[i]]){cBDBD <- cBDBD+1}
+ if(dBDBE[[i]] > dBEBD[[i]]){bBDBE <- bBDBE+1}
+ if(dBDBE[[i]] < dBEBD[[i]]){cBDBE <- cBDBE+1}
+ if(dBDBF[[i]] > dBFBD[[i]]){bBDBF <- bBDBF+1}
+ if(dBDBF[[i]] < dBFBD[[i]]){cBDBF <- cBDBF+1}
+ if(dBDBG[[i]] > dBGBD[[i]]){bBDBG <- bBDBG+1}
+ if(dBDBG[[i]] < dBGBD[[i]]){cBDBG <- cBDBG+1}
+ if(dBDBH[[i]] > dBHBD[[i]]){bBDBH <- bBDBH+1}
+ if(dBDBH[[i]] < dBHBD[[i]]){cBDBH <- cBDBH+1}
+ if(dBDCA[[i]] > dCABD[[i]]){bBDCA <- bBDCA+1}
+ if(dBDCA[[i]] < dCABD[[i]]){cBDCA <- cBDCA+1}
+ if(dBDCB[[i]] > dCBBD[[i]]){bBDCB <- bBDCB+1}
+ if(dBDCB[[i]] < dCBBD[[i]]){cBDCB <- cBDCB+1}
+ if(dBDCC[[i]] > dCCBD[[i]]){bBDCC <- bBDCC+1}
+ if(dBDCC[[i]] < dCCBD[[i]]){cBDCC <- cBDCC+1}
+ if(dBDCD[[i]] > dCDBD[[i]]){bBDCD <- bBDCD+1}
+ if(dBDCD[[i]] < dCDBD[[i]]){cBDCD <- cBDCD+1}
+ if(dBDCE[[i]] > dCEBD[[i]]){bBDCE <- bBDCE+1}
+ if(dBDCE[[i]] < dCEBD[[i]]){cBDCE <- cBDCE+1}
+ if(dBDCF[[i]] > dCFBD[[i]]){bBDCF <- bBDCF+1}
+ if(dBDCF[[i]] < dCFBD[[i]]){cBDCF <- cBDCF+1}
+ if(dBDCG[[i]] > dCGBD[[i]]){bBDCG <- bBDCG+1}
+ if(dBDCG[[i]] < dCGBD[[i]]){cBDCG <- cBDCG+1}
+ if(dBDCH[[i]] > dCHBD[[i]]){bBDCH <- bBDCH+1}
+ if(dBDCH[[i]] < dCHBD[[i]]){cBDCH <- cBDCH+1}
+ if(dBEAA[[i]] > dAABE[[i]]){bBEAA <- bBEAA+1}
+ if(dBEAA[[i]] < dAABE[[i]]){cBEAA <- cBEAA+1}
+ if(dBEAB[[i]] > dABBE[[i]]){bBEAB <- bBEAB+1}
+ if(dBEAB[[i]] < dABBE[[i]]){cBEAB <- cBEAB+1}
+ if(dBEAC[[i]] > dACBE[[i]]){bBEAC <- bBEAC+1}
+ if(dBEAC[[i]] < dACBE[[i]]){cBEAC <- cBEAC+1}
+ if(dBEAD[[i]] > dADBE[[i]]){bBEAD <- bBEAD+1}
+ if(dBEAD[[i]] < dADBE[[i]]){cBEAD <- cBEAD+1}
+ if(dBEAE[[i]] > dAEBE[[i]]){bBEAE <- bBEAE+1}
+ if(dBEAE[[i]] < dAEBE[[i]]){cBEAE <- cBEAE+1}
+ if(dBEAF[[i]] > dAFBE[[i]]){bBEAF <- bBEAF+1}
+ if(dBEAF[[i]] < dAFBE[[i]]){cBEAF <- cBEAF+1}
+ if(dBEAG[[i]] > dAGBE[[i]]){bBEAG <- bBEAG+1}
+ if(dBEAG[[i]] < dAGBE[[i]]){cBEAG <- cBEAG+1}
+ if(dBEAH[[i]] > dAHBE[[i]]){bBEAH <- bBEAH+1}
+ if(dBEAH[[i]] < dAHBE[[i]]){cBEAH <- cBEAH+1}
+ if(dBEBA[[i]] > dBABE[[i]]){bBEBA <- bBEBA+1}
+ if(dBEBA[[i]] < dBABE[[i]]){cBEBA <- cBEBA+1}
+ if(dBEBB[[i]] > dBBBE[[i]]){bBEBB <- bBEBB+1}
+ if(dBEBB[[i]] < dBBBE[[i]]){cBEBB <- cBEBB+1}
+ if(dBEBC[[i]] > dBCBE[[i]]){bBEBC <- bBEBC+1}
+ if(dBEBC[[i]] < dBCBE[[i]]){cBEBC <- cBEBC+1}
+ if(dBEBD[[i]] > dBDBE[[i]]){bBEBD <- bBEBD+1}
+ if(dBEBD[[i]] < dBDBE[[i]]){cBEBD <- cBEBD+1}
+ if(dBEBE[[i]] > dBEBE[[i]]){bBEBE <- bBEBE+1}
+ if(dBEBE[[i]] < dBEBE[[i]]){cBEBE <- cBEBE+1}
+ if(dBEBF[[i]] > dBFBE[[i]]){bBEBF <- bBEBF+1}
+ if(dBEBF[[i]] < dBFBE[[i]]){cBEBF <- cBEBF+1}
+ if(dBEBG[[i]] > dBGBE[[i]]){bBEBG <- bBEBG+1}
+ if(dBEBG[[i]] < dBGBE[[i]]){cBEBG <- cBEBG+1}
+ if(dBEBH[[i]] > dBHBE[[i]]){bBEBH <- bBEBH+1}
+ if(dBEBH[[i]] < dBHBE[[i]]){cBEBH <- cBEBH+1}
+ if(dBECA[[i]] > dCABE[[i]]){bBECA <- bBECA+1}
+ if(dBECA[[i]] < dCABE[[i]]){cBECA <- cBECA+1}
+ if(dBECB[[i]] > dCBBE[[i]]){bBECB <- bBECB+1}
+ if(dBECB[[i]] < dCBBE[[i]]){cBECB <- cBECB+1}
+ if(dBECC[[i]] > dCCBE[[i]]){bBECC <- bBECC+1}
+ if(dBECC[[i]] < dCCBE[[i]]){cBECC <- cBECC+1}
+ if(dBECD[[i]] > dCDBE[[i]]){bBECD <- bBECD+1}
+ if(dBECD[[i]] < dCDBE[[i]]){cBECD <- cBECD+1}
+ if(dBECE[[i]] > dCEBE[[i]]){bBECE <- bBECE+1}
+ if(dBECE[[i]] < dCEBE[[i]]){cBECE <- cBECE+1}
+ if(dBECF[[i]] > dCFBE[[i]]){bBECF <- bBECF+1}
+ if(dBECF[[i]] < dCFBE[[i]]){cBECF <- cBECF+1}
+ if(dBECG[[i]] > dCGBE[[i]]){bBECG <- bBECG+1}
+ if(dBECG[[i]] < dCGBE[[i]]){cBECG <- cBECG+1}
+ if(dBECH[[i]] > dCHBE[[i]]){bBECH <- bBECH+1}
+ if(dBECH[[i]] < dCHBE[[i]]){cBECH <- cBECH+1}
+ if(dBFAA[[i]] > dAABF[[i]]){bBFAA <- bBFAA+1}
+ if(dBFAA[[i]] < dAABF[[i]]){cBFAA <- cBFAA+1}
+ if(dBFAB[[i]] > dABBF[[i]]){bBFAB <- bBFAB+1}
+ if(dBFAB[[i]] < dABBF[[i]]){cBFAB <- cBFAB+1}
+ if(dBFAC[[i]] > dACBF[[i]]){bBFAC <- bBFAC+1}
+ if(dBFAC[[i]] < dACBF[[i]]){cBFAC <- cBFAC+1}
+ if(dBFAD[[i]] > dADBF[[i]]){bBFAD <- bBFAD+1}
+ if(dBFAD[[i]] < dADBF[[i]]){cBFAD <- cBFAD+1}
+ if(dBFAE[[i]] > dAEBF[[i]]){bBFAE <- bBFAE+1}
+ if(dBFAE[[i]] < dAEBF[[i]]){cBFAE <- cBFAE+1}
+ if(dBFAF[[i]] > dAFBF[[i]]){bBFAF <- bBFAF+1}
+ if(dBFAF[[i]] < dAFBF[[i]]){cBFAF <- cBFAF+1}
+ if(dBFAG[[i]] > dAGBF[[i]]){bBFAG <- bBFAG+1}
+ if(dBFAG[[i]] < dAGBF[[i]]){cBFAG <- cBFAG+1}
+ if(dBFAH[[i]] > dAHBF[[i]]){bBFAH <- bBFAH+1}
+ if(dBFAH[[i]] < dAHBF[[i]]){cBFAH <- cBFAH+1}
+ if(dBFBA[[i]] > dBABF[[i]]){bBFBA <- bBFBA+1}
+ if(dBFBA[[i]] < dBABF[[i]]){cBFBA <- cBFBA+1}
+ if(dBFBB[[i]] > dBBBF[[i]]){bBFBB <- bBFBB+1}
+ if(dBFBB[[i]] < dBBBF[[i]]){cBFBB <- cBFBB+1}
+ if(dBFBC[[i]] > dBCBF[[i]]){bBFBC <- bBFBC+1}
+ if(dBFBC[[i]] < dBCBF[[i]]){cBFBC <- cBFBC+1}
+ if(dBFBD[[i]] > dBDBF[[i]]){bBFBD <- bBFBD+1}
+ if(dBFBD[[i]] < dBDBF[[i]]){cBFBD <- cBFBD+1}
+ if(dBFBE[[i]] > dBEBF[[i]]){bBFBE <- bBFBE+1}
+ if(dBFBE[[i]] < dBEBF[[i]]){cBFBE <- cBFBE+1}
+ if(dBFBF[[i]] > dBFBF[[i]]){bBFBF <- bBFBF+1}
+ if(dBFBF[[i]] < dBFBF[[i]]){cBFBF <- cBFBF+1}
+ if(dBFBG[[i]] > dBGBF[[i]]){bBFBG <- bBFBG+1}
+ if(dBFBG[[i]] < dBGBF[[i]]){cBFBG <- cBFBG+1}
+ if(dBFBH[[i]] > dBHBF[[i]]){bBFBH <- bBFBH+1}
+ if(dBFBH[[i]] < dBHBF[[i]]){cBFBH <- cBFBH+1}
+ if(dBFCA[[i]] > dCABF[[i]]){bBFCA <- bBFCA+1}
+ if(dBFCA[[i]] < dCABF[[i]]){cBFCA <- cBFCA+1}
+ if(dBFCB[[i]] > dCBBF[[i]]){bBFCB <- bBFCB+1}
+ if(dBFCB[[i]] < dCBBF[[i]]){cBFCB <- cBFCB+1}
+ if(dBFCC[[i]] > dCCBF[[i]]){bBFCC <- bBFCC+1}
+ if(dBFCC[[i]] < dCCBF[[i]]){cBFCC <- cBFCC+1}
+ if(dBFCD[[i]] > dCDBF[[i]]){bBFCD <- bBFCD+1}
+ if(dBFCD[[i]] < dCDBF[[i]]){cBFCD <- cBFCD+1}
+ if(dBFCE[[i]] > dCEBF[[i]]){bBFCE <- bBFCE+1}
+ if(dBFCE[[i]] < dCEBF[[i]]){cBFCE <- cBFCE+1}
+ if(dBFCF[[i]] > dCFBF[[i]]){bBFCF <- bBFCF+1}
+ if(dBFCF[[i]] < dCFBF[[i]]){cBFCF <- cBFCF+1}
+ if(dBFCG[[i]] > dCGBF[[i]]){bBFCG <- bBFCG+1}
+ if(dBFCG[[i]] < dCGBF[[i]]){cBFCG <- cBFCG+1}
+ if(dBFCH[[i]] > dCHBF[[i]]){bBFCH <- bBFCH+1}
+ if(dBFCH[[i]] < dCHBF[[i]]){cBFCH <- cBFCH+1}
+ if(dBGAA[[i]] > dAABG[[i]]){bBGAA <- bBGAA+1}
+ if(dBGAA[[i]] < dAABG[[i]]){cBGAA <- cBGAA+1}
+ if(dBGAB[[i]] > dABBG[[i]]){bBGAB <- bBGAB+1}
+ if(dBGAB[[i]] < dABBG[[i]]){cBGAB <- cBGAB+1}
+ if(dBGAC[[i]] > dACBG[[i]]){bBGAC <- bBGAC+1}
+ if(dBGAC[[i]] < dACBG[[i]]){cBGAC <- cBGAC+1}
+ if(dBGAD[[i]] > dADBG[[i]]){bBGAD <- bBGAD+1}
+ if(dBGAD[[i]] < dADBG[[i]]){cBGAD <- cBGAD+1}
+ if(dBGAE[[i]] > dAEBG[[i]]){bBGAE <- bBGAE+1}
+ if(dBGAE[[i]] < dAEBG[[i]]){cBGAE <- cBGAE+1}
+ if(dBGAF[[i]] > dAFBG[[i]]){bBGAF <- bBGAF+1}
+ if(dBGAF[[i]] < dAFBG[[i]]){cBGAF <- cBGAF+1}
+ if(dBGAG[[i]] > dAGBG[[i]]){bBGAG <- bBGAG+1}
+ if(dBGAG[[i]] < dAGBG[[i]]){cBGAG <- cBGAG+1}
+ if(dBGAH[[i]] > dAHBG[[i]]){bBGAH <- bBGAH+1}
+ if(dBGAH[[i]] < dAHBG[[i]]){cBGAH <- cBGAH+1}
+ if(dBGBA[[i]] > dBABG[[i]]){bBGBA <- bBGBA+1}
+ if(dBGBA[[i]] < dBABG[[i]]){cBGBA <- cBGBA+1}
+ if(dBGBB[[i]] > dBBBG[[i]]){bBGBB <- bBGBB+1}
+ if(dBGBB[[i]] < dBBBG[[i]]){cBGBB <- cBGBB+1}
+ if(dBGBC[[i]] > dBCBG[[i]]){bBGBC <- bBGBC+1}
+ if(dBGBC[[i]] < dBCBG[[i]]){cBGBC <- cBGBC+1}
+ if(dBGBD[[i]] > dBDBG[[i]]){bBGBD <- bBGBD+1}
+ if(dBGBD[[i]] < dBDBG[[i]]){cBGBD <- cBGBD+1}
+ if(dBGBE[[i]] > dBEBG[[i]]){bBGBE <- bBGBE+1}
+ if(dBGBE[[i]] < dBEBG[[i]]){cBGBE <- cBGBE+1}
+ if(dBGBF[[i]] > dBFBG[[i]]){bBGBF <- bBGBF+1}
+ if(dBGBF[[i]] < dBFBG[[i]]){cBGBF <- cBGBF+1}
+ if(dBGBG[[i]] > dBGBG[[i]]){bBGBG <- bBGBG+1}
+ if(dBGBG[[i]] < dBGBG[[i]]){cBGBG <- cBGBG+1}
+ if(dBGBH[[i]] > dBHBG[[i]]){bBGBH <- bBGBH+1}
+ if(dBGBH[[i]] < dBHBG[[i]]){cBGBH <- cBGBH+1}
+ if(dBGCA[[i]] > dCABG[[i]]){bBGCA <- bBGCA+1}
+ if(dBGCA[[i]] < dCABG[[i]]){cBGCA <- cBGCA+1}
+ if(dBGCB[[i]] > dCBBG[[i]]){bBGCB <- bBGCB+1}
+ if(dBGCB[[i]] < dCBBG[[i]]){cBGCB <- cBGCB+1}
+ if(dBGCC[[i]] > dCCBG[[i]]){bBGCC <- bBGCC+1}
+ if(dBGCC[[i]] < dCCBG[[i]]){cBGCC <- cBGCC+1}
+ if(dBGCD[[i]] > dCDBG[[i]]){bBGCD <- bBGCD+1}
+ if(dBGCD[[i]] < dCDBG[[i]]){cBGCD <- cBGCD+1}
+ if(dBGCE[[i]] > dCEBG[[i]]){bBGCE <- bBGCE+1}
+ if(dBGCE[[i]] < dCEBG[[i]]){cBGCE <- cBGCE+1}
+ if(dBGCF[[i]] > dCFBG[[i]]){bBGCF <- bBGCF+1}
+ if(dBGCF[[i]] < dCFBG[[i]]){cBGCF <- cBGCF+1}
+ if(dBGCG[[i]] > dCGBG[[i]]){bBGCG <- bBGCG+1}
+ if(dBGCG[[i]] < dCGBG[[i]]){cBGCG <- cBGCG+1}
+ if(dBGCH[[i]] > dCHBG[[i]]){bBGCH <- bBGCH+1}
+ if(dBGCH[[i]] < dCHBG[[i]]){cBGCH <- cBGCH+1}
+ if(dBHAA[[i]] > dAABH[[i]]){bBHAA <- bBHAA+1}
+ if(dBHAA[[i]] < dAABH[[i]]){cBHAA <- cBHAA+1}
+ if(dBHAB[[i]] > dABBH[[i]]){bBHAB <- bBHAB+1}
+ if(dBHAB[[i]] < dABBH[[i]]){cBHAB <- cBHAB+1}
+ if(dBHAC[[i]] > dACBH[[i]]){bBHAC <- bBHAC+1}
+ if(dBHAC[[i]] < dACBH[[i]]){cBHAC <- cBHAC+1}
+ if(dBHAD[[i]] > dADBH[[i]]){bBHAD <- bBHAD+1}
+ if(dBHAD[[i]] < dADBH[[i]]){cBHAD <- cBHAD+1}
+ if(dBHAE[[i]] > dAEBH[[i]]){bBHAE <- bBHAE+1}
+ if(dBHAE[[i]] < dAEBH[[i]]){cBHAE <- cBHAE+1}
+ if(dBHAF[[i]] > dAFBH[[i]]){bBHAF <- bBHAF+1}
+ if(dBHAF[[i]] < dAFBH[[i]]){cBHAF <- cBHAF+1}
+ if(dBHAG[[i]] > dAGBH[[i]]){bBHAG <- bBHAG+1}
+ if(dBHAG[[i]] < dAGBH[[i]]){cBHAG <- cBHAG+1}
+ if(dBHAH[[i]] > dAHBH[[i]]){bBHAH <- bBHAH+1}
+ if(dBHAH[[i]] < dAHBH[[i]]){cBHAH <- cBHAH+1}
+ if(dBHBA[[i]] > dBABH[[i]]){bBHBA <- bBHBA+1}
+ if(dBHBA[[i]] < dBABH[[i]]){cBHBA <- cBHBA+1}
+ if(dBHBB[[i]] > dBBBH[[i]]){bBHBB <- bBHBB+1}
+ if(dBHBB[[i]] < dBBBH[[i]]){cBHBB <- cBHBB+1}
+ if(dBHBC[[i]] > dBCBH[[i]]){bBHBC <- bBHBC+1}
+ if(dBHBC[[i]] < dBCBH[[i]]){cBHBC <- cBHBC+1}
+ if(dBHBD[[i]] > dBDBH[[i]]){bBHBD <- bBHBD+1}
+ if(dBHBD[[i]] < dBDBH[[i]]){cBHBD <- cBHBD+1}
+ if(dBHBE[[i]] > dBEBH[[i]]){bBHBE <- bBHBE+1}
+ if(dBHBE[[i]] < dBEBH[[i]]){cBHBE <- cBHBE+1}
+ if(dBHBF[[i]] > dBFBH[[i]]){bBHBF <- bBHBF+1}
+ if(dBHBF[[i]] < dBFBH[[i]]){cBHBF <- cBHBF+1}
+ if(dBHBG[[i]] > dBGBH[[i]]){bBHBG <- bBHBG+1}
+ if(dBHBG[[i]] < dBGBH[[i]]){cBHBG <- cBHBG+1}
+ if(dBHBH[[i]] > dBHBH[[i]]){bBHBH <- bBHBH+1}
+ if(dBHBH[[i]] < dBHBH[[i]]){cBHBH <- cBHBH+1}
+ if(dBHCA[[i]] > dCABH[[i]]){bBHCA <- bBHCA+1}
+ if(dBHCA[[i]] < dCABH[[i]]){cBHCA <- cBHCA+1}
+ if(dBHCB[[i]] > dCBBH[[i]]){bBHCB <- bBHCB+1}
+ if(dBHCB[[i]] < dCBBH[[i]]){cBHCB <- cBHCB+1}
+ if(dBHCC[[i]] > dCCBH[[i]]){bBHCC <- bBHCC+1}
+ if(dBHCC[[i]] < dCCBH[[i]]){cBHCC <- cBHCC+1}
+ if(dBHCD[[i]] > dCDBH[[i]]){bBHCD <- bBHCD+1}
+ if(dBHCD[[i]] < dCDBH[[i]]){cBHCD <- cBHCD+1}
+ if(dBHCE[[i]] > dCEBH[[i]]){bBHCE <- bBHCE+1}
+ if(dBHCE[[i]] < dCEBH[[i]]){cBHCE <- cBHCE+1}
+ if(dBHCF[[i]] > dCFBH[[i]]){bBHCF <- bBHCF+1}
+ if(dBHCF[[i]] < dCFBH[[i]]){cBHCF <- cBHCF+1}
+ if(dBHCG[[i]] > dCGBH[[i]]){bBHCG <- bBHCG+1}
+ if(dBHCG[[i]] < dCGBH[[i]]){cBHCG <- cBHCG+1}
+ if(dBHCH[[i]] > dCHBH[[i]]){bBHCH <- bBHCH+1}
+ if(dBHCH[[i]] < dCHBH[[i]]){cBHCH <- cBHCH+1}
+ if(dCAAA[[i]] > dAACA[[i]]){bCAAA <- bCAAA+1}
+ if(dCAAA[[i]] < dAACA[[i]]){cCAAA <- cCAAA+1}
+ if(dCAAB[[i]] > dABCA[[i]]){bCAAB <- bCAAB+1}
+ if(dCAAB[[i]] < dABCA[[i]]){cCAAB <- cCAAB+1}
+ if(dCAAC[[i]] > dACCA[[i]]){bCAAC <- bCAAC+1}
+ if(dCAAC[[i]] < dACCA[[i]]){cCAAC <- cCAAC+1}
+ if(dCAAD[[i]] > dADCA[[i]]){bCAAD <- bCAAD+1}
+ if(dCAAD[[i]] < dADCA[[i]]){cCAAD <- cCAAD+1}
+ if(dCAAE[[i]] > dAECA[[i]]){bCAAE <- bCAAE+1}
+ if(dCAAE[[i]] < dAECA[[i]]){cCAAE <- cCAAE+1}
+ if(dCAAF[[i]] > dAFCA[[i]]){bCAAF <- bCAAF+1}
+ if(dCAAF[[i]] < dAFCA[[i]]){cCAAF <- cCAAF+1}
+ if(dCAAG[[i]] > dAGCA[[i]]){bCAAG <- bCAAG+1}
+ if(dCAAG[[i]] < dAGCA[[i]]){cCAAG <- cCAAG+1}
+ if(dCAAH[[i]] > dAHCA[[i]]){bCAAH <- bCAAH+1}
+ if(dCAAH[[i]] < dAHCA[[i]]){cCAAH <- cCAAH+1}
+ if(dCABA[[i]] > dBACA[[i]]){bCABA <- bCABA+1}
+ if(dCABA[[i]] < dBACA[[i]]){cCABA <- cCABA+1}
+ if(dCABB[[i]] > dBBCA[[i]]){bCABB <- bCABB+1}
+ if(dCABB[[i]] < dBBCA[[i]]){cCABB <- cCABB+1}
+ if(dCABC[[i]] > dBCCA[[i]]){bCABC <- bCABC+1}
+ if(dCABC[[i]] < dBCCA[[i]]){cCABC <- cCABC+1}
+ if(dCABD[[i]] > dBDCA[[i]]){bCABD <- bCABD+1}
+ if(dCABD[[i]] < dBDCA[[i]]){cCABD <- cCABD+1}
+ if(dCABE[[i]] > dBECA[[i]]){bCABE <- bCABE+1}
+ if(dCABE[[i]] < dBECA[[i]]){cCABE <- cCABE+1}
+ if(dCABF[[i]] > dBFCA[[i]]){bCABF <- bCABF+1}
+ if(dCABF[[i]] < dBFCA[[i]]){cCABF <- cCABF+1}
+ if(dCABG[[i]] > dBGCA[[i]]){bCABG <- bCABG+1}
+ if(dCABG[[i]] < dBGCA[[i]]){cCABG <- cCABG+1}
+ if(dCABH[[i]] > dBHCA[[i]]){bCABH <- bCABH+1}
+ if(dCABH[[i]] < dBHCA[[i]]){cCABH <- cCABH+1}
+ if(dCACA[[i]] > dCACA[[i]]){bCACA <- bCACA+1}
+ if(dCACA[[i]] < dCACA[[i]]){cCACA <- cCACA+1}
+ if(dCACB[[i]] > dCBCA[[i]]){bCACB <- bCACB+1}
+ if(dCACB[[i]] < dCBCA[[i]]){cCACB <- cCACB+1}
+ if(dCACC[[i]] > dCCCA[[i]]){bCACC <- bCACC+1}
+ if(dCACC[[i]] < dCCCA[[i]]){cCACC <- cCACC+1}
+ if(dCACD[[i]] > dCDCA[[i]]){bCACD <- bCACD+1}
+ if(dCACD[[i]] < dCDCA[[i]]){cCACD <- cCACD+1}
+ if(dCACE[[i]] > dCECA[[i]]){bCACE <- bCACE+1}
+ if(dCACE[[i]] < dCECA[[i]]){cCACE <- cCACE+1}
+ if(dCACF[[i]] > dCFCA[[i]]){bCACF <- bCACF+1}
+ if(dCACF[[i]] < dCFCA[[i]]){cCACF <- cCACF+1}
+ if(dCACG[[i]] > dCGCA[[i]]){bCACG <- bCACG+1}
+ if(dCACG[[i]] < dCGCA[[i]]){cCACG <- cCACG+1}
+ if(dCACH[[i]] > dCHCA[[i]]){bCACH <- bCACH+1}
+ if(dCACH[[i]] < dCHCA[[i]]){cCACH <- cCACH+1}
+ if(dCBAA[[i]] > dAACB[[i]]){bCBAA <- bCBAA+1}
+ if(dCBAA[[i]] < dAACB[[i]]){cCBAA <- cCBAA+1}
+ if(dCBAB[[i]] > dABCB[[i]]){bCBAB <- bCBAB+1}
+ if(dCBAB[[i]] < dABCB[[i]]){cCBAB <- cCBAB+1}
+ if(dCBAC[[i]] > dACCB[[i]]){bCBAC <- bCBAC+1}
+ if(dCBAC[[i]] < dACCB[[i]]){cCBAC <- cCBAC+1}
+ if(dCBAD[[i]] > dADCB[[i]]){bCBAD <- bCBAD+1}
+ if(dCBAD[[i]] < dADCB[[i]]){cCBAD <- cCBAD+1}
+ if(dCBAE[[i]] > dAECB[[i]]){bCBAE <- bCBAE+1}
+ if(dCBAE[[i]] < dAECB[[i]]){cCBAE <- cCBAE+1}
+ if(dCBAF[[i]] > dAFCB[[i]]){bCBAF <- bCBAF+1}
+ if(dCBAF[[i]] < dAFCB[[i]]){cCBAF <- cCBAF+1}
+ if(dCBAG[[i]] > dAGCB[[i]]){bCBAG <- bCBAG+1}
+ if(dCBAG[[i]] < dAGCB[[i]]){cCBAG <- cCBAG+1}
+ if(dCBAH[[i]] > dAHCB[[i]]){bCBAH <- bCBAH+1}
+ if(dCBAH[[i]] < dAHCB[[i]]){cCBAH <- cCBAH+1}
+ if(dCBBA[[i]] > dBACB[[i]]){bCBBA <- bCBBA+1}
+ if(dCBBA[[i]] < dBACB[[i]]){cCBBA <- cCBBA+1}
+ if(dCBBB[[i]] > dBBCB[[i]]){bCBBB <- bCBBB+1}
+ if(dCBBB[[i]] < dBBCB[[i]]){cCBBB <- cCBBB+1}
+ if(dCBBC[[i]] > dBCCB[[i]]){bCBBC <- bCBBC+1}
+ if(dCBBC[[i]] < dBCCB[[i]]){cCBBC <- cCBBC+1}
+ if(dCBBD[[i]] > dBDCB[[i]]){bCBBD <- bCBBD+1}
+ if(dCBBD[[i]] < dBDCB[[i]]){cCBBD <- cCBBD+1}
+ if(dCBBE[[i]] > dBECB[[i]]){bCBBE <- bCBBE+1}
+ if(dCBBE[[i]] < dBECB[[i]]){cCBBE <- cCBBE+1}
+ if(dCBBF[[i]] > dBFCB[[i]]){bCBBF <- bCBBF+1}
+ if(dCBBF[[i]] < dBFCB[[i]]){cCBBF <- cCBBF+1}
+ if(dCBBG[[i]] > dBGCB[[i]]){bCBBG <- bCBBG+1}
+ if(dCBBG[[i]] < dBGCB[[i]]){cCBBG <- cCBBG+1}
+ if(dCBBH[[i]] > dBHCB[[i]]){bCBBH <- bCBBH+1}
+ if(dCBBH[[i]] < dBHCB[[i]]){cCBBH <- cCBBH+1}
+ if(dCBCA[[i]] > dCACB[[i]]){bCBCA <- bCBCA+1}
+ if(dCBCA[[i]] < dCACB[[i]]){cCBCA <- cCBCA+1}
+ if(dCBCB[[i]] > dCBCB[[i]]){bCBCB <- bCBCB+1}
+ if(dCBCB[[i]] < dCBCB[[i]]){cCBCB <- cCBCB+1}
+ if(dCBCC[[i]] > dCCCB[[i]]){bCBCC <- bCBCC+1}
+ if(dCBCC[[i]] < dCCCB[[i]]){cCBCC <- cCBCC+1}
+ if(dCBCD[[i]] > dCDCB[[i]]){bCBCD <- bCBCD+1}
+ if(dCBCD[[i]] < dCDCB[[i]]){cCBCD <- cCBCD+1}
+ if(dCBCE[[i]] > dCECB[[i]]){bCBCE <- bCBCE+1}
+ if(dCBCE[[i]] < dCECB[[i]]){cCBCE <- cCBCE+1}
+ if(dCBCF[[i]] > dCFCB[[i]]){bCBCF <- bCBCF+1}
+ if(dCBCF[[i]] < dCFCB[[i]]){cCBCF <- cCBCF+1}
+ if(dCBCG[[i]] > dCGCB[[i]]){bCBCG <- bCBCG+1}
+ if(dCBCG[[i]] < dCGCB[[i]]){cCBCG <- cCBCG+1}
+ if(dCBCH[[i]] > dCHCB[[i]]){bCBCH <- bCBCH+1}
+ if(dCBCH[[i]] < dCHCB[[i]]){cCBCH <- cCBCH+1}
+ if(dCCAA[[i]] > dAACC[[i]]){bCCAA <- bCCAA+1}
+ if(dCCAA[[i]] < dAACC[[i]]){cCCAA <- cCCAA+1}
+ if(dCCAB[[i]] > dABCC[[i]]){bCCAB <- bCCAB+1}
+ if(dCCAB[[i]] < dABCC[[i]]){cCCAB <- cCCAB+1}
+ if(dCCAC[[i]] > dACCC[[i]]){bCCAC <- bCCAC+1}
+ if(dCCAC[[i]] < dACCC[[i]]){cCCAC <- cCCAC+1}
+ if(dCCAD[[i]] > dADCC[[i]]){bCCAD <- bCCAD+1}
+ if(dCCAD[[i]] < dADCC[[i]]){cCCAD <- cCCAD+1}
+ if(dCCAE[[i]] > dAECC[[i]]){bCCAE <- bCCAE+1}
+ if(dCCAE[[i]] < dAECC[[i]]){cCCAE <- cCCAE+1}
+ if(dCCAF[[i]] > dAFCC[[i]]){bCCAF <- bCCAF+1}
+ if(dCCAF[[i]] < dAFCC[[i]]){cCCAF <- cCCAF+1}
+ if(dCCAG[[i]] > dAGCC[[i]]){bCCAG <- bCCAG+1}
+ if(dCCAG[[i]] < dAGCC[[i]]){cCCAG <- cCCAG+1}
+ if(dCCAH[[i]] > dAHCC[[i]]){bCCAH <- bCCAH+1}
+ if(dCCAH[[i]] < dAHCC[[i]]){cCCAH <- cCCAH+1}
+ if(dCCBA[[i]] > dBACC[[i]]){bCCBA <- bCCBA+1}
+ if(dCCBA[[i]] < dBACC[[i]]){cCCBA <- cCCBA+1}
+ if(dCCBB[[i]] > dBBCC[[i]]){bCCBB <- bCCBB+1}
+ if(dCCBB[[i]] < dBBCC[[i]]){cCCBB <- cCCBB+1}
+ if(dCCBC[[i]] > dBCCC[[i]]){bCCBC <- bCCBC+1}
+ if(dCCBC[[i]] < dBCCC[[i]]){cCCBC <- cCCBC+1}
+ if(dCCBD[[i]] > dBDCC[[i]]){bCCBD <- bCCBD+1}
+ if(dCCBD[[i]] < dBDCC[[i]]){cCCBD <- cCCBD+1}
+ if(dCCBE[[i]] > dBECC[[i]]){bCCBE <- bCCBE+1}
+ if(dCCBE[[i]] < dBECC[[i]]){cCCBE <- cCCBE+1}
+ if(dCCBF[[i]] > dBFCC[[i]]){bCCBF <- bCCBF+1}
+ if(dCCBF[[i]] < dBFCC[[i]]){cCCBF <- cCCBF+1}
+ if(dCCBG[[i]] > dBGCC[[i]]){bCCBG <- bCCBG+1}
+ if(dCCBG[[i]] < dBGCC[[i]]){cCCBG <- cCCBG+1}
+ if(dCCBH[[i]] > dBHCC[[i]]){bCCBH <- bCCBH+1}
+ if(dCCBH[[i]] < dBHCC[[i]]){cCCBH <- cCCBH+1}
+ if(dCCCA[[i]] > dCACC[[i]]){bCCCA <- bCCCA+1}
+ if(dCCCA[[i]] < dCACC[[i]]){cCCCA <- cCCCA+1}
+ if(dCCCB[[i]] > dCBCC[[i]]){bCCCB <- bCCCB+1}
+ if(dCCCB[[i]] < dCBCC[[i]]){cCCCB <- cCCCB+1}
+ if(dCCCC[[i]] > dCCCC[[i]]){bCCCC <- bCCCC+1}
+ if(dCCCC[[i]] < dCCCC[[i]]){cCCCC <- cCCCC+1}
+ if(dCCCD[[i]] > dCDCC[[i]]){bCCCD <- bCCCD+1}
+ if(dCCCD[[i]] < dCDCC[[i]]){cCCCD <- cCCCD+1}
+ if(dCCCE[[i]] > dCECC[[i]]){bCCCE <- bCCCE+1}
+ if(dCCCE[[i]] < dCECC[[i]]){cCCCE <- cCCCE+1}
+ if(dCCCF[[i]] > dCFCC[[i]]){bCCCF <- bCCCF+1}
+ if(dCCCF[[i]] < dCFCC[[i]]){cCCCF <- cCCCF+1}
+ if(dCCCG[[i]] > dCGCC[[i]]){bCCCG <- bCCCG+1}
+ if(dCCCG[[i]] < dCGCC[[i]]){cCCCG <- cCCCG+1}
+ if(dCCCH[[i]] > dCHCC[[i]]){bCCCH <- bCCCH+1}
+ if(dCCCH[[i]] < dCHCC[[i]]){cCCCH <- cCCCH+1}
+ if(dCDAA[[i]] > dAACD[[i]]){bCDAA <- bCDAA+1}
+ if(dCDAA[[i]] < dAACD[[i]]){cCDAA <- cCDAA+1}
+ if(dCDAB[[i]] > dABCD[[i]]){bCDAB <- bCDAB+1}
+ if(dCDAB[[i]] < dABCD[[i]]){cCDAB <- cCDAB+1}
+ if(dCDAC[[i]] > dACCD[[i]]){bCDAC <- bCDAC+1}
+ if(dCDAC[[i]] < dACCD[[i]]){cCDAC <- cCDAC+1}
+ if(dCDAD[[i]] > dADCD[[i]]){bCDAD <- bCDAD+1}
+ if(dCDAD[[i]] < dADCD[[i]]){cCDAD <- cCDAD+1}
+ if(dCDAE[[i]] > dAECD[[i]]){bCDAE <- bCDAE+1}
+ if(dCDAE[[i]] < dAECD[[i]]){cCDAE <- cCDAE+1}
+ if(dCDAF[[i]] > dAFCD[[i]]){bCDAF <- bCDAF+1}
+ if(dCDAF[[i]] < dAFCD[[i]]){cCDAF <- cCDAF+1}
+ if(dCDAG[[i]] > dAGCD[[i]]){bCDAG <- bCDAG+1}
+ if(dCDAG[[i]] < dAGCD[[i]]){cCDAG <- cCDAG+1}
+ if(dCDAH[[i]] > dAHCD[[i]]){bCDAH <- bCDAH+1}
+ if(dCDAH[[i]] < dAHCD[[i]]){cCDAH <- cCDAH+1}
+ if(dCDBA[[i]] > dBACD[[i]]){bCDBA <- bCDBA+1}
+ if(dCDBA[[i]] < dBACD[[i]]){cCDBA <- cCDBA+1}
+ if(dCDBB[[i]] > dBBCD[[i]]){bCDBB <- bCDBB+1}
+ if(dCDBB[[i]] < dBBCD[[i]]){cCDBB <- cCDBB+1}
+ if(dCDBC[[i]] > dBCCD[[i]]){bCDBC <- bCDBC+1}
+ if(dCDBC[[i]] < dBCCD[[i]]){cCDBC <- cCDBC+1}
+ if(dCDBD[[i]] > dBDCD[[i]]){bCDBD <- bCDBD+1}
+ if(dCDBD[[i]] < dBDCD[[i]]){cCDBD <- cCDBD+1}
+ if(dCDBE[[i]] > dBECD[[i]]){bCDBE <- bCDBE+1}
+ if(dCDBE[[i]] < dBECD[[i]]){cCDBE <- cCDBE+1}
+ if(dCDBF[[i]] > dBFCD[[i]]){bCDBF <- bCDBF+1}
+ if(dCDBF[[i]] < dBFCD[[i]]){cCDBF <- cCDBF+1}
+ if(dCDBG[[i]] > dBGCD[[i]]){bCDBG <- bCDBG+1}
+ if(dCDBG[[i]] < dBGCD[[i]]){cCDBG <- cCDBG+1}
+ if(dCDBH[[i]] > dBHCD[[i]]){bCDBH <- bCDBH+1}
+ if(dCDBH[[i]] < dBHCD[[i]]){cCDBH <- cCDBH+1}
+ if(dCDCA[[i]] > dCACD[[i]]){bCDCA <- bCDCA+1}
+ if(dCDCA[[i]] < dCACD[[i]]){cCDCA <- cCDCA+1}
+ if(dCDCB[[i]] > dCBCD[[i]]){bCDCB <- bCDCB+1}
+ if(dCDCB[[i]] < dCBCD[[i]]){cCDCB <- cCDCB+1}
+ if(dCDCC[[i]] > dCCCD[[i]]){bCDCC <- bCDCC+1}
+ if(dCDCC[[i]] < dCCCD[[i]]){cCDCC <- cCDCC+1}
+ if(dCDCD[[i]] > dCDCD[[i]]){bCDCD <- bCDCD+1}
+ if(dCDCD[[i]] < dCDCD[[i]]){cCDCD <- cCDCD+1}
+ if(dCDCE[[i]] > dCECD[[i]]){bCDCE <- bCDCE+1}
+ if(dCDCE[[i]] < dCECD[[i]]){cCDCE <- cCDCE+1}
+ if(dCDCF[[i]] > dCFCD[[i]]){bCDCF <- bCDCF+1}
+ if(dCDCF[[i]] < dCFCD[[i]]){cCDCF <- cCDCF+1}
+ if(dCDCG[[i]] > dCGCD[[i]]){bCDCG <- bCDCG+1}
+ if(dCDCG[[i]] < dCGCD[[i]]){cCDCG <- cCDCG+1}
+ if(dCDCH[[i]] > dCHCD[[i]]){bCDCH <- bCDCH+1}
+ if(dCDCH[[i]] < dCHCD[[i]]){cCDCH <- cCDCH+1}
+ if(dCEAA[[i]] > dAACE[[i]]){bCEAA <- bCEAA+1}
+ if(dCEAA[[i]] < dAACE[[i]]){cCEAA <- cCEAA+1}
+ if(dCEAB[[i]] > dABCE[[i]]){bCEAB <- bCEAB+1}
+ if(dCEAB[[i]] < dABCE[[i]]){cCEAB <- cCEAB+1}
+ if(dCEAC[[i]] > dACCE[[i]]){bCEAC <- bCEAC+1}
+ if(dCEAC[[i]] < dACCE[[i]]){cCEAC <- cCEAC+1}
+ if(dCEAD[[i]] > dADCE[[i]]){bCEAD <- bCEAD+1}
+ if(dCEAD[[i]] < dADCE[[i]]){cCEAD <- cCEAD+1}
+ if(dCEAE[[i]] > dAECE[[i]]){bCEAE <- bCEAE+1}
+ if(dCEAE[[i]] < dAECE[[i]]){cCEAE <- cCEAE+1}
+ if(dCEAF[[i]] > dAFCE[[i]]){bCEAF <- bCEAF+1}
+ if(dCEAF[[i]] < dAFCE[[i]]){cCEAF <- cCEAF+1}
+ if(dCEAG[[i]] > dAGCE[[i]]){bCEAG <- bCEAG+1}
+ if(dCEAG[[i]] < dAGCE[[i]]){cCEAG <- cCEAG+1}
+ if(dCEAH[[i]] > dAHCE[[i]]){bCEAH <- bCEAH+1}
+ if(dCEAH[[i]] < dAHCE[[i]]){cCEAH <- cCEAH+1}
+ if(dCEBA[[i]] > dBACE[[i]]){bCEBA <- bCEBA+1}
+ if(dCEBA[[i]] < dBACE[[i]]){cCEBA <- cCEBA+1}
+ if(dCEBB[[i]] > dBBCE[[i]]){bCEBB <- bCEBB+1}
+ if(dCEBB[[i]] < dBBCE[[i]]){cCEBB <- cCEBB+1}
+ if(dCEBC[[i]] > dBCCE[[i]]){bCEBC <- bCEBC+1}
+ if(dCEBC[[i]] < dBCCE[[i]]){cCEBC <- cCEBC+1}
+ if(dCEBD[[i]] > dBDCE[[i]]){bCEBD <- bCEBD+1}
+ if(dCEBD[[i]] < dBDCE[[i]]){cCEBD <- cCEBD+1}
+ if(dCEBE[[i]] > dBECE[[i]]){bCEBE <- bCEBE+1}
+ if(dCEBE[[i]] < dBECE[[i]]){cCEBE <- cCEBE+1}
+ if(dCEBF[[i]] > dBFCE[[i]]){bCEBF <- bCEBF+1}
+ if(dCEBF[[i]] < dBFCE[[i]]){cCEBF <- cCEBF+1}
+ if(dCEBG[[i]] > dBGCE[[i]]){bCEBG <- bCEBG+1}
+ if(dCEBG[[i]] < dBGCE[[i]]){cCEBG <- cCEBG+1}
+ if(dCEBH[[i]] > dBHCE[[i]]){bCEBH <- bCEBH+1}
+ if(dCEBH[[i]] < dBHCE[[i]]){cCEBH <- cCEBH+1}
+ if(dCECA[[i]] > dCACE[[i]]){bCECA <- bCECA+1}
+ if(dCECA[[i]] < dCACE[[i]]){cCECA <- cCECA+1}
+ if(dCECB[[i]] > dCBCE[[i]]){bCECB <- bCECB+1}
+ if(dCECB[[i]] < dCBCE[[i]]){cCECB <- cCECB+1}
+ if(dCECC[[i]] > dCCCE[[i]]){bCECC <- bCECC+1}
+ if(dCECC[[i]] < dCCCE[[i]]){cCECC <- cCECC+1}
+ if(dCECD[[i]] > dCDCE[[i]]){bCECD <- bCECD+1}
+ if(dCECD[[i]] < dCDCE[[i]]){cCECD <- cCECD+1}
+ if(dCECE[[i]] > dCECE[[i]]){bCECE <- bCECE+1}
+ if(dCECE[[i]] < dCECE[[i]]){cCECE <- cCECE+1}
+ if(dCECF[[i]] > dCFCE[[i]]){bCECF <- bCECF+1}
+ if(dCECF[[i]] < dCFCE[[i]]){cCECF <- cCECF+1}
+ if(dCECG[[i]] > dCGCE[[i]]){bCECG <- bCECG+1}
+ if(dCECG[[i]] < dCGCE[[i]]){cCECG <- cCECG+1}
+ if(dCECH[[i]] > dCHCE[[i]]){bCECH <- bCECH+1}
+ if(dCECH[[i]] < dCHCE[[i]]){cCECH <- cCECH+1}
+ if(dCFAA[[i]] > dAACF[[i]]){bCFAA <- bCFAA+1}
+ if(dCFAA[[i]] < dAACF[[i]]){cCFAA <- cCFAA+1}
+ if(dCFAB[[i]] > dABCF[[i]]){bCFAB <- bCFAB+1}
+ if(dCFAB[[i]] < dABCF[[i]]){cCFAB <- cCFAB+1}
+ if(dCFAC[[i]] > dACCF[[i]]){bCFAC <- bCFAC+1}
+ if(dCFAC[[i]] < dACCF[[i]]){cCFAC <- cCFAC+1}
+ if(dCFAD[[i]] > dADCF[[i]]){bCFAD <- bCFAD+1}
+ if(dCFAD[[i]] < dADCF[[i]]){cCFAD <- cCFAD+1}
+ if(dCFAE[[i]] > dAECF[[i]]){bCFAE <- bCFAE+1}
+ if(dCFAE[[i]] < dAECF[[i]]){cCFAE <- cCFAE+1}
+ if(dCFAF[[i]] > dAFCF[[i]]){bCFAF <- bCFAF+1}
+ if(dCFAF[[i]] < dAFCF[[i]]){cCFAF <- cCFAF+1}
+ if(dCFAG[[i]] > dAGCF[[i]]){bCFAG <- bCFAG+1}
+ if(dCFAG[[i]] < dAGCF[[i]]){cCFAG <- cCFAG+1}
+ if(dCFAH[[i]] > dAHCF[[i]]){bCFAH <- bCFAH+1}
+ if(dCFAH[[i]] < dAHCF[[i]]){cCFAH <- cCFAH+1}
+ if(dCFBA[[i]] > dBACF[[i]]){bCFBA <- bCFBA+1}
+ if(dCFBA[[i]] < dBACF[[i]]){cCFBA <- cCFBA+1}
+ if(dCFBB[[i]] > dBBCF[[i]]){bCFBB <- bCFBB+1}
+ if(dCFBB[[i]] < dBBCF[[i]]){cCFBB <- cCFBB+1}
+ if(dCFBC[[i]] > dBCCF[[i]]){bCFBC <- bCFBC+1}
+ if(dCFBC[[i]] < dBCCF[[i]]){cCFBC <- cCFBC+1}
+ if(dCFBD[[i]] > dBDCF[[i]]){bCFBD <- bCFBD+1}
+ if(dCFBD[[i]] < dBDCF[[i]]){cCFBD <- cCFBD+1}
+ if(dCFBE[[i]] > dBECF[[i]]){bCFBE <- bCFBE+1}
+ if(dCFBE[[i]] < dBECF[[i]]){cCFBE <- cCFBE+1}
+ if(dCFBF[[i]] > dBFCF[[i]]){bCFBF <- bCFBF+1}
+ if(dCFBF[[i]] < dBFCF[[i]]){cCFBF <- cCFBF+1}
+ if(dCFBG[[i]] > dBGCF[[i]]){bCFBG <- bCFBG+1}
+ if(dCFBG[[i]] < dBGCF[[i]]){cCFBG <- cCFBG+1}
+ if(dCFBH[[i]] > dBHCF[[i]]){bCFBH <- bCFBH+1}
+ if(dCFBH[[i]] < dBHCF[[i]]){cCFBH <- cCFBH+1}
+ if(dCFCA[[i]] > dCACF[[i]]){bCFCA <- bCFCA+1}
+ if(dCFCA[[i]] < dCACF[[i]]){cCFCA <- cCFCA+1}
+ if(dCFCB[[i]] > dCBCF[[i]]){bCFCB <- bCFCB+1}
+ if(dCFCB[[i]] < dCBCF[[i]]){cCFCB <- cCFCB+1}
+ if(dCFCC[[i]] > dCCCF[[i]]){bCFCC <- bCFCC+1}
+ if(dCFCC[[i]] < dCCCF[[i]]){cCFCC <- cCFCC+1}
+ if(dCFCD[[i]] > dCDCF[[i]]){bCFCD <- bCFCD+1}
+ if(dCFCD[[i]] < dCDCF[[i]]){cCFCD <- cCFCD+1}
+ if(dCFCE[[i]] > dCECF[[i]]){bCFCE <- bCFCE+1}
+ if(dCFCE[[i]] < dCECF[[i]]){cCFCE <- cCFCE+1}
+ if(dCFCF[[i]] > dCFCF[[i]]){bCFCF <- bCFCF+1}
+ if(dCFCF[[i]] < dCFCF[[i]]){cCFCF <- cCFCF+1}
+ if(dCFCG[[i]] > dCGCF[[i]]){bCFCG <- bCFCG+1}
+ if(dCFCG[[i]] < dCGCF[[i]]){cCFCG <- cCFCG+1}
+ if(dCFCH[[i]] > dCHCF[[i]]){bCFCH <- bCFCH+1}
+ if(dCFCH[[i]] < dCHCF[[i]]){cCFCH <- cCFCH+1}
+ if(dCGAA[[i]] > dAACG[[i]]){bCGAA <- bCGAA+1}
+ if(dCGAA[[i]] < dAACG[[i]]){cCGAA <- cCGAA+1}
+ if(dCGAB[[i]] > dABCG[[i]]){bCGAB <- bCGAB+1}
+ if(dCGAB[[i]] < dABCG[[i]]){cCGAB <- cCGAB+1}
+ if(dCGAC[[i]] > dACCG[[i]]){bCGAC <- bCGAC+1}
+ if(dCGAC[[i]] < dACCG[[i]]){cCGAC <- cCGAC+1}
+ if(dCGAD[[i]] > dADCG[[i]]){bCGAD <- bCGAD+1}
+ if(dCGAD[[i]] < dADCG[[i]]){cCGAD <- cCGAD+1}
+ if(dCGAE[[i]] > dAECG[[i]]){bCGAE <- bCGAE+1}
+ if(dCGAE[[i]] < dAECG[[i]]){cCGAE <- cCGAE+1}
+ if(dCGAF[[i]] > dAFCG[[i]]){bCGAF <- bCGAF+1}
+ if(dCGAF[[i]] < dAFCG[[i]]){cCGAF <- cCGAF+1}
+ if(dCGAG[[i]] > dAGCG[[i]]){bCGAG <- bCGAG+1}
+ if(dCGAG[[i]] < dAGCG[[i]]){cCGAG <- cCGAG+1}
+ if(dCGAH[[i]] > dAHCG[[i]]){bCGAH <- bCGAH+1}
+ if(dCGAH[[i]] < dAHCG[[i]]){cCGAH <- cCGAH+1}
+ if(dCGBA[[i]] > dBACG[[i]]){bCGBA <- bCGBA+1}
+ if(dCGBA[[i]] < dBACG[[i]]){cCGBA <- cCGBA+1}
+ if(dCGBB[[i]] > dBBCG[[i]]){bCGBB <- bCGBB+1}
+ if(dCGBB[[i]] < dBBCG[[i]]){cCGBB <- cCGBB+1}
+ if(dCGBC[[i]] > dBCCG[[i]]){bCGBC <- bCGBC+1}
+ if(dCGBC[[i]] < dBCCG[[i]]){cCGBC <- cCGBC+1}
+ if(dCGBD[[i]] > dBDCG[[i]]){bCGBD <- bCGBD+1}
+ if(dCGBD[[i]] < dBDCG[[i]]){cCGBD <- cCGBD+1}
+ if(dCGBE[[i]] > dBECG[[i]]){bCGBE <- bCGBE+1}
+ if(dCGBE[[i]] < dBECG[[i]]){cCGBE <- cCGBE+1}
+ if(dCGBF[[i]] > dBFCG[[i]]){bCGBF <- bCGBF+1}
+ if(dCGBF[[i]] < dBFCG[[i]]){cCGBF <- cCGBF+1}
+ if(dCGBG[[i]] > dBGCG[[i]]){bCGBG <- bCGBG+1}
+ if(dCGBG[[i]] < dBGCG[[i]]){cCGBG <- cCGBG+1}
+ if(dCGBH[[i]] > dBHCG[[i]]){bCGBH <- bCGBH+1}
+ if(dCGBH[[i]] < dBHCG[[i]]){cCGBH <- cCGBH+1}
+ if(dCGCA[[i]] > dCACG[[i]]){bCGCA <- bCGCA+1}
+ if(dCGCA[[i]] < dCACG[[i]]){cCGCA <- cCGCA+1}
+ if(dCGCB[[i]] > dCBCG[[i]]){bCGCB <- bCGCB+1}
+ if(dCGCB[[i]] < dCBCG[[i]]){cCGCB <- cCGCB+1}
+ if(dCGCC[[i]] > dCCCG[[i]]){bCGCC <- bCGCC+1}
+ if(dCGCC[[i]] < dCCCG[[i]]){cCGCC <- cCGCC+1}
+ if(dCGCD[[i]] > dCDCG[[i]]){bCGCD <- bCGCD+1}
+ if(dCGCD[[i]] < dCDCG[[i]]){cCGCD <- cCGCD+1}
+ if(dCGCE[[i]] > dCECG[[i]]){bCGCE <- bCGCE+1}
+ if(dCGCE[[i]] < dCECG[[i]]){cCGCE <- cCGCE+1}
+ if(dCGCF[[i]] > dCFCG[[i]]){bCGCF <- bCGCF+1}
+ if(dCGCF[[i]] < dCFCG[[i]]){cCGCF <- cCGCF+1}
+ if(dCGCG[[i]] > dCGCG[[i]]){bCGCG <- bCGCG+1}
+ if(dCGCG[[i]] < dCGCG[[i]]){cCGCG <- cCGCG+1}
+ if(dCGCH[[i]] > dCHCG[[i]]){bCGCH <- bCGCH+1}
+ if(dCGCH[[i]] < dCHCG[[i]]){cCGCH <- cCGCH+1}
+ if(dCHAA[[i]] > dAACH[[i]]){bCHAA <- bCHAA+1}
+ if(dCHAA[[i]] < dAACH[[i]]){cCHAA <- cCHAA+1}
+ if(dCHAB[[i]] > dABCH[[i]]){bCHAB <- bCHAB+1}
+ if(dCHAB[[i]] < dABCH[[i]]){cCHAB <- cCHAB+1}
+ if(dCHAC[[i]] > dACCH[[i]]){bCHAC <- bCHAC+1}
+ if(dCHAC[[i]] < dACCH[[i]]){cCHAC <- cCHAC+1}
+ if(dCHAD[[i]] > dADCH[[i]]){bCHAD <- bCHAD+1}
+ if(dCHAD[[i]] < dADCH[[i]]){cCHAD <- cCHAD+1}
+ if(dCHAE[[i]] > dAECH[[i]]){bCHAE <- bCHAE+1}
+ if(dCHAE[[i]] < dAECH[[i]]){cCHAE <- cCHAE+1}
+ if(dCHAF[[i]] > dAFCH[[i]]){bCHAF <- bCHAF+1}
+ if(dCHAF[[i]] < dAFCH[[i]]){cCHAF <- cCHAF+1}
+ if(dCHAG[[i]] > dAGCH[[i]]){bCHAG <- bCHAG+1}
+ if(dCHAG[[i]] < dAGCH[[i]]){cCHAG <- cCHAG+1}
+ if(dCHAH[[i]] > dAHCH[[i]]){bCHAH <- bCHAH+1}
+ if(dCHAH[[i]] < dAHCH[[i]]){cCHAH <- cCHAH+1}
+ if(dCHBA[[i]] > dBACH[[i]]){bCHBA <- bCHBA+1}
+ if(dCHBA[[i]] < dBACH[[i]]){cCHBA <- cCHBA+1}
+ if(dCHBB[[i]] > dBBCH[[i]]){bCHBB <- bCHBB+1}
+ if(dCHBB[[i]] < dBBCH[[i]]){cCHBB <- cCHBB+1}
+ if(dCHBC[[i]] > dBCCH[[i]]){bCHBC <- bCHBC+1}
+ if(dCHBC[[i]] < dBCCH[[i]]){cCHBC <- cCHBC+1}
+ if(dCHBD[[i]] > dBDCH[[i]]){bCHBD <- bCHBD+1}
+ if(dCHBD[[i]] < dBDCH[[i]]){cCHBD <- cCHBD+1}
+ if(dCHBE[[i]] > dBECH[[i]]){bCHBE <- bCHBE+1}
+ if(dCHBE[[i]] < dBECH[[i]]){cCHBE <- cCHBE+1}
+ if(dCHBF[[i]] > dBFCH[[i]]){bCHBF <- bCHBF+1}
+ if(dCHBF[[i]] < dBFCH[[i]]){cCHBF <- cCHBF+1}
+ if(dCHBG[[i]] > dBGCH[[i]]){bCHBG <- bCHBG+1}
+ if(dCHBG[[i]] < dBGCH[[i]]){cCHBG <- cCHBG+1}
+ if(dCHBH[[i]] > dBHCH[[i]]){bCHBH <- bCHBH+1}
+ if(dCHBH[[i]] < dBHCH[[i]]){cCHBH <- cCHBH+1}
+ if(dCHCA[[i]] > dCACH[[i]]){bCHCA <- bCHCA+1}
+ if(dCHCA[[i]] < dCACH[[i]]){cCHCA <- cCHCA+1}
+ if(dCHCB[[i]] > dCBCH[[i]]){bCHCB <- bCHCB+1}
+ if(dCHCB[[i]] < dCBCH[[i]]){cCHCB <- cCHCB+1}
+ if(dCHCC[[i]] > dCCCH[[i]]){bCHCC <- bCHCC+1}
+ if(dCHCC[[i]] < dCCCH[[i]]){cCHCC <- cCHCC+1}
+ if(dCHCD[[i]] > dCDCH[[i]]){bCHCD <- bCHCD+1}
+ if(dCHCD[[i]] < dCDCH[[i]]){cCHCD <- cCHCD+1}
+ if(dCHCE[[i]] > dCECH[[i]]){bCHCE <- bCHCE+1}
+ if(dCHCE[[i]] < dCECH[[i]]){cCHCE <- cCHCE+1}
+ if(dCHCF[[i]] > dCFCH[[i]]){bCHCF <- bCHCF+1}
+ if(dCHCF[[i]] < dCFCH[[i]]){cCHCF <- cCHCF+1}
+ if(dCHCG[[i]] > dCGCH[[i]]){bCHCG <- bCHCG+1}
+ if(dCHCG[[i]] < dCGCH[[i]]){cCHCG <- cCHCG+1}
+ if(dCHCH[[i]] > dCHCH[[i]]){bCHCH <- bCHCH+1}
+ if(dCHCH[[i]] < dCHCH[[i]]){cCHCH <- cCHCH+1}
+ }
> 
> 
> MNAAAA <- ((bAAAA - cAAAA)^2 / (bAAAA + cAAAA))
> MNAAAA
[1] NaN
> dchisq(MNAAAA, df=1)
[1] NaN
> MNAAAB <- ((bAAAB - cAAAB)^2 / (bAAAB + cAAAB))
> MNAAAB
[1] 8
> dchisq(MNAAAB, df=1)
[1] 0.002583373
> MNAAAC <- ((bAAAC - cAAAC)^2 / (bAAAC + cAAAC))
> MNAAAC
[1] 9
> dchisq(MNAAAC, df=1)
[1] 0.001477283
> MNAAAD <- ((bAAAD - cAAAD)^2 / (bAAAD + cAAAD))
> MNAAAD
[1] 10
> dchisq(MNAAAD, df=1)
[1] 0.0008500367
> MNAAAE <- ((bAAAE - cAAAE)^2 / (bAAAE + cAAAE))
> MNAAAE
[1] 10
> dchisq(MNAAAE, df=1)
[1] 0.0008500367
> MNAAAF <- ((bAAAF - cAAAF)^2 / (bAAAF + cAAAF))
> MNAAAF
[1] 2
> dchisq(MNAAAF, df=1)
[1] 0.1037769
> MNAAAG <- ((bAAAG - cAAAG)^2 / (bAAAG + cAAAG))
> MNAAAG
[1] 5
> dchisq(MNAAAG, df=1)
[1] 0.01464498
> MNAAAH <- ((bAAAH - cAAAH)^2 / (bAAAH + cAAAH))
> MNAAAH
[1] 8
> dchisq(MNAAAH, df=1)
[1] 0.002583373
> MNAABA <- ((bAABA - cAABA)^2 / (bAABA + cAABA))
> MNAABA
[1] 3
> dchisq(MNAABA, df=1)
[1] 0.05139344
> MNAABB <- ((bAABB - cAABB)^2 / (bAABB + cAABB))
> MNAABB
[1] 9
> dchisq(MNAABB, df=1)
[1] 0.001477283
> MNAABC <- ((bAABC - cAABC)^2 / (bAABC + cAABC))
> MNAABC
[1] 10
> dchisq(MNAABC, df=1)
[1] 0.0008500367
> MNAABD <- ((bAABD - cAABD)^2 / (bAABD + cAABD))
> MNAABD
[1] 10
> dchisq(MNAABD, df=1)
[1] 0.0008500367
> MNAABE <- ((bAABE - cAABE)^2 / (bAABE + cAABE))
> MNAABE
[1] 10
> dchisq(MNAABE, df=1)
[1] 0.0008500367
> MNAABF <- ((bAABF - cAABF)^2 / (bAABF + cAABF))
> MNAABF
[1] 9
> dchisq(MNAABF, df=1)
[1] 0.001477283
> MNAABG <- ((bAABG - cAABG)^2 / (bAABG + cAABG))
> MNAABG
[1] 10
> dchisq(MNAABG, df=1)
[1] 0.0008500367
> MNAABH <- ((bAABH - cAABH)^2 / (bAABH + cAABH))
> MNAABH
[1] 9
> dchisq(MNAABH, df=1)
[1] 0.001477283
> MNAACA <- ((bAACA - cAACA)^2 / (bAACA + cAACA))
> MNAACA
[1] 1
> dchisq(MNAACA, df=1)
[1] 0.2419707
> MNAACB <- ((bAACB - cAACB)^2 / (bAACB + cAACB))
> MNAACB
[1] 7
> dchisq(MNAACB, df=1)
[1] 0.004553343
> MNAACC <- ((bAACC - cAACC)^2 / (bAACC + cAACC))
> MNAACC
[1] 8
> dchisq(MNAACC, df=1)
[1] 0.002583373
> MNAACD <- ((bAACD - cAACD)^2 / (bAACD + cAACD))
> MNAACD
[1] 10
> dchisq(MNAACD, df=1)
[1] 0.0008500367
> MNAACE <- ((bAACE - cAACE)^2 / (bAACE + cAACE))
> MNAACE
[1] 10
> dchisq(MNAACE, df=1)
[1] 0.0008500367
> MNAACF <- ((bAACF - cAACF)^2 / (bAACF + cAACF))
> MNAACF
[1] 5
> dchisq(MNAACF, df=1)
[1] 0.01464498
> MNAACG <- ((bAACG - cAACG)^2 / (bAACG + cAACG))
> MNAACG
[1] 7
> dchisq(MNAACG, df=1)
[1] 0.004553343
> MNAACH <- ((bAACH - cAACH)^2 / (bAACH + cAACH))
> MNAACH
[1] 0
> dchisq(MNAACH, df=1)
[1] Inf
> MNABAA <- ((bABAA - cABAA)^2 / (bABAA + cABAA))
> MNABAA
[1] 8
> dchisq(MNABAA, df=1)
[1] 0.002583373
> MNABAB <- ((bABAB - cABAB)^2 / (bABAB + cABAB))
> MNABAB
[1] NaN
> dchisq(MNABAB, df=1)
[1] NaN
> MNABAC <- ((bABAC - cABAC)^2 / (bABAC + cABAC))
> MNABAC
[1] 2.666667
> dchisq(MNABAC, df=1)
[1] 0.06439711
> MNABAD <- ((bABAD - cABAD)^2 / (bABAD + cABAD))
> MNABAD
[1] 10
> dchisq(MNABAD, df=1)
[1] 0.0008500367
> MNABAE <- ((bABAE - cABAE)^2 / (bABAE + cABAE))
> MNABAE
[1] 10
> dchisq(MNABAE, df=1)
[1] 0.0008500367
> MNABAF <- ((bABAF - cABAF)^2 / (bABAF + cABAF))
> MNABAF
[1] 8
> dchisq(MNABAF, df=1)
[1] 0.002583373
> MNABAG <- ((bABAG - cABAG)^2 / (bABAG + cABAG))
> MNABAG
[1] 4
> dchisq(MNABAG, df=1)
[1] 0.02699548
> MNABAH <- ((bABAH - cABAH)^2 / (bABAH + cABAH))
> MNABAH
[1] 1.8
> dchisq(MNABAH, df=1)
[1] 0.1208951
> MNABBA <- ((bABBA - cABBA)^2 / (bABBA + cABBA))
> MNABBA
[1] 7
> dchisq(MNABBA, df=1)
[1] 0.004553343
> MNABBB <- ((bABBB - cABBB)^2 / (bABBB + cABBB))
> MNABBB
[1] 1.8
> dchisq(MNABBB, df=1)
[1] 0.1208951
> MNABBC <- ((bABBC - cABBC)^2 / (bABBC + cABBC))
> MNABBC
[1] 9
> dchisq(MNABBC, df=1)
[1] 0.001477283
> MNABBD <- ((bABBD - cABBD)^2 / (bABBD + cABBD))
> MNABBD
[1] 10
> dchisq(MNABBD, df=1)
[1] 0.0008500367
> MNABBE <- ((bABBE - cABBE)^2 / (bABBE + cABBE))
> MNABBE
[1] 10
> dchisq(MNABBE, df=1)
[1] 0.0008500367
> MNABBF <- ((bABBF - cABBF)^2 / (bABBF + cABBF))
> MNABBF
[1] 5
> dchisq(MNABBF, df=1)
[1] 0.01464498
> MNABBG <- ((bABBG - cABBG)^2 / (bABBG + cABBG))
> MNABBG
[1] 7
> dchisq(MNABBG, df=1)
[1] 0.004553343
> MNABBH <- ((bABBH - cABBH)^2 / (bABBH + cABBH))
> MNABBH
[1] 8
> dchisq(MNABBH, df=1)
[1] 0.002583373
> MNABCA <- ((bABCA - cABCA)^2 / (bABCA + cABCA))
> MNABCA
[1] 8
> dchisq(MNABCA, df=1)
[1] 0.002583373
> MNABCB <- ((bABCB - cABCB)^2 / (bABCB + cABCB))
> MNABCB
[1] 2.666667
> dchisq(MNABCB, df=1)
[1] 0.06439711
> MNABCC <- ((bABCC - cABCC)^2 / (bABCC + cABCC))
> MNABCC
[1] 1.285714
> dchisq(MNABCC, df=1)
[1] 0.1849901
> MNABCD <- ((bABCD - cABCD)^2 / (bABCD + cABCD))
> MNABCD
[1] 10
> dchisq(MNABCD, df=1)
[1] 0.0008500367
> MNABCE <- ((bABCE - cABCE)^2 / (bABCE + cABCE))
> MNABCE
[1] 10
> dchisq(MNABCE, df=1)
[1] 0.0008500367
> MNABCF <- ((bABCF - cABCF)^2 / (bABCF + cABCF))
> MNABCF
[1] 8
> dchisq(MNABCF, df=1)
[1] 0.002583373
> MNABCG <- ((bABCG - cABCG)^2 / (bABCG + cABCG))
> MNABCG
[1] 9
> dchisq(MNABCG, df=1)
[1] 0.001477283
> MNABCH <- ((bABCH - cABCH)^2 / (bABCH + cABCH))
> MNABCH
[1] 8
> dchisq(MNABCH, df=1)
[1] 0.002583373
> MNACAA <- ((bACAA - cACAA)^2 / (bACAA + cACAA))
> MNACAA
[1] 9
> dchisq(MNACAA, df=1)
[1] 0.001477283
> MNACAB <- ((bACAB - cACAB)^2 / (bACAB + cACAB))
> MNACAB
[1] 2.666667
> dchisq(MNACAB, df=1)
[1] 0.06439711
> MNACAC <- ((bACAC - cACAC)^2 / (bACAC + cACAC))
> MNACAC
[1] NaN
> dchisq(MNACAC, df=1)
[1] NaN
> MNACAD <- ((bACAD - cACAD)^2 / (bACAD + cACAD))
> MNACAD
[1] 8
> dchisq(MNACAD, df=1)
[1] 0.002583373
> MNACAE <- ((bACAE - cACAE)^2 / (bACAE + cACAE))
> MNACAE
[1] 9
> dchisq(MNACAE, df=1)
[1] 0.001477283
> MNACAF <- ((bACAF - cACAF)^2 / (bACAF + cACAF))
> MNACAF
[1] 9
> dchisq(MNACAF, df=1)
[1] 0.001477283
> MNACAG <- ((bACAG - cACAG)^2 / (bACAG + cACAG))
> MNACAG
[1] 5
> dchisq(MNACAG, df=1)
[1] 0.01464498
> MNACAH <- ((bACAH - cACAH)^2 / (bACAH + cACAH))
> MNACAH
[1] 1
> dchisq(MNACAH, df=1)
[1] 0.2419707
> MNACBA <- ((bACBA - cACBA)^2 / (bACBA + cACBA))
> MNACBA
[1] 8
> dchisq(MNACBA, df=1)
[1] 0.002583373
> MNACBB <- ((bACBB - cACBB)^2 / (bACBB + cACBB))
> MNACBB
[1] 0
> dchisq(MNACBB, df=1)
[1] Inf
> MNACBC <- ((bACBC - cACBC)^2 / (bACBC + cACBC))
> MNACBC
[1] 4
> dchisq(MNACBC, df=1)
[1] 0.02699548
> MNACBD <- ((bACBD - cACBD)^2 / (bACBD + cACBD))
> MNACBD
[1] 10
> dchisq(MNACBD, df=1)
[1] 0.0008500367
> MNACBE <- ((bACBE - cACBE)^2 / (bACBE + cACBE))
> MNACBE
[1] 10
> dchisq(MNACBE, df=1)
[1] 0.0008500367
> MNACBF <- ((bACBF - cACBF)^2 / (bACBF + cACBF))
> MNACBF
[1] 0
> dchisq(MNACBF, df=1)
[1] Inf
> MNACBG <- ((bACBG - cACBG)^2 / (bACBG + cACBG))
> MNACBG
[1] 1
> dchisq(MNACBG, df=1)
[1] 0.2419707
> MNACBH <- ((bACBH - cACBH)^2 / (bACBH + cACBH))
> MNACBH
[1] 0
> dchisq(MNACBH, df=1)
[1] Inf
> MNACCA <- ((bACCA - cACCA)^2 / (bACCA + cACCA))
> MNACCA
[1] 9
> dchisq(MNACCA, df=1)
[1] 0.001477283
> MNACCB <- ((bACCB - cACCB)^2 / (bACCB + cACCB))
> MNACCB
[1] 6
> dchisq(MNACCB, df=1)
[1] 0.008108696
> MNACCC <- ((bACCC - cACCC)^2 / (bACCC + cACCC))
> MNACCC
[1] 1
> dchisq(MNACCC, df=1)
[1] 0.2419707
> MNACCD <- ((bACCD - cACCD)^2 / (bACCD + cACCD))
> MNACCD
[1] 9
> dchisq(MNACCD, df=1)
[1] 0.001477283
> MNACCE <- ((bACCE - cACCE)^2 / (bACCE + cACCE))
> MNACCE
[1] 9
> dchisq(MNACCE, df=1)
[1] 0.001477283
> MNACCF <- ((bACCF - cACCF)^2 / (bACCF + cACCF))
> MNACCF
[1] 9
> dchisq(MNACCF, df=1)
[1] 0.001477283
> MNACCG <- ((bACCG - cACCG)^2 / (bACCG + cACCG))
> MNACCG
[1] 10
> dchisq(MNACCG, df=1)
[1] 0.0008500367
> MNACCH <- ((bACCH - cACCH)^2 / (bACCH + cACCH))
> MNACCH
[1] 9
> dchisq(MNACCH, df=1)
[1] 0.001477283
> MNADAA <- ((bADAA - cADAA)^2 / (bADAA + cADAA))
> MNADAA
[1] 10
> dchisq(MNADAA, df=1)
[1] 0.0008500367
> MNADAB <- ((bADAB - cADAB)^2 / (bADAB + cADAB))
> MNADAB
[1] 10
> dchisq(MNADAB, df=1)
[1] 0.0008500367
> MNADAC <- ((bADAC - cADAC)^2 / (bADAC + cADAC))
> MNADAC
[1] 8
> dchisq(MNADAC, df=1)
[1] 0.002583373
> MNADAD <- ((bADAD - cADAD)^2 / (bADAD + cADAD))
> MNADAD
[1] NaN
> dchisq(MNADAD, df=1)
[1] NaN
> MNADAE <- ((bADAE - cADAE)^2 / (bADAE + cADAE))
> MNADAE
[1] 1
> dchisq(MNADAE, df=1)
[1] 0.2419707
> MNADAF <- ((bADAF - cADAF)^2 / (bADAF + cADAF))
> MNADAF
[1] 10
> dchisq(MNADAF, df=1)
[1] 0.0008500367
> MNADAG <- ((bADAG - cADAG)^2 / (bADAG + cADAG))
> MNADAG
[1] 9
> dchisq(MNADAG, df=1)
[1] 0.001477283
> MNADAH <- ((bADAH - cADAH)^2 / (bADAH + cADAH))
> MNADAH
[1] 10
> dchisq(MNADAH, df=1)
[1] 0.0008500367
> MNADBA <- ((bADBA - cADBA)^2 / (bADBA + cADBA))
> MNADBA
[1] 10
> dchisq(MNADBA, df=1)
[1] 0.0008500367
> MNADBB <- ((bADBB - cADBB)^2 / (bADBB + cADBB))
> MNADBB
[1] 10
> dchisq(MNADBB, df=1)
[1] 0.0008500367
> MNADBC <- ((bADBC - cADBC)^2 / (bADBC + cADBC))
> MNADBC
[1] 4
> dchisq(MNADBC, df=1)
[1] 0.02699548
> MNADBD <- ((bADBD - cADBD)^2 / (bADBD + cADBD))
> MNADBD
[1] 4
> dchisq(MNADBD, df=1)
[1] 0.02699548
> MNADBE <- ((bADBE - cADBE)^2 / (bADBE + cADBE))
> MNADBE
[1] 5
> dchisq(MNADBE, df=1)
[1] 0.01464498
> MNADBF <- ((bADBF - cADBF)^2 / (bADBF + cADBF))
> MNADBF
[1] 9
> dchisq(MNADBF, df=1)
[1] 0.001477283
> MNADBG <- ((bADBG - cADBG)^2 / (bADBG + cADBG))
> MNADBG
[1] 6
> dchisq(MNADBG, df=1)
[1] 0.008108696
> MNADBH <- ((bADBH - cADBH)^2 / (bADBH + cADBH))
> MNADBH
[1] 8
> dchisq(MNADBH, df=1)
[1] 0.002583373
> MNADCA <- ((bADCA - cADCA)^2 / (bADCA + cADCA))
> MNADCA
[1] 10
> dchisq(MNADCA, df=1)
[1] 0.0008500367
> MNADCB <- ((bADCB - cADCB)^2 / (bADCB + cADCB))
> MNADCB
[1] 10
> dchisq(MNADCB, df=1)
[1] 0.0008500367
> MNADCC <- ((bADCC - cADCC)^2 / (bADCC + cADCC))
> MNADCC
[1] 10
> dchisq(MNADCC, df=1)
[1] 0.0008500367
> MNADCD <- ((bADCD - cADCD)^2 / (bADCD + cADCD))
> MNADCD
[1] 4
> dchisq(MNADCD, df=1)
[1] 0.02699548
> MNADCE <- ((bADCE - cADCE)^2 / (bADCE + cADCE))
> MNADCE
[1] 2
> dchisq(MNADCE, df=1)
[1] 0.1037769
> MNADCF <- ((bADCF - cADCF)^2 / (bADCF + cADCF))
> MNADCF
[1] 10
> dchisq(MNADCF, df=1)
[1] 0.0008500367
> MNADCG <- ((bADCG - cADCG)^2 / (bADCG + cADCG))
> MNADCG
[1] 10
> dchisq(MNADCG, df=1)
[1] 0.0008500367
> MNADCH <- ((bADCH - cADCH)^2 / (bADCH + cADCH))
> MNADCH
[1] 10
> dchisq(MNADCH, df=1)
[1] 0.0008500367
> MNAEAA <- ((bAEAA - cAEAA)^2 / (bAEAA + cAEAA))
> MNAEAA
[1] 10
> dchisq(MNAEAA, df=1)
[1] 0.0008500367
> MNAEAB <- ((bAEAB - cAEAB)^2 / (bAEAB + cAEAB))
> MNAEAB
[1] 10
> dchisq(MNAEAB, df=1)
[1] 0.0008500367
> MNAEAC <- ((bAEAC - cAEAC)^2 / (bAEAC + cAEAC))
> MNAEAC
[1] 9
> dchisq(MNAEAC, df=1)
[1] 0.001477283
> MNAEAD <- ((bAEAD - cAEAD)^2 / (bAEAD + cAEAD))
> MNAEAD
[1] 1
> dchisq(MNAEAD, df=1)
[1] 0.2419707
> MNAEAE <- ((bAEAE - cAEAE)^2 / (bAEAE + cAEAE))
> MNAEAE
[1] NaN
> dchisq(MNAEAE, df=1)
[1] NaN
> MNAEAF <- ((bAEAF - cAEAF)^2 / (bAEAF + cAEAF))
> MNAEAF
[1] 10
> dchisq(MNAEAF, df=1)
[1] 0.0008500367
> MNAEAG <- ((bAEAG - cAEAG)^2 / (bAEAG + cAEAG))
> MNAEAG
[1] 9
> dchisq(MNAEAG, df=1)
[1] 0.001477283
> MNAEAH <- ((bAEAH - cAEAH)^2 / (bAEAH + cAEAH))
> MNAEAH
[1] 10
> dchisq(MNAEAH, df=1)
[1] 0.0008500367
> MNAEBA <- ((bAEBA - cAEBA)^2 / (bAEBA + cAEBA))
> MNAEBA
[1] 10
> dchisq(MNAEBA, df=1)
[1] 0.0008500367
> MNAEBB <- ((bAEBB - cAEBB)^2 / (bAEBB + cAEBB))
> MNAEBB
[1] 10
> dchisq(MNAEBB, df=1)
[1] 0.0008500367
> MNAEBC <- ((bAEBC - cAEBC)^2 / (bAEBC + cAEBC))
> MNAEBC
[1] 3
> dchisq(MNAEBC, df=1)
[1] 0.05139344
> MNAEBD <- ((bAEBD - cAEBD)^2 / (bAEBD + cAEBD))
> MNAEBD
[1] 6
> dchisq(MNAEBD, df=1)
[1] 0.008108696
> MNAEBE <- ((bAEBE - cAEBE)^2 / (bAEBE + cAEBE))
> MNAEBE
[1] 4
> dchisq(MNAEBE, df=1)
[1] 0.02699548
> MNAEBF <- ((bAEBF - cAEBF)^2 / (bAEBF + cAEBF))
> MNAEBF
[1] 10
> dchisq(MNAEBF, df=1)
[1] 0.0008500367
> MNAEBG <- ((bAEBG - cAEBG)^2 / (bAEBG + cAEBG))
> MNAEBG
[1] 7
> dchisq(MNAEBG, df=1)
[1] 0.004553343
> MNAEBH <- ((bAEBH - cAEBH)^2 / (bAEBH + cAEBH))
> MNAEBH
[1] 8
> dchisq(MNAEBH, df=1)
[1] 0.002583373
> MNAECA <- ((bAECA - cAECA)^2 / (bAECA + cAECA))
> MNAECA
[1] 10
> dchisq(MNAECA, df=1)
[1] 0.0008500367
> MNAECB <- ((bAECB - cAECB)^2 / (bAECB + cAECB))
> MNAECB
[1] 10
> dchisq(MNAECB, df=1)
[1] 0.0008500367
> MNAECC <- ((bAECC - cAECC)^2 / (bAECC + cAECC))
> MNAECC
[1] 10
> dchisq(MNAECC, df=1)
[1] 0.0008500367
> MNAECD <- ((bAECD - cAECD)^2 / (bAECD + cAECD))
> MNAECD
[1] 3
> dchisq(MNAECD, df=1)
[1] 0.05139344
> MNAECE <- ((bAECE - cAECE)^2 / (bAECE + cAECE))
> MNAECE
[1] NaN
> dchisq(MNAECE, df=1)
[1] NaN
> MNAECF <- ((bAECF - cAECF)^2 / (bAECF + cAECF))
> MNAECF
[1] 10
> dchisq(MNAECF, df=1)
[1] 0.0008500367
> MNAECG <- ((bAECG - cAECG)^2 / (bAECG + cAECG))
> MNAECG
[1] 10
> dchisq(MNAECG, df=1)
[1] 0.0008500367
> MNAECH <- ((bAECH - cAECH)^2 / (bAECH + cAECH))
> MNAECH
[1] 10
> dchisq(MNAECH, df=1)
[1] 0.0008500367
> MNAFAA <- ((bAFAA - cAFAA)^2 / (bAFAA + cAFAA))
> MNAFAA
[1] 2
> dchisq(MNAFAA, df=1)
[1] 0.1037769
> MNAFAB <- ((bAFAB - cAFAB)^2 / (bAFAB + cAFAB))
> MNAFAB
[1] 8
> dchisq(MNAFAB, df=1)
[1] 0.002583373
> MNAFAC <- ((bAFAC - cAFAC)^2 / (bAFAC + cAFAC))
> MNAFAC
[1] 9
> dchisq(MNAFAC, df=1)
[1] 0.001477283
> MNAFAD <- ((bAFAD - cAFAD)^2 / (bAFAD + cAFAD))
> MNAFAD
[1] 10
> dchisq(MNAFAD, df=1)
[1] 0.0008500367
> MNAFAE <- ((bAFAE - cAFAE)^2 / (bAFAE + cAFAE))
> MNAFAE
[1] 10
> dchisq(MNAFAE, df=1)
[1] 0.0008500367
> MNAFAF <- ((bAFAF - cAFAF)^2 / (bAFAF + cAFAF))
> MNAFAF
[1] NaN
> dchisq(MNAFAF, df=1)
[1] NaN
> MNAFAG <- ((bAFAG - cAFAG)^2 / (bAFAG + cAFAG))
> MNAFAG
[1] 6
> dchisq(MNAFAG, df=1)
[1] 0.008108696
> MNAFAH <- ((bAFAH - cAFAH)^2 / (bAFAH + cAFAH))
> MNAFAH
[1] 7
> dchisq(MNAFAH, df=1)
[1] 0.004553343
> MNAFBA <- ((bAFBA - cAFBA)^2 / (bAFBA + cAFBA))
> MNAFBA
[1] 6
> dchisq(MNAFBA, df=1)
[1] 0.008108696
> MNAFBB <- ((bAFBB - cAFBB)^2 / (bAFBB + cAFBB))
> MNAFBB
[1] 8
> dchisq(MNAFBB, df=1)
[1] 0.002583373
> MNAFBC <- ((bAFBC - cAFBC)^2 / (bAFBC + cAFBC))
> MNAFBC
[1] 10
> dchisq(MNAFBC, df=1)
[1] 0.0008500367
> MNAFBD <- ((bAFBD - cAFBD)^2 / (bAFBD + cAFBD))
> MNAFBD
[1] 10
> dchisq(MNAFBD, df=1)
[1] 0.0008500367
> MNAFBE <- ((bAFBE - cAFBE)^2 / (bAFBE + cAFBE))
> MNAFBE
[1] 10
> dchisq(MNAFBE, df=1)
[1] 0.0008500367
> MNAFBF <- ((bAFBF - cAFBF)^2 / (bAFBF + cAFBF))
> MNAFBF
[1] 9
> dchisq(MNAFBF, df=1)
[1] 0.001477283
> MNAFBG <- ((bAFBG - cAFBG)^2 / (bAFBG + cAFBG))
> MNAFBG
[1] 10
> dchisq(MNAFBG, df=1)
[1] 0.0008500367
> MNAFBH <- ((bAFBH - cAFBH)^2 / (bAFBH + cAFBH))
> MNAFBH
[1] 10
> dchisq(MNAFBH, df=1)
[1] 0.0008500367
> MNAFCA <- ((bAFCA - cAFCA)^2 / (bAFCA + cAFCA))
> MNAFCA
[1] 2
> dchisq(MNAFCA, df=1)
[1] 0.1037769
> MNAFCB <- ((bAFCB - cAFCB)^2 / (bAFCB + cAFCB))
> MNAFCB
[1] 7
> dchisq(MNAFCB, df=1)
[1] 0.004553343
> MNAFCC <- ((bAFCC - cAFCC)^2 / (bAFCC + cAFCC))
> MNAFCC
[1] 8
> dchisq(MNAFCC, df=1)
[1] 0.002583373
> MNAFCD <- ((bAFCD - cAFCD)^2 / (bAFCD + cAFCD))
> MNAFCD
[1] 10
> dchisq(MNAFCD, df=1)
[1] 0.0008500367
> MNAFCE <- ((bAFCE - cAFCE)^2 / (bAFCE + cAFCE))
> MNAFCE
[1] 10
> dchisq(MNAFCE, df=1)
[1] 0.0008500367
> MNAFCF <- ((bAFCF - cAFCF)^2 / (bAFCF + cAFCF))
> MNAFCF
[1] 2
> dchisq(MNAFCF, df=1)
[1] 0.1037769
> MNAFCG <- ((bAFCG - cAFCG)^2 / (bAFCG + cAFCG))
> MNAFCG
[1] 5
> dchisq(MNAFCG, df=1)
[1] 0.01464498
> MNAFCH <- ((bAFCH - cAFCH)^2 / (bAFCH + cAFCH))
> MNAFCH
[1] 1
> dchisq(MNAFCH, df=1)
[1] 0.2419707
> MNAGAA <- ((bAGAA - cAGAA)^2 / (bAGAA + cAGAA))
> MNAGAA
[1] 5
> dchisq(MNAGAA, df=1)
[1] 0.01464498
> MNAGAB <- ((bAGAB - cAGAB)^2 / (bAGAB + cAGAB))
> MNAGAB
[1] 4
> dchisq(MNAGAB, df=1)
[1] 0.02699548
> MNAGAC <- ((bAGAC - cAGAC)^2 / (bAGAC + cAGAC))
> MNAGAC
[1] 5
> dchisq(MNAGAC, df=1)
[1] 0.01464498
> MNAGAD <- ((bAGAD - cAGAD)^2 / (bAGAD + cAGAD))
> MNAGAD
[1] 9
> dchisq(MNAGAD, df=1)
[1] 0.001477283
> MNAGAE <- ((bAGAE - cAGAE)^2 / (bAGAE + cAGAE))
> MNAGAE
[1] 9
> dchisq(MNAGAE, df=1)
[1] 0.001477283
> MNAGAF <- ((bAGAF - cAGAF)^2 / (bAGAF + cAGAF))
> MNAGAF
[1] 6
> dchisq(MNAGAF, df=1)
[1] 0.008108696
> MNAGAG <- ((bAGAG - cAGAG)^2 / (bAGAG + cAGAG))
> MNAGAG
[1] NaN
> dchisq(MNAGAG, df=1)
[1] NaN
> MNAGAH <- ((bAGAH - cAGAH)^2 / (bAGAH + cAGAH))
> MNAGAH
[1] 3.571429
> dchisq(MNAGAH, df=1)
[1] 0.03539674
> MNAGBA <- ((bAGBA - cAGBA)^2 / (bAGBA + cAGBA))
> MNAGBA
[1] 4
> dchisq(MNAGBA, df=1)
[1] 0.02699548
> MNAGBB <- ((bAGBB - cAGBB)^2 / (bAGBB + cAGBB))
> MNAGBB
[1] 4
> dchisq(MNAGBB, df=1)
[1] 0.02699548
> MNAGBC <- ((bAGBC - cAGBC)^2 / (bAGBC + cAGBC))
> MNAGBC
[1] 8
> dchisq(MNAGBC, df=1)
[1] 0.002583373
> MNAGBD <- ((bAGBD - cAGBD)^2 / (bAGBD + cAGBD))
> MNAGBD
[1] 10
> dchisq(MNAGBD, df=1)
[1] 0.0008500367
> MNAGBE <- ((bAGBE - cAGBE)^2 / (bAGBE + cAGBE))
> MNAGBE
[1] 9
> dchisq(MNAGBE, df=1)
[1] 0.001477283
> MNAGBF <- ((bAGBF - cAGBF)^2 / (bAGBF + cAGBF))
> MNAGBF
[1] 5
> dchisq(MNAGBF, df=1)
[1] 0.01464498
> MNAGBG <- ((bAGBG - cAGBG)^2 / (bAGBG + cAGBG))
> MNAGBG
[1] 6
> dchisq(MNAGBG, df=1)
[1] 0.008108696
> MNAGBH <- ((bAGBH - cAGBH)^2 / (bAGBH + cAGBH))
> MNAGBH
[1] 7
> dchisq(MNAGBH, df=1)
[1] 0.004553343
> MNAGCA <- ((bAGCA - cAGCA)^2 / (bAGCA + cAGCA))
> MNAGCA
[1] 6
> dchisq(MNAGCA, df=1)
[1] 0.008108696
> MNAGCB <- ((bAGCB - cAGCB)^2 / (bAGCB + cAGCB))
> MNAGCB
[1] 1
> dchisq(MNAGCB, df=1)
[1] 0.2419707
> MNAGCC <- ((bAGCC - cAGCC)^2 / (bAGCC + cAGCC))
> MNAGCC
[1] 5
> dchisq(MNAGCC, df=1)
[1] 0.01464498
> MNAGCD <- ((bAGCD - cAGCD)^2 / (bAGCD + cAGCD))
> MNAGCD
[1] 9
> dchisq(MNAGCD, df=1)
[1] 0.001477283
> MNAGCE <- ((bAGCE - cAGCE)^2 / (bAGCE + cAGCE))
> MNAGCE
[1] 9
> dchisq(MNAGCE, df=1)
[1] 0.001477283
> MNAGCF <- ((bAGCF - cAGCF)^2 / (bAGCF + cAGCF))
> MNAGCF
[1] 8
> dchisq(MNAGCF, df=1)
[1] 0.002583373
> MNAGCG <- ((bAGCG - cAGCG)^2 / (bAGCG + cAGCG))
> MNAGCG
[1] 9
> dchisq(MNAGCG, df=1)
[1] 0.001477283
> MNAGCH <- ((bAGCH - cAGCH)^2 / (bAGCH + cAGCH))
> MNAGCH
[1] 6
> dchisq(MNAGCH, df=1)
[1] 0.008108696
> MNAHAA <- ((bAHAA - cAHAA)^2 / (bAHAA + cAHAA))
> MNAHAA
[1] 8
> dchisq(MNAHAA, df=1)
[1] 0.002583373
> MNAHAB <- ((bAHAB - cAHAB)^2 / (bAHAB + cAHAB))
> MNAHAB
[1] 1.8
> dchisq(MNAHAB, df=1)
[1] 0.1208951
> MNAHAC <- ((bAHAC - cAHAC)^2 / (bAHAC + cAHAC))
> MNAHAC
[1] 1
> dchisq(MNAHAC, df=1)
[1] 0.2419707
> MNAHAD <- ((bAHAD - cAHAD)^2 / (bAHAD + cAHAD))
> MNAHAD
[1] 10
> dchisq(MNAHAD, df=1)
[1] 0.0008500367
> MNAHAE <- ((bAHAE - cAHAE)^2 / (bAHAE + cAHAE))
> MNAHAE
[1] 10
> dchisq(MNAHAE, df=1)
[1] 0.0008500367
> MNAHAF <- ((bAHAF - cAHAF)^2 / (bAHAF + cAHAF))
> MNAHAF
[1] 7
> dchisq(MNAHAF, df=1)
[1] 0.004553343
> MNAHAG <- ((bAHAG - cAHAG)^2 / (bAHAG + cAHAG))
> MNAHAG
[1] 3.571429
> dchisq(MNAHAG, df=1)
[1] 0.03539674
> MNAHAH <- ((bAHAH - cAHAH)^2 / (bAHAH + cAHAH))
> MNAHAH
[1] NaN
> dchisq(MNAHAH, df=1)
[1] NaN
> MNAHBA <- ((bAHBA - cAHBA)^2 / (bAHBA + cAHBA))
> MNAHBA
[1] 7
> dchisq(MNAHBA, df=1)
[1] 0.004553343
> MNAHBB <- ((bAHBB - cAHBB)^2 / (bAHBB + cAHBB))
> MNAHBB
[1] 1
> dchisq(MNAHBB, df=1)
[1] 0.2419707
> MNAHBC <- ((bAHBC - cAHBC)^2 / (bAHBC + cAHBC))
> MNAHBC
[1] 7
> dchisq(MNAHBC, df=1)
[1] 0.004553343
> MNAHBD <- ((bAHBD - cAHBD)^2 / (bAHBD + cAHBD))
> MNAHBD
[1] 10
> dchisq(MNAHBD, df=1)
[1] 0.0008500367
> MNAHBE <- ((bAHBE - cAHBE)^2 / (bAHBE + cAHBE))
> MNAHBE
[1] 10
> dchisq(MNAHBE, df=1)
[1] 0.0008500367
> MNAHBF <- ((bAHBF - cAHBF)^2 / (bAHBF + cAHBF))
> MNAHBF
[1] 4
> dchisq(MNAHBF, df=1)
[1] 0.02699548
> MNAHBG <- ((bAHBG - cAHBG)^2 / (bAHBG + cAHBG))
> MNAHBG
[1] 4
> dchisq(MNAHBG, df=1)
[1] 0.02699548
> MNAHBH <- ((bAHBH - cAHBH)^2 / (bAHBH + cAHBH))
> MNAHBH
[1] 4
> dchisq(MNAHBH, df=1)
[1] 0.02699548
> MNAHCA <- ((bAHCA - cAHCA)^2 / (bAHCA + cAHCA))
> MNAHCA
[1] 8
> dchisq(MNAHCA, df=1)
[1] 0.002583373
> MNAHCB <- ((bAHCB - cAHCB)^2 / (bAHCB + cAHCB))
> MNAHCB
[1] 2
> dchisq(MNAHCB, df=1)
[1] 0.1037769
> MNAHCC <- ((bAHCC - cAHCC)^2 / (bAHCC + cAHCC))
> MNAHCC
[1] 0.3333333
> dchisq(MNAHCC, df=1)
[1] 0.584909
> MNAHCD <- ((bAHCD - cAHCD)^2 / (bAHCD + cAHCD))
> MNAHCD
[1] 10
> dchisq(MNAHCD, df=1)
[1] 0.0008500367
> MNAHCE <- ((bAHCE - cAHCE)^2 / (bAHCE + cAHCE))
> MNAHCE
[1] 10
> dchisq(MNAHCE, df=1)
[1] 0.0008500367
> MNAHCF <- ((bAHCF - cAHCF)^2 / (bAHCF + cAHCF))
> MNAHCF
[1] 8
> dchisq(MNAHCF, df=1)
[1] 0.002583373
> MNAHCG <- ((bAHCG - cAHCG)^2 / (bAHCG + cAHCG))
> MNAHCG
[1] 10
> dchisq(MNAHCG, df=1)
[1] 0.0008500367
> MNAHCH <- ((bAHCH - cAHCH)^2 / (bAHCH + cAHCH))
> MNAHCH
[1] 8
> dchisq(MNAHCH, df=1)
[1] 0.002583373
> MNBAAA <- ((bBAAA - cBAAA)^2 / (bBAAA + cBAAA))
> MNBAAA
[1] 3
> dchisq(MNBAAA, df=1)
[1] 0.05139344
> MNBAAB <- ((bBAAB - cBAAB)^2 / (bBAAB + cBAAB))
> MNBAAB
[1] 7
> dchisq(MNBAAB, df=1)
[1] 0.004553343
> MNBAAC <- ((bBAAC - cBAAC)^2 / (bBAAC + cBAAC))
> MNBAAC
[1] 8
> dchisq(MNBAAC, df=1)
[1] 0.002583373
> MNBAAD <- ((bBAAD - cBAAD)^2 / (bBAAD + cBAAD))
> MNBAAD
[1] 10
> dchisq(MNBAAD, df=1)
[1] 0.0008500367
> MNBAAE <- ((bBAAE - cBAAE)^2 / (bBAAE + cBAAE))
> MNBAAE
[1] 10
> dchisq(MNBAAE, df=1)
[1] 0.0008500367
> MNBAAF <- ((bBAAF - cBAAF)^2 / (bBAAF + cBAAF))
> MNBAAF
[1] 6
> dchisq(MNBAAF, df=1)
[1] 0.008108696
> MNBAAG <- ((bBAAG - cBAAG)^2 / (bBAAG + cBAAG))
> MNBAAG
[1] 4
> dchisq(MNBAAG, df=1)
[1] 0.02699548
> MNBAAH <- ((bBAAH - cBAAH)^2 / (bBAAH + cBAAH))
> MNBAAH
[1] 7
> dchisq(MNBAAH, df=1)
[1] 0.004553343
> MNBABA <- ((bBABA - cBABA)^2 / (bBABA + cBABA))
> MNBABA
[1] NaN
> dchisq(MNBABA, df=1)
[1] NaN
> MNBABB <- ((bBABB - cBABB)^2 / (bBABB + cBABB))
> MNBABB
[1] 7
> dchisq(MNBABB, df=1)
[1] 0.004553343
> MNBABC <- ((bBABC - cBABC)^2 / (bBABC + cBABC))
> MNBABC
[1] 10
> dchisq(MNBABC, df=1)
[1] 0.0008500367
> MNBABD <- ((bBABD - cBABD)^2 / (bBABD + cBABD))
> MNBABD
[1] 10
> dchisq(MNBABD, df=1)
[1] 0.0008500367
> MNBABE <- ((bBABE - cBABE)^2 / (bBABE + cBABE))
> MNBABE
[1] 10
> dchisq(MNBABE, df=1)
[1] 0.0008500367
> MNBABF <- ((bBABF - cBABF)^2 / (bBABF + cBABF))
> MNBABF
[1] 8
> dchisq(MNBABF, df=1)
[1] 0.002583373
> MNBABG <- ((bBABG - cBABG)^2 / (bBABG + cBABG))
> MNBABG
[1] 9
> dchisq(MNBABG, df=1)
[1] 0.001477283
> MNBABH <- ((bBABH - cBABH)^2 / (bBABH + cBABH))
> MNBABH
[1] 8
> dchisq(MNBABH, df=1)
[1] 0.002583373
> MNBACA <- ((bBACA - cBACA)^2 / (bBACA + cBACA))
> MNBACA
[1] 4
> dchisq(MNBACA, df=1)
[1] 0.02699548
> MNBACB <- ((bBACB - cBACB)^2 / (bBACB + cBACB))
> MNBACB
[1] 7
> dchisq(MNBACB, df=1)
[1] 0.004553343
> MNBACC <- ((bBACC - cBACC)^2 / (bBACC + cBACC))
> MNBACC
[1] 7
> dchisq(MNBACC, df=1)
[1] 0.004553343
> MNBACD <- ((bBACD - cBACD)^2 / (bBACD + cBACD))
> MNBACD
[1] 10
> dchisq(MNBACD, df=1)
[1] 0.0008500367
> MNBACE <- ((bBACE - cBACE)^2 / (bBACE + cBACE))
> MNBACE
[1] 10
> dchisq(MNBACE, df=1)
[1] 0.0008500367
> MNBACF <- ((bBACF - cBACF)^2 / (bBACF + cBACF))
> MNBACF
[1] 7
> dchisq(MNBACF, df=1)
[1] 0.004553343
> MNBACG <- ((bBACG - cBACG)^2 / (bBACG + cBACG))
> MNBACG
[1] 8
> dchisq(MNBACG, df=1)
[1] 0.002583373
> MNBACH <- ((bBACH - cBACH)^2 / (bBACH + cBACH))
> MNBACH
[1] 4
> dchisq(MNBACH, df=1)
[1] 0.02699548
> MNBBAA <- ((bBBAA - cBBAA)^2 / (bBBAA + cBBAA))
> MNBBAA
[1] 9
> dchisq(MNBBAA, df=1)
[1] 0.001477283
> MNBBAB <- ((bBBAB - cBBAB)^2 / (bBBAB + cBBAB))
> MNBBAB
[1] 1.8
> dchisq(MNBBAB, df=1)
[1] 0.1208951
> MNBBAC <- ((bBBAC - cBBAC)^2 / (bBBAC + cBBAC))
> MNBBAC
[1] 0
> dchisq(MNBBAC, df=1)
[1] Inf
> MNBBAD <- ((bBBAD - cBBAD)^2 / (bBBAD + cBBAD))
> MNBBAD
[1] 10
> dchisq(MNBBAD, df=1)
[1] 0.0008500367
> MNBBAE <- ((bBBAE - cBBAE)^2 / (bBBAE + cBBAE))
> MNBBAE
[1] 10
> dchisq(MNBBAE, df=1)
[1] 0.0008500367
> MNBBAF <- ((bBBAF - cBBAF)^2 / (bBBAF + cBBAF))
> MNBBAF
[1] 8
> dchisq(MNBBAF, df=1)
[1] 0.002583373
> MNBBAG <- ((bBBAG - cBBAG)^2 / (bBBAG + cBBAG))
> MNBBAG
[1] 4
> dchisq(MNBBAG, df=1)
[1] 0.02699548
> MNBBAH <- ((bBBAH - cBBAH)^2 / (bBBAH + cBBAH))
> MNBBAH
[1] 1
> dchisq(MNBBAH, df=1)
[1] 0.2419707
> MNBBBA <- ((bBBBA - cBBBA)^2 / (bBBBA + cBBBA))
> MNBBBA
[1] 7
> dchisq(MNBBBA, df=1)
[1] 0.004553343
> MNBBBB <- ((bBBBB - cBBBB)^2 / (bBBBB + cBBBB))
> MNBBBB
[1] NaN
> dchisq(MNBBBB, df=1)
[1] NaN
> MNBBBC <- ((bBBBC - cBBBC)^2 / (bBBBC + cBBBC))
> MNBBBC
[1] 7
> dchisq(MNBBBC, df=1)
[1] 0.004553343
> MNBBBD <- ((bBBBD - cBBBD)^2 / (bBBBD + cBBBD))
> MNBBBD
[1] 10
> dchisq(MNBBBD, df=1)
[1] 0.0008500367
> MNBBBE <- ((bBBBE - cBBBE)^2 / (bBBBE + cBBBE))
> MNBBBE
[1] 10
> dchisq(MNBBBE, df=1)
[1] 0.0008500367
> MNBBBF <- ((bBBBF - cBBBF)^2 / (bBBBF + cBBBF))
> MNBBBF
[1] NaN
> dchisq(MNBBBF, df=1)
[1] NaN
> MNBBBG <- ((bBBBG - cBBBG)^2 / (bBBBG + cBBBG))
> MNBBBG
[1] 4
> dchisq(MNBBBG, df=1)
[1] 0.02699548
> MNBBBH <- ((bBBBH - cBBBH)^2 / (bBBBH + cBBBH))
> MNBBBH
[1] 3
> dchisq(MNBBBH, df=1)
[1] 0.05139344
> MNBBCA <- ((bBBCA - cBBCA)^2 / (bBBCA + cBBCA))
> MNBBCA
[1] 9
> dchisq(MNBBCA, df=1)
[1] 0.001477283
> MNBBCB <- ((bBBCB - cBBCB)^2 / (bBBCB + cBBCB))
> MNBBCB
[1] 4
> dchisq(MNBBCB, df=1)
[1] 0.02699548
> MNBBCC <- ((bBBCC - cBBCC)^2 / (bBBCC + cBBCC))
> MNBBCC
[1] 0
> dchisq(MNBBCC, df=1)
[1] Inf
> MNBBCD <- ((bBBCD - cBBCD)^2 / (bBBCD + cBBCD))
> MNBBCD
[1] 10
> dchisq(MNBBCD, df=1)
[1] 0.0008500367
> MNBBCE <- ((bBBCE - cBBCE)^2 / (bBBCE + cBBCE))
> MNBBCE
[1] 10
> dchisq(MNBBCE, df=1)
[1] 0.0008500367
> MNBBCF <- ((bBBCF - cBBCF)^2 / (bBBCF + cBBCF))
> MNBBCF
[1] 9
> dchisq(MNBBCF, df=1)
[1] 0.001477283
> MNBBCG <- ((bBBCG - cBBCG)^2 / (bBBCG + cBBCG))
> MNBBCG
[1] 9
> dchisq(MNBBCG, df=1)
[1] 0.001477283
> MNBBCH <- ((bBBCH - cBBCH)^2 / (bBBCH + cBBCH))
> MNBBCH
[1] 9
> dchisq(MNBBCH, df=1)
[1] 0.001477283
> MNBCAA <- ((bBCAA - cBCAA)^2 / (bBCAA + cBCAA))
> MNBCAA
[1] 10
> dchisq(MNBCAA, df=1)
[1] 0.0008500367
> MNBCAB <- ((bBCAB - cBCAB)^2 / (bBCAB + cBCAB))
> MNBCAB
[1] 9
> dchisq(MNBCAB, df=1)
[1] 0.001477283
> MNBCAC <- ((bBCAC - cBCAC)^2 / (bBCAC + cBCAC))
> MNBCAC
[1] 4
> dchisq(MNBCAC, df=1)
[1] 0.02699548
> MNBCAD <- ((bBCAD - cBCAD)^2 / (bBCAD + cBCAD))
> MNBCAD
[1] 4
> dchisq(MNBCAD, df=1)
[1] 0.02699548
> MNBCAE <- ((bBCAE - cBCAE)^2 / (bBCAE + cBCAE))
> MNBCAE
[1] 3
> dchisq(MNBCAE, df=1)
[1] 0.05139344
> MNBCAF <- ((bBCAF - cBCAF)^2 / (bBCAF + cBCAF))
> MNBCAF
[1] 10
> dchisq(MNBCAF, df=1)
[1] 0.0008500367
> MNBCAG <- ((bBCAG - cBCAG)^2 / (bBCAG + cBCAG))
> MNBCAG
[1] 8
> dchisq(MNBCAG, df=1)
[1] 0.002583373
> MNBCAH <- ((bBCAH - cBCAH)^2 / (bBCAH + cBCAH))
> MNBCAH
[1] 7
> dchisq(MNBCAH, df=1)
[1] 0.004553343
> MNBCBA <- ((bBCBA - cBCBA)^2 / (bBCBA + cBCBA))
> MNBCBA
[1] 10
> dchisq(MNBCBA, df=1)
[1] 0.0008500367
> MNBCBB <- ((bBCBB - cBCBB)^2 / (bBCBB + cBCBB))
> MNBCBB
[1] 7
> dchisq(MNBCBB, df=1)
[1] 0.004553343
> MNBCBC <- ((bBCBC - cBCBC)^2 / (bBCBC + cBCBC))
> MNBCBC
[1] NaN
> dchisq(MNBCBC, df=1)
[1] NaN
> MNBCBD <- ((bBCBD - cBCBD)^2 / (bBCBD + cBCBD))
> MNBCBD
[1] 10
> dchisq(MNBCBD, df=1)
[1] 0.0008500367
> MNBCBE <- ((bBCBE - cBCBE)^2 / (bBCBE + cBCBE))
> MNBCBE
[1] 5
> dchisq(MNBCBE, df=1)
[1] 0.01464498
> MNBCBF <- ((bBCBF - cBCBF)^2 / (bBCBF + cBCBF))
> MNBCBF
[1] 5
> dchisq(MNBCBF, df=1)
[1] 0.01464498
> MNBCBG <- ((bBCBG - cBCBG)^2 / (bBCBG + cBCBG))
> MNBCBG
[1] 3
> dchisq(MNBCBG, df=1)
[1] 0.05139344
> MNBCBH <- ((bBCBH - cBCBH)^2 / (bBCBH + cBCBH))
> MNBCBH
[1] 4
> dchisq(MNBCBH, df=1)
[1] 0.02699548
> MNBCCA <- ((bBCCA - cBCCA)^2 / (bBCCA + cBCCA))
> MNBCCA
[1] 10
> dchisq(MNBCCA, df=1)
[1] 0.0008500367
> MNBCCB <- ((bBCCB - cBCCB)^2 / (bBCCB + cBCCB))
> MNBCCB
[1] 10
> dchisq(MNBCCB, df=1)
[1] 0.0008500367
> MNBCCC <- ((bBCCC - cBCCC)^2 / (bBCCC + cBCCC))
> MNBCCC
[1] 7
> dchisq(MNBCCC, df=1)
[1] 0.004553343
> MNBCCD <- ((bBCCD - cBCCD)^2 / (bBCCD + cBCCD))
> MNBCCD
[1] 5
> dchisq(MNBCCD, df=1)
[1] 0.01464498
> MNBCCE <- ((bBCCE - cBCCE)^2 / (bBCCE + cBCCE))
> MNBCCE
[1] 4
> dchisq(MNBCCE, df=1)
[1] 0.02699548
> MNBCCF <- ((bBCCF - cBCCF)^2 / (bBCCF + cBCCF))
> MNBCCF
[1] 10
> dchisq(MNBCCF, df=1)
[1] 0.0008500367
> MNBCCG <- ((bBCCG - cBCCG)^2 / (bBCCG + cBCCG))
> MNBCCG
[1] 10
> dchisq(MNBCCG, df=1)
[1] 0.0008500367
> MNBCCH <- ((bBCCH - cBCCH)^2 / (bBCCH + cBCCH))
> MNBCCH
[1] 10
> dchisq(MNBCCH, df=1)
[1] 0.0008500367
> MNBDAA <- ((bBDAA - cBDAA)^2 / (bBDAA + cBDAA))
> MNBDAA
[1] 10
> dchisq(MNBDAA, df=1)
[1] 0.0008500367
> MNBDAB <- ((bBDAB - cBDAB)^2 / (bBDAB + cBDAB))
> MNBDAB
[1] 10
> dchisq(MNBDAB, df=1)
[1] 0.0008500367
> MNBDAC <- ((bBDAC - cBDAC)^2 / (bBDAC + cBDAC))
> MNBDAC
[1] 10
> dchisq(MNBDAC, df=1)
[1] 0.0008500367
> MNBDAD <- ((bBDAD - cBDAD)^2 / (bBDAD + cBDAD))
> MNBDAD
[1] 4
> dchisq(MNBDAD, df=1)
[1] 0.02699548
> MNBDAE <- ((bBDAE - cBDAE)^2 / (bBDAE + cBDAE))
> MNBDAE
[1] 6
> dchisq(MNBDAE, df=1)
[1] 0.008108696
> MNBDAF <- ((bBDAF - cBDAF)^2 / (bBDAF + cBDAF))
> MNBDAF
[1] 10
> dchisq(MNBDAF, df=1)
[1] 0.0008500367
> MNBDAG <- ((bBDAG - cBDAG)^2 / (bBDAG + cBDAG))
> MNBDAG
[1] 10
> dchisq(MNBDAG, df=1)
[1] 0.0008500367
> MNBDAH <- ((bBDAH - cBDAH)^2 / (bBDAH + cBDAH))
> MNBDAH
[1] 10
> dchisq(MNBDAH, df=1)
[1] 0.0008500367
> MNBDBA <- ((bBDBA - cBDBA)^2 / (bBDBA + cBDBA))
> MNBDBA
[1] 10
> dchisq(MNBDBA, df=1)
[1] 0.0008500367
> MNBDBB <- ((bBDBB - cBDBB)^2 / (bBDBB + cBDBB))
> MNBDBB
[1] 10
> dchisq(MNBDBB, df=1)
[1] 0.0008500367
> MNBDBC <- ((bBDBC - cBDBC)^2 / (bBDBC + cBDBC))
> MNBDBC
[1] 10
> dchisq(MNBDBC, df=1)
[1] 0.0008500367
> MNBDBD <- ((bBDBD - cBDBD)^2 / (bBDBD + cBDBD))
> MNBDBD
[1] NaN
> dchisq(MNBDBD, df=1)
[1] NaN
> MNBDBE <- ((bBDBE - cBDBE)^2 / (bBDBE + cBDBE))
> MNBDBE
[1] 1
> dchisq(MNBDBE, df=1)
[1] 0.2419707
> MNBDBF <- ((bBDBF - cBDBF)^2 / (bBDBF + cBDBF))
> MNBDBF
[1] 10
> dchisq(MNBDBF, df=1)
[1] 0.0008500367
> MNBDBG <- ((bBDBG - cBDBG)^2 / (bBDBG + cBDBG))
> MNBDBG
[1] 10
> dchisq(MNBDBG, df=1)
[1] 0.0008500367
> MNBDBH <- ((bBDBH - cBDBH)^2 / (bBDBH + cBDBH))
> MNBDBH
[1] 10
> dchisq(MNBDBH, df=1)
[1] 0.0008500367
> MNBDCA <- ((bBDCA - cBDCA)^2 / (bBDCA + cBDCA))
> MNBDCA
[1] 10
> dchisq(MNBDCA, df=1)
[1] 0.0008500367
> MNBDCB <- ((bBDCB - cBDCB)^2 / (bBDCB + cBDCB))
> MNBDCB
[1] 10
> dchisq(MNBDCB, df=1)
[1] 0.0008500367
> MNBDCC <- ((bBDCC - cBDCC)^2 / (bBDCC + cBDCC))
> MNBDCC
[1] 10
> dchisq(MNBDCC, df=1)
[1] 0.0008500367
> MNBDCD <- ((bBDCD - cBDCD)^2 / (bBDCD + cBDCD))
> MNBDCD
[1] 2
> dchisq(MNBDCD, df=1)
[1] 0.1037769
> MNBDCE <- ((bBDCE - cBDCE)^2 / (bBDCE + cBDCE))
> MNBDCE
[1] 4
> dchisq(MNBDCE, df=1)
[1] 0.02699548
> MNBDCF <- ((bBDCF - cBDCF)^2 / (bBDCF + cBDCF))
> MNBDCF
[1] 10
> dchisq(MNBDCF, df=1)
[1] 0.0008500367
> MNBDCG <- ((bBDCG - cBDCG)^2 / (bBDCG + cBDCG))
> MNBDCG
[1] 10
> dchisq(MNBDCG, df=1)
[1] 0.0008500367
> MNBDCH <- ((bBDCH - cBDCH)^2 / (bBDCH + cBDCH))
> MNBDCH
[1] 10
> dchisq(MNBDCH, df=1)
[1] 0.0008500367
> MNBEAA <- ((bBEAA - cBEAA)^2 / (bBEAA + cBEAA))
> MNBEAA
[1] 10
> dchisq(MNBEAA, df=1)
[1] 0.0008500367
> MNBEAB <- ((bBEAB - cBEAB)^2 / (bBEAB + cBEAB))
> MNBEAB
[1] 10
> dchisq(MNBEAB, df=1)
[1] 0.0008500367
> MNBEAC <- ((bBEAC - cBEAC)^2 / (bBEAC + cBEAC))
> MNBEAC
[1] 10
> dchisq(MNBEAC, df=1)
[1] 0.0008500367
> MNBEAD <- ((bBEAD - cBEAD)^2 / (bBEAD + cBEAD))
> MNBEAD
[1] 5
> dchisq(MNBEAD, df=1)
[1] 0.01464498
> MNBEAE <- ((bBEAE - cBEAE)^2 / (bBEAE + cBEAE))
> MNBEAE
[1] 4
> dchisq(MNBEAE, df=1)
[1] 0.02699548
> MNBEAF <- ((bBEAF - cBEAF)^2 / (bBEAF + cBEAF))
> MNBEAF
[1] 10
> dchisq(MNBEAF, df=1)
[1] 0.0008500367
> MNBEAG <- ((bBEAG - cBEAG)^2 / (bBEAG + cBEAG))
> MNBEAG
[1] 9
> dchisq(MNBEAG, df=1)
[1] 0.001477283
> MNBEAH <- ((bBEAH - cBEAH)^2 / (bBEAH + cBEAH))
> MNBEAH
[1] 10
> dchisq(MNBEAH, df=1)
[1] 0.0008500367
> MNBEBA <- ((bBEBA - cBEBA)^2 / (bBEBA + cBEBA))
> MNBEBA
[1] 10
> dchisq(MNBEBA, df=1)
[1] 0.0008500367
> MNBEBB <- ((bBEBB - cBEBB)^2 / (bBEBB + cBEBB))
> MNBEBB
[1] 10
> dchisq(MNBEBB, df=1)
[1] 0.0008500367
> MNBEBC <- ((bBEBC - cBEBC)^2 / (bBEBC + cBEBC))
> MNBEBC
[1] 5
> dchisq(MNBEBC, df=1)
[1] 0.01464498
> MNBEBD <- ((bBEBD - cBEBD)^2 / (bBEBD + cBEBD))
> MNBEBD
[1] 1
> dchisq(MNBEBD, df=1)
[1] 0.2419707
> MNBEBE <- ((bBEBE - cBEBE)^2 / (bBEBE + cBEBE))
> MNBEBE
[1] NaN
> dchisq(MNBEBE, df=1)
[1] NaN
> MNBEBF <- ((bBEBF - cBEBF)^2 / (bBEBF + cBEBF))
> MNBEBF
[1] 10
> dchisq(MNBEBF, df=1)
[1] 0.0008500367
> MNBEBG <- ((bBEBG - cBEBG)^2 / (bBEBG + cBEBG))
> MNBEBG
[1] 9
> dchisq(MNBEBG, df=1)
[1] 0.001477283
> MNBEBH <- ((bBEBH - cBEBH)^2 / (bBEBH + cBEBH))
> MNBEBH
[1] 10
> dchisq(MNBEBH, df=1)
[1] 0.0008500367
> MNBECA <- ((bBECA - cBECA)^2 / (bBECA + cBECA))
> MNBECA
[1] 10
> dchisq(MNBECA, df=1)
[1] 0.0008500367
> MNBECB <- ((bBECB - cBECB)^2 / (bBECB + cBECB))
> MNBECB
[1] 10
> dchisq(MNBECB, df=1)
[1] 0.0008500367
> MNBECC <- ((bBECC - cBECC)^2 / (bBECC + cBECC))
> MNBECC
[1] 10
> dchisq(MNBECC, df=1)
[1] 0.0008500367
> MNBECD <- ((bBECD - cBECD)^2 / (bBECD + cBECD))
> MNBECD
[1] 1
> dchisq(MNBECD, df=1)
[1] 0.2419707
> MNBECE <- ((bBECE - cBECE)^2 / (bBECE + cBECE))
> MNBECE
[1] 5
> dchisq(MNBECE, df=1)
[1] 0.01464498
> MNBECF <- ((bBECF - cBECF)^2 / (bBECF + cBECF))
> MNBECF
[1] 10
> dchisq(MNBECF, df=1)
[1] 0.0008500367
> MNBECG <- ((bBECG - cBECG)^2 / (bBECG + cBECG))
> MNBECG
[1] 10
> dchisq(MNBECG, df=1)
[1] 0.0008500367
> MNBECH <- ((bBECH - cBECH)^2 / (bBECH + cBECH))
> MNBECH
[1] 10
> dchisq(MNBECH, df=1)
[1] 0.0008500367
> MNBFAA <- ((bBFAA - cBFAA)^2 / (bBFAA + cBFAA))
> MNBFAA
[1] 9
> dchisq(MNBFAA, df=1)
[1] 0.001477283
> MNBFAB <- ((bBFAB - cBFAB)^2 / (bBFAB + cBFAB))
> MNBFAB
[1] 5
> dchisq(MNBFAB, df=1)
[1] 0.01464498
> MNBFAC <- ((bBFAC - cBFAC)^2 / (bBFAC + cBFAC))
> MNBFAC
[1] 0
> dchisq(MNBFAC, df=1)
[1] Inf
> MNBFAD <- ((bBFAD - cBFAD)^2 / (bBFAD + cBFAD))
> MNBFAD
[1] 9
> dchisq(MNBFAD, df=1)
[1] 0.001477283
> MNBFAE <- ((bBFAE - cBFAE)^2 / (bBFAE + cBFAE))
> MNBFAE
[1] 10
> dchisq(MNBFAE, df=1)
[1] 0.0008500367
> MNBFAF <- ((bBFAF - cBFAF)^2 / (bBFAF + cBFAF))
> MNBFAF
[1] 9
> dchisq(MNBFAF, df=1)
[1] 0.001477283
> MNBFAG <- ((bBFAG - cBFAG)^2 / (bBFAG + cBFAG))
> MNBFAG
[1] 5
> dchisq(MNBFAG, df=1)
[1] 0.01464498
> MNBFAH <- ((bBFAH - cBFAH)^2 / (bBFAH + cBFAH))
> MNBFAH
[1] 4
> dchisq(MNBFAH, df=1)
[1] 0.02699548
> MNBFBA <- ((bBFBA - cBFBA)^2 / (bBFBA + cBFBA))
> MNBFBA
[1] 8
> dchisq(MNBFBA, df=1)
[1] 0.002583373
> MNBFBB <- ((bBFBB - cBFBB)^2 / (bBFBB + cBFBB))
> MNBFBB
[1] NaN
> dchisq(MNBFBB, df=1)
[1] NaN
> MNBFBC <- ((bBFBC - cBFBC)^2 / (bBFBC + cBFBC))
> MNBFBC
[1] 5
> dchisq(MNBFBC, df=1)
[1] 0.01464498
> MNBFBD <- ((bBFBD - cBFBD)^2 / (bBFBD + cBFBD))
> MNBFBD
[1] 10
> dchisq(MNBFBD, df=1)
[1] 0.0008500367
> MNBFBE <- ((bBFBE - cBFBE)^2 / (bBFBE + cBFBE))
> MNBFBE
[1] 10
> dchisq(MNBFBE, df=1)
[1] 0.0008500367
> MNBFBF <- ((bBFBF - cBFBF)^2 / (bBFBF + cBFBF))
> MNBFBF
[1] NaN
> dchisq(MNBFBF, df=1)
[1] NaN
> MNBFBG <- ((bBFBG - cBFBG)^2 / (bBFBG + cBFBG))
> MNBFBG
[1] 3
> dchisq(MNBFBG, df=1)
[1] 0.05139344
> MNBFBH <- ((bBFBH - cBFBH)^2 / (bBFBH + cBFBH))
> MNBFBH
[1] NaN
> dchisq(MNBFBH, df=1)
[1] NaN
> MNBFCA <- ((bBFCA - cBFCA)^2 / (bBFCA + cBFCA))
> MNBFCA
[1] 9
> dchisq(MNBFCA, df=1)
[1] 0.001477283
> MNBFCB <- ((bBFCB - cBFCB)^2 / (bBFCB + cBFCB))
> MNBFCB
[1] 6
> dchisq(MNBFCB, df=1)
[1] 0.008108696
> MNBFCC <- ((bBFCC - cBFCC)^2 / (bBFCC + cBFCC))
> MNBFCC
[1] 1
> dchisq(MNBFCC, df=1)
[1] 0.2419707
> MNBFCD <- ((bBFCD - cBFCD)^2 / (bBFCD + cBFCD))
> MNBFCD
[1] 9
> dchisq(MNBFCD, df=1)
[1] 0.001477283
> MNBFCE <- ((bBFCE - cBFCE)^2 / (bBFCE + cBFCE))
> MNBFCE
[1] 10
> dchisq(MNBFCE, df=1)
[1] 0.0008500367
> MNBFCF <- ((bBFCF - cBFCF)^2 / (bBFCF + cBFCF))
> MNBFCF
[1] 9
> dchisq(MNBFCF, df=1)
[1] 0.001477283
> MNBFCG <- ((bBFCG - cBFCG)^2 / (bBFCG + cBFCG))
> MNBFCG
[1] 10
> dchisq(MNBFCG, df=1)
[1] 0.0008500367
> MNBFCH <- ((bBFCH - cBFCH)^2 / (bBFCH + cBFCH))
> MNBFCH
[1] 9
> dchisq(MNBFCH, df=1)
[1] 0.001477283
> MNBGAA <- ((bBGAA - cBGAA)^2 / (bBGAA + cBGAA))
> MNBGAA
[1] 10
> dchisq(MNBGAA, df=1)
[1] 0.0008500367
> MNBGAB <- ((bBGAB - cBGAB)^2 / (bBGAB + cBGAB))
> MNBGAB
[1] 7
> dchisq(MNBGAB, df=1)
[1] 0.004553343
> MNBGAC <- ((bBGAC - cBGAC)^2 / (bBGAC + cBGAC))
> MNBGAC
[1] 1
> dchisq(MNBGAC, df=1)
[1] 0.2419707
> MNBGAD <- ((bBGAD - cBGAD)^2 / (bBGAD + cBGAD))
> MNBGAD
[1] 6
> dchisq(MNBGAD, df=1)
[1] 0.008108696
> MNBGAE <- ((bBGAE - cBGAE)^2 / (bBGAE + cBGAE))
> MNBGAE
[1] 7
> dchisq(MNBGAE, df=1)
[1] 0.004553343
> MNBGAF <- ((bBGAF - cBGAF)^2 / (bBGAF + cBGAF))
> MNBGAF
[1] 10
> dchisq(MNBGAF, df=1)
[1] 0.0008500367
> MNBGAG <- ((bBGAG - cBGAG)^2 / (bBGAG + cBGAG))
> MNBGAG
[1] 6
> dchisq(MNBGAG, df=1)
[1] 0.008108696
> MNBGAH <- ((bBGAH - cBGAH)^2 / (bBGAH + cBGAH))
> MNBGAH
[1] 4
> dchisq(MNBGAH, df=1)
[1] 0.02699548
> MNBGBA <- ((bBGBA - cBGBA)^2 / (bBGBA + cBGBA))
> MNBGBA
[1] 9
> dchisq(MNBGBA, df=1)
[1] 0.001477283
> MNBGBB <- ((bBGBB - cBGBB)^2 / (bBGBB + cBGBB))
> MNBGBB
[1] 4
> dchisq(MNBGBB, df=1)
[1] 0.02699548
> MNBGBC <- ((bBGBC - cBGBC)^2 / (bBGBC + cBGBC))
> MNBGBC
[1] 3
> dchisq(MNBGBC, df=1)
[1] 0.05139344
> MNBGBD <- ((bBGBD - cBGBD)^2 / (bBGBD + cBGBD))
> MNBGBD
[1] 10
> dchisq(MNBGBD, df=1)
[1] 0.0008500367
> MNBGBE <- ((bBGBE - cBGBE)^2 / (bBGBE + cBGBE))
> MNBGBE
[1] 9
> dchisq(MNBGBE, df=1)
[1] 0.001477283
> MNBGBF <- ((bBGBF - cBGBF)^2 / (bBGBF + cBGBF))
> MNBGBF
[1] 3
> dchisq(MNBGBF, df=1)
[1] 0.05139344
> MNBGBG <- ((bBGBG - cBGBG)^2 / (bBGBG + cBGBG))
> MNBGBG
[1] NaN
> dchisq(MNBGBG, df=1)
[1] NaN
> MNBGBH <- ((bBGBH - cBGBH)^2 / (bBGBH + cBGBH))
> MNBGBH
[1] 1
> dchisq(MNBGBH, df=1)
[1] 0.2419707
> MNBGCA <- ((bBGCA - cBGCA)^2 / (bBGCA + cBGCA))
> MNBGCA
[1] 10
> dchisq(MNBGCA, df=1)
[1] 0.0008500367
> MNBGCB <- ((bBGCB - cBGCB)^2 / (bBGCB + cBGCB))
> MNBGCB
[1] 7
> dchisq(MNBGCB, df=1)
[1] 0.004553343
> MNBGCC <- ((bBGCC - cBGCC)^2 / (bBGCC + cBGCC))
> MNBGCC
[1] 3
> dchisq(MNBGCC, df=1)
[1] 0.05139344
> MNBGCD <- ((bBGCD - cBGCD)^2 / (bBGCD + cBGCD))
> MNBGCD
[1] 9
> dchisq(MNBGCD, df=1)
[1] 0.001477283
> MNBGCE <- ((bBGCE - cBGCE)^2 / (bBGCE + cBGCE))
> MNBGCE
[1] 8
> dchisq(MNBGCE, df=1)
[1] 0.002583373
> MNBGCF <- ((bBGCF - cBGCF)^2 / (bBGCF + cBGCF))
> MNBGCF
[1] 10
> dchisq(MNBGCF, df=1)
[1] 0.0008500367
> MNBGCG <- ((bBGCG - cBGCG)^2 / (bBGCG + cBGCG))
> MNBGCG
[1] 10
> dchisq(MNBGCG, df=1)
[1] 0.0008500367
> MNBGCH <- ((bBGCH - cBGCH)^2 / (bBGCH + cBGCH))
> MNBGCH
[1] 10
> dchisq(MNBGCH, df=1)
[1] 0.0008500367
> MNBHAA <- ((bBHAA - cBHAA)^2 / (bBHAA + cBHAA))
> MNBHAA
[1] 9
> dchisq(MNBHAA, df=1)
[1] 0.001477283
> MNBHAB <- ((bBHAB - cBHAB)^2 / (bBHAB + cBHAB))
> MNBHAB
[1] 8
> dchisq(MNBHAB, df=1)
[1] 0.002583373
> MNBHAC <- ((bBHAC - cBHAC)^2 / (bBHAC + cBHAC))
> MNBHAC
[1] 0
> dchisq(MNBHAC, df=1)
[1] Inf
> MNBHAD <- ((bBHAD - cBHAD)^2 / (bBHAD + cBHAD))
> MNBHAD
[1] 8
> dchisq(MNBHAD, df=1)
[1] 0.002583373
> MNBHAE <- ((bBHAE - cBHAE)^2 / (bBHAE + cBHAE))
> MNBHAE
[1] 8
> dchisq(MNBHAE, df=1)
[1] 0.002583373
> MNBHAF <- ((bBHAF - cBHAF)^2 / (bBHAF + cBHAF))
> MNBHAF
[1] 10
> dchisq(MNBHAF, df=1)
[1] 0.0008500367
> MNBHAG <- ((bBHAG - cBHAG)^2 / (bBHAG + cBHAG))
> MNBHAG
[1] 7
> dchisq(MNBHAG, df=1)
[1] 0.004553343
> MNBHAH <- ((bBHAH - cBHAH)^2 / (bBHAH + cBHAH))
> MNBHAH
[1] 4
> dchisq(MNBHAH, df=1)
[1] 0.02699548
> MNBHBA <- ((bBHBA - cBHBA)^2 / (bBHBA + cBHBA))
> MNBHBA
[1] 8
> dchisq(MNBHBA, df=1)
[1] 0.002583373
> MNBHBB <- ((bBHBB - cBHBB)^2 / (bBHBB + cBHBB))
> MNBHBB
[1] 3
> dchisq(MNBHBB, df=1)
[1] 0.05139344
> MNBHBC <- ((bBHBC - cBHBC)^2 / (bBHBC + cBHBC))
> MNBHBC
[1] 4
> dchisq(MNBHBC, df=1)
[1] 0.02699548
> MNBHBD <- ((bBHBD - cBHBD)^2 / (bBHBD + cBHBD))
> MNBHBD
[1] 10
> dchisq(MNBHBD, df=1)
[1] 0.0008500367
> MNBHBE <- ((bBHBE - cBHBE)^2 / (bBHBE + cBHBE))
> MNBHBE
[1] 10
> dchisq(MNBHBE, df=1)
[1] 0.0008500367
> MNBHBF <- ((bBHBF - cBHBF)^2 / (bBHBF + cBHBF))
> MNBHBF
[1] NaN
> dchisq(MNBHBF, df=1)
[1] NaN
> MNBHBG <- ((bBHBG - cBHBG)^2 / (bBHBG + cBHBG))
> MNBHBG
[1] 1
> dchisq(MNBHBG, df=1)
[1] 0.2419707
> MNBHBH <- ((bBHBH - cBHBH)^2 / (bBHBH + cBHBH))
> MNBHBH
[1] NaN
> dchisq(MNBHBH, df=1)
[1] NaN
> MNBHCA <- ((bBHCA - cBHCA)^2 / (bBHCA + cBHCA))
> MNBHCA
[1] 9
> dchisq(MNBHCA, df=1)
[1] 0.001477283
> MNBHCB <- ((bBHCB - cBHCB)^2 / (bBHCB + cBHCB))
> MNBHCB
[1] 8
> dchisq(MNBHCB, df=1)
[1] 0.002583373
> MNBHCC <- ((bBHCC - cBHCC)^2 / (bBHCC + cBHCC))
> MNBHCC
[1] 2
> dchisq(MNBHCC, df=1)
[1] 0.1037769
> MNBHCD <- ((bBHCD - cBHCD)^2 / (bBHCD + cBHCD))
> MNBHCD
[1] 9
> dchisq(MNBHCD, df=1)
[1] 0.001477283
> MNBHCE <- ((bBHCE - cBHCE)^2 / (bBHCE + cBHCE))
> MNBHCE
[1] 9
> dchisq(MNBHCE, df=1)
[1] 0.001477283
> MNBHCF <- ((bBHCF - cBHCF)^2 / (bBHCF + cBHCF))
> MNBHCF
[1] 10
> dchisq(MNBHCF, df=1)
[1] 0.0008500367
> MNBHCG <- ((bBHCG - cBHCG)^2 / (bBHCG + cBHCG))
> MNBHCG
[1] 10
> dchisq(MNBHCG, df=1)
[1] 0.0008500367
> MNBHCH <- ((bBHCH - cBHCH)^2 / (bBHCH + cBHCH))
> MNBHCH
[1] 9
> dchisq(MNBHCH, df=1)
[1] 0.001477283
> MNCAAA <- ((bCAAA - cCAAA)^2 / (bCAAA + cCAAA))
> MNCAAA
[1] 1
> dchisq(MNCAAA, df=1)
[1] 0.2419707
> MNCAAB <- ((bCAAB - cCAAB)^2 / (bCAAB + cCAAB))
> MNCAAB
[1] 8
> dchisq(MNCAAB, df=1)
[1] 0.002583373
> MNCAAC <- ((bCAAC - cCAAC)^2 / (bCAAC + cCAAC))
> MNCAAC
[1] 9
> dchisq(MNCAAC, df=1)
[1] 0.001477283
> MNCAAD <- ((bCAAD - cCAAD)^2 / (bCAAD + cCAAD))
> MNCAAD
[1] 10
> dchisq(MNCAAD, df=1)
[1] 0.0008500367
> MNCAAE <- ((bCAAE - cCAAE)^2 / (bCAAE + cCAAE))
> MNCAAE
[1] 10
> dchisq(MNCAAE, df=1)
[1] 0.0008500367
> MNCAAF <- ((bCAAF - cCAAF)^2 / (bCAAF + cCAAF))
> MNCAAF
[1] 2
> dchisq(MNCAAF, df=1)
[1] 0.1037769
> MNCAAG <- ((bCAAG - cCAAG)^2 / (bCAAG + cCAAG))
> MNCAAG
[1] 6
> dchisq(MNCAAG, df=1)
[1] 0.008108696
> MNCAAH <- ((bCAAH - cCAAH)^2 / (bCAAH + cCAAH))
> MNCAAH
[1] 8
> dchisq(MNCAAH, df=1)
[1] 0.002583373
> MNCABA <- ((bCABA - cCABA)^2 / (bCABA + cCABA))
> MNCABA
[1] 4
> dchisq(MNCABA, df=1)
[1] 0.02699548
> MNCABB <- ((bCABB - cCABB)^2 / (bCABB + cCABB))
> MNCABB
[1] 9
> dchisq(MNCABB, df=1)
[1] 0.001477283
> MNCABC <- ((bCABC - cCABC)^2 / (bCABC + cCABC))
> MNCABC
[1] 10
> dchisq(MNCABC, df=1)
[1] 0.0008500367
> MNCABD <- ((bCABD - cCABD)^2 / (bCABD + cCABD))
> MNCABD
[1] 10
> dchisq(MNCABD, df=1)
[1] 0.0008500367
> MNCABE <- ((bCABE - cCABE)^2 / (bCABE + cCABE))
> MNCABE
[1] 10
> dchisq(MNCABE, df=1)
[1] 0.0008500367
> MNCABF <- ((bCABF - cCABF)^2 / (bCABF + cCABF))
> MNCABF
[1] 9
> dchisq(MNCABF, df=1)
[1] 0.001477283
> MNCABG <- ((bCABG - cCABG)^2 / (bCABG + cCABG))
> MNCABG
[1] 10
> dchisq(MNCABG, df=1)
[1] 0.0008500367
> MNCABH <- ((bCABH - cCABH)^2 / (bCABH + cCABH))
> MNCABH
[1] 9
> dchisq(MNCABH, df=1)
[1] 0.001477283
> MNCACA <- ((bCACA - cCACA)^2 / (bCACA + cCACA))
> MNCACA
[1] NaN
> dchisq(MNCACA, df=1)
[1] NaN
> MNCACB <- ((bCACB - cCACB)^2 / (bCACB + cCACB))
> MNCACB
[1] 7
> dchisq(MNCACB, df=1)
[1] 0.004553343
> MNCACC <- ((bCACC - cCACC)^2 / (bCACC + cCACC))
> MNCACC
[1] 8
> dchisq(MNCACC, df=1)
[1] 0.002583373
> MNCACD <- ((bCACD - cCACD)^2 / (bCACD + cCACD))
> MNCACD
[1] 10
> dchisq(MNCACD, df=1)
[1] 0.0008500367
> MNCACE <- ((bCACE - cCACE)^2 / (bCACE + cCACE))
> MNCACE
[1] 10
> dchisq(MNCACE, df=1)
[1] 0.0008500367
> MNCACF <- ((bCACF - cCACF)^2 / (bCACF + cCACF))
> MNCACF
[1] 4
> dchisq(MNCACF, df=1)
[1] 0.02699548
> MNCACG <- ((bCACG - cCACG)^2 / (bCACG + cCACG))
> MNCACG
[1] 6
> dchisq(MNCACG, df=1)
[1] 0.008108696
> MNCACH <- ((bCACH - cCACH)^2 / (bCACH + cCACH))
> MNCACH
[1] 0.2
> dchisq(MNCACH, df=1)
[1] 0.8071711
> MNCBAA <- ((bCBAA - cCBAA)^2 / (bCBAA + cCBAA))
> MNCBAA
[1] 7
> dchisq(MNCBAA, df=1)
[1] 0.004553343
> MNCBAB <- ((bCBAB - cCBAB)^2 / (bCBAB + cCBAB))
> MNCBAB
[1] 2.666667
> dchisq(MNCBAB, df=1)
[1] 0.06439711
> MNCBAC <- ((bCBAC - cCBAC)^2 / (bCBAC + cCBAC))
> MNCBAC
[1] 6
> dchisq(MNCBAC, df=1)
[1] 0.008108696
> MNCBAD <- ((bCBAD - cCBAD)^2 / (bCBAD + cCBAD))
> MNCBAD
[1] 10
> dchisq(MNCBAD, df=1)
[1] 0.0008500367
> MNCBAE <- ((bCBAE - cCBAE)^2 / (bCBAE + cCBAE))
> MNCBAE
[1] 10
> dchisq(MNCBAE, df=1)
[1] 0.0008500367
> MNCBAF <- ((bCBAF - cCBAF)^2 / (bCBAF + cCBAF))
> MNCBAF
[1] 7
> dchisq(MNCBAF, df=1)
[1] 0.004553343
> MNCBAG <- ((bCBAG - cCBAG)^2 / (bCBAG + cCBAG))
> MNCBAG
[1] 1
> dchisq(MNCBAG, df=1)
[1] 0.2419707
> MNCBAH <- ((bCBAH - cCBAH)^2 / (bCBAH + cCBAH))
> MNCBAH
[1] 2
> dchisq(MNCBAH, df=1)
[1] 0.1037769
> MNCBBA <- ((bCBBA - cCBBA)^2 / (bCBBA + cCBBA))
> MNCBBA
[1] 7
> dchisq(MNCBBA, df=1)
[1] 0.004553343
> MNCBBB <- ((bCBBB - cCBBB)^2 / (bCBBB + cCBBB))
> MNCBBB
[1] 4
> dchisq(MNCBBB, df=1)
[1] 0.02699548
> MNCBBC <- ((bCBBC - cCBBC)^2 / (bCBBC + cCBBC))
> MNCBBC
[1] 10
> dchisq(MNCBBC, df=1)
[1] 0.0008500367
> MNCBBD <- ((bCBBD - cCBBD)^2 / (bCBBD + cCBBD))
> MNCBBD
[1] 10
> dchisq(MNCBBD, df=1)
[1] 0.0008500367
> MNCBBE <- ((bCBBE - cCBBE)^2 / (bCBBE + cCBBE))
> MNCBBE
[1] 10
> dchisq(MNCBBE, df=1)
[1] 0.0008500367
> MNCBBF <- ((bCBBF - cCBBF)^2 / (bCBBF + cCBBF))
> MNCBBF
[1] 6
> dchisq(MNCBBF, df=1)
[1] 0.008108696
> MNCBBG <- ((bCBBG - cCBBG)^2 / (bCBBG + cCBBG))
> MNCBBG
[1] 7
> dchisq(MNCBBG, df=1)
[1] 0.004553343
> MNCBBH <- ((bCBBH - cCBBH)^2 / (bCBBH + cCBBH))
> MNCBBH
[1] 8
> dchisq(MNCBBH, df=1)
[1] 0.002583373
> MNCBCA <- ((bCBCA - cCBCA)^2 / (bCBCA + cCBCA))
> MNCBCA
[1] 7
> dchisq(MNCBCA, df=1)
[1] 0.004553343
> MNCBCB <- ((bCBCB - cCBCB)^2 / (bCBCB + cCBCB))
> MNCBCB
[1] NaN
> dchisq(MNCBCB, df=1)
[1] NaN
> MNCBCC <- ((bCBCC - cCBCC)^2 / (bCBCC + cCBCC))
> MNCBCC
[1] 2
> dchisq(MNCBCC, df=1)
[1] 0.1037769
> MNCBCD <- ((bCBCD - cCBCD)^2 / (bCBCD + cCBCD))
> MNCBCD
[1] 10
> dchisq(MNCBCD, df=1)
[1] 0.0008500367
> MNCBCE <- ((bCBCE - cCBCE)^2 / (bCBCE + cCBCE))
> MNCBCE
[1] 10
> dchisq(MNCBCE, df=1)
[1] 0.0008500367
> MNCBCF <- ((bCBCF - cCBCF)^2 / (bCBCF + cCBCF))
> MNCBCF
[1] 8
> dchisq(MNCBCF, df=1)
[1] 0.002583373
> MNCBCG <- ((bCBCG - cCBCG)^2 / (bCBCG + cCBCG))
> MNCBCG
[1] 9
> dchisq(MNCBCG, df=1)
[1] 0.001477283
> MNCBCH <- ((bCBCH - cCBCH)^2 / (bCBCH + cCBCH))
> MNCBCH
[1] 6
> dchisq(MNCBCH, df=1)
[1] 0.008108696
> MNCCAA <- ((bCCAA - cCCAA)^2 / (bCCAA + cCCAA))
> MNCCAA
[1] 8
> dchisq(MNCCAA, df=1)
[1] 0.002583373
> MNCCAB <- ((bCCAB - cCCAB)^2 / (bCCAB + cCCAB))
> MNCCAB
[1] 1.285714
> dchisq(MNCCAB, df=1)
[1] 0.1849901
> MNCCAC <- ((bCCAC - cCCAC)^2 / (bCCAC + cCCAC))
> MNCCAC
[1] 1
> dchisq(MNCCAC, df=1)
[1] 0.2419707
> MNCCAD <- ((bCCAD - cCCAD)^2 / (bCCAD + cCCAD))
> MNCCAD
[1] 10
> dchisq(MNCCAD, df=1)
[1] 0.0008500367
> MNCCAE <- ((bCCAE - cCCAE)^2 / (bCCAE + cCCAE))
> MNCCAE
[1] 10
> dchisq(MNCCAE, df=1)
[1] 0.0008500367
> MNCCAF <- ((bCCAF - cCCAF)^2 / (bCCAF + cCCAF))
> MNCCAF
[1] 8
> dchisq(MNCCAF, df=1)
[1] 0.002583373
> MNCCAG <- ((bCCAG - cCCAG)^2 / (bCCAG + cCCAG))
> MNCCAG
[1] 5
> dchisq(MNCCAG, df=1)
[1] 0.01464498
> MNCCAH <- ((bCCAH - cCCAH)^2 / (bCCAH + cCCAH))
> MNCCAH
[1] 0.3333333
> dchisq(MNCCAH, df=1)
[1] 0.584909
> MNCCBA <- ((bCCBA - cCCBA)^2 / (bCCBA + cCCBA))
> MNCCBA
[1] 7
> dchisq(MNCCBA, df=1)
[1] 0.004553343
> MNCCBB <- ((bCCBB - cCCBB)^2 / (bCCBB + cCCBB))
> MNCCBB
[1] 0
> dchisq(MNCCBB, df=1)
[1] Inf
> MNCCBC <- ((bCCBC - cCCBC)^2 / (bCCBC + cCCBC))
> MNCCBC
[1] 7
> dchisq(MNCCBC, df=1)
[1] 0.004553343
> MNCCBD <- ((bCCBD - cCCBD)^2 / (bCCBD + cCCBD))
> MNCCBD
[1] 10
> dchisq(MNCCBD, df=1)
[1] 0.0008500367
> MNCCBE <- ((bCCBE - cCCBE)^2 / (bCCBE + cCCBE))
> MNCCBE
[1] 10
> dchisq(MNCCBE, df=1)
[1] 0.0008500367
> MNCCBF <- ((bCCBF - cCCBF)^2 / (bCCBF + cCCBF))
> MNCCBF
[1] 1
> dchisq(MNCCBF, df=1)
[1] 0.2419707
> MNCCBG <- ((bCCBG - cCCBG)^2 / (bCCBG + cCCBG))
> MNCCBG
[1] 3
> dchisq(MNCCBG, df=1)
[1] 0.05139344
> MNCCBH <- ((bCCBH - cCCBH)^2 / (bCCBH + cCCBH))
> MNCCBH
[1] 2
> dchisq(MNCCBH, df=1)
[1] 0.1037769
> MNCCCA <- ((bCCCA - cCCCA)^2 / (bCCCA + cCCCA))
> MNCCCA
[1] 8
> dchisq(MNCCCA, df=1)
[1] 0.002583373
> MNCCCB <- ((bCCCB - cCCCB)^2 / (bCCCB + cCCCB))
> MNCCCB
[1] 2
> dchisq(MNCCCB, df=1)
[1] 0.1037769
> MNCCCC <- ((bCCCC - cCCCC)^2 / (bCCCC + cCCCC))
> MNCCCC
[1] NaN
> dchisq(MNCCCC, df=1)
[1] NaN
> MNCCCD <- ((bCCCD - cCCCD)^2 / (bCCCD + cCCCD))
> MNCCCD
[1] 10
> dchisq(MNCCCD, df=1)
[1] 0.0008500367
> MNCCCE <- ((bCCCE - cCCCE)^2 / (bCCCE + cCCCE))
> MNCCCE
[1] 10
> dchisq(MNCCCE, df=1)
[1] 0.0008500367
> MNCCCF <- ((bCCCF - cCCCF)^2 / (bCCCF + cCCCF))
> MNCCCF
[1] 10
> dchisq(MNCCCF, df=1)
[1] 0.0008500367
> MNCCCG <- ((bCCCG - cCCCG)^2 / (bCCCG + cCCCG))
> MNCCCG
[1] 10
> dchisq(MNCCCG, df=1)
[1] 0.0008500367
> MNCCCH <- ((bCCCH - cCCCH)^2 / (bCCCH + cCCCH))
> MNCCCH
[1] 8
> dchisq(MNCCCH, df=1)
[1] 0.002583373
> MNCDAA <- ((bCDAA - cCDAA)^2 / (bCDAA + cCDAA))
> MNCDAA
[1] 10
> dchisq(MNCDAA, df=1)
[1] 0.0008500367
> MNCDAB <- ((bCDAB - cCDAB)^2 / (bCDAB + cCDAB))
> MNCDAB
[1] 10
> dchisq(MNCDAB, df=1)
[1] 0.0008500367
> MNCDAC <- ((bCDAC - cCDAC)^2 / (bCDAC + cCDAC))
> MNCDAC
[1] 9
> dchisq(MNCDAC, df=1)
[1] 0.001477283
> MNCDAD <- ((bCDAD - cCDAD)^2 / (bCDAD + cCDAD))
> MNCDAD
[1] 4
> dchisq(MNCDAD, df=1)
[1] 0.02699548
> MNCDAE <- ((bCDAE - cCDAE)^2 / (bCDAE + cCDAE))
> MNCDAE
[1] 3
> dchisq(MNCDAE, df=1)
[1] 0.05139344
> MNCDAF <- ((bCDAF - cCDAF)^2 / (bCDAF + cCDAF))
> MNCDAF
[1] 10
> dchisq(MNCDAF, df=1)
[1] 0.0008500367
> MNCDAG <- ((bCDAG - cCDAG)^2 / (bCDAG + cCDAG))
> MNCDAG
[1] 9
> dchisq(MNCDAG, df=1)
[1] 0.001477283
> MNCDAH <- ((bCDAH - cCDAH)^2 / (bCDAH + cCDAH))
> MNCDAH
[1] 10
> dchisq(MNCDAH, df=1)
[1] 0.0008500367
> MNCDBA <- ((bCDBA - cCDBA)^2 / (bCDBA + cCDBA))
> MNCDBA
[1] 10
> dchisq(MNCDBA, df=1)
[1] 0.0008500367
> MNCDBB <- ((bCDBB - cCDBB)^2 / (bCDBB + cCDBB))
> MNCDBB
[1] 10
> dchisq(MNCDBB, df=1)
[1] 0.0008500367
> MNCDBC <- ((bCDBC - cCDBC)^2 / (bCDBC + cCDBC))
> MNCDBC
[1] 5
> dchisq(MNCDBC, df=1)
[1] 0.01464498
> MNCDBD <- ((bCDBD - cCDBD)^2 / (bCDBD + cCDBD))
> MNCDBD
[1] 2
> dchisq(MNCDBD, df=1)
[1] 0.1037769
> MNCDBE <- ((bCDBE - cCDBE)^2 / (bCDBE + cCDBE))
> MNCDBE
[1] 1
> dchisq(MNCDBE, df=1)
[1] 0.2419707
> MNCDBF <- ((bCDBF - cCDBF)^2 / (bCDBF + cCDBF))
> MNCDBF
[1] 9
> dchisq(MNCDBF, df=1)
[1] 0.001477283
> MNCDBG <- ((bCDBG - cCDBG)^2 / (bCDBG + cCDBG))
> MNCDBG
[1] 9
> dchisq(MNCDBG, df=1)
[1] 0.001477283
> MNCDBH <- ((bCDBH - cCDBH)^2 / (bCDBH + cCDBH))
> MNCDBH
[1] 9
> dchisq(MNCDBH, df=1)
[1] 0.001477283
> MNCDCA <- ((bCDCA - cCDCA)^2 / (bCDCA + cCDCA))
> MNCDCA
[1] 10
> dchisq(MNCDCA, df=1)
[1] 0.0008500367
> MNCDCB <- ((bCDCB - cCDCB)^2 / (bCDCB + cCDCB))
> MNCDCB
[1] 10
> dchisq(MNCDCB, df=1)
[1] 0.0008500367
> MNCDCC <- ((bCDCC - cCDCC)^2 / (bCDCC + cCDCC))
> MNCDCC
[1] 10
> dchisq(MNCDCC, df=1)
[1] 0.0008500367
> MNCDCD <- ((bCDCD - cCDCD)^2 / (bCDCD + cCDCD))
> MNCDCD
[1] NaN
> dchisq(MNCDCD, df=1)
[1] NaN
> MNCDCE <- ((bCDCE - cCDCE)^2 / (bCDCE + cCDCE))
> MNCDCE
[1] 5
> dchisq(MNCDCE, df=1)
[1] 0.01464498
> MNCDCF <- ((bCDCF - cCDCF)^2 / (bCDCF + cCDCF))
> MNCDCF
[1] 10
> dchisq(MNCDCF, df=1)
[1] 0.0008500367
> MNCDCG <- ((bCDCG - cCDCG)^2 / (bCDCG + cCDCG))
> MNCDCG
[1] 10
> dchisq(MNCDCG, df=1)
[1] 0.0008500367
> MNCDCH <- ((bCDCH - cCDCH)^2 / (bCDCH + cCDCH))
> MNCDCH
[1] 10
> dchisq(MNCDCH, df=1)
[1] 0.0008500367
> MNCEAA <- ((bCEAA - cCEAA)^2 / (bCEAA + cCEAA))
> MNCEAA
[1] 10
> dchisq(MNCEAA, df=1)
[1] 0.0008500367
> MNCEAB <- ((bCEAB - cCEAB)^2 / (bCEAB + cCEAB))
> MNCEAB
[1] 10
> dchisq(MNCEAB, df=1)
[1] 0.0008500367
> MNCEAC <- ((bCEAC - cCEAC)^2 / (bCEAC + cCEAC))
> MNCEAC
[1] 9
> dchisq(MNCEAC, df=1)
[1] 0.001477283
> MNCEAD <- ((bCEAD - cCEAD)^2 / (bCEAD + cCEAD))
> MNCEAD
[1] 2
> dchisq(MNCEAD, df=1)
[1] 0.1037769
> MNCEAE <- ((bCEAE - cCEAE)^2 / (bCEAE + cCEAE))
> MNCEAE
[1] NaN
> dchisq(MNCEAE, df=1)
[1] NaN
> MNCEAF <- ((bCEAF - cCEAF)^2 / (bCEAF + cCEAF))
> MNCEAF
[1] 10
> dchisq(MNCEAF, df=1)
[1] 0.0008500367
> MNCEAG <- ((bCEAG - cCEAG)^2 / (bCEAG + cCEAG))
> MNCEAG
[1] 9
> dchisq(MNCEAG, df=1)
[1] 0.001477283
> MNCEAH <- ((bCEAH - cCEAH)^2 / (bCEAH + cCEAH))
> MNCEAH
[1] 10
> dchisq(MNCEAH, df=1)
[1] 0.0008500367
> MNCEBA <- ((bCEBA - cCEBA)^2 / (bCEBA + cCEBA))
> MNCEBA
[1] 10
> dchisq(MNCEBA, df=1)
[1] 0.0008500367
> MNCEBB <- ((bCEBB - cCEBB)^2 / (bCEBB + cCEBB))
> MNCEBB
[1] 10
> dchisq(MNCEBB, df=1)
[1] 0.0008500367
> MNCEBC <- ((bCEBC - cCEBC)^2 / (bCEBC + cCEBC))
> MNCEBC
[1] 4
> dchisq(MNCEBC, df=1)
[1] 0.02699548
> MNCEBD <- ((bCEBD - cCEBD)^2 / (bCEBD + cCEBD))
> MNCEBD
[1] 4
> dchisq(MNCEBD, df=1)
[1] 0.02699548
> MNCEBE <- ((bCEBE - cCEBE)^2 / (bCEBE + cCEBE))
> MNCEBE
[1] 5
> dchisq(MNCEBE, df=1)
[1] 0.01464498
> MNCEBF <- ((bCEBF - cCEBF)^2 / (bCEBF + cCEBF))
> MNCEBF
[1] 10
> dchisq(MNCEBF, df=1)
[1] 0.0008500367
> MNCEBG <- ((bCEBG - cCEBG)^2 / (bCEBG + cCEBG))
> MNCEBG
[1] 8
> dchisq(MNCEBG, df=1)
[1] 0.002583373
> MNCEBH <- ((bCEBH - cCEBH)^2 / (bCEBH + cCEBH))
> MNCEBH
[1] 9
> dchisq(MNCEBH, df=1)
[1] 0.001477283
> MNCECA <- ((bCECA - cCECA)^2 / (bCECA + cCECA))
> MNCECA
[1] 10
> dchisq(MNCECA, df=1)
[1] 0.0008500367
> MNCECB <- ((bCECB - cCECB)^2 / (bCECB + cCECB))
> MNCECB
[1] 10
> dchisq(MNCECB, df=1)
[1] 0.0008500367
> MNCECC <- ((bCECC - cCECC)^2 / (bCECC + cCECC))
> MNCECC
[1] 10
> dchisq(MNCECC, df=1)
[1] 0.0008500367
> MNCECD <- ((bCECD - cCECD)^2 / (bCECD + cCECD))
> MNCECD
[1] 5
> dchisq(MNCECD, df=1)
[1] 0.01464498
> MNCECE <- ((bCECE - cCECE)^2 / (bCECE + cCECE))
> MNCECE
[1] NaN
> dchisq(MNCECE, df=1)
[1] NaN
> MNCECF <- ((bCECF - cCECF)^2 / (bCECF + cCECF))
> MNCECF
[1] 10
> dchisq(MNCECF, df=1)
[1] 0.0008500367
> MNCECG <- ((bCECG - cCECG)^2 / (bCECG + cCECG))
> MNCECG
[1] 10
> dchisq(MNCECG, df=1)
[1] 0.0008500367
> MNCECH <- ((bCECH - cCECH)^2 / (bCECH + cCECH))
> MNCECH
[1] 10
> dchisq(MNCECH, df=1)
[1] 0.0008500367
> MNCFAA <- ((bCFAA - cCFAA)^2 / (bCFAA + cCFAA))
> MNCFAA
[1] 5
> dchisq(MNCFAA, df=1)
[1] 0.01464498
> MNCFAB <- ((bCFAB - cCFAB)^2 / (bCFAB + cCFAB))
> MNCFAB
[1] 8
> dchisq(MNCFAB, df=1)
[1] 0.002583373
> MNCFAC <- ((bCFAC - cCFAC)^2 / (bCFAC + cCFAC))
> MNCFAC
[1] 9
> dchisq(MNCFAC, df=1)
[1] 0.001477283
> MNCFAD <- ((bCFAD - cCFAD)^2 / (bCFAD + cCFAD))
> MNCFAD
[1] 10
> dchisq(MNCFAD, df=1)
[1] 0.0008500367
> MNCFAE <- ((bCFAE - cCFAE)^2 / (bCFAE + cCFAE))
> MNCFAE
[1] 10
> dchisq(MNCFAE, df=1)
[1] 0.0008500367
> MNCFAF <- ((bCFAF - cCFAF)^2 / (bCFAF + cCFAF))
> MNCFAF
[1] 2
> dchisq(MNCFAF, df=1)
[1] 0.1037769
> MNCFAG <- ((bCFAG - cCFAG)^2 / (bCFAG + cCFAG))
> MNCFAG
[1] 8
> dchisq(MNCFAG, df=1)
[1] 0.002583373
> MNCFAH <- ((bCFAH - cCFAH)^2 / (bCFAH + cCFAH))
> MNCFAH
[1] 8
> dchisq(MNCFAH, df=1)
[1] 0.002583373
> MNCFBA <- ((bCFBA - cCFBA)^2 / (bCFBA + cCFBA))
> MNCFBA
[1] 7
> dchisq(MNCFBA, df=1)
[1] 0.004553343
> MNCFBB <- ((bCFBB - cCFBB)^2 / (bCFBB + cCFBB))
> MNCFBB
[1] 9
> dchisq(MNCFBB, df=1)
[1] 0.001477283
> MNCFBC <- ((bCFBC - cCFBC)^2 / (bCFBC + cCFBC))
> MNCFBC
[1] 10
> dchisq(MNCFBC, df=1)
[1] 0.0008500367
> MNCFBD <- ((bCFBD - cCFBD)^2 / (bCFBD + cCFBD))
> MNCFBD
[1] 10
> dchisq(MNCFBD, df=1)
[1] 0.0008500367
> MNCFBE <- ((bCFBE - cCFBE)^2 / (bCFBE + cCFBE))
> MNCFBE
[1] 10
> dchisq(MNCFBE, df=1)
[1] 0.0008500367
> MNCFBF <- ((bCFBF - cCFBF)^2 / (bCFBF + cCFBF))
> MNCFBF
[1] 9
> dchisq(MNCFBF, df=1)
[1] 0.001477283
> MNCFBG <- ((bCFBG - cCFBG)^2 / (bCFBG + cCFBG))
> MNCFBG
[1] 10
> dchisq(MNCFBG, df=1)
[1] 0.0008500367
> MNCFBH <- ((bCFBH - cCFBH)^2 / (bCFBH + cCFBH))
> MNCFBH
[1] 10
> dchisq(MNCFBH, df=1)
[1] 0.0008500367
> MNCFCA <- ((bCFCA - cCFCA)^2 / (bCFCA + cCFCA))
> MNCFCA
[1] 4
> dchisq(MNCFCA, df=1)
[1] 0.02699548
> MNCFCB <- ((bCFCB - cCFCB)^2 / (bCFCB + cCFCB))
> MNCFCB
[1] 8
> dchisq(MNCFCB, df=1)
[1] 0.002583373
> MNCFCC <- ((bCFCC - cCFCC)^2 / (bCFCC + cCFCC))
> MNCFCC
[1] 10
> dchisq(MNCFCC, df=1)
[1] 0.0008500367
> MNCFCD <- ((bCFCD - cCFCD)^2 / (bCFCD + cCFCD))
> MNCFCD
[1] 10
> dchisq(MNCFCD, df=1)
[1] 0.0008500367
> MNCFCE <- ((bCFCE - cCFCE)^2 / (bCFCE + cCFCE))
> MNCFCE
[1] 10
> dchisq(MNCFCE, df=1)
[1] 0.0008500367
> MNCFCF <- ((bCFCF - cCFCF)^2 / (bCFCF + cCFCF))
> MNCFCF
[1] NaN
> dchisq(MNCFCF, df=1)
[1] NaN
> MNCFCG <- ((bCFCG - cCFCG)^2 / (bCFCG + cCFCG))
> MNCFCG
[1] 2
> dchisq(MNCFCG, df=1)
[1] 0.1037769
> MNCFCH <- ((bCFCH - cCFCH)^2 / (bCFCH + cCFCH))
> MNCFCH
[1] 1.8
> dchisq(MNCFCH, df=1)
[1] 0.1208951
> MNCGAA <- ((bCGAA - cCGAA)^2 / (bCGAA + cCGAA))
> MNCGAA
[1] 7
> dchisq(MNCGAA, df=1)
[1] 0.004553343
> MNCGAB <- ((bCGAB - cCGAB)^2 / (bCGAB + cCGAB))
> MNCGAB
[1] 9
> dchisq(MNCGAB, df=1)
[1] 0.001477283
> MNCGAC <- ((bCGAC - cCGAC)^2 / (bCGAC + cCGAC))
> MNCGAC
[1] 10
> dchisq(MNCGAC, df=1)
[1] 0.0008500367
> MNCGAD <- ((bCGAD - cCGAD)^2 / (bCGAD + cCGAD))
> MNCGAD
[1] 10
> dchisq(MNCGAD, df=1)
[1] 0.0008500367
> MNCGAE <- ((bCGAE - cCGAE)^2 / (bCGAE + cCGAE))
> MNCGAE
[1] 10
> dchisq(MNCGAE, df=1)
[1] 0.0008500367
> MNCGAF <- ((bCGAF - cCGAF)^2 / (bCGAF + cCGAF))
> MNCGAF
[1] 5
> dchisq(MNCGAF, df=1)
[1] 0.01464498
> MNCGAG <- ((bCGAG - cCGAG)^2 / (bCGAG + cCGAG))
> MNCGAG
[1] 9
> dchisq(MNCGAG, df=1)
[1] 0.001477283
> MNCGAH <- ((bCGAH - cCGAH)^2 / (bCGAH + cCGAH))
> MNCGAH
[1] 10
> dchisq(MNCGAH, df=1)
[1] 0.0008500367
> MNCGBA <- ((bCGBA - cCGBA)^2 / (bCGBA + cCGBA))
> MNCGBA
[1] 8
> dchisq(MNCGBA, df=1)
[1] 0.002583373
> MNCGBB <- ((bCGBB - cCGBB)^2 / (bCGBB + cCGBB))
> MNCGBB
[1] 9
> dchisq(MNCGBB, df=1)
[1] 0.001477283
> MNCGBC <- ((bCGBC - cCGBC)^2 / (bCGBC + cCGBC))
> MNCGBC
[1] 10
> dchisq(MNCGBC, df=1)
[1] 0.0008500367
> MNCGBD <- ((bCGBD - cCGBD)^2 / (bCGBD + cCGBD))
> MNCGBD
[1] 10
> dchisq(MNCGBD, df=1)
[1] 0.0008500367
> MNCGBE <- ((bCGBE - cCGBE)^2 / (bCGBE + cCGBE))
> MNCGBE
[1] 10
> dchisq(MNCGBE, df=1)
[1] 0.0008500367
> MNCGBF <- ((bCGBF - cCGBF)^2 / (bCGBF + cCGBF))
> MNCGBF
[1] 10
> dchisq(MNCGBF, df=1)
[1] 0.0008500367
> MNCGBG <- ((bCGBG - cCGBG)^2 / (bCGBG + cCGBG))
> MNCGBG
[1] 10
> dchisq(MNCGBG, df=1)
[1] 0.0008500367
> MNCGBH <- ((bCGBH - cCGBH)^2 / (bCGBH + cCGBH))
> MNCGBH
[1] 10
> dchisq(MNCGBH, df=1)
[1] 0.0008500367
> MNCGCA <- ((bCGCA - cCGCA)^2 / (bCGCA + cCGCA))
> MNCGCA
[1] 6
> dchisq(MNCGCA, df=1)
[1] 0.008108696
> MNCGCB <- ((bCGCB - cCGCB)^2 / (bCGCB + cCGCB))
> MNCGCB
[1] 9
> dchisq(MNCGCB, df=1)
[1] 0.001477283
> MNCGCC <- ((bCGCC - cCGCC)^2 / (bCGCC + cCGCC))
> MNCGCC
[1] 10
> dchisq(MNCGCC, df=1)
[1] 0.0008500367
> MNCGCD <- ((bCGCD - cCGCD)^2 / (bCGCD + cCGCD))
> MNCGCD
[1] 10
> dchisq(MNCGCD, df=1)
[1] 0.0008500367
> MNCGCE <- ((bCGCE - cCGCE)^2 / (bCGCE + cCGCE))
> MNCGCE
[1] 10
> dchisq(MNCGCE, df=1)
[1] 0.0008500367
> MNCGCF <- ((bCGCF - cCGCF)^2 / (bCGCF + cCGCF))
> MNCGCF
[1] 2
> dchisq(MNCGCF, df=1)
[1] 0.1037769
> MNCGCG <- ((bCGCG - cCGCG)^2 / (bCGCG + cCGCG))
> MNCGCG
[1] NaN
> dchisq(MNCGCG, df=1)
[1] NaN
> MNCGCH <- ((bCGCH - cCGCH)^2 / (bCGCH + cCGCH))
> MNCGCH
[1] 6
> dchisq(MNCGCH, df=1)
[1] 0.008108696
> MNCHAA <- ((bCHAA - cCHAA)^2 / (bCHAA + cCHAA))
> MNCHAA
[1] 0
> dchisq(MNCHAA, df=1)
[1] Inf
> MNCHAB <- ((bCHAB - cCHAB)^2 / (bCHAB + cCHAB))
> MNCHAB
[1] 8
> dchisq(MNCHAB, df=1)
[1] 0.002583373
> MNCHAC <- ((bCHAC - cCHAC)^2 / (bCHAC + cCHAC))
> MNCHAC
[1] 9
> dchisq(MNCHAC, df=1)
[1] 0.001477283
> MNCHAD <- ((bCHAD - cCHAD)^2 / (bCHAD + cCHAD))
> MNCHAD
[1] 10
> dchisq(MNCHAD, df=1)
[1] 0.0008500367
> MNCHAE <- ((bCHAE - cCHAE)^2 / (bCHAE + cCHAE))
> MNCHAE
[1] 10
> dchisq(MNCHAE, df=1)
[1] 0.0008500367
> MNCHAF <- ((bCHAF - cCHAF)^2 / (bCHAF + cCHAF))
> MNCHAF
[1] 1
> dchisq(MNCHAF, df=1)
[1] 0.2419707
> MNCHAG <- ((bCHAG - cCHAG)^2 / (bCHAG + cCHAG))
> MNCHAG
[1] 6
> dchisq(MNCHAG, df=1)
[1] 0.008108696
> MNCHAH <- ((bCHAH - cCHAH)^2 / (bCHAH + cCHAH))
> MNCHAH
[1] 8
> dchisq(MNCHAH, df=1)
[1] 0.002583373
> MNCHBA <- ((bCHBA - cCHBA)^2 / (bCHBA + cCHBA))
> MNCHBA
[1] 4
> dchisq(MNCHBA, df=1)
[1] 0.02699548
> MNCHBB <- ((bCHBB - cCHBB)^2 / (bCHBB + cCHBB))
> MNCHBB
[1] 9
> dchisq(MNCHBB, df=1)
[1] 0.001477283
> MNCHBC <- ((bCHBC - cCHBC)^2 / (bCHBC + cCHBC))
> MNCHBC
[1] 10
> dchisq(MNCHBC, df=1)
[1] 0.0008500367
> MNCHBD <- ((bCHBD - cCHBD)^2 / (bCHBD + cCHBD))
> MNCHBD
[1] 10
> dchisq(MNCHBD, df=1)
[1] 0.0008500367
> MNCHBE <- ((bCHBE - cCHBE)^2 / (bCHBE + cCHBE))
> MNCHBE
[1] 10
> dchisq(MNCHBE, df=1)
[1] 0.0008500367
> MNCHBF <- ((bCHBF - cCHBF)^2 / (bCHBF + cCHBF))
> MNCHBF
[1] 9
> dchisq(MNCHBF, df=1)
[1] 0.001477283
> MNCHBG <- ((bCHBG - cCHBG)^2 / (bCHBG + cCHBG))
> MNCHBG
[1] 10
> dchisq(MNCHBG, df=1)
[1] 0.0008500367
> MNCHBH <- ((bCHBH - cCHBH)^2 / (bCHBH + cCHBH))
> MNCHBH
[1] 9
> dchisq(MNCHBH, df=1)
[1] 0.001477283
> MNCHCA <- ((bCHCA - cCHCA)^2 / (bCHCA + cCHCA))
> MNCHCA
[1] 0.2
> dchisq(MNCHCA, df=1)
[1] 0.8071711
> MNCHCB <- ((bCHCB - cCHCB)^2 / (bCHCB + cCHCB))
> MNCHCB
[1] 6
> dchisq(MNCHCB, df=1)
[1] 0.008108696
> MNCHCC <- ((bCHCC - cCHCC)^2 / (bCHCC + cCHCC))
> MNCHCC
[1] 8
> dchisq(MNCHCC, df=1)
[1] 0.002583373
> MNCHCD <- ((bCHCD - cCHCD)^2 / (bCHCD + cCHCD))
> MNCHCD
[1] 10
> dchisq(MNCHCD, df=1)
[1] 0.0008500367
> MNCHCE <- ((bCHCE - cCHCE)^2 / (bCHCE + cCHCE))
> MNCHCE
[1] 10
> dchisq(MNCHCE, df=1)
[1] 0.0008500367
> MNCHCF <- ((bCHCF - cCHCF)^2 / (bCHCF + cCHCF))
> MNCHCF
[1] 1.8
> dchisq(MNCHCF, df=1)
[1] 0.1208951
> MNCHCG <- ((bCHCG - cCHCG)^2 / (bCHCG + cCHCG))
> MNCHCG
[1] 6
> dchisq(MNCHCG, df=1)
[1] 0.008108696
> MNCHCH <- ((bCHCH - cCHCH)^2 / (bCHCH + cCHCH))
> MNCHCH
[1] NaN
> dchisq(MNCHCH, df=1)
[1] NaN
> 
> 
> 
> mcnemar.test(dAAAB, dABAA, correct = FALSE)

	McNemar's Chi-squared test

data:  dAAAB and dABAA 
McNemar's chi-squared = 8, df = 1, p-value = 0.004678

> mcnemar.test(dAAAC, dACAA, correct = FALSE)
recover called non-interactively; frames dumped, use debugger() to view
> mcnemar.test(dAAAD, dADAA, correct = FALSE)
recover called non-interactively; frames dumped, use debugger() to view
> mcnemar.test(dAAAE, dAEAA, correct = FALSE)
recover called non-interactively; frames dumped, use debugger() to view
> mcnemar.test(dAAAF, dAFAA, correct = FALSE)

	McNemar's Chi-squared test

data:  dAAAF and dAFAA 
McNemar's chi-squared = 2, df = 1, p-value = 0.1573

> mcnemar.test(dAAAG, dAGAA, correct = FALSE)

	McNemar's Chi-squared test

data:  dAAAG and dAGAA 
McNemar's chi-squared = 5, df = 1, p-value = 0.02535

> mcnemar.test(dAAAH, dAHAA, correct = FALSE)
recover called non-interactively; frames dumped, use debugger() to view
> 
> 
> MNAABA
[1] 3
> dchisq(MNAABA, df=1)
[1] 0.05139344
> mcnemar.test(dAABA, dBAAA, correct = FALSE)

	McNemar's Chi-squared test

data:  dAABA and dBAAA 
McNemar's chi-squared = 3, df = 1, p-value = 0.08326

> MNAACA
[1] 1
> dchisq(MNAACA, df=1)
[1] 0.2419707
> mcnemar.test(dAACA, dCAAA, correct = FALSE)

	McNemar's Chi-squared test

data:  dAACA and dCAAA 
McNemar's chi-squared = 1, df = 1, p-value = 0.3173

> MNBACA
[1] 4
> dchisq(MNBACA, df=1)
[1] 0.02699548
> mcnemar.test(dBACA, dCABA, correct = FALSE)

	McNemar's Chi-squared test

data:  dBACA and dCABA 
McNemar's chi-squared = 4, df = 1, p-value = 0.0455

> 
> 
> 
> summary(AA)
   Min. 1st Qu.  Median    Mean 3rd Qu.    Max. 
 0.5960  0.6112  0.6262  0.6361  0.6531  0.7190 
> sd(AA)
[1] 0.03602304
> summary(BA)
   Min. 1st Qu.  Median    Mean 3rd Qu.    Max. 
 0.5225  0.5940  0.5998  0.6072  0.6164  0.6970 
> sd(BA)
[1] 0.04340943
> summary(CA)
   Min. 1st Qu.  Median    Mean 3rd Qu.    Max. 
 0.5907  0.6221  0.6367  0.6433  0.6554  0.7143 
> sd(CA)
[1] 0.03565104
> 
> summary(AB)
   Min. 1st Qu.  Median    Mean 3rd Qu.    Max. 
 0.5048  0.5319  0.5466  0.5566  0.5674  0.6800 
> sd(AB)
[1] 0.05043143
> summary(BB)
   Min. 1st Qu.  Median    Mean 3rd Qu.    Max. 
 0.4342  0.4679  0.5033  0.5109  0.5476  0.6275 
> sd(BB)
[1] 0.06171646
> summary(CB)
   Min. 1st Qu.  Median    Mean 3rd Qu.    Max. 
 0.5130  0.5471  0.5752  0.5785  0.5885  0.6787 
> sd(CB)
[1] 0.04684613
> 
> summary(AC)
   Min. 1st Qu.  Median    Mean 3rd Qu.    Max. 
 0.3651  0.3918  0.4738  0.4643  0.5254  0.5802 
> sd(AC)
[1] 0.07600054
> summary(BC)
   Min. 1st Qu.  Median    Mean 3rd Qu.    Max. 
 0.2549  0.2836  0.3668  0.3567  0.4197  0.4667 
> sd(BC)
[1] 0.07798666
> summary(CC)
   Min. 1st Qu.  Median    Mean 3rd Qu.    Max. 
 0.4444  0.4567  0.5125  0.5093  0.5496  0.5913 
> sd(CC)
[1] 0.0556915
> 
> summary(AD)
   Min. 1st Qu.  Median    Mean 3rd Qu.    Max. 
 0.1377  0.2521  0.2863  0.2784  0.3106  0.3825 
> sd(AD)
[1] 0.07154263
> summary(BD)
   Min. 1st Qu.  Median    Mean 3rd Qu.    Max. 
0.02234 0.11950 0.15820 0.15220 0.22130 0.23300 
> sd(BD)
[1] 0.07711158
> summary(CD)
   Min. 1st Qu.  Median    Mean 3rd Qu.    Max. 
0.07198 0.18230 0.20080 0.21520 0.27270 0.36040 
> sd(CD)
[1] 0.08292096
> 
> summary(AE)
   Min. 1st Qu.  Median    Mean 3rd Qu.    Max. 
 0.2185  0.2388  0.2586  0.2790  0.3196  0.3666 
> sd(AE)
[1] 0.05461624
> summary(BE)
   Min. 1st Qu.  Median    Mean 3rd Qu.    Max. 
 0.1043  0.1515  0.1816  0.2008  0.2557  0.3200 
> sd(BE)
[1] 0.07043106
> summary(CE)
   Min. 1st Qu.  Median    Mean 3rd Qu.    Max. 
 0.2031  0.2560  0.2672  0.2712  0.2904  0.3438 
> sd(CE)
[1] 0.04558539
> 
> summary(AF)
   Min. 1st Qu.  Median    Mean 3rd Qu.    Max. 
 0.5814  0.6333  0.6603  0.6589  0.6803  0.7492 
> sd(AF)
[1] 0.04454868
> summary(BF)
   Min. 1st Qu.  Median    Mean 3rd Qu.    Max. 
 0.3851  0.4249  0.4758  0.4737  0.5204  0.5821 
> sd(BF)
[1] 0.06526001
> summary(CF)
   Min. 1st Qu.  Median    Mean 3rd Qu.    Max. 
 0.5989  0.6543  0.6932  0.6808  0.7044  0.7612 
> sd(CF)
[1] 0.04525153
> 
> summary(AG)
   Min. 1st Qu.  Median    Mean 3rd Qu.    Max. 
 0.3861  0.5619  0.5919  0.5720  0.6141  0.6493 
> sd(AG)
[1] 0.07516205
> summary(BG)
   Min. 1st Qu.  Median    Mean 3rd Qu.    Max. 
 0.3329  0.3630  0.4396  0.4287  0.4904  0.5293 
> sd(BG)
[1] 0.07248483
> summary(CG)
   Min. 1st Qu.  Median    Mean 3rd Qu.    Max. 
 0.6583  0.6849  0.7170  0.7115  0.7359  0.7640 
> sd(CG)
[1] 0.03472319
> 
> summary(AH)
   Min. 1st Qu.  Median    Mean 3rd Qu.    Max. 
 0.4243  0.4848  0.5321  0.5242  0.5522  0.6088 
> sd(AH)
[1] 0.05857466
> summary(BH)
   Min. 1st Qu.  Median    Mean 3rd Qu.    Max. 
 0.3538  0.3837  0.4528  0.4445  0.4869  0.5451 
> sd(BH)
[1] 0.0669969
> summary(CH)
   Min. 1st Qu.  Median    Mean 3rd Qu.    Max. 
 0.5961  0.6155  0.6380  0.6444  0.6719  0.7078 
> sd(CH)
[1] 0.03648362
> 
> t.test(AA,AB)

	Welch Two Sample t-test

data:  AA and AB 
t = 4.0554, df = 16.287, p-value = 0.0008891
alternative hypothesis: true difference in means is not equal to 0 
95 percent confidence interval:
 0.03799158 0.12096642 
sample estimates:
mean of x mean of y 
 0.636115  0.556636 

> t.test(AA,AC)

	Welch Two Sample t-test

data:  AA and AC 
t = 6.4598, df = 12.85, p-value = 2.255e-05
alternative hypothesis: true difference in means is not equal to 0 
95 percent confidence interval:
 0.1142825 0.2293359 
sample estimates:
mean of x mean of y 
0.6361150 0.4643058 

> t.test(AA,AD)

	Welch Two Sample t-test

data:  AA and AD 
t = 14.1233, df = 13.288, p-value = 2.198e-09
alternative hypothesis: true difference in means is not equal to 0 
95 percent confidence interval:
 0.3031388 0.4123418 
sample estimates:
mean of x mean of y 
0.6361150 0.2783747 

> t.test(AA,AE)

	Welch Two Sample t-test

data:  AA and AE 
t = 17.262, df = 15.584, p-value = 1.413e-11
alternative hypothesis: true difference in means is not equal to 0 
95 percent confidence interval:
 0.3131885 0.4010989 
sample estimates:
mean of x mean of y 
0.6361150 0.2789713 

> t.test(AA,AF)

	Welch Two Sample t-test

data:  AA and AF 
t = -1.2557, df = 17.245, p-value = 0.2260
alternative hypothesis: true difference in means is not equal to 0 
95 percent confidence interval:
 -0.06093198  0.01543238 
sample estimates:
mean of x mean of y 
0.6361150 0.6588648 

> t.test(AA,AG)

	Welch Two Sample t-test

data:  AA and AG 
t = 2.4336, df = 12.927, p-value = 0.03022
alternative hypothesis: true difference in means is not equal to 0 
95 percent confidence interval:
 0.007168617 0.121115983 
sample estimates:
mean of x mean of y 
0.6361150 0.5719727 

> t.test(AA,AH)

	Welch Two Sample t-test

data:  AA and AH 
t = 5.1454, df = 14.956, p-value = 0.0001208
alternative hypothesis: true difference in means is not equal to 0 
95 percent confidence interval:
 0.06552785 0.15825035 
sample estimates:
mean of x mean of y 
0.6361150 0.5242259 

> 
> t.test(AB,AC)

	Welch Two Sample t-test

data:  AB and AC 
t = 3.2011, df = 15.639, p-value = 0.005697
alternative hypothesis: true difference in means is not equal to 0 
95 percent confidence interval:
 0.03106992 0.15359048 
sample estimates:
mean of x mean of y 
0.5566360 0.4643058 

> t.test(AB,AD)

	Welch Two Sample t-test

data:  AB and AD 
t = 10.0529, df = 16.173, p-value = 2.306e-08
alternative hypothesis: true difference in means is not equal to 0 
95 percent confidence interval:
 0.2196339 0.3368887 
sample estimates:
mean of x mean of y 
0.5566360 0.2783747 

> t.test(AB,AE)

	Welch Two Sample t-test

data:  AB and AE 
t = 11.8115, df = 17.887, p-value = 7.019e-10
alternative hypothesis: true difference in means is not equal to 0 
95 percent confidence interval:
 0.2282538 0.3270756 
sample estimates:
mean of x mean of y 
0.5566360 0.2789713 

> t.test(AB,AF)

	Welch Two Sample t-test

data:  AB and AF 
t = -4.8042, df = 17.73, p-value = 0.0001479
alternative hypothesis: true difference in means is not equal to 0 
95 percent confidence interval:
 -0.14698295 -0.05747465 
sample estimates:
mean of x mean of y 
0.5566360 0.6588648 

> t.test(AB,AG)

	Welch Two Sample t-test

data:  AB and AG 
t = -0.5358, df = 15.738, p-value = 0.5996
alternative hypothesis: true difference in means is not equal to 0 
95 percent confidence interval:
 -0.07609660  0.04542320 
sample estimates:
mean of x mean of y 
0.5566360 0.5719727 

> t.test(AB,AH)

	Welch Two Sample t-test

data:  AB and AH 
t = 1.326, df = 17.611, p-value = 0.2018
alternative hypothesis: true difference in means is not equal to 0 
95 percent confidence interval:
 -0.01902290  0.08384310 
sample estimates:
mean of x mean of y 
0.5566360 0.5242259 

> 
> t.test(AC,AD)

	Welch Two Sample t-test

data:  AC and AD 
t = 5.6331, df = 17.935, p-value = 2.442e-05
alternative hypothesis: true difference in means is not equal to 0 
95 percent confidence interval:
 0.1165684 0.2552938 
sample estimates:
mean of x mean of y 
0.4643058 0.2783747 

> t.test(AC,AE)

	Welch Two Sample t-test

data:  AC and AE 
t = 6.2622, df = 16.339, p-value = 1.030e-05
alternative hypothesis: true difference in means is not equal to 0 
95 percent confidence interval:
 0.1227000 0.2479690 
sample estimates:
mean of x mean of y 
0.4643058 0.2789713 

> t.test(AC,AF)

	Welch Two Sample t-test

data:  AC and AF 
t = -6.984, df = 14.532, p-value = 5.231e-06
alternative hypothesis: true difference in means is not equal to 0 
95 percent confidence interval:
 -0.2541040 -0.1350140 
sample estimates:
mean of x mean of y 
0.4643058 0.6588648 

> t.test(AC,AG)

	Welch Two Sample t-test

data:  AC and AG 
t = -3.1853, df = 17.998, p-value = 0.005126
alternative hypothesis: true difference in means is not equal to 0 
95 percent confidence interval:
 -0.17868185 -0.03665195 
sample estimates:
mean of x mean of y 
0.4643058 0.5719727 

> t.test(AC,AH)

	Welch Two Sample t-test

data:  AC and AH 
t = -1.9747, df = 16.903, p-value = 0.06486
alternative hypothesis: true difference in means is not equal to 0 
95 percent confidence interval:
 -0.123966454  0.004126254 
sample estimates:
mean of x mean of y 
0.4643058 0.5242259 

> 
> t.test(AD,AE)

	Welch Two Sample t-test

data:  AD and AE 
t = -0.021, df = 16.831, p-value = 0.9835
alternative hypothesis: true difference in means is not equal to 0 
95 percent confidence interval:
 -0.06069383  0.05950063 
sample estimates:
mean of x mean of y 
0.2783747 0.2789713 

> t.test(AD,AF)

	Welch Two Sample t-test

data:  AD and AF 
t = -14.2766, df = 15.067, p-value = 3.663e-10
alternative hypothesis: true difference in means is not equal to 0 
95 percent confidence interval:
 -0.4372740 -0.3237062 
sample estimates:
mean of x mean of y 
0.2783747 0.6588648 

> t.test(AD,AG)

	Welch Two Sample t-test

data:  AD and AG 
t = -8.9473, df = 17.956, p-value = 4.904e-08
alternative hypothesis: true difference in means is not equal to 0 
95 percent confidence interval:
 -0.362550 -0.224646 
sample estimates:
mean of x mean of y 
0.2783747 0.5719727 

> t.test(AD,AH)

	Welch Two Sample t-test

data:  AD and AH 
t = -8.4083, df = 17.325, p-value = 1.598e-07
alternative hypothesis: true difference in means is not equal to 0 
95 percent confidence interval:
 -0.3074526 -0.1842498 
sample estimates:
mean of x mean of y 
0.2783747 0.5242259 

> 
> t.test(AE,AF)

	Welch Two Sample t-test

data:  AE and AF 
t = -17.0448, df = 17.301, p-value = 2.969e-12
alternative hypothesis: true difference in means is not equal to 0 
95 percent confidence interval:
 -0.4268546 -0.3329324 
sample estimates:
mean of x mean of y 
0.2789713 0.6588648 

> t.test(AE,AG)

	Welch Two Sample t-test

data:  AE and AG 
t = -9.9726, df = 16.432, p-value = 2.223e-08
alternative hypothesis: true difference in means is not equal to 0 
95 percent confidence interval:
 -0.3551529 -0.2308499 
sample estimates:
mean of x mean of y 
0.2789713 0.5719727 

> t.test(AE,AH)

	Welch Two Sample t-test

data:  AE and AH 
t = -9.684, df = 17.913, p-value = 1.528e-08
alternative hypothesis: true difference in means is not equal to 0 
95 percent confidence interval:
 -0.2984806 -0.1920286 
sample estimates:
mean of x mean of y 
0.2789713 0.5242259 

> 
> t.test(AF,AG)

	Welch Two Sample t-test

data:  AF and AG 
t = 3.1449, df = 14.629, p-value = 0.006847
alternative hypothesis: true difference in means is not equal to 0 
95 percent confidence interval:
 0.02787065 0.14591355 
sample estimates:
mean of x mean of y 
0.6588648 0.5719727 

> t.test(AF,AH)

	Welch Two Sample t-test

data:  AF and AH 
t = 5.7856, df = 16.801, p-value = 2.298e-05
alternative hypothesis: true difference in means is not equal to 0 
95 percent confidence interval:
 0.08549633 0.18378147 
sample estimates:
mean of x mean of y 
0.6588648 0.5242259 

> 
> t.test(AG,AH)

	Welch Two Sample t-test

data:  AG and AH 
t = 1.5845, df = 16.986, p-value = 0.1315
alternative hypothesis: true difference in means is not equal to 0 
95 percent confidence interval:
 -0.01583343  0.11132703 
sample estimates:
mean of x mean of y 
0.5719727 0.5242259 

> 
> t.test(BA,BB)

	Welch Two Sample t-test

data:  BA and BB 
t = 4.0352, df = 16.154, p-value = 0.000942
alternative hypothesis: true difference in means is not equal to 0 
95 percent confidence interval:
 0.0457382 0.1468244 
sample estimates:
mean of x mean of y 
0.6071637 0.5108824 

> t.test(BA,BC)

	Welch Two Sample t-test

data:  BA and BC 
t = 8.8722, df = 14.089, p-value = 3.834e-07
alternative hypothesis: true difference in means is not equal to 0 
95 percent confidence interval:
 0.1899147 0.3109149 
sample estimates:
mean of x mean of y 
0.6071637 0.3567489 

> t.test(BA,BD)

	Welch Two Sample t-test

data:  BA and BD 
t = 16.2591, df = 14.184, p-value = 1.438e-10
alternative hypothesis: true difference in means is not equal to 0 
95 percent confidence interval:
 0.3950347 0.5149249 
sample estimates:
mean of x mean of y 
0.6071637 0.1521839 

> t.test(BA,BE)

	Welch Two Sample t-test

data:  BA and BE 
t = 15.5323, df = 14.975, p-value = 1.214e-10
alternative hypothesis: true difference in means is not equal to 0 
95 percent confidence interval:
 0.3505968 0.4621420 
sample estimates:
mean of x mean of y 
0.6071637 0.2007943 

> t.test(BA,BF)

	Welch Two Sample t-test

data:  BA and BF 
t = 5.3831, df = 15.66, p-value = 6.561e-05
alternative hypothesis: true difference in means is not equal to 0 
95 percent confidence interval:
 0.08078747 0.18605913 
sample estimates:
mean of x mean of y 
0.6071637 0.4737404 

> t.test(BA,BG)

	Welch Two Sample t-test

data:  BA and BG 
t = 6.6806, df = 14.72, p-value = 8.086e-06
alternative hypothesis: true difference in means is not equal to 0 
95 percent confidence interval:
 0.1214483 0.2355327 
sample estimates:
mean of x mean of y 
0.6071637 0.4286732 

> t.test(BA,BH)

	Welch Two Sample t-test

data:  BA and BH 
t = 6.4416, df = 15.424, p-value = 9.714e-06
alternative hypothesis: true difference in means is not equal to 0 
95 percent confidence interval:
 0.1089369 0.2162953 
sample estimates:
mean of x mean of y 
0.6071637 0.4445476 

> 
> t.test(BB,BC)

	Welch Two Sample t-test

data:  BB and BC 
t = 4.901, df = 17.097, p-value = 0.0001328
alternative hypothesis: true difference in means is not equal to 0 
95 percent confidence interval:
 0.0878091 0.2204579 
sample estimates:
mean of x mean of y 
0.5108824 0.3567489 

> t.test(BB,BD)

	Welch Two Sample t-test

data:  BB and BD 
t = 11.4845, df = 17.176, p-value = 1.747e-09
alternative hypothesis: true difference in means is not equal to 0 
95 percent confidence interval:
 0.2928535 0.4245435 
sample estimates:
mean of x mean of y 
0.5108824 0.1521839 

> t.test(BB,BE)

	Welch Two Sample t-test

data:  BB and BE 
t = 10.4713, df = 17.695, p-value = 5.218e-09
alternative hypothesis: true difference in means is not equal to 0 
95 percent confidence interval:
 0.2477959 0.3723803 
sample estimates:
mean of x mean of y 
0.5108824 0.2007943 

> t.test(BB,BF)

	Welch Two Sample t-test

data:  BB and BF 
t = 1.3076, df = 17.944, p-value = 0.2075
alternative hypothesis: true difference in means is not equal to 0 
95 percent confidence interval:
 -0.02254559  0.09682959 
sample estimates:
mean of x mean of y 
0.5108824 0.4737404 

> t.test(BB,BG)

	Welch Two Sample t-test

data:  BB and BG 
t = 2.7308, df = 17.554, p-value = 0.01394
alternative hypothesis: true difference in means is not equal to 0 
95 percent confidence interval:
 0.01884596 0.14557244 
sample estimates:
mean of x mean of y 
0.5108824 0.4286732 

> t.test(BB,BH)

	Welch Two Sample t-test

data:  BB and BH 
t = 2.3029, df = 17.88, p-value = 0.03352
alternative hypothesis: true difference in means is not equal to 0 
95 percent confidence interval:
 0.0057878 0.1268818 
sample estimates:
mean of x mean of y 
0.5108824 0.4445476 

> 
> t.test(BC,BD)

	Welch Two Sample t-test

data:  BC and BD 
t = 5.8984, df = 17.998, p-value = 1.389e-05
alternative hypothesis: true difference in means is not equal to 0 
95 percent confidence interval:
 0.1317010 0.2774289 
sample estimates:
mean of x mean of y 
0.3567489 0.1521839 

> t.test(BC,BE)

	Welch Two Sample t-test

data:  BC and BE 
t = 4.6932, df = 17.816, p-value = 0.0001859
alternative hypothesis: true difference in means is not equal to 0 
95 percent confidence interval:
 0.08608893 0.22582027 
sample estimates:
mean of x mean of y 
0.3567489 0.2007943 

> t.test(BC,BF)

	Welch Two Sample t-test

data:  BC and BF 
t = -3.6381, df = 17.457, p-value = 0.001961
alternative hypothesis: true difference in means is not equal to 0 
95 percent confidence interval:
 -0.18470187 -0.04928113 
sample estimates:
mean of x mean of y 
0.3567489 0.4737404 

> t.test(BC,BG)

	Welch Two Sample t-test

data:  BC and BG 
t = -2.1362, df = 17.905, p-value = 0.04673
alternative hypothesis: true difference in means is not equal to 0 
95 percent confidence interval:
 -0.142687152 -0.001161448 
sample estimates:
mean of x mean of y 
0.3567489 0.4286732 

> t.test(BC,BH)

	Welch Two Sample t-test

data:  BC and BH 
t = -2.7005, df = 17.6, p-value = 0.01484
alternative hypothesis: true difference in means is not equal to 0 
95 percent confidence interval:
 -0.15621594 -0.01938146 
sample estimates:
mean of x mean of y 
0.3567489 0.4445476 

> 
> t.test(BD,BE)

	Welch Two Sample t-test

data:  BD and BE 
t = -1.4719, df = 17.854, p-value = 0.1585
alternative hypothesis: true difference in means is not equal to 0 
95 percent confidence interval:
 -0.11803468  0.02081392 
sample estimates:
mean of x mean of y 
0.1521839 0.2007943 

> t.test(BD,BF)

	Welch Two Sample t-test

data:  BD and BF 
t = -10.0658, df = 17.521, p-value = 1.050e-08
alternative hypothesis: true difference in means is not equal to 0 
95 percent confidence interval:
 -0.388803 -0.254310 
sample estimates:
mean of x mean of y 
0.1521839 0.4737404 

> t.test(BD,BG)

	Welch Two Sample t-test

data:  BD and BG 
t = -8.2616, df = 17.932, p-value = 1.589e-07
alternative hypothesis: true difference in means is not equal to 0 
95 percent confidence interval:
 -0.3468196 -0.2061590 
sample estimates:
mean of x mean of y 
0.1521839 0.4286732 

> t.test(BD,BH)

	Welch Two Sample t-test

data:  BD and BH 
t = -9.0507, df = 17.655, p-value = 4.767e-08
alternative hypothesis: true difference in means is not equal to 0 
95 percent confidence interval:
 -0.3603246 -0.2244027 
sample estimates:
mean of x mean of y 
0.1521839 0.4445476 

> 
> t.test(BE,BF)

	Welch Two Sample t-test

data:  BE and BF 
t = -8.9893, df = 17.896, p-value = 4.705e-08
alternative hypothesis: true difference in means is not equal to 0 
95 percent confidence interval:
 -0.3367639 -0.2091283 
sample estimates:
mean of x mean of y 
0.2007943 0.4737404 

> t.test(BE,BG)

	Welch Two Sample t-test

data:  BE and BG 
t = -7.1301, df = 17.985, p-value = 1.218e-06
alternative hypothesis: true difference in means is not equal to 0 
95 percent confidence interval:
 -0.2950289 -0.1607289 
sample estimates:
mean of x mean of y 
0.2007943 0.4286732 

> t.test(BE,BH)

	Welch Two Sample t-test

data:  BE and BH 
t = -7.9297, df = 17.955, p-value = 2.827e-07
alternative hypothesis: true difference in means is not equal to 0 
95 percent confidence interval:
 -0.3083460 -0.1791606 
sample estimates:
mean of x mean of y 
0.2007943 0.4445476 

> 
> t.test(BF,BG)

	Welch Two Sample t-test

data:  BF and BG 
t = 1.4612, df = 17.805, p-value = 0.1614
alternative hypothesis: true difference in means is not equal to 0 
95 percent confidence interval:
 -0.01978245  0.10991685 
sample estimates:
mean of x mean of y 
0.4737404 0.4286732 

> t.test(BF,BH)

	Welch Two Sample t-test

data:  BF and BH 
t = 0.987, df = 17.988, p-value = 0.3367
alternative hypothesis: true difference in means is not equal to 0 
95 percent confidence interval:
 -0.03294734  0.09133294 
sample estimates:
mean of x mean of y 
0.4737404 0.4445476 

> 
> t.test(BG,BH)

	Welch Two Sample t-test

data:  BG and BH 
t = -0.5086, df = 17.89, p-value = 0.6173
alternative hypothesis: true difference in means is not equal to 0 
95 percent confidence interval:
 -0.08147992  0.04973112 
sample estimates:
mean of x mean of y 
0.4286732 0.4445476 

> 
> t.test(CA,CB)

	Welch Two Sample t-test

data:  CA and CB 
t = 3.4809, df = 16.806, p-value = 0.002901
alternative hypothesis: true difference in means is not equal to 0 
95 percent confidence interval:
 0.02548997 0.10411163 
sample estimates:
mean of x mean of y 
0.6433359 0.5785351 

> t.test(CA,CC)

	Welch Two Sample t-test

data:  CA and CC 
t = 6.4089, df = 15.316, p-value = 1.065e-05
alternative hypothesis: true difference in means is not equal to 0 
95 percent confidence interval:
 0.08952406 0.17850414 
sample estimates:
mean of x mean of y 
0.6433359 0.5093218 

> t.test(CA,CD)

	Welch Two Sample t-test

data:  CA and CD 
t = 15, df = 12.217, p-value = 3.093e-09
alternative hypothesis: true difference in means is not equal to 0 
95 percent confidence interval:
 0.3660751 0.4902087 
sample estimates:
mean of x mean of y 
0.6433359 0.2151940 

> t.test(CA,CE)

	Welch Two Sample t-test

data:  CA and CE 
t = 20.3372, df = 17.012, p-value = 2.245e-13
alternative hypothesis: true difference in means is not equal to 0 
95 percent confidence interval:
 0.3335701 0.4107865 
sample estimates:
mean of x mean of y 
0.6433359 0.2711576 

> t.test(CA,CF)

	Welch Two Sample t-test

data:  CA and CF 
t = -2.0561, df = 17.065, p-value = 0.0554
alternative hypothesis: true difference in means is not equal to 0 
95 percent confidence interval:
 -0.075879633  0.000968233 
sample estimates:
mean of x mean of y 
0.6433359 0.6807916 

> t.test(CA,CG)

	Welch Two Sample t-test

data:  CA and CG 
t = -4.3291, df = 17.987, p-value = 0.0004047
alternative hypothesis: true difference in means is not equal to 0 
95 percent confidence interval:
 -0.10119436 -0.03506444 
sample estimates:
mean of x mean of y 
0.6433359 0.7114653 

> t.test(CA,CH)

	Welch Two Sample t-test

data:  CA and CH 
t = -0.0629, df = 17.99, p-value = 0.9505
alternative hypothesis: true difference in means is not equal to 0 
95 percent confidence interval:
 -0.034906  0.032876 
sample estimates:
mean of x mean of y 
0.6433359 0.6443509 

> 
> t.test(CB,CC)

	Welch Two Sample t-test

data:  CB and CC 
t = 3.0075, df = 17.487, p-value = 0.007742
alternative hypothesis: true difference in means is not equal to 0 
95 percent confidence interval:
 0.02076239 0.11766421 
sample estimates:
mean of x mean of y 
0.5785351 0.5093218 

> t.test(CB,CD)

	Welch Two Sample t-test

data:  CB and CD 
t = 12.0642, df = 14.214, p-value = 7.378e-09
alternative hypothesis: true difference in means is not equal to 0 
95 percent confidence interval:
 0.2988373 0.4278450 
sample estimates:
mean of x mean of y 
0.5785351 0.2151940 

> t.test(CB,CE)

	Welch Two Sample t-test

data:  CB and CE 
t = 14.8705, df = 17.987, p-value = 1.507e-11
alternative hypothesis: true difference in means is not equal to 0 
95 percent confidence interval:
 0.2639486 0.3508064 
sample estimates:
mean of x mean of y 
0.5785351 0.2711576 

> t.test(CB,CF)

	Welch Two Sample t-test

data:  CB and CF 
t = -4.9647, df = 17.978, p-value = 0.0001006
alternative hypothesis: true difference in means is not equal to 0 
95 percent confidence interval:
 -0.14553238 -0.05898062 
sample estimates:
mean of x mean of y 
0.5785351 0.6807916 

> t.test(CB,CG)

	Welch Two Sample t-test

data:  CB and CG 
t = -7.2089, df = 16.596, p-value = 1.683e-06
alternative hypothesis: true difference in means is not equal to 0 
95 percent confidence interval:
 -0.17190697 -0.09395343 
sample estimates:
mean of x mean of y 
0.5785351 0.7114653 

> t.test(CB,CH)

	Welch Two Sample t-test

data:  CB and CH 
t = -3.5052, df = 16.981, p-value = 0.002717
alternative hypothesis: true difference in means is not equal to 0 
95 percent confidence interval:
 -0.10543432 -0.02619728 
sample estimates:
mean of x mean of y 
0.5785351 0.6443509 

> 
> t.test(CC,CD)

	Welch Two Sample t-test

data:  CC and CD 
t = 9.3117, df = 15.747, p-value = 8.408e-08
alternative hypothesis: true difference in means is not equal to 0 
95 percent confidence interval:
 0.2270785 0.3611771 
sample estimates:
mean of x mean of y 
0.5093218 0.2151940 

> t.test(CC,CE)

	Welch Two Sample t-test

data:  CC and CE 
t = 10.4648, df = 17.324, p-value = 6.543e-09
alternative hypothesis: true difference in means is not equal to 0 
95 percent confidence interval:
 0.1902158 0.2861126 
sample estimates:
mean of x mean of y 
0.5093218 0.2711576 

> t.test(CC,CF)

	Welch Two Sample t-test

data:  CC and CF 
t = -7.5564, df = 17.276, p-value = 7.101e-07
alternative hypothesis: true difference in means is not equal to 0 
95 percent confidence interval:
 -0.2192873 -0.1236523 
sample estimates:
mean of x mean of y 
0.5093218 0.6807916 

> t.test(CC,CG)

	Welch Two Sample t-test

data:  CC and CG 
t = -9.74, df = 15.079, p-value = 6.738e-08
alternative hypothesis: true difference in means is not equal to 0 
95 percent confidence interval:
 -0.2463593 -0.1579277 
sample estimates:
mean of x mean of y 
0.5093218 0.7114653 

> t.test(CC,CH)

	Welch Two Sample t-test

data:  CC and CH 
t = -6.4135, df = 15.523, p-value = 9.906e-06
alternative hypothesis: true difference in means is not equal to 0 
95 percent confidence interval:
 -0.17977265 -0.09028555 
sample estimates:
mean of x mean of y 
0.5093218 0.6443509 

> 
> t.test(CD,CE)

	Welch Two Sample t-test

data:  CD and CE 
t = -1.8702, df = 13.985, p-value = 0.08253
alternative hypothesis: true difference in means is not equal to 0 
95 percent confidence interval:
 -0.120148859  0.008221639 
sample estimates:
mean of x mean of y 
0.2151940 0.2711576 

> t.test(CD,CF)

	Welch Two Sample t-test

data:  CD and CF 
t = -15.5862, df = 13.924, p-value = 3.308e-10
alternative hypothesis: true difference in means is not equal to 0 
95 percent confidence interval:
 -0.5297004 -0.4014949 
sample estimates:
mean of x mean of y 
0.2151940 0.6807916 

> t.test(CD,CG)

	Welch Two Sample t-test

data:  CD and CG 
t = -17.4571, df = 12.062, p-value = 6.296e-10
alternative hypothesis: true difference in means is not equal to 0 
95 percent confidence interval:
 -0.5581755 -0.4343671 
sample estimates:
mean of x mean of y 
0.2151940 0.7114653 

> t.test(CD,CH)

	Welch Two Sample t-test

data:  CD and CH 
t = -14.9805, df = 12.359, p-value = 2.710e-09
alternative hypothesis: true difference in means is not equal to 0 
95 percent confidence interval:
 -0.4913747 -0.3669391 
sample estimates:
mean of x mean of y 
0.2151940 0.6443509 

> 
> t.test(CE,CF)

	Welch Two Sample t-test

data:  CE and CF 
t = -20.1672, df = 17.999, p-value = 8.351e-14
alternative hypothesis: true difference in means is not equal to 0 
95 percent confidence interval:
 -0.4523079 -0.3669601 
sample estimates:
mean of x mean of y 
0.2711576 0.6807916 

> t.test(CE,CG)

	Welch Two Sample t-test

data:  CE and CG 
t = -24.2981, df = 16.813, p-value = 1.560e-14
alternative hypothesis: true difference in means is not equal to 0 
95 percent confidence interval:
 -0.4785721 -0.4020433 
sample estimates:
mean of x mean of y 
0.2711576 0.7114653 

> t.test(CE,CH)

	Welch Two Sample t-test

data:  CE and CH 
t = -20.2123, df = 17.175, p-value = 2.056e-13
alternative hypothesis: true difference in means is not equal to 0 
95 percent confidence interval:
 -0.4121180 -0.3342686 
sample estimates:
mean of x mean of y 
0.2711576 0.6443509 

> 
> t.test(CF,CG)

	Welch Two Sample t-test

data:  CF and CG 
t = -1.7006, df = 16.87, p-value = 0.1074
alternative hypothesis: true difference in means is not equal to 0 
95 percent confidence interval:
 -0.068751182  0.007403782 
sample estimates:
mean of x mean of y 
0.6807916 0.7114653 

> t.test(CF,CH)

	Welch Two Sample t-test

data:  CF and CH 
t = 1.9825, df = 17.225, p-value = 0.06361
alternative hypothesis: true difference in means is not equal to 0 
95 percent confidence interval:
 -0.002302078  0.075183478 
sample estimates:
mean of x mean of y 
0.6807916 0.6443509 

> 
> t.test(CG,CH)

	Welch Two Sample t-test

data:  CG and CH 
t = 4.2138, df = 17.956, p-value = 0.0005244
alternative hypothesis: true difference in means is not equal to 0 
95 percent confidence interval:
 0.03364675 0.10058205 
sample estimates:
mean of x mean of y 
0.7114653 0.6443509 

> 
> #inter
> 
> t.test(AA,BA)

	Welch Two Sample t-test

data:  AA and BA 
t = 1.623, df = 17.408, p-value = 0.1226
alternative hypothesis: true difference in means is not equal to 0 
95 percent confidence interval:
 -0.008617045  0.066519645 
sample estimates:
mean of x mean of y 
0.6361150 0.6071637 

> t.test(AA,CA)

	Welch Two Sample t-test

data:  AA and CA 
t = -0.4505, df = 17.998, p-value = 0.6577
alternative hypothesis: true difference in means is not equal to 0 
95 percent confidence interval:
 -0.04089269  0.02645089 
sample estimates:
mean of x mean of y 
0.6361150 0.6433359 

> t.test(BA,CA)

	Welch Two Sample t-test

data:  BA and CA 
t = -2.0363, df = 17.345, p-value = 0.05728
alternative hypothesis: true difference in means is not equal to 0 
95 percent confidence interval:
 -0.073593008  0.001248608 
sample estimates:
mean of x mean of y 
0.6071637 0.6433359 

> 
> t.test(AB,BB)

	Welch Two Sample t-test

data:  AB and BB 
t = 1.8154, df = 17.313, p-value = 0.08683
alternative hypothesis: true difference in means is not equal to 0 
95 percent confidence interval:
 -0.007348414  0.098855614 
sample estimates:
mean of x mean of y 
0.5566360 0.5108824 

> t.test(AB,CB)

	Welch Two Sample t-test

data:  AB and CB 
t = -1.0061, df = 17.903, p-value = 0.3278
alternative hypothesis: true difference in means is not equal to 0 
95 percent confidence interval:
 -0.06764699  0.02384879 
sample estimates:
mean of x mean of y 
0.5566360 0.5785351 

> t.test(BB,CB)

	Welch Two Sample t-test

data:  BB and CB 
t = -2.7611, df = 16.786, p-value = 0.01347
alternative hypothesis: true difference in means is not equal to 0 
95 percent confidence interval:
 -0.11939761 -0.01590779 
sample estimates:
mean of x mean of y 
0.5108824 0.5785351 

> 
> t.test(AC,BC)

	Welch Two Sample t-test

data:  AC and BC 
t = 3.1234, df = 17.988, p-value = 0.005874
alternative hypothesis: true difference in means is not equal to 0 
95 percent confidence interval:
 0.03520726 0.17990654 
sample estimates:
mean of x mean of y 
0.4643058 0.3567489 

> t.test(AC,CC)

	Welch Two Sample t-test

data:  AC and CC 
t = -1.5108, df = 16.502, p-value = 0.1497
alternative hypothesis: true difference in means is not equal to 0 
95 percent confidence interval:
 -0.10802344  0.01799144 
sample estimates:
mean of x mean of y 
0.4643058 0.5093218 

> t.test(BC,CC)

	Welch Two Sample t-test

data:  BC and CC 
t = -5.0347, df = 16.285, p-value = 0.0001158
alternative hypothesis: true difference in means is not equal to 0 
95 percent confidence interval:
 -0.2167238 -0.0884220 
sample estimates:
mean of x mean of y 
0.3567489 0.5093218 

> 
> t.test(AD,BD)

	Welch Two Sample t-test

data:  AD and BD 
t = 3.7937, df = 17.9, p-value = 0.001341
alternative hypothesis: true difference in means is not equal to 0 
95 percent confidence interval:
 0.0562789 0.1961027 
sample estimates:
mean of x mean of y 
0.2783747 0.1521839 

> t.test(AD,CD)

	Welch Two Sample t-test

data:  AD and CD 
t = 1.8243, df = 17.622, p-value = 0.08511
alternative hypothesis: true difference in means is not equal to 0 
95 percent confidence interval:
 -0.009692024  0.136053444 
sample estimates:
mean of x mean of y 
0.2783747 0.2151940 

> t.test(BD,CD)

	Welch Two Sample t-test

data:  BD and CD 
t = -1.7597, df = 17.906, p-value = 0.09554
alternative hypothesis: true difference in means is not equal to 0 
95 percent confidence interval:
 -0.13826811  0.01224797 
sample estimates:
mean of x mean of y 
0.1521839 0.2151940 

> 
> t.test(AE,BE)

	Welch Two Sample t-test

data:  AE and BE 
t = 2.7738, df = 16.949, p-value = 0.01303
alternative hypothesis: true difference in means is not equal to 0 
95 percent confidence interval:
 0.01870011 0.13765389 
sample estimates:
mean of x mean of y 
0.2789713 0.2007943 

> t.test(AE,CE)

	Welch Two Sample t-test

data:  AE and CE 
t = 0.3473, df = 17.442, p-value = 0.7325
alternative hypothesis: true difference in means is not equal to 0 
95 percent confidence interval:
 -0.03955841  0.05518581 
sample estimates:
mean of x mean of y 
0.2789713 0.2711576 

> t.test(BE,CE)

	Welch Two Sample t-test

data:  BE and CE 
t = -2.6522, df = 15.415, p-value = 0.0178
alternative hypothesis: true difference in means is not equal to 0 
95 percent confidence interval:
 -0.12677905 -0.01394755 
sample estimates:
mean of x mean of y 
0.2007943 0.2711576 

> 
> t.test(AF,BF)

	Welch Two Sample t-test

data:  AF and BF 
t = 7.4089, df = 15.891, p-value = 1.542e-06
alternative hypothesis: true difference in means is not equal to 0 
95 percent confidence interval:
 0.1321251 0.2381237 
sample estimates:
mean of x mean of y 
0.6588648 0.4737404 

> t.test(AF,CF)

	Welch Two Sample t-test

data:  AF and CF 
t = -1.0919, df = 17.996, p-value = 0.2893
alternative hypothesis: true difference in means is not equal to 0 
95 percent confidence interval:
 -0.06411522  0.02026162 
sample estimates:
mean of x mean of y 
0.6588648 0.6807916 

> t.test(BF,CF)

	Welch Two Sample t-test

data:  BF and CF 
t = -8.2448, df = 16.029, p-value = 3.693e-07
alternative hypothesis: true difference in means is not equal to 0 
95 percent confidence interval:
 -0.2602802 -0.1538222 
sample estimates:
mean of x mean of y 
0.4737404 0.6807916 

> 
> t.test(AG,BG)

	Welch Two Sample t-test

data:  AG and BG 
t = 4.3397, df = 17.976, p-value = 0.0003958
alternative hypothesis: true difference in means is not equal to 0 
95 percent confidence interval:
 0.07391994 0.21267906 
sample estimates:
mean of x mean of y 
0.5719727 0.4286732 

> t.test(AG,CG)

	Welch Two Sample t-test

data:  AG and CG 
t = -5.3278, df = 12.674, p-value = 0.0001495
alternative hypothesis: true difference in means is not equal to 0 
95 percent confidence interval:
 -0.19620376 -0.08278144 
sample estimates:
mean of x mean of y 
0.5719727 0.7114653 

> t.test(BG,CG)

	Welch Two Sample t-test

data:  BG and CG 
t = -11.1265, df = 12.924, p-value = 5.451e-08
alternative hypothesis: true difference in means is not equal to 0 
95 percent confidence interval:
 -0.3377330 -0.2278512 
sample estimates:
mean of x mean of y 
0.4286732 0.7114653 

> 
> t.test(AH,BH)

	Welch Two Sample t-test

data:  AH and BH 
t = 2.8313, df = 17.685, p-value = 0.01120
alternative hypothesis: true difference in means is not equal to 0 
95 percent confidence interval:
 0.02047903 0.13887757 
sample estimates:
mean of x mean of y 
0.5242259 0.4445476 

> t.test(AH,CH)

	Welch Two Sample t-test

data:  AH and CH 
t = -5.5047, df = 15.07, p-value = 5.952e-05
alternative hypothesis: true difference in means is not equal to 0 
95 percent confidence interval:
 -0.16661903 -0.07363097 
sample estimates:
mean of x mean of y 
0.5242259 0.6443509 

> t.test(BH,CH)

	Welch Two Sample t-test

data:  BH and CH 
t = -8.2824, df = 13.906, p-value = 9.563e-07
alternative hypothesis: true difference in means is not equal to 0 
95 percent confidence interval:
 -0.2515767 -0.1480299 
sample estimates:
mean of x mean of y 
0.4445476 0.6443509 

> 
> 
> #complete
> 
> t.test(AA,BH)

	Welch Two Sample t-test

data:  AA and BH 
t = 7.9639, df = 13.802, p-value = 1.586e-06
alternative hypothesis: true difference in means is not equal to 0 
95 percent confidence interval:
 0.1399060 0.2432288 
sample estimates:
mean of x mean of y 
0.6361150 0.4445476 

> t.test(AB,BH)

	Welch Two Sample t-test

data:  AB and BH 
t = 4.2269, df = 16.72, p-value = 0.0005868
alternative hypothesis: true difference in means is not equal to 0 
95 percent confidence interval:
 0.05606949 0.16810731 
sample estimates:
mean of x mean of y 
0.5566360 0.4445476 

> t.test(AC,BH)

	Welch Two Sample t-test

data:  AC and BH 
t = 0.6167, df = 17.721, p-value = 0.5453
alternative hypothesis: true difference in means is not equal to 0 
95 percent confidence interval:
 -0.04762822  0.08714462 
sample estimates:
mean of x mean of y 
0.4643058 0.4445476 

> t.test(AD,BH)

	Welch Two Sample t-test

data:  AD and BH 
t = -5.3613, df = 17.923, p-value = 4.338e-05
alternative hypothesis: true difference in means is not equal to 0 
95 percent confidence interval:
 -0.2313112 -0.1010346 
sample estimates:
mean of x mean of y 
0.2783747 0.4445476 

> t.test(AE,BH)

	Welch Two Sample t-test

data:  AE and BH 
t = -6.0575, df = 17.298, p-value = 1.189e-05
alternative hypothesis: true difference in means is not equal to 0 
95 percent confidence interval:
 -0.2231707 -0.1079819 
sample estimates:
mean of x mean of y 
0.2789713 0.4445476 

> t.test(AF,BH)

	Welch Two Sample t-test

data:  AF and BH 
t = 8.4236, df = 15.657, p-value = 3.311e-07
alternative hypothesis: true difference in means is not equal to 0 
95 percent confidence interval:
 0.1602855 0.2683489 
sample estimates:
mean of x mean of y 
0.6588648 0.4445476 

> t.test(AG,BH)

	Welch Two Sample t-test

data:  AG and BH 
t = 4.002, df = 17.767, p-value = 0.000855
alternative hypothesis: true difference in means is not equal to 0 
95 percent confidence interval:
 0.06046862 0.19438158 
sample estimates:
mean of x mean of y 
0.5719727 0.4445476 

> 
> t.test(AA,BG)

	Welch Two Sample t-test

data:  AA and BG 
t = 8.1044, df = 13.19, p-value = 1.760e-06
alternative hypothesis: true difference in means is not equal to 0 
95 percent confidence interval:
 0.1522252 0.2626584 
sample estimates:
mean of x mean of y 
0.6361150 0.4286732 

> t.test(AB,BG)

	Welch Two Sample t-test

data:  AB and BG 
t = 4.5826, df = 16.059, p-value = 0.0003038
alternative hypothesis: true difference in means is not equal to 0 
95 percent confidence interval:
 0.06878472 0.18714088 
sample estimates:
mean of x mean of y 
0.5566360 0.4286732 

> t.test(AC,BG)

	Welch Two Sample t-test

data:  AC and BG 
t = 1.0729, df = 17.96, p-value = 0.2975
alternative hypothesis: true difference in means is not equal to 0 
95 percent confidence interval:
 -0.03415368  0.10541888 
sample estimates:
mean of x mean of y 
0.4643058 0.4286732 

> t.test(AD,BG)

	Welch Two Sample t-test

data:  AD and BG 
t = -4.6668, df = 17.997, p-value = 0.0001920
alternative hypothesis: true difference in means is not equal to 0 
95 percent confidence interval:
 -0.21796207 -0.08263493 
sample estimates:
mean of x mean of y 
0.2783747 0.4286732 

> t.test(AE,BG)

	Welch Two Sample t-test

data:  AE and BG 
t = -5.2161, df = 16.728, p-value = 7.359e-05
alternative hypothesis: true difference in means is not equal to 0 
95 percent confidence interval:
 -0.21032893 -0.08907487 
sample estimates:
mean of x mean of y 
0.2789713 0.4286732 

> t.test(AF,BG)

	Welch Two Sample t-test

data:  AF and BG 
t = 8.5558, df = 14.95, p-value = 3.823e-07
alternative hypothesis: true difference in means is not equal to 0 
95 percent confidence interval:
 0.1728289 0.2875543 
sample estimates:
mean of x mean of y 
0.6588648 0.4286732 

> 
> t.test(AA,BF)

	Welch Two Sample t-test

data:  AA and BF 
t = 6.8884, df = 14.019, p-value = 7.409e-06
alternative hypothesis: true difference in means is not equal to 0 
95 percent confidence interval:
 0.1118234 0.2129258 
sample estimates:
mean of x mean of y 
0.6361150 0.4737404 

> t.test(AB,BF)

	Welch Two Sample t-test

data:  AB and BF 
t = 3.1784, df = 16.924, p-value = 0.005521
alternative hypothesis: true difference in means is not equal to 0 
95 percent confidence interval:
 0.02785051 0.13794069 
sample estimates:
mean of x mean of y 
0.5566360 0.4737404 

> t.test(AC,BF)

	Welch Two Sample t-test

data:  AC and BF 
t = -0.2978, df = 17.598, p-value = 0.7693
alternative hypothesis: true difference in means is not equal to 0 
95 percent confidence interval:
 -0.07609681  0.05722761 
sample estimates:
mean of x mean of y 
0.4643058 0.4737404 

> t.test(AD,BF)

	Welch Two Sample t-test

data:  AD and BF 
t = -6.3799, df = 17.85, p-value = 5.437e-06
alternative hypothesis: true difference in means is not equal to 0 
95 percent confidence interval:
 -0.2597394 -0.1309920 
sample estimates:
mean of x mean of y 
0.2783747 0.4737404 

> t.test(AE,BF)

	Welch Two Sample t-test

data:  AE and BF 
t = -7.2376, df = 17.458, p-value = 1.186e-06
alternative hypothesis: true difference in means is not equal to 0 
95 percent confidence interval:
 -0.2514322 -0.1381060 
sample estimates:
mean of x mean of y 
0.2789713 0.4737404 

> 
> t.test(AA,BE)

	Welch Two Sample t-test

data:  AA and BE 
t = 17.4014, df = 13.407, p-value = 1.37e-10
alternative hypothesis: true difference in means is not equal to 0 
95 percent confidence interval:
 0.3814425 0.4891989 
sample estimates:
mean of x mean of y 
0.6361150 0.2007943 

> t.test(AB,BE)

	Welch Two Sample t-test

data:  AB and BE 
t = 12.9902, df = 16.308, p-value = 5.074e-10
alternative hypothesis: true difference in means is not equal to 0 
95 percent confidence interval:
 0.2978597 0.4138237 
sample estimates:
mean of x mean of y 
0.5566360 0.2007943 

> t.test(AC,BE)

	Welch Two Sample t-test

data:  AC and BE 
t = 8.042, df = 17.897, p-value = 2.369e-07
alternative hypothesis: true difference in means is not equal to 0 
95 percent confidence interval:
 0.1946426 0.3323804 
sample estimates:
mean of x mean of y 
0.4643058 0.2007943 

> t.test(AD,BE)

	Welch Two Sample t-test

data:  AD and BE 
t = 2.4437, df = 17.996, p-value = 0.02507
alternative hypothesis: true difference in means is not equal to 0 
95 percent confidence interval:
 0.01088072 0.14428008 
sample estimates:
mean of x mean of y 
0.2783747 0.2007943 

> 
> t.test(AA,BD)

	Welch Two Sample t-test

data:  AA and BD 
t = 17.9804, df = 12.75, p-value = 1.950e-10
alternative hypothesis: true difference in means is not equal to 0 
95 percent confidence interval:
 0.4256697 0.5421924 
sample estimates:
mean of x mean of y 
0.6361150 0.1521839 

> t.test(AB,BD)

	Welch Two Sample t-test

data:  AB and BD 
t = 13.8811, df = 15.508, p-value = 3.703e-10
alternative hypothesis: true difference in means is not equal to 0 
95 percent confidence interval:
 0.3425253 0.4663788 
sample estimates:
mean of x mean of y 
0.5566360 0.1521839 

> t.test(AC,BD)

	Welch Two Sample t-test

data:  AC and BD 
t = 9.1163, df = 17.996, p-value = 3.643e-08
alternative hypothesis: true difference in means is not equal to 0 
95 percent confidence interval:
 0.2401898 0.3840539 
sample estimates:
mean of x mean of y 
0.4643058 0.1521839 

> 
> t.test(AA,BC)

	Welch Two Sample t-test

data:  AA and BC 
t = 10.2839, df = 12.673, p-value = 1.632e-07
alternative hypothesis: true difference in means is not equal to 0 
95 percent confidence interval:
 0.2205247 0.3382075 
sample estimates:
mean of x mean of y 
0.6361150 0.3567489 

> t.test(AB,BC)

	Welch Two Sample t-test

data:  AB and BC 
t = 6.8061, df = 15.407, p-value = 5.151e-06
alternative hypothesis: true difference in means is not equal to 0 
95 percent confidence interval:
 0.1374327 0.2623415 
sample estimates:
mean of x mean of y 
0.5566360 0.3567489 

> 
> t.test(AA,BB)

	Welch Two Sample t-test

data:  AA and BB 
t = 5.5418, df = 14.495, p-value = 6.397e-05
alternative hypothesis: true difference in means is not equal to 0 
95 percent confidence interval:
 0.07691997 0.17354523 
sample estimates:
mean of x mean of y 
0.6361150 0.5108824 

> 
> t.test(AA,CH)

	Welch Two Sample t-test

data:  AA and CH 
t = -0.508, df = 17.997, p-value = 0.6176
alternative hypothesis: true difference in means is not equal to 0 
95 percent confidence interval:
 -0.04229919  0.02582739 
sample estimates:
mean of x mean of y 
0.6361150 0.6443509 

> t.test(AB,CH)

	Welch Two Sample t-test

data:  AB and CH 
t = -4.4563, df = 16.395, p-value = 0.0003764
alternative hypothesis: true difference in means is not equal to 0 
95 percent confidence interval:
 -0.12936043 -0.04606937 
sample estimates:
mean of x mean of y 
0.5566360 0.6443509 

> t.test(AC,CH)

	Welch Two Sample t-test

data:  AC and CH 
t = -6.7536, df = 12.939, p-value = 1.388e-05
alternative hypothesis: true difference in means is not equal to 0 
95 percent confidence interval:
 -0.2376665 -0.1224237 
sample estimates:
mean of x mean of y 
0.4643058 0.6443509 

> t.test(AD,CH)

	Welch Two Sample t-test

data:  AD and CH 
t = -14.411, df = 13.384, p-value = 1.555e-09
alternative hypothesis: true difference in means is not equal to 0 
95 percent confidence interval:
 -0.4206804 -0.3112720 
sample estimates:
mean of x mean of y 
0.2783747 0.6443509 

> t.test(AE,CH)

	Welch Two Sample t-test

data:  AE and CH 
t = -17.5916, df = 15.698, p-value = 9.445e-12
alternative hypothesis: true difference in means is not equal to 0 
95 percent confidence interval:
 -0.4094792 -0.3212800 
sample estimates:
mean of x mean of y 
0.2789713 0.6443509 

> t.test(AF,CH)

	Welch Two Sample t-test

data:  AF and CH 
t = 0.7971, df = 17.327, p-value = 0.4362
alternative hypothesis: true difference in means is not equal to 0 
95 percent confidence interval:
 -0.02384839  0.05287619 
sample estimates:
mean of x mean of y 
0.6588648 0.6443509 

> t.test(AG,CH)

	Welch Two Sample t-test

data:  AG and CH 
t = -2.7395, df = 13.018, p-value = 0.01686
alternative hypothesis: true difference in means is not equal to 0 
95 percent confidence interval:
 -0.12944805 -0.01530835 
sample estimates:
mean of x mean of y 
0.5719727 0.6443509 

> 
> t.test(AA,CG)

	Welch Two Sample t-test

data:  AA and CG 
t = -4.7624, df = 17.976, p-value = 0.0001562
alternative hypothesis: true difference in means is not equal to 0 
95 percent confidence interval:
 -0.10859432 -0.04210628 
sample estimates:
mean of x mean of y 
0.6361150 0.7114653 

> t.test(AB,CG)

	Welch Two Sample t-test

data:  AB and CG 
t = -7.9964, df = 15.967, p-value = 5.657e-07
alternative hypothesis: true difference in means is not equal to 0 
95 percent confidence interval:
 -0.1958826 -0.1137760 
sample estimates:
mean of x mean of y 
0.5566360 0.7114653 

> t.test(AC,CG)

	Welch Two Sample t-test

data:  AC and CG 
t = -9.3539, df = 12.6, p-value = 4.986e-07
alternative hypothesis: true difference in means is not equal to 0 
95 percent confidence interval:
 -0.3044276 -0.1898914 
sample estimates:
mean of x mean of y 
0.4643058 0.7114653 

> t.test(AD,CG)

	Welch Two Sample t-test

data:  AD and CG 
t = -17.2219, df = 13.017, p-value = 2.436e-10
alternative hypothesis: true difference in means is not equal to 0 
95 percent confidence interval:
 -0.4874115 -0.3787697 
sample estimates:
mean of x mean of y 
0.2783747 0.7114653 

> t.test(AE,CG)

	Welch Two Sample t-test

data:  AE and CG 
t = -21.1322, df = 15.254, p-value = 1.031e-12
alternative hypothesis: true difference in means is not equal to 0 
95 percent confidence interval:
 -0.4760534 -0.3889346 
sample estimates:
mean of x mean of y 
0.2789713 0.7114653 

> t.test(AF,CG)

	Welch Two Sample t-test

data:  AF and CG 
t = -2.9449, df = 16.987, p-value = 0.009062
alternative hypothesis: true difference in means is not equal to 0 
95 percent confidence interval:
 -0.09028682 -0.01491418 
sample estimates:
mean of x mean of y 
0.6588648 0.7114653 

> 
> t.test(AA,CF)

	Welch Two Sample t-test

data:  AA and CF 
t = -2.4426, df = 17.138, p-value = 0.0257
alternative hypothesis: true difference in means is not equal to 0 
95 percent confidence interval:
 -0.083242073 -0.006111127 
sample estimates:
mean of x mean of y 
0.6361150 0.6807916 

> t.test(AB,CF)

	Welch Two Sample t-test

data:  AB and CF 
t = -5.7944, df = 17.793, p-value = 1.802e-05
alternative hypothesis: true difference in means is not equal to 0 
95 percent confidence interval:
 -0.16920904 -0.07910216 
sample estimates:
mean of x mean of y 
0.5566360 0.6807916 

> t.test(AC,CF)

	Welch Two Sample t-test

data:  AC and CF 
t = -7.7396, df = 14.669, p-value = 1.491e-06
alternative hypothesis: true difference in means is not equal to 0 
95 percent confidence interval:
 -0.2762221 -0.1567495 
sample estimates:
mean of x mean of y 
0.4643058 0.6807916 

> t.test(AD,CF)

	Welch Two Sample t-test

data:  AD and CF 
t = -15.0327, df = 15.208, p-value = 1.547e-10
alternative hypothesis: true difference in means is not equal to 0 
95 percent confidence interval:
 -0.4594069 -0.3454269 
sample estimates:
mean of x mean of y 
0.2783747 0.6807916 

> t.test(AE,CF)

	Welch Two Sample t-test

data:  AE and CF 
t = -17.9152, df = 17.399, p-value = 1.185e-12
alternative hypothesis: true difference in means is not equal to 0 
95 percent confidence interval:
 -0.4490591 -0.3545815 
sample estimates:
mean of x mean of y 
0.2789713 0.6807916 

> 
> t.test(AA,CE)

	Welch Two Sample t-test

data:  AA and CE 
t = 19.8637, df = 17.087, p-value = 3.031e-13
alternative hypothesis: true difference in means is not equal to 0 
95 percent confidence interval:
 0.3262087 0.4037061 
sample estimates:
mean of x mean of y 
0.6361150 0.2711576 

> t.test(AB,CE)

	Welch Two Sample t-test

data:  AB and CE 
t = 13.2797, df = 17.819, p-value = 1.115e-10
alternative hypothesis: true difference in means is not equal to 0 
95 percent confidence interval:
 0.2402813 0.3306755 
sample estimates:
mean of x mean of y 
0.5566360 0.2711576 

> t.test(AC,CE)

	Welch Two Sample t-test

data:  AC and CE 
t = 6.892, df = 14.734, p-value = 5.648e-06
alternative hypothesis: true difference in means is not equal to 0 
95 percent confidence interval:
 0.1333197 0.2529767 
sample estimates:
mean of x mean of y 
0.4643058 0.2711576 

> t.test(AD,CE)

	Welch Two Sample t-test

data:  AD and CE 
t = 0.269, df = 15.274, p-value = 0.7915
alternative hypothesis: true difference in means is not equal to 0 
95 percent confidence interval:
 -0.04987216  0.06430636 
sample estimates:
mean of x mean of y 
0.2783747 0.2711576 

> 
> t.test(AA,CD)

	Welch Two Sample t-test

data:  AA and CD 
t = 14.723, df = 12.28, p-value = 3.601e-09
alternative hypothesis: true difference in means is not equal to 0 
95 percent confidence interval:
 0.3587873 0.4830547 
sample estimates:
mean of x mean of y 
 0.636115  0.215194 

> t.test(AB,CD)

	Welch Two Sample t-test

data:  AB and CD 
t = 11.1252, df = 14.857, p-value = 1.334e-08
alternative hypothesis: true difference in means is not equal to 0 
95 percent confidence interval:
 0.2759713 0.4069128 
sample estimates:
mean of x mean of y 
 0.556636  0.215194 

> t.test(AC,CD)

	Welch Two Sample t-test

data:  AC and CD 
t = 7.0035, df = 17.865, p-value = 1.610e-06
alternative hypothesis: true difference in means is not equal to 0 
95 percent confidence interval:
 0.1743423 0.3238813 
sample estimates:
mean of x mean of y 
0.4643058 0.2151940 

> 
> t.test(AA,CC)

	Welch Two Sample t-test

data:  AA and CC 
t = 6.0452, df = 15.409, p-value = 1.998e-05
alternative hypothesis: true difference in means is not equal to 0 
95 percent confidence interval:
 0.08219075 0.17139565 
sample estimates:
mean of x mean of y 
0.6361150 0.5093218 

> t.test(AB,CC)

	Welch Two Sample t-test

data:  AB and CC 
t = 1.9914, df = 17.826, p-value = 0.06198
alternative hypothesis: true difference in means is not equal to 0 
95 percent confidence interval:
 -0.002636491  0.097264891 
sample estimates:
mean of x mean of y 
0.5566360 0.5093218 

> 
> t.test(AA,CB)

	Welch Two Sample t-test

data:  AA and CB 
t = 3.0812, df = 16.886, p-value = 0.006813
alternative hypothesis: true difference in means is not equal to 0 
95 percent confidence interval:
 0.01813251 0.09702729 
sample estimates:
mean of x mean of y 
0.6361150 0.5785351 

> 
> t.test(BA,CH)

	Welch Two Sample t-test

data:  BA and CH 
t = -2.0738, df = 17.482, p-value = 0.05316
alternative hypothesis: true difference in means is not equal to 0 
95 percent confidence interval:
 -0.0749402771  0.0005658771 
sample estimates:
mean of x mean of y 
0.6071637 0.6443509 

> t.test(BB,CH)

	Welch Two Sample t-test

data:  BB and CH 
t = -5.8871, df = 14.606, p-value = 3.329e-05
alternative hypothesis: true difference in means is not equal to 0 
95 percent confidence interval:
 -0.18190557 -0.08503143 
sample estimates:
mean of x mean of y 
0.5108824 0.6443509 

> t.test(BC,CH)

	Welch Two Sample t-test

data:  BC and CH 
t = -10.5632, df = 12.759, p-value = 1.129e-07
alternative hypothesis: true difference in means is not equal to 0 
95 percent confidence interval:
 -0.3465349 -0.2286691 
sample estimates:
mean of x mean of y 
0.3567489 0.6443509 

> t.test(BD,CH)

	Welch Two Sample t-test

data:  BD and CH 
t = -18.2444, df = 12.837, p-value = 1.467e-10
alternative hypothesis: true difference in means is not equal to 0 
95 percent confidence interval:
 -0.5505212 -0.4338128 
sample estimates:
mean of x mean of y 
0.1521839 0.6443509 

> t.test(BE,CH)

	Welch Two Sample t-test

data:  BE and CH 
t = -17.6835, df = 13.506, p-value = 9.946e-11
alternative hypothesis: true difference in means is not equal to 0 
95 percent confidence interval:
 -0.4975397 -0.3895735 
sample estimates:
mean of x mean of y 
0.2007943 0.6443509 

> t.test(BF,CH)

	Welch Two Sample t-test

data:  BF and CH 
t = -7.2161, df = 14.125, p-value = 4.231e-06
alternative hypothesis: true difference in means is not equal to 0 
95 percent confidence interval:
 -0.2212776 -0.1199434 
sample estimates:
mean of x mean of y 
0.4737404 0.6443509 

> t.test(BG,CH)

	Welch Two Sample t-test

data:  BG and CH 
t = -8.4047, df = 13.285, p-value = 1.114e-06
alternative hypothesis: true difference in means is not equal to 0 
95 percent confidence interval:
 -0.2709952 -0.1603602 
sample estimates:
mean of x mean of y 
0.4286732 0.6443509 

> 
> t.test(BA,CG)

	Welch Two Sample t-test

data:  BA and CG 
t = -5.9334, df = 17.172, p-value = 1.569e-05
alternative hypothesis: true difference in means is not equal to 0 
95 percent confidence interval:
 -0.14136102 -0.06724218 
sample estimates:
mean of x mean of y 
0.6071637 0.7114653 

> t.test(BB,CG)

	Welch Two Sample t-test

data:  BB and CG 
t = -8.9573, df = 14.179, p-value = 3.25e-07
alternative hypothesis: true difference in means is not equal to 0 
95 percent confidence interval:
 -0.2485551 -0.1526107 
sample estimates:
mean of x mean of y 
0.5108824 0.7114653 

> t.test(BC,CG)

	Welch Two Sample t-test

data:  BC and CG 
t = -13.1398, df = 12.433, p-value = 1.169e-08
alternative hypothesis: true difference in means is not equal to 0 
95 percent confidence interval:
 -0.4133081 -0.2961247 
sample estimates:
mean of x mean of y 
0.3567489 0.7114653 

> t.test(BD,CG)

	Welch Two Sample t-test

data:  BD and CG 
t = -20.9132, df = 12.506, p-value = 4.175e-11
alternative hypothesis: true difference in means is not equal to 0 
95 percent confidence interval:
 -0.6172892 -0.5012736 
sample estimates:
mean of x mean of y 
0.1521839 0.7114653 

> t.test(BE,CG)

	Welch Two Sample t-test

data:  BE and CG 
t = -20.5651, df = 13.131, p-value = 2.252e-11
alternative hypothesis: true difference in means is not equal to 0 
95 percent confidence interval:
 -0.5642627 -0.4570793 
sample estimates:
mean of x mean of y 
0.2007943 0.7114653 

> t.test(BF,CG)

	Welch Two Sample t-test

data:  BF and CG 
t = -10.1694, df = 13.718, p-value = 9.13e-08
alternative hypothesis: true difference in means is not equal to 0 
95 percent confidence interval:
 -0.2879593 -0.1874905 
sample estimates:
mean of x mean of y 
0.4737404 0.7114653 

> 
> t.test(BA,CF)

	Welch Two Sample t-test

data:  BA and CF 
t = -3.7131, df = 17.969, p-value = 0.001596
alternative hypothesis: true difference in means is not equal to 0 
95 percent confidence interval:
 -0.11529323 -0.03196257 
sample estimates:
mean of x mean of y 
0.6071637 0.6807916 

> t.test(BB,CF)

	Welch Two Sample t-test

data:  BB and CF 
t = -7.0209, df = 16.507, p-value = 2.426e-06
alternative hypothesis: true difference in means is not equal to 0 
95 percent confidence interval:
 -0.2210841 -0.1187343 
sample estimates:
mean of x mean of y 
0.5108824 0.6807916 

> t.test(BC,CF)

	Welch Two Sample t-test

data:  BC and CF 
t = -11.3649, df = 14.443, p-value = 1.352e-08
alternative hypothesis: true difference in means is not equal to 0 
95 percent confidence interval:
 -0.3850203 -0.2630651 
sample estimates:
mean of x mean of y 
0.3567489 0.6807916 

> t.test(BD,CF)

	Welch Two Sample t-test

data:  BD and CF 
t = -18.6962, df = 14.542, p-value = 1.419e-11
alternative hypothesis: true difference in means is not equal to 0 
95 percent confidence interval:
 -0.5890371 -0.4681783 
sample estimates:
mean of x mean of y 
0.1521839 0.6807916 

> t.test(BE,CF)

	Welch Two Sample t-test

data:  BE and CF 
t = -18.1315, df = 15.349, p-value = 8.822e-12
alternative hypothesis: true difference in means is not equal to 0 
95 percent confidence interval:
 -0.5363119 -0.4236827 
sample estimates:
mean of x mean of y 
0.2007943 0.6807916 

> 
> t.test(BA,CE)

	Welch Two Sample t-test

data:  BA and CE 
t = 16.8798, df = 17.957, p-value = 1.835e-12
alternative hypothesis: true difference in means is not equal to 0 
95 percent confidence interval:
 0.2941784 0.3778338 
sample estimates:
mean of x mean of y 
0.6071637 0.2711576 

> t.test(BB,CE)

	Welch Two Sample t-test

data:  BB and CE 
t = 9.8802, df = 16.568, p-value = 2.35e-08
alternative hypothesis: true difference in means is not equal to 0 
95 percent confidence interval:
 0.1884323 0.2910173 
sample estimates:
mean of x mean of y 
0.5108824 0.2711576 

> t.test(BC,CE)

	Welch Two Sample t-test

data:  BC and CE 
t = 2.9963, df = 14.507, p-value = 0.009315
alternative hypothesis: true difference in means is not equal to 0 
95 percent confidence interval:
 0.02452449 0.14665811 
sample estimates:
mean of x mean of y 
0.3567489 0.2711576 

> t.test(BD,CE)

	Welch Two Sample t-test

data:  BD and CE 
t = -4.2, df = 14.606, p-value = 0.0008161
alternative hypothesis: true difference in means is not equal to 0 
95 percent confidence interval:
 -0.17949361 -0.05845375 
sample estimates:
mean of x mean of y 
0.1521839 0.2711576 

> 
> t.test(BA,CD)

	Welch Two Sample t-test

data:  BA and CD 
t = 13.2432, df = 13.588, p-value = 3.751e-09
alternative hypothesis: true difference in means is not equal to 0 
95 percent confidence interval:
 0.3283080 0.4556314 
sample estimates:
mean of x mean of y 
0.6071637 0.2151940 

> t.test(BB,CD)

	Welch Two Sample t-test

data:  BB and CD 
t = 9.0459, df = 16.63, p-value = 7.914e-08
alternative hypothesis: true difference in means is not equal to 0 
95 percent confidence interval:
 0.2266064 0.3647704 
sample estimates:
mean of x mean of y 
0.5108824 0.2151940 

> t.test(BC,CD)

	Welch Two Sample t-test

data:  BC and CD 
t = 3.9324, df = 17.933, p-value = 0.0009823
alternative hypothesis: true difference in means is not equal to 0 
95 percent confidence interval:
 0.06590777 0.21720205 
sample estimates:
mean of x mean of y 
0.3567489 0.2151940 

> 
> t.test(BA,CC)

	Welch Two Sample t-test

data:  BA and CC 
t = 4.3818, df = 16.988, p-value = 0.0004074
alternative hypothesis: true difference in means is not equal to 0 
95 percent confidence interval:
 0.05072884 0.14495496 
sample estimates:
mean of x mean of y 
0.6071637 0.5093218 

> t.test(BB,CC)

	Welch Two Sample t-test

data:  BB and CC 
t = 0.0594, df = 17.813, p-value = 0.9533
alternative hypothesis: true difference in means is not equal to 0 
95 percent confidence interval:
 -0.05370945  0.05683065 
sample estimates:
mean of x mean of y 
0.5108824 0.5093218 

> 
> t.test(BA,CB)

	Welch Two Sample t-test

data:  BA and CB 
t = 1.4175, df = 17.897, p-value = 0.1735
alternative hypothesis: true difference in means is not equal to 0 
95 percent confidence interval:
 -0.01382002  0.07107722 
sample estimates:
mean of x mean of y 
0.6071637 0.5785351 

> 
> 
> 
> 
> dssalllm <- lm(outcome ~ model*set,data = datasubset)
> dsslinlm <- lm(outcome ~ model+set,data = datasubset)
> dssmodlm <- lm(outcome ~ model,data = datasubset)
> dsssetlm <- lm(outcome ~ set,data = datasubset)
> 
> dssalllmno <- lm(outcome ~ model*set -1,data = datasubset)
> dsslinlmno <- lm(outcome ~ model+set -1,data = datasubset)
> dssmodlmno <- lm(outcome ~ model -1,data = datasubset)
> dsssetlmno <- lm(outcome ~ set -1,data = datasubset)
> 
> summary(dssalllm)

Call:
lm(formula = outcome ~ model * set, data = datasubset)

Residuals:
     Min       1Q   Median       3Q      Max 
-0.14322 -0.03855 -0.00555  0.03655  0.14523 

Coefficients:
                   Estimate Std. Error t value Pr(>|t|)    
(Intercept)       0.2783747  0.0193083  14.417  < 2e-16 ***
modelGLM         -0.1261908  0.0273060  -4.621 8.80e-06 ***
modelSVM         -0.0631807  0.0273060  -2.314  0.02219 *  
setGSSS           0.0005966  0.0273060   0.022  0.98260    
setNG25           0.1859311  0.0273060   6.809 2.94e-10 ***
setPSBC           0.3577403  0.0273060  13.101  < 2e-16 ***
setTHER           0.2782613  0.0273060  10.190  < 2e-16 ***
modelGLM:setGSSS  0.0480138  0.0386165   1.243  0.21589    
modelSVM:setGSSS  0.0553670  0.0386165   1.434  0.15395    
modelGLM:setNG25  0.0186339  0.0386165   0.483  0.63021    
modelSVM:setNG25  0.1081967  0.0386165   2.802  0.00583 ** 
modelGLM:setPSBC  0.0972395  0.0386165   2.518  0.01297 *  
modelSVM:setPSBC  0.0704016  0.0386165   1.823  0.07050 .  
modelGLM:setTHER  0.0804372  0.0386165   2.083  0.03914 *  
modelSVM:setTHER  0.0850798  0.0386165   2.203  0.02928 *  
---
Signif. codes:  0 ‘***’ 0.001 ‘**’ 0.01 ‘*’ 0.05 ‘.’ 0.1 ‘ ’ 1 

Residual standard error: 0.06106 on 135 degrees of freedom
Multiple R-Squared: 0.8933,	Adjusted R-squared: 0.8822 
F-statistic: 80.73 on 14 and 135 DF,  p-value: < 2.2e-16 

> summary(dsslinlm)

Call:
lm(formula = outcome ~ model + set, data = datasubset)

Residuals:
      Min        1Q    Median        3Q       Max 
-0.169469 -0.039623 -0.005427  0.047371  0.141731 

Coefficients:
              Estimate Std. Error t value Pr(>|t|)    
(Intercept)  0.2408167  0.0136760  17.609  < 2e-16 ***
modelGLM    -0.0773259  0.0126615  -6.107 9.08e-09 ***
modelSVM     0.0006283  0.0126615   0.050   0.9605    
setGSSS      0.0350569  0.0163459   2.145   0.0337 *  
setNG25      0.2282080  0.0163459  13.961  < 2e-16 ***
setPSBC      0.4136207  0.0163459  25.304  < 2e-16 ***
setTHER      0.3334336  0.0163459  20.399  < 2e-16 ***
---
Signif. codes:  0 ‘***’ 0.001 ‘**’ 0.01 ‘*’ 0.05 ‘.’ 0.1 ‘ ’ 1 

Residual standard error: 0.06331 on 143 degrees of freedom
Multiple R-Squared: 0.8785,	Adjusted R-squared: 0.8734 
F-statistic: 172.3 on 6 and 143 DF,  p-value: < 2.2e-16 

> summary(dssmodlm)

Call:
lm(formula = outcome ~ model, data = datasubset)

Residuals:
     Min       1Q   Median       3Q      Max 
-0.37153 -0.16124  0.01588  0.14763  0.33140 

Coefficients:
              Estimate Std. Error t value Pr(>|t|)    
(Intercept)  0.4428806  0.0247867  17.868   <2e-16 ***
modelGLM    -0.0773259  0.0350537  -2.206   0.0289 *  
modelSVM     0.0006283  0.0350537   0.018   0.9857    
---
Signif. codes:  0 ‘***’ 0.001 ‘**’ 0.01 ‘*’ 0.05 ‘.’ 0.1 ‘ ’ 1 

Residual standard error: 0.1753 on 147 degrees of freedom
Multiple R-Squared: 0.0426,	Adjusted R-squared: 0.02958 
F-statistic: 3.271 on 2 and 147 DF,  p-value: 0.04076 

> summary(dsssetlm)

Call:
lm(formula = outcome ~ set, data = datasubset)

Residuals:
      Min        1Q    Median        3Q       Max 
-0.192915 -0.035700  0.002501  0.040078  0.167297 

Coefficients:
            Estimate Std. Error t value Pr(>|t|)    
(Intercept)  0.21525    0.01334  16.136   <2e-16 ***
setGSSS      0.03506    0.01887   1.858   0.0652 .  
setNG25      0.22821    0.01887  12.097   <2e-16 ***
setPSBC      0.41362    0.01887  21.925   <2e-16 ***
setTHER      0.33343    0.01887  17.675   <2e-16 ***
---
Signif. codes:  0 ‘***’ 0.001 ‘**’ 0.01 ‘*’ 0.05 ‘.’ 0.1 ‘ ’ 1 

Residual standard error: 0.07306 on 145 degrees of freedom
Multiple R-Squared: 0.8359,	Adjusted R-squared: 0.8314 
F-statistic: 184.6 on 4 and 145 DF,  p-value: < 2.2e-16 

> 
> anova(dssalllm)
Analysis of Variance Table

Response: outcome
           Df Sum Sq Mean Sq  F value    Pr(>F)    
model       2 0.2009  0.1005  26.9498 1.419e-10 ***
set         4 3.9426  0.9856 264.3828 < 2.2e-16 ***
model:set   8 0.0698  0.0087   2.3414   0.02181 *  
Residuals 135 0.5033  0.0037                       
---
Signif. codes:  0 ‘***’ 0.001 ‘**’ 0.01 ‘*’ 0.05 ‘.’ 0.1 ‘ ’ 1 
> anova(dsslinlm)
Analysis of Variance Table

Response: outcome
           Df Sum Sq Mean Sq F value    Pr(>F)    
model       2 0.2009  0.1005  25.069 4.646e-10 ***
set         4 3.9426  0.9856 245.928 < 2.2e-16 ***
Residuals 143 0.5731  0.0040                      
---
Signif. codes:  0 ‘***’ 0.001 ‘**’ 0.01 ‘*’ 0.05 ‘.’ 0.1 ‘ ’ 1 
> anova(dssmodlm)
Analysis of Variance Table

Response: outcome
           Df Sum Sq Mean Sq F value  Pr(>F)  
model       2 0.2009  0.1005  3.2707 0.04076 *
Residuals 147 4.5157  0.0307                  
---
Signif. codes:  0 ‘***’ 0.001 ‘**’ 0.01 ‘*’ 0.05 ‘.’ 0.1 ‘ ’ 1 
> anova(dsssetlm)
Analysis of Variance Table

Response: outcome
           Df Sum Sq Mean Sq F value    Pr(>F)    
set         4 3.9426  0.9856  184.63 < 2.2e-16 ***
Residuals 145 0.7741  0.0053                      
---
Signif. codes:  0 ‘***’ 0.001 ‘**’ 0.01 ‘*’ 0.05 ‘.’ 0.1 ‘ ’ 1 
> 
> summary(dssalllmno)

Call:
lm(formula = outcome ~ model * set - 1, data = datasubset)

Residuals:
     Min       1Q   Median       3Q      Max 
-0.14322 -0.03855 -0.00555  0.03655  0.14523 

Coefficients:
                  Estimate Std. Error t value Pr(>|t|)    
modelANN         0.2783747  0.0193083  14.417  < 2e-16 ***
modelGLM         0.1521839  0.0193083   7.882 9.61e-13 ***
modelSVM         0.2151940  0.0193083  11.145  < 2e-16 ***
setGSSS          0.0005966  0.0273060   0.022  0.98260    
setNG25          0.1859311  0.0273060   6.809 2.94e-10 ***
setPSBC          0.3577403  0.0273060  13.101  < 2e-16 ***
setTHER          0.2782613  0.0273060  10.190  < 2e-16 ***
modelGLM:setGSSS 0.0480138  0.0386165   1.243  0.21589    
modelSVM:setGSSS 0.0553670  0.0386165   1.434  0.15395    
modelGLM:setNG25 0.0186339  0.0386165   0.483  0.63021    
modelSVM:setNG25 0.1081967  0.0386165   2.802  0.00583 ** 
modelGLM:setPSBC 0.0972395  0.0386165   2.518  0.01297 *  
modelSVM:setPSBC 0.0704016  0.0386165   1.823  0.07050 .  
modelGLM:setTHER 0.0804372  0.0386165   2.083  0.03914 *  
modelSVM:setTHER 0.0850798  0.0386165   2.203  0.02928 *  
---
Signif. codes:  0 ‘***’ 0.001 ‘**’ 0.01 ‘*’ 0.05 ‘.’ 0.1 ‘ ’ 1 

Residual standard error: 0.06106 on 135 degrees of freedom
Multiple R-Squared: 0.9837,	Adjusted R-squared: 0.9819 
F-statistic: 542.5 on 15 and 135 DF,  p-value: < 2.2e-16 

> summary(dsslinlmno)

Call:
lm(formula = outcome ~ model + set - 1, data = datasubset)

Residuals:
      Min        1Q    Median        3Q       Max 
-0.169469 -0.039623 -0.005427  0.047371  0.141731 

Coefficients:
         Estimate Std. Error t value Pr(>|t|)    
modelANN  0.24082    0.01368  17.609   <2e-16 ***
modelGLM  0.16349    0.01368  11.955   <2e-16 ***
modelSVM  0.24145    0.01368  17.655   <2e-16 ***
setGSSS   0.03506    0.01635   2.145   0.0337 *  
setNG25   0.22821    0.01635  13.961   <2e-16 ***
setPSBC   0.41362    0.01635  25.304   <2e-16 ***
setTHER   0.33343    0.01635  20.399   <2e-16 ***
---
Signif. codes:  0 ‘***’ 0.001 ‘**’ 0.01 ‘*’ 0.05 ‘.’ 0.1 ‘ ’ 1 

Residual standard error: 0.06331 on 143 degrees of freedom
Multiple R-Squared: 0.9814,	Adjusted R-squared: 0.9805 
F-statistic:  1079 on 7 and 143 DF,  p-value: < 2.2e-16 

> summary(dssmodlmno)

Call:
lm(formula = outcome ~ model - 1, data = datasubset)

Residuals:
     Min       1Q   Median       3Q      Max 
-0.37153 -0.16124  0.01588  0.14763  0.33140 

Coefficients:
         Estimate Std. Error t value Pr(>|t|)    
modelANN  0.44288    0.02479   17.87   <2e-16 ***
modelGLM  0.36555    0.02479   14.75   <2e-16 ***
modelSVM  0.44351    0.02479   17.89   <2e-16 ***
---
Signif. codes:  0 ‘***’ 0.001 ‘**’ 0.01 ‘*’ 0.05 ‘.’ 0.1 ‘ ’ 1 

Residual standard error: 0.1753 on 147 degrees of freedom
Multiple R-Squared: 0.8536,	Adjusted R-squared: 0.8506 
F-statistic: 285.6 on 3 and 147 DF,  p-value: < 2.2e-16 

> summary(dsssetlmno)

Call:
lm(formula = outcome ~ set - 1, data = datasubset)

Residuals:
      Min        1Q    Median        3Q       Max 
-0.192915 -0.035700  0.002501  0.040078  0.167297 

Coefficients:
        Estimate Std. Error t value Pr(>|t|)    
setGSSF  0.21525    0.01334   16.14   <2e-16 ***
setGSSS  0.25031    0.01334   18.76   <2e-16 ***
setNG25  0.44346    0.01334   33.24   <2e-16 ***
setPSBC  0.62887    0.01334   47.14   <2e-16 ***
setTHER  0.54868    0.01334   41.13   <2e-16 ***
---
Signif. codes:  0 ‘***’ 0.001 ‘**’ 0.01 ‘*’ 0.05 ‘.’ 0.1 ‘ ’ 1 

Residual standard error: 0.07306 on 145 degrees of freedom
Multiple R-Squared: 0.9749,	Adjusted R-squared: 0.974 
F-statistic:  1126 on 5 and 145 DF,  p-value: < 2.2e-16 

> 
> anova(dssalllmno)
Analysis of Variance Table

Response: outcome
           Df  Sum Sq Mean Sq   F value  Pr(>F)    
model       3 26.3237  8.7746 2353.6353 < 2e-16 ***
set         4  3.9426  0.9856  264.3828 < 2e-16 ***
model:set   8  0.0698  0.0087    2.3414 0.02181 *  
Residuals 135  0.5033  0.0037                      
---
Signif. codes:  0 ‘***’ 0.001 ‘**’ 0.01 ‘*’ 0.05 ‘.’ 0.1 ‘ ’ 1 
> anova(dsslinlmno)
Analysis of Variance Table

Response: outcome
           Df  Sum Sq Mean Sq F value    Pr(>F)    
model       3 26.3237  8.7746 2189.34 < 2.2e-16 ***
set         4  3.9426  0.9856  245.93 < 2.2e-16 ***
Residuals 143  0.5731  0.0040                      
---
Signif. codes:  0 ‘***’ 0.001 ‘**’ 0.01 ‘*’ 0.05 ‘.’ 0.1 ‘ ’ 1 
> anova(dssmodlmno)
Analysis of Variance Table

Response: outcome
           Df  Sum Sq Mean Sq F value    Pr(>F)    
model       3 26.3237  8.7746  285.64 < 2.2e-16 ***
Residuals 147  4.5157  0.0307                      
---
Signif. codes:  0 ‘***’ 0.001 ‘**’ 0.01 ‘*’ 0.05 ‘.’ 0.1 ‘ ’ 1 
> anova(dsssetlmno)
Analysis of Variance Table

Response: outcome
           Df  Sum Sq Mean Sq F value    Pr(>F)    
set         5 30.0653  6.0131  1126.4 < 2.2e-16 ***
Residuals 145  0.7741  0.0053                      
---
Signif. codes:  0 ‘***’ 0.001 ‘**’ 0.01 ‘*’ 0.05 ‘.’ 0.1 ‘ ’ 1 
> 
> anova(dsslinlm,dssalllm)
Analysis of Variance Table

Model 1: outcome ~ model + set
Model 2: outcome ~ model * set
  Res.Df     RSS  Df Sum of Sq      F  Pr(>F)  
1    143 0.57312                               
2    135 0.50329   8   0.06983 2.3414 0.02181 *
---
Signif. codes:  0 ‘***’ 0.001 ‘**’ 0.01 ‘*’ 0.05 ‘.’ 0.1 ‘ ’ 1 
> anova(dssmodlm,dsslinlm)
Analysis of Variance Table

Model 1: outcome ~ model
Model 2: outcome ~ model + set
  Res.Df    RSS  Df Sum of Sq      F    Pr(>F)    
1    147 4.5157                                   
2    143 0.5731   4    3.9426 245.93 < 2.2e-16 ***
---
Signif. codes:  0 ‘***’ 0.001 ‘**’ 0.01 ‘*’ 0.05 ‘.’ 0.1 ‘ ’ 1 
> anova(dsssetlm,dsslinlm)
Analysis of Variance Table

Model 1: outcome ~ set
Model 2: outcome ~ model + set
  Res.Df     RSS  Df Sum of Sq      F    Pr(>F)    
1    145 0.77406                                   
2    143 0.57312   2   0.20094 25.069 4.646e-10 ***
---
Signif. codes:  0 ‘***’ 0.001 ‘**’ 0.01 ‘*’ 0.05 ‘.’ 0.1 ‘ ’ 1 
> 
> 
> 
> dssalllmnoANN <- lm(outcome ~ model*set,data = datanoANN)
> dsslinlmnoANN <- lm(outcome ~ model+set,data = datanoANN)
> dssmodlmnoANN <- lm(outcome ~ model,data = datanoANN)
> dsssetlmnoANN <- lm(outcome ~ set,data = datanoANN)
> 
> summary(dssalllmnoANN)

Call:
lm(formula = outcome ~ model * set, data = datanoANN)

Residuals:
      Min        1Q    Median        3Q       Max 
-0.143218 -0.039354 -0.007306  0.037985  0.145228 

Coefficients:
                  Estimate Std. Error t value Pr(>|t|)    
(Intercept)       0.152184   0.019546   7.786 1.12e-11 ***
modelSVM          0.063010   0.027642   2.280   0.0250 *  
setGSSS           0.048610   0.027642   1.759   0.0820 .  
setNG25           0.204565   0.027642   7.401 6.88e-11 ***
setPSBC           0.454980   0.027642  16.460  < 2e-16 ***
setTHER           0.358698   0.027642  12.977  < 2e-16 ***
modelSVM:setGSSS  0.007353   0.039091   0.188   0.8512    
modelSVM:setNG25  0.089563   0.039091   2.291   0.0243 *  
modelSVM:setPSBC -0.026838   0.039091  -0.687   0.4941    
modelSVM:setTHER  0.004643   0.039091   0.119   0.9057    
---
Signif. codes:  0 ‘***’ 0.001 ‘**’ 0.01 ‘*’ 0.05 ‘.’ 0.1 ‘ ’ 1 

Residual standard error: 0.06181 on 90 degrees of freedom
Multiple R-Squared: 0.9007,	Adjusted R-squared: 0.8907 
F-statistic: 90.67 on 9 and 90 DF,  p-value: < 2.2e-16 

> summary(dsslinlmnoANN)

Call:
lm(formula = outcome ~ model + set, data = datanoANN)

Residuals:
      Min        1Q    Median        3Q       Max 
-0.150690 -0.038751 -0.009047  0.046072  0.137756 

Coefficients:
            Estimate Std. Error t value Pr(>|t|)    
(Intercept)  0.14471    0.01562   9.263 6.77e-15 ***
modelSVM     0.07795    0.01276   6.112 2.22e-08 ***
setGSSS      0.05229    0.02017   2.593   0.0110 *  
setNG25      0.24935    0.02017  12.364  < 2e-16 ***
setPSBC      0.44156    0.02017  21.895  < 2e-16 ***
setTHER      0.36102    0.02017  17.901  < 2e-16 ***
---
Signif. codes:  0 ‘***’ 0.001 ‘**’ 0.01 ‘*’ 0.05 ‘.’ 0.1 ‘ ’ 1 

Residual standard error: 0.06378 on 94 degrees of freedom
Multiple R-Squared: 0.8895,	Adjusted R-squared: 0.8837 
F-statistic: 151.4 on 5 and 94 DF,  p-value: < 2.2e-16 

> summary(dssmodlmnoANN)

Call:
lm(formula = outcome ~ model, data = datanoANN)

Residuals:
     Min       1Q   Median       3Q      Max 
-0.37153 -0.17086  0.01588  0.15828  0.33140 

Coefficients:
            Estimate Std. Error t value Pr(>|t|)    
(Intercept)  0.36555    0.02599  14.066   <2e-16 ***
modelSVM     0.07795    0.03675   2.121   0.0364 *  
---
Signif. codes:  0 ‘***’ 0.001 ‘**’ 0.01 ‘*’ 0.05 ‘.’ 0.1 ‘ ’ 1
[truncated: 53,822 more chars]
