# Supplementary material for: Comparing Artificial Neural Networks, General Linear Models and Support Vector Machines in Building Predictive Models for Small Interfering RNAs
Source: PLoS One. 2009 Oct 22;4(10):e7522. doi: 10.1371/journal.pone.0007522 (PMC2760777; doi:10.1371/journal.pone.0007522)
Supplement: Text S4 — MSE CV data (0.00 MB TXT) [file pone.0007522.s006.txt]

model	set	outcome
ANN	PSBC	0.0267189
ANN	PSBC	0.0266225
ANN	PSBC	0.0266918
ANN	PSBC	0.0230976
ANN	PSBC	0.0196355
ANN	PSBC	0.0267237
ANN	PSBC	0.0263787
ANN	PSBC	0.0237173
ANN	PSBC	0.0257831
ANN	PSBC	0.0232542
GLM	PSBC	0.0313968
GLM	PSBC	0.0312893
GLM	PSBC	0.0326227
GLM	PSBC	0.0282159
GLM	PSBC	0.0232596
GLM	PSBC	0.0383333
GLM	PSBC	0.030808
GLM	PSBC	0.0330243
GLM	PSBC	0.0311417
GLM	PSBC	0.0290574
SVM	PSBC	0.0276275
SVM	PSBC	0.0248346
SVM	PSBC	0.0246683
SVM	PSBC	0.022955
SVM	PSBC	0.019948
SVM	PSBC	0.0246872
SVM	PSBC	0.024956
SVM	PSBC	0.0232031
SVM	PSBC	0.0236414
SVM	PSBC	0.0219462
ANN	THER	0.0317935
ANN	THER	0.030093
ANN	THER	0.0291873
ANN	THER	0.0290032
ANN	THER	0.022487
ANN	THER	0.0288607
ANN	THER	0.0276114
ANN	THER	0.0312399
ANN	THER	0.0280083
ANN	THER	0.0285794
GLM	THER	0.863689
GLM	THER	0.898622
GLM	THER	0.75038
GLM	THER	0.862254
GLM	THER	0.764057
GLM	THER	0.937678
GLM	THER	0.846493
GLM	THER	0.897671
GLM	THER	0.847487
GLM	THER	0.772456
SVM	THER	0.0316531
SVM	THER	0.0289235
SVM	THER	0.0271947
SVM	THER	0.0275011
SVM	THER	0.0216549
SVM	THER	0.026719
SVM	THER	0.0294631
SVM	THER	0.0266264
SVM	THER	0.0277091
SVM	THER	0.0251258
ANN	NG25	0.0397713
ANN	NG25	0.0502549
ANN	NG25	0.0422454
ANN	NG25	0.0612015
ANN	NG25	0.0370509
ANN	NG25	0.0621302
ANN	NG25	0.0460159
ANN	NG25	0.0354923
ANN	NG25	0.0495259
ANN	NG25	0.0616456
GLM	NG25	0.967356
GLM	NG25	0.904314
GLM	NG25	0.827621
GLM	NG25	1.0099
GLM	NG25	0.914024
GLM	NG25	0.946181
GLM	NG25	0.964766
GLM	NG25	0.998575
GLM	NG25	0.839352
GLM	NG25	0.915724
SVM	NG25	0.03465
SVM	NG25	0.0264622
SVM	NG25	0.0280992
SVM	NG25	0.0318544
SVM	NG25	0.0292707
SVM	NG25	0.0323599
SVM	NG25	0.0268615
SVM	NG25	0.0334658
SVM	NG25	0.0288589
SVM	NG25	0.0311524
ANN	GSSF	0.0391831
ANN	GSSF	0.0368048
ANN	GSSF	0.0381757
ANN	GSSF	0.0406136
ANN	GSSF	0.0351161
ANN	GSSF	0.0373375
ANN	GSSF	0.0345194
ANN	GSSF	0.0397022
ANN	GSSF	0.0368612
ANN	GSSF	0.0368143
GLM	GSSF	0.11773
GLM	GSSF	0.115156
GLM	GSSF	0.174595
GLM	GSSF	0.139795
GLM	GSSF	0.120739
GLM	GSSF	0.0935289
GLM	GSSF	0.0907669
GLM	GSSF	0.0967856
GLM	GSSF	0.104848
GLM	GSSF	0.100328
SVM	GSSF	0.0410901
SVM	GSSF	0.0388188
SVM	GSSF	0.0388202
SVM	GSSF	0.04036
SVM	GSSF	0.0377508
SVM	GSSF	0.0384314
SVM	GSSF	0.0370175
SVM	GSSF	0.0400178
SVM	GSSF	0.0392542
SVM	GSSF	0.0383238
ANN	GSSS	0.0407795
ANN	GSSS	0.0387939
ANN	GSSS	0.0383091
ANN	GSSS	0.0379931
ANN	GSSS	0.0353235
ANN	GSSS	0.0379048
ANN	GSSS	0.0355545
ANN	GSSS	0.0383976
ANN	GSSS	0.0366293
ANN	GSSS	0.0368557
GLM	GSSS	0.0966996
GLM	GSSS	0.09031
GLM	GSSS	0.115065
GLM	GSSS	0.0935882
GLM	GSSS	0.0794611
GLM	GSSS	0.0935048
GLM	GSSS	0.0800847
GLM	GSSS	0.0855639
GLM	GSSS	0.0965628
GLM	GSSS	0.0820018
SVM	GSSS	0.0409162
SVM	GSSS	0.0378347
SVM	GSSS	0.037918
SVM	GSSS	0.0374263
SVM	GSSS	0.035468
SVM	GSSS	0.0378819
SVM	GSSS	0.0358071
SVM	GSSS	0.0395516
SVM	GSSS	0.037144
SVM	GSSS	0.0376828
ANN	P+13	0.0286477
ANN	P+13	0.0297182
ANN	P+13	0.0232529
ANN	P+13	0.0309802
ANN	P+13	0.0182392
ANN	P+13	0.0312031
ANN	P+13	0.0245894
ANN	P+13	0.0312462
ANN	P+13	0.0244428
ANN	P+13	0.0226731
GLM	P+13	0.2717
GLM	P+13	0.243948
GLM	P+13	0.174685
GLM	P+13	0.259027
GLM	P+13	0.173598
GLM	P+13	0.348568
GLM	P+13	0.266137
GLM	P+13	0.326677
GLM	P+13	0.243794
GLM	P+13	0.257439
SVM	P+13	0.0274482
SVM	P+13	0.0202521
SVM	P+13	0.0210886
SVM	P+13	0.0206129
SVM	P+13	0.0169845
SVM	P+13	0.0228752
SVM	P+13	0.0241228
SVM	P+13	0.0210143
SVM	P+13	0.0234138
SVM	P+13	0.02035
ANN	P+25	0.0621046
ANN	P+25	0.0344494
ANN	P+25	0.0393989
ANN	P+25	0.0301424
ANN	P+25	0.0351492
ANN	P+25	0.0354779
ANN	P+25	0.0381128
ANN	P+25	0.0605284
ANN	P+25	0.0344319
ANN	P+25	0.105136
GLM	P+25	1.12652
GLM	P+25	1.08088
GLM	P+25	1.00277
GLM	P+25	1.17444
GLM	P+25	1.08798
GLM	P+25	1.1162
GLM	P+25	1.1638
GLM	P+25	1.18899
GLM	P+25	1.02805
GLM	P+25	1.11554
SVM	P+25	0.0235061
SVM	P+25	0.0182249
SVM	P+25	0.0188295
SVM	P+25	0.0205317
SVM	P+25	0.0170996
SVM	P+25	0.0229789
SVM	P+25	0.0210407
SVM	P+25	0.0192822
SVM	P+25	0.0218357
SVM	P+25	0.0195691
ANN	ALL	0.0483737
ANN	ALL	0.0618545
ANN	ALL	0.0664965
ANN	ALL	0.0686054
ANN	ALL	0.0387199
ANN	ALL	0.0543963
ANN	ALL	0.0410031
ANN	ALL	0.0811721
ANN	ALL	0.0459431
ANN	ALL	0.0463064
GLM	ALL	2.44466
GLM	ALL	2.51435
GLM	ALL	2.31071
GLM	ALL	2.65213
GLM	ALL	2.39062
GLM	ALL	2.70447
GLM	ALL	2.67752
GLM	ALL	2.88841
GLM	ALL	2.27097
GLM	ALL	2.43129
SVM	ALL	0.0283254
SVM	ALL	0.0260084
SVM	ALL	0.0235318
SVM	ALL	0.0251975
SVM	ALL	0.0224705
SVM	ALL	0.0263358
SVM	ALL	0.0230403
SVM	ALL	0.0263356
SVM	ALL	0.0253914
SVM	ALL	0.0245312
