# Supplementary material for: Comparing Artificial Neural Networks, General Linear Models and Support Vector Machines in Building Predictive Models for Small Interfering RNAs
Source: PLoS One. 2009 Oct 22;4(10):e7522. doi: 10.1371/journal.pone.0007522 (PMC2760777; doi:10.1371/journal.pone.0007522)
Supplement: Text S5 — MSE R input script (0.26 MB TXT) [file pone.0007522.s007.txt]

#data <- read.table("E:\\ANN_GLM_SVM\\ANOVA\\anova7_mse.txt", sep = "\t", header = T)

options(warn=-1)
options(error=recover)


data <- read.table("anova7_mse.txt", sep = "\t", header = T)
datasubset <- data[c(1:150),1:3]

datanoANN <- datasubset[c(11:30,41:60,71:90,101:120,131:150),1:3]
datanoGLM <- datasubset[c(1:10,21:40,51:70,81:100,111:130,141:150),1:3]
datanoSVM <- datasubset[c(1:20,31:50,61:80,91:110,121:140),1:3]

datanoPSBC <- datasubset[c(31:150),1:3]
datanoTHER <- datasubset[c(1:30,61:150),1:3]
datanoNG25 <- datasubset[c(1:60,91:150),1:3]
datanoGSSF <- datasubset[c(1:90,121:150),1:3]
datanoGSSS <- datasubset[c(1:120),1:3]


AA <- data$outcome[c(1:10)]
BA <- data$outcome[c(11:20)]
CA <- data$outcome[c(21:30)]
AB <- data$outcome[c(31:40)]
BB <- data$outcome[c(41:50)]
CB <- data$outcome[c(51:60)]
AC <- data$outcome[c(61:70)]
BC <- data$outcome[c(71:80)]
CC <- data$outcome[c(81:90)]
AD <- data$outcome[c(91:100)]
BD <- data$outcome[c(101:110)]
CD <- data$outcome[c(111:120)]
AE <- data$outcome[c(121:130)]
BE <- data$outcome[c(131:140)]
CE <- data$outcome[c(141:150)]
AF <- data$outcome[c(151:160)]
BF <- data$outcome[c(161:170)]
CF <- data$outcome[c(171:180)]
AG <- data$outcome[c(181:190)]
BG <- data$outcome[c(191:200)]
CG <- data$outcome[c(201:210)]
AH <- data$outcome[c(211:220)]
BH <- data$outcome[c(221:230)]
CH <- data$outcome[c(231:240)]


AVEAAAA <- mean((AA+AA)/2)
AVEAAAB <- mean((AA+AB)/2)
AVEAAAC <- mean((AA+AC)/2)
AVEAAAD <- mean((AA+AD)/2)
AVEAAAE <- mean((AA+AE)/2)
AVEAAAF <- mean((AA+AF)/2)
AVEAAAG <- mean((AA+AG)/2)
AVEAAAH <- mean((AA+AH)/2)
AVEAABA <- mean((AA+BA)/2)
AVEAABB <- mean((AA+BB)/2)
AVEAABC <- mean((AA+BC)/2)
AVEAABD <- mean((AA+BD)/2)
AVEAABE <- mean((AA+BE)/2)
AVEAABF <- mean((AA+BF)/2)
AVEAABG <- mean((AA+BG)/2)
AVEAABH <- mean((AA+BH)/2)
AVEAACA <- mean((AA+CA)/2)
AVEAACB <- mean((AA+CB)/2)
AVEAACC <- mean((AA+CC)/2)
AVEAACD <- mean((AA+CD)/2)
AVEAACE <- mean((AA+CE)/2)
AVEAACF <- mean((AA+CF)/2)
AVEAACG <- mean((AA+CG)/2)
AVEAACH <- mean((AA+CH)/2)
AVEABAA <- mean((AB+AA)/2)
AVEABAB <- mean((AB+AB)/2)
AVEABAC <- mean((AB+AC)/2)
AVEABAD <- mean((AB+AD)/2)
AVEABAE <- mean((AB+AE)/2)
AVEABAF <- mean((AB+AF)/2)
AVEABAG <- mean((AB+AG)/2)
AVEABAH <- mean((AB+AH)/2)
AVEABBA <- mean((AB+BA)/2)
AVEABBB <- mean((AB+BB)/2)
AVEABBC <- mean((AB+BC)/2)
AVEABBD <- mean((AB+BD)/2)
AVEABBE <- mean((AB+BE)/2)
AVEABBF <- mean((AB+BF)/2)
AVEABBG <- mean((AB+BG)/2)
AVEABBH <- mean((AB+BH)/2)
AVEABCA <- mean((AB+CA)/2)
AVEABCB <- mean((AB+CB)/2)
AVEABCC <- mean((AB+CC)/2)
AVEABCD <- mean((AB+CD)/2)
AVEABCE <- mean((AB+CE)/2)
AVEABCF <- mean((AB+CF)/2)
AVEABCG <- mean((AB+CG)/2)
AVEABCH <- mean((AB+CH)/2)
AVEACAA <- mean((AC+AA)/2)
AVEACAB <- mean((AC+AB)/2)
AVEACAC <- mean((AC+AC)/2)
AVEACAD <- mean((AC+AD)/2)
AVEACAE <- mean((AC+AE)/2)
AVEACAF <- mean((AC+AF)/2)
AVEACAG <- mean((AC+AG)/2)
AVEACAH <- mean((AC+AH)/2)
AVEACBA <- mean((AC+BA)/2)
AVEACBB <- mean((AC+BB)/2)
AVEACBC <- mean((AC+BC)/2)
AVEACBD <- mean((AC+BD)/2)
AVEACBE <- mean((AC+BE)/2)
AVEACBF <- mean((AC+BF)/2)
AVEACBG <- mean((AC+BG)/2)
AVEACBH <- mean((AC+BH)/2)
AVEACCA <- mean((AC+CA)/2)
AVEACCB <- mean((AC+CB)/2)
AVEACCC <- mean((AC+CC)/2)
AVEACCD <- mean((AC+CD)/2)
AVEACCE <- mean((AC+CE)/2)
AVEACCF <- mean((AC+CF)/2)
AVEACCG <- mean((AC+CG)/2)
AVEACCH <- mean((AC+CH)/2)
AVEADAA <- mean((AD+AA)/2)
AVEADAB <- mean((AD+AB)/2)
AVEADAC <- mean((AD+AC)/2)
AVEADAD <- mean((AD+AD)/2)
AVEADAE <- mean((AD+AE)/2)
AVEADAF <- mean((AD+AF)/2)
AVEADAG <- mean((AD+AG)/2)
AVEADAH <- mean((AD+AH)/2)
AVEADBA <- mean((AD+BA)/2)
AVEADBB <- mean((AD+BB)/2)
AVEADBC <- mean((AD+BC)/2)
AVEADBD <- mean((AD+BD)/2)
AVEADBE <- mean((AD+BE)/2)
AVEADBF <- mean((AD+BF)/2)
AVEADBG <- mean((AD+BG)/2)
AVEADBH <- mean((AD+BH)/2)
AVEADCA <- mean((AD+CA)/2)
AVEADCB <- mean((AD+CB)/2)
AVEADCC <- mean((AD+CC)/2)
AVEADCD <- mean((AD+CD)/2)
AVEADCE <- mean((AD+CE)/2)
AVEADCF <- mean((AD+CF)/2)
AVEADCG <- mean((AD+CG)/2)
AVEADCH <- mean((AD+CH)/2)
AVEAEAA <- mean((AE+AA)/2)
AVEAEAB <- mean((AE+AB)/2)
AVEAEAC <- mean((AE+AC)/2)
AVEAEAD <- mean((AE+AD)/2)
AVEAEAE <- mean((AE+AE)/2)
AVEAEAF <- mean((AE+AF)/2)
AVEAEAG <- mean((AE+AG)/2)
AVEAEAH <- mean((AE+AH)/2)
AVEAEBA <- mean((AE+BA)/2)
AVEAEBB <- mean((AE+BB)/2)
AVEAEBC <- mean((AE+BC)/2)
AVEAEBD <- mean((AE+BD)/2)
AVEAEBE <- mean((AE+BE)/2)
AVEAEBF <- mean((AE+BF)/2)
AVEAEBG <- mean((AE+BG)/2)
AVEAEBH <- mean((AE+BH)/2)
AVEAECA <- mean((AE+CA)/2)
AVEAECB <- mean((AE+CB)/2)
AVEAECC <- mean((AE+CC)/2)
AVEAECD <- mean((AE+CD)/2)
AVEAECE <- mean((AE+CE)/2)
AVEAECF <- mean((AE+CF)/2)
AVEAECG <- mean((AE+CG)/2)
AVEAECH <- mean((AE+CH)/2)
AVEAFAA <- mean((AF+AA)/2)
AVEAFAB <- mean((AF+AB)/2)
AVEAFAC <- mean((AF+AC)/2)
AVEAFAD <- mean((AF+AD)/2)
AVEAFAE <- mean((AF+AE)/2)
AVEAFAF <- mean((AF+AF)/2)
AVEAFAG <- mean((AF+AG)/2)
AVEAFAH <- mean((AF+AH)/2)
AVEAFBA <- mean((AF+BA)/2)
AVEAFBB <- mean((AF+BB)/2)
AVEAFBC <- mean((AF+BC)/2)
AVEAFBD <- mean((AF+BD)/2)
AVEAFBE <- mean((AF+BE)/2)
AVEAFBF <- mean((AF+BF)/2)
AVEAFBG <- mean((AF+BG)/2)
AVEAFBH <- mean((AF+BH)/2)
AVEAFCA <- mean((AF+CA)/2)
AVEAFCB <- mean((AF+CB)/2)
AVEAFCC <- mean((AF+CC)/2)
AVEAFCD <- mean((AF+CD)/2)
AVEAFCE <- mean((AF+CE)/2)
AVEAFCF <- mean((AF+CF)/2)
AVEAFCG <- mean((AF+CG)/2)
AVEAFCH <- mean((AF+CH)/2)
AVEAGAA <- mean((AG+AA)/2)
AVEAGAB <- mean((AG+AB)/2)
AVEAGAC <- mean((AG+AC)/2)
AVEAGAD <- mean((AG+AD)/2)
AVEAGAE <- mean((AG+AE)/2)
AVEAGAF <- mean((AG+AF)/2)
AVEAGAG <- mean((AG+AG)/2)
AVEAGAH <- mean((AG+AH)/2)
AVEAGBA <- mean((AG+BA)/2)
AVEAGBB <- mean((AG+BB)/2)
AVEAGBC <- mean((AG+BC)/2)
AVEAGBD <- mean((AG+BD)/2)
AVEAGBE <- mean((AG+BE)/2)
AVEAGBF <- mean((AG+BF)/2)
AVEAGBG <- mean((AG+BG)/2)
AVEAGBH <- mean((AG+BH)/2)
AVEAGCA <- mean((AG+CA)/2)
AVEAGCB <- mean((AG+CB)/2)
AVEAGCC <- mean((AG+CC)/2)
AVEAGCD <- mean((AG+CD)/2)
AVEAGCE <- mean((AG+CE)/2)
AVEAGCF <- mean((AG+CF)/2)
AVEAGCG <- mean((AG+CG)/2)
AVEAGCH <- mean((AG+CH)/2)
AVEAHAA <- mean((AH+AA)/2)
AVEAHAB <- mean((AH+AB)/2)
AVEAHAC <- mean((AH+AC)/2)
AVEAHAD <- mean((AH+AD)/2)
AVEAHAE <- mean((AH+AE)/2)
AVEAHAF <- mean((AH+AF)/2)
AVEAHAG <- mean((AH+AG)/2)
AVEAHAH <- mean((AH+AH)/2)
AVEAHBA <- mean((AH+BA)/2)
AVEAHBB <- mean((AH+BB)/2)
AVEAHBC <- mean((AH+BC)/2)
AVEAHBD <- mean((AH+BD)/2)
AVEAHBE <- mean((AH+BE)/2)
AVEAHBF <- mean((AH+BF)/2)
AVEAHBG <- mean((AH+BG)/2)
AVEAHBH <- mean((AH+BH)/2)
AVEAHCA <- mean((AH+CA)/2)
AVEAHCB <- mean((AH+CB)/2)
AVEAHCC <- mean((AH+CC)/2)
AVEAHCD <- mean((AH+CD)/2)
AVEAHCE <- mean((AH+CE)/2)
AVEAHCF <- mean((AH+CF)/2)
AVEAHCG <- mean((AH+CG)/2)
AVEAHCH <- mean((AH+CH)/2)
AVEBAAA <- mean((BA+AA)/2)
AVEBAAB <- mean((BA+AB)/2)
AVEBAAC <- mean((BA+AC)/2)
AVEBAAD <- mean((BA+AD)/2)
AVEBAAE <- mean((BA+AE)/2)
AVEBAAF <- mean((BA+AF)/2)
AVEBAAG <- mean((BA+AG)/2)
AVEBAAH <- mean((BA+AH)/2)
AVEBABA <- mean((BA+BA)/2)
AVEBABB <- mean((BA+BB)/2)
AVEBABC <- mean((BA+BC)/2)
AVEBABD <- mean((BA+BD)/2)
AVEBABE <- mean((BA+BE)/2)
AVEBABF <- mean((BA+BF)/2)
AVEBABG <- mean((BA+BG)/2)
AVEBABH <- mean((BA+BH)/2)
AVEBACA <- mean((BA+CA)/2)
AVEBACB <- mean((BA+CB)/2)
AVEBACC <- mean((BA+CC)/2)
AVEBACD <- mean((BA+CD)/2)
AVEBACE <- mean((BA+CE)/2)
AVEBACF <- mean((BA+CF)/2)
AVEBACG <- mean((BA+CG)/2)
AVEBACH <- mean((BA+CH)/2)
AVEBBAA <- mean((BB+AA)/2)
AVEBBAB <- mean((BB+AB)/2)
AVEBBAC <- mean((BB+AC)/2)
AVEBBAD <- mean((BB+AD)/2)
AVEBBAE <- mean((BB+AE)/2)
AVEBBAF <- mean((BB+AF)/2)
AVEBBAG <- mean((BB+AG)/2)
AVEBBAH <- mean((BB+AH)/2)
AVEBBBA <- mean((BB+BA)/2)
AVEBBBB <- mean((BB+BB)/2)
AVEBBBC <- mean((BB+BC)/2)
AVEBBBD <- mean((BB+BD)/2)
AVEBBBE <- mean((BB+BE)/2)
AVEBBBF <- mean((BB+BF)/2)
AVEBBBG <- mean((BB+BG)/2)
AVEBBBH <- mean((BB+BH)/2)
AVEBBCA <- mean((BB+CA)/2)
AVEBBCB <- mean((BB+CB)/2)
AVEBBCC <- mean((BB+CC)/2)
AVEBBCD <- mean((BB+CD)/2)
AVEBBCE <- mean((BB+CE)/2)
AVEBBCF <- mean((BB+CF)/2)
AVEBBCG <- mean((BB+CG)/2)
AVEBBCH <- mean((BB+CH)/2)
AVEBCAA <- mean((BC+AA)/2)
AVEBCAB <- mean((BC+AB)/2)
AVEBCAC <- mean((BC+AC)/2)
AVEBCAD <- mean((BC+AD)/2)
AVEBCAE <- mean((BC+AE)/2)
AVEBCAF <- mean((BC+AF)/2)
AVEBCAG <- mean((BC+AG)/2)
AVEBCAH <- mean((BC+AH)/2)
AVEBCBA <- mean((BC+BA)/2)
AVEBCBB <- mean((BC+BB)/2)
AVEBCBC <- mean((BC+BC)/2)
AVEBCBD <- mean((BC+BD)/2)
AVEBCBE <- mean((BC+BE)/2)
AVEBCBF <- mean((BC+BF)/2)
AVEBCBG <- mean((BC+BG)/2)
AVEBCBH <- mean((BC+BH)/2)
AVEBCCA <- mean((BC+CA)/2)
AVEBCCB <- mean((BC+CB)/2)
AVEBCCC <- mean((BC+CC)/2)
AVEBCCD <- mean((BC+CD)/2)
AVEBCCE <- mean((BC+CE)/2)
AVEBCCF <- mean((BC+CF)/2)
AVEBCCG <- mean((BC+CG)/2)
AVEBCCH <- mean((BC+CH)/2)
AVEBDAA <- mean((BD+AA)/2)
AVEBDAB <- mean((BD+AB)/2)
AVEBDAC <- mean((BD+AC)/2)
AVEBDAD <- mean((BD+AD)/2)
AVEBDAE <- mean((BD+AE)/2)
AVEBDAF <- mean((BD+AF)/2)
AVEBDAG <- mean((BD+AG)/2)
AVEBDAH <- mean((BD+AH)/2)
AVEBDBA <- mean((BD+BA)/2)
AVEBDBB <- mean((BD+BB)/2)
AVEBDBC <- mean((BD+BC)/2)
AVEBDBD <- mean((BD+BD)/2)
AVEBDBE <- mean((BD+BE)/2)
AVEBDBF <- mean((BD+BF)/2)
AVEBDBG <- mean((BD+BG)/2)
AVEBDBH <- mean((BD+BH)/2)
AVEBDCA <- mean((BD+CA)/2)
AVEBDCB <- mean((BD+CB)/2)
AVEBDCC <- mean((BD+CC)/2)
AVEBDCD <- mean((BD+CD)/2)
AVEBDCE <- mean((BD+CE)/2)
AVEBDCF <- mean((BD+CF)/2)
AVEBDCG <- mean((BD+CG)/2)
AVEBDCH <- mean((BD+CH)/2)
AVEBEAA <- mean((BE+AA)/2)
AVEBEAB <- mean((BE+AB)/2)
AVEBEAC <- mean((BE+AC)/2)
AVEBEAD <- mean((BE+AD)/2)
AVEBEAE <- mean((BE+AE)/2)
AVEBEAF <- mean((BE+AF)/2)
AVEBEAG <- mean((BE+AG)/2)
AVEBEAH <- mean((BE+AH)/2)
AVEBEBA <- mean((BE+BA)/2)
AVEBEBB <- mean((BE+BB)/2)
AVEBEBC <- mean((BE+BC)/2)
AVEBEBD <- mean((BE+BD)/2)
AVEBEBE <- mean((BE+BE)/2)
AVEBEBF <- mean((BE+BF)/2)
AVEBEBG <- mean((BE+BG)/2)
AVEBEBH <- mean((BE+BH)/2)
AVEBECA <- mean((BE+CA)/2)
AVEBECB <- mean((BE+CB)/2)
AVEBECC <- mean((BE+CC)/2)
AVEBECD <- mean((BE+CD)/2)
AVEBECE <- mean((BE+CE)/2)
AVEBECF <- mean((BE+CF)/2)
AVEBECG <- mean((BE+CG)/2)
AVEBECH <- mean((BE+CH)/2)
AVEBFAA <- mean((BF+AA)/2)
AVEBFAB <- mean((BF+AB)/2)
AVEBFAC <- mean((BF+AC)/2)
AVEBFAD <- mean((BF+AD)/2)
AVEBFAE <- mean((BF+AE)/2)
AVEBFAF <- mean((BF+AF)/2)
AVEBFAG <- mean((BF+AG)/2)
AVEBFAH <- mean((BF+AH)/2)
AVEBFBA <- mean((BF+BA)/2)
AVEBFBB <- mean((BF+BB)/2)
AVEBFBC <- mean((BF+BC)/2)
AVEBFBD <- mean((BF+BD)/2)
AVEBFBE <- mean((BF+BE)/2)
AVEBFBF <- mean((BF+BF)/2)
AVEBFBG <- mean((BF+BG)/2)
AVEBFBH <- mean((BF+BH)/2)
AVEBFCA <- mean((BF+CA)/2)
AVEBFCB <- mean((BF+CB)/2)
AVEBFCC <- mean((BF+CC)/2)
AVEBFCD <- mean((BF+CD)/2)
AVEBFCE <- mean((BF+CE)/2)
AVEBFCF <- mean((BF+CF)/2)
AVEBFCG <- mean((BF+CG)/2)
AVEBFCH <- mean((BF+CH)/2)
AVEBGAA <- mean((BG+AA)/2)
AVEBGAB <- mean((BG+AB)/2)
AVEBGAC <- mean((BG+AC)/2)
AVEBGAD <- mean((BG+AD)/2)
AVEBGAE <- mean((BG+AE)/2)
AVEBGAF <- mean((BG+AF)/2)
AVEBGAG <- mean((BG+AG)/2)
AVEBGAH <- mean((BG+AH)/2)
AVEBGBA <- mean((BG+BA)/2)
AVEBGBB <- mean((BG+BB)/2)
AVEBGBC <- mean((BG+BC)/2)
AVEBGBD <- mean((BG+BD)/2)
AVEBGBE <- mean((BG+BE)/2)
AVEBGBF <- mean((BG+BF)/2)
AVEBGBG <- mean((BG+BG)/2)
AVEBGBH <- mean((BG+BH)/2)
AVEBGCA <- mean((BG+CA)/2)
AVEBGCB <- mean((BG+CB)/2)
AVEBGCC <- mean((BG+CC)/2)
AVEBGCD <- mean((BG+CD)/2)
AVEBGCE <- mean((BG+CE)/2)
AVEBGCF <- mean((BG+CF)/2)
AVEBGCG <- mean((BG+CG)/2)
AVEBGCH <- mean((BG+CH)/2)
AVEBHAA <- mean((BH+AA)/2)
AVEBHAB <- mean((BH+AB)/2)
AVEBHAC <- mean((BH+AC)/2)
AVEBHAD <- mean((BH+AD)/2)
AVEBHAE <- mean((BH+AE)/2)
AVEBHAF <- mean((BH+AF)/2)
AVEBHAG <- mean((BH+AG)/2)
AVEBHAH <- mean((BH+AH)/2)
AVEBHBA <- mean((BH+BA)/2)
AVEBHBB <- mean((BH+BB)/2)
AVEBHBC <- mean((BH+BC)/2)
AVEBHBD <- mean((BH+BD)/2)
AVEBHBE <- mean((BH+BE)/2)
AVEBHBF <- mean((BH+BF)/2)
AVEBHBG <- mean((BH+BG)/2)
AVEBHBH <- mean((BH+BH)/2)
AVEBHCA <- mean((BH+CA)/2)
AVEBHCB <- mean((BH+CB)/2)
AVEBHCC <- mean((BH+CC)/2)
AVEBHCD <- mean((BH+CD)/2)
AVEBHCE <- mean((BH+CE)/2)
AVEBHCF <- mean((BH+CF)/2)
AVEBHCG <- mean((BH+CG)/2)
AVEBHCH <- mean((BH+CH)/2)
AVECAAA <- mean((CA+AA)/2)
AVECAAB <- mean((CA+AB)/2)
AVECAAC <- mean((CA+AC)/2)
AVECAAD <- mean((CA+AD)/2)
AVECAAE <- mean((CA+AE)/2)
AVECAAF <- mean((CA+AF)/2)
AVECAAG <- mean((CA+AG)/2)
AVECAAH <- mean((CA+AH)/2)
AVECABA <- mean((CA+BA)/2)
AVECABB <- mean((CA+BB)/2)
AVECABC <- mean((CA+BC)/2)
AVECABD <- mean((CA+BD)/2)
AVECABE <- mean((CA+BE)/2)
AVECABF <- mean((CA+BF)/2)
AVECABG <- mean((CA+BG)/2)
AVECABH <- mean((CA+BH)/2)
AVECACA <- mean((CA+CA)/2)
AVECACB <- mean((CA+CB)/2)
AVECACC <- mean((CA+CC)/2)
AVECACD <- mean((CA+CD)/2)
AVECACE <- mean((CA+CE)/2)
AVECACF <- mean((CA+CF)/2)
AVECACG <- mean((CA+CG)/2)
AVECACH <- mean((CA+CH)/2)
AVECBAA <- mean((CB+AA)/2)
AVECBAB <- mean((CB+AB)/2)
AVECBAC <- mean((CB+AC)/2)
AVECBAD <- mean((CB+AD)/2)
AVECBAE <- mean((CB+AE)/2)
AVECBAF <- mean((CB+AF)/2)
AVECBAG <- mean((CB+AG)/2)
AVECBAH <- mean((CB+AH)/2)
AVECBBA <- mean((CB+BA)/2)
AVECBBB <- mean((CB+BB)/2)
AVECBBC <- mean((CB+BC)/2)
AVECBBD <- mean((CB+BD)/2)
AVECBBE <- mean((CB+BE)/2)
AVECBBF <- mean((CB+BF)/2)
AVECBBG <- mean((CB+BG)/2)
AVECBBH <- mean((CB+BH)/2)
AVECBCA <- mean((CB+CA)/2)
AVECBCB <- mean((CB+CB)/2)
AVECBCC <- mean((CB+CC)/2)
AVECBCD <- mean((CB+CD)/2)
AVECBCE <- mean((CB+CE)/2)
AVECBCF <- mean((CB+CF)/2)
AVECBCG <- mean((CB+CG)/2)
AVECBCH <- mean((CB+CH)/2)
AVECCAA <- mean((CC+AA)/2)
AVECCAB <- mean((CC+AB)/2)
AVECCAC <- mean((CC+AC)/2)
AVECCAD <- mean((CC+AD)/2)
AVECCAE <- mean((CC+AE)/2)
AVECCAF <- mean((CC+AF)/2)
AVECCAG <- mean((CC+AG)/2)
AVECCAH <- mean((CC+AH)/2)
AVECCBA <- mean((CC+BA)/2)
AVECCBB <- mean((CC+BB)/2)
AVECCBC <- mean((CC+BC)/2)
AVECCBD <- mean((CC+BD)/2)
AVECCBE <- mean((CC+BE)/2)
AVECCBF <- mean((CC+BF)/2)
AVECCBG <- mean((CC+BG)/2)
AVECCBH <- mean((CC+BH)/2)
AVECCCA <- mean((CC+CA)/2)
AVECCCB <- mean((CC+CB)/2)
AVECCCC <- mean((CC+CC)/2)
AVECCCD <- mean((CC+CD)/2)
AVECCCE <- mean((CC+CE)/2)
AVECCCF <- mean((CC+CF)/2)
AVECCCG <- mean((CC+CG)/2)
AVECCCH <- mean((CC+CH)/2)
AVECDAA <- mean((CD+AA)/2)
AVECDAB <- mean((CD+AB)/2)
AVECDAC <- mean((CD+AC)/2)
AVECDAD <- mean((CD+AD)/2)
AVECDAE <- mean((CD+AE)/2)
AVECDAF <- mean((CD+AF)/2)
AVECDAG <- mean((CD+AG)/2)
AVECDAH <- mean((CD+AH)/2)
AVECDBA <- mean((CD+BA)/2)
AVECDBB <- mean((CD+BB)/2)
AVECDBC <- mean((CD+BC)/2)
AVECDBD <- mean((CD+BD)/2)
AVECDBE <- mean((CD+BE)/2)
AVECDBF <- mean((CD+BF)/2)
AVECDBG <- mean((CD+BG)/2)
AVECDBH <- mean((CD+BH)/2)
AVECDCA <- mean((CD+CA)/2)
AVECDCB <- mean((CD+CB)/2)
AVECDCC <- mean((CD+CC)/2)
AVECDCD <- mean((CD+CD)/2)
AVECDCE <- mean((CD+CE)/2)
AVECDCF <- mean((CD+CF)/2)
AVECDCG <- mean((CD+CG)/2)
AVECDCH <- mean((CD+CH)/2)
AVECEAA <- mean((CE+AA)/2)
AVECEAB <- mean((CE+AB)/2)
AVECEAC <- mean((CE+AC)/2)
AVECEAD <- mean((CE+AD)/2)
AVECEAE <- mean((CE+AE)/2)
AVECEAF <- mean((CE+AF)/2)
AVECEAG <- mean((CE+AG)/2)
AVECEAH <- mean((CE+AH)/2)
AVECEBA <- mean((CE+BA)/2)
AVECEBB <- mean((CE+BB)/2)
AVECEBC <- mean((CE+BC)/2)
AVECEBD <- mean((CE+BD)/2)
AVECEBE <- mean((CE+BE)/2)
AVECEBF <- mean((CE+BF)/2)
AVECEBG <- mean((CE+BG)/2)
AVECEBH <- mean((CE+BH)/2)
AVECECA <- mean((CE+CA)/2)
AVECECB <- mean((CE+CB)/2)
AVECECC <- mean((CE+CC)/2)
AVECECD <- mean((CE+CD)/2)
AVECECE <- mean((CE+CE)/2)
AVECECF <- mean((CE+CF)/2)
AVECECG <- mean((CE+CG)/2)
AVECECH <- mean((CE+CH)/2)
AVECFAA <- mean((CF+AA)/2)
AVECFAB <- mean((CF+AB)/2)
AVECFAC <- mean((CF+AC)/2)
AVECFAD <- mean((CF+AD)/2)
AVECFAE <- mean((CF+AE)/2)
AVECFAF <- mean((CF+AF)/2)
AVECFAG <- mean((CF+AG)/2)
AVECFAH <- mean((CF+AH)/2)
AVECFBA <- mean((CF+BA)/2)
AVECFBB <- mean((CF+BB)/2)
AVECFBC <- mean((CF+BC)/2)
AVECFBD <- mean((CF+BD)/2)
AVECFBE <- mean((CF+BE)/2)
AVECFBF <- mean((CF+BF)/2)
AVECFBG <- mean((CF+BG)/2)
AVECFBH <- mean((CF+BH)/2)
AVECFCA <- mean((CF+CA)/2)
AVECFCB <- mean((CF+CB)/2)
AVECFCC <- mean((CF+CC)/2)
AVECFCD <- mean((CF+CD)/2)
AVECFCE <- mean((CF+CE)/2)
AVECFCF <- mean((CF+CF)/2)
AVECFCG <- mean((CF+CG)/2)
AVECFCH <- mean((CF+CH)/2)
AVECGAA <- mean((CG+AA)/2)
AVECGAB <- mean((CG+AB)/2)
AVECGAC <- mean((CG+AC)/2)
AVECGAD <- mean((CG+AD)/2)
AVECGAE <- mean((CG+AE)/2)
AVECGAF <- mean((CG+AF)/2)
AVECGAG <- mean((CG+AG)/2)
AVECGAH <- mean((CG+AH)/2)
AVECGBA <- mean((CG+BA)/2)
AVECGBB <- mean((CG+BB)/2)
AVECGBC <- mean((CG+BC)/2)
AVECGBD <- mean((CG+BD)/2)
AVECGBE <- mean((CG+BE)/2)
AVECGBF <- mean((CG+BF)/2)
AVECGBG <- mean((CG+BG)/2)
AVECGBH <- mean((CG+BH)/2)
AVECGCA <- mean((CG+CA)/2)
AVECGCB <- mean((CG+CB)/2)
AVECGCC <- mean((CG+CC)/2)
AVECGCD <- mean((CG+CD)/2)
AVECGCE <- mean((CG+CE)/2)
AVECGCF <- mean((CG+CF)/2)
AVECGCG <- mean((CG+CG)/2)
AVECGCH <- mean((CG+CH)/2)
AVECHAA <- mean((CH+AA)/2)
AVECHAB <- mean((CH+AB)/2)
AVECHAC <- mean((CH+AC)/2)
AVECHAD <- mean((CH+AD)/2)
AVECHAE <- mean((CH+AE)/2)
AVECHAF <- mean((CH+AF)/2)
AVECHAG <- mean((CH+AG)/2)
AVECHAH <- mean((CH+AH)/2)
AVECHBA <- mean((CH+BA)/2)
AVECHBB <- mean((CH+BB)/2)
AVECHBC <- mean((CH+BC)/2)
AVECHBD <- mean((CH+BD)/2)
AVECHBE <- mean((CH+BE)/2)
AVECHBF <- mean((CH+BF)/2)
AVECHBG <- mean((CH+BG)/2)
AVECHBH <- mean((CH+BH)/2)
AVECHCA <- mean((CH+CA)/2)
AVECHCB <- mean((CH+CB)/2)
AVECHCC <- mean((CH+CC)/2)
AVECHCD <- mean((CH+CD)/2)
AVECHCE <- mean((CH+CE)/2)
AVECHCF <- mean((CH+CF)/2)
AVECHCG <- mean((CH+CG)/2)
AVECHCH <- mean((CH+CH)/2)
dAAAA <- numeric()
bAAAA <- 0
cAAAA <- 0
MNAAAA <- 0
dAAAB <- numeric()
bAAAB <- 0
cAAAB <- 0
MNAAAB <- 0
dAAAC <- numeric()
bAAAC <- 0
cAAAC <- 0
MNAAAC <- 0
dAAAD <- numeric()
bAAAD <- 0
cAAAD <- 0
MNAAAD <- 0
dAAAE <- numeric()
bAAAE <- 0
cAAAE <- 0
MNAAAE <- 0
dAAAF <- numeric()
bAAAF <- 0
cAAAF <- 0
MNAAAF <- 0
dAAAG <- numeric()
bAAAG <- 0
cAAAG <- 0
MNAAAG <- 0
dAAAH <- numeric()
bAAAH <- 0
cAAAH <- 0
MNAAAH <- 0
dAABA <- numeric()
bAABA <- 0
cAABA <- 0
MNAABA <- 0
dAABB <- numeric()
bAABB <- 0
cAABB <- 0
MNAABB <- 0
dAABC <- numeric()
bAABC <- 0
cAABC <- 0
MNAABC <- 0
dAABD <- numeric()
bAABD <- 0
cAABD <- 0
MNAABD <- 0
dAABE <- numeric()
bAABE <- 0
cAABE <- 0
MNAABE <- 0
dAABF <- numeric()
bAABF <- 0
cAABF <- 0
MNAABF <- 0
dAABG <- numeric()
bAABG <- 0
cAABG <- 0
MNAABG <- 0
dAABH <- numeric()
bAABH <- 0
cAABH <- 0
MNAABH <- 0
dAACA <- numeric()
bAACA <- 0
cAACA <- 0
MNAACA <- 0
dAACB <- numeric()
bAACB <- 0
cAACB <- 0
MNAACB <- 0
dAACC <- numeric()
bAACC <- 0
cAACC <- 0
MNAACC <- 0
dAACD <- numeric()
bAACD <- 0
cAACD <- 0
MNAACD <- 0
dAACE <- numeric()
bAACE <- 0
cAACE <- 0
MNAACE <- 0
dAACF <- numeric()
bAACF <- 0
cAACF <- 0
MNAACF <- 0
dAACG <- numeric()
bAACG <- 0
cAACG <- 0
MNAACG <- 0
dAACH <- numeric()
bAACH <- 0
cAACH <- 0
MNAACH <- 0
dABAA <- numeric()
bABAA <- 0
cABAA <- 0
MNABAA <- 0
dABAB <- numeric()
bABAB <- 0
cABAB <- 0
MNABAB <- 0
dABAC <- numeric()
bABAC <- 0
cABAC <- 0
MNABAC <- 0
dABAD <- numeric()
bABAD <- 0
cABAD <- 0
MNABAD <- 0
dABAE <- numeric()
bABAE <- 0
cABAE <- 0
MNABAE <- 0
dABAF <- numeric()
bABAF <- 0
cABAF <- 0
MNABAF <- 0
dABAG <- numeric()
bABAG <- 0
cABAG <- 0
MNABAG <- 0
dABAH <- numeric()
bABAH <- 0
cABAH <- 0
MNABAH <- 0
dABBA <- numeric()
bABBA <- 0
cABBA <- 0
MNABBA <- 0
dABBB <- numeric()
bABBB <- 0
cABBB <- 0
MNABBB <- 0
dABBC <- numeric()
bABBC <- 0
cABBC <- 0
MNABBC <- 0
dABBD <- numeric()
bABBD <- 0
cABBD <- 0
MNABBD <- 0
dABBE <- numeric()
bABBE <- 0
cABBE <- 0
MNABBE <- 0
dABBF <- numeric()
bABBF <- 0
cABBF <- 0
MNABBF <- 0
dABBG <- numeric()
bABBG <- 0
cABBG <- 0
MNABBG <- 0
dABBH <- numeric()
bABBH <- 0
cABBH <- 0
MNABBH <- 0
dABCA <- numeric()
bABCA <- 0
cABCA <- 0
MNABCA <- 0
dABCB <- numeric()
bABCB <- 0
cABCB <- 0
MNABCB <- 0
dABCC <- numeric()
bABCC <- 0
cABCC <- 0
MNABCC <- 0
dABCD <- numeric()
bABCD <- 0
cABCD <- 0
MNABCD <- 0
dABCE <- numeric()
bABCE <- 0
cABCE <- 0
MNABCE <- 0
dABCF <- numeric()
bABCF <- 0
cABCF <- 0
MNABCF <- 0
dABCG <- numeric()
bABCG <- 0
cABCG <- 0
MNABCG <- 0
dABCH <- numeric()
bABCH <- 0
cABCH <- 0
MNABCH <- 0
dACAA <- numeric()
bACAA <- 0
cACAA <- 0
MNACAA <- 0
dACAB <- numeric()
bACAB <- 0
cACAB <- 0
MNACAB <- 0
dACAC <- numeric()
bACAC <- 0
cACAC <- 0
MNACAC <- 0
dACAD <- numeric()
bACAD <- 0
cACAD <- 0
MNACAD <- 0
dACAE <- numeric()
bACAE <- 0
cACAE <- 0
MNACAE <- 0
dACAF <- numeric()
bACAF <- 0
cACAF <- 0
MNACAF <- 0
dACAG <- numeric()
bACAG <- 0
cACAG <- 0
MNACAG <- 0
dACAH <- numeric()
bACAH <- 0
cACAH <- 0
MNACAH <- 0
dACBA <- numeric()
bACBA <- 0
cACBA <- 0
MNACBA <- 0
dACBB <- numeric()
bACBB <- 0
cACBB <- 0
MNACBB <- 0
dACBC <- numeric()
bACBC <- 0
cACBC <- 0
MNACBC <- 0
dACBD <- numeric()
bACBD <- 0
cACBD <- 0
MNACBD <- 0
dACBE <- numeric()
bACBE <- 0
cACBE <- 0
MNACBE <- 0
dACBF <- numeric()
bACBF <- 0
cACBF <- 0
MNACBF <- 0
dACBG <- numeric()
bACBG <- 0
cACBG <- 0
MNACBG <- 0
dACBH <- numeric()
bACBH <- 0
cACBH <- 0
MNACBH <- 0
dACCA <- numeric()
bACCA <- 0
cACCA <- 0
MNACCA <- 0
dACCB <- numeric()
bACCB <- 0
cACCB <- 0
MNACCB <- 0
dACCC <- numeric()
bACCC <- 0
cACCC <- 0
MNACCC <- 0
dACCD <- numeric()
bACCD <- 0
cACCD <- 0
MNACCD <- 0
dACCE <- numeric()
bACCE <- 0
cACCE <- 0
MNACCE <- 0
dACCF <- numeric()
bACCF <- 0
cACCF <- 0
MNACCF <- 0
dACCG <- numeric()
bACCG <- 0
cACCG <- 0
MNACCG <- 0
dACCH <- numeric()
bACCH <- 0
cACCH <- 0
MNACCH <- 0
dADAA <- numeric()
bADAA <- 0
cADAA <- 0
MNADAA <- 0
dADAB <- numeric()
bADAB <- 0
cADAB <- 0
MNADAB <- 0
dADAC <- numeric()
bADAC <- 0
cADAC <- 0
MNADAC <- 0
dADAD <- numeric()
bADAD <- 0
cADAD <- 0
MNADAD <- 0
dADAE <- numeric()
bADAE <- 0
cADAE <- 0
MNADAE <- 0
dADAF <- numeric()
bADAF <- 0
cADAF <- 0
MNADAF <- 0
dADAG <- numeric()
bADAG <- 0
cADAG <- 0
MNADAG <- 0
dADAH <- numeric()
bADAH <- 0
cADAH <- 0
MNADAH <- 0
dADBA <- numeric()
bADBA <- 0
cADBA <- 0
MNADBA <- 0
dADBB <- numeric()
bADBB <- 0
cADBB <- 0
MNADBB <- 0
dADBC <- numeric()
bADBC <- 0
cADBC <- 0
MNADBC <- 0
dADBD <- numeric()
bADBD <- 0
cADBD <- 0
MNADBD <- 0
dADBE <- numeric()
bADBE <- 0
cADBE <- 0
MNADBE <- 0
dADBF <- numeric()
bADBF <- 0
cADBF <- 0
MNADBF <- 0
dADBG <- numeric()
bADBG <- 0
cADBG <- 0
MNADBG <- 0
dADBH <- numeric()
bADBH <- 0
cADBH <- 0
MNADBH <- 0
dADCA <- numeric()
bADCA <- 0
cADCA <- 0
MNADCA <- 0
dADCB <- numeric()
bADCB <- 0
cADCB <- 0
MNADCB <- 0
dADCC <- numeric()
bADCC <- 0
cADCC <- 0
MNADCC <- 0
dADCD <- numeric()
bADCD <- 0
cADCD <- 0
MNADCD <- 0
dADCE <- numeric()
bADCE <- 0
cADCE <- 0
MNADCE <- 0
dADCF <- numeric()
bADCF <- 0
cADCF <- 0
MNADCF <- 0
dADCG <- numeric()
bADCG <- 0
cADCG <- 0
MNADCG <- 0
dADCH <- numeric()
bADCH <- 0
cADCH <- 0
MNADCH <- 0
dAEAA <- numeric()
bAEAA <- 0
cAEAA <- 0
MNAEAA <- 0
dAEAB <- numeric()
bAEAB <- 0
cAEAB <- 0
MNAEAB <- 0
dAEAC <- numeric()
bAEAC <- 0
cAEAC <- 0
MNAEAC <- 0
dAEAD <- numeric()
bAEAD <- 0
cAEAD <- 0
MNAEAD <- 0
dAEAE <- numeric()
bAEAE <- 0
cAEAE <- 0
MNAEAE <- 0
dAEAF <- numeric()
bAEAF <- 0
cAEAF <- 0
MNAEAF <- 0
dAEAG <- numeric()
bAEAG <- 0
cAEAG <- 0
MNAEAG <- 0
dAEAH <- numeric()
bAEAH <- 0
cAEAH <- 0
MNAEAH <- 0
dAEBA <- numeric()
bAEBA <- 0
cAEBA <- 0
MNAEBA <- 0
dAEBB <- numeric()
bAEBB <- 0
cAEBB <- 0
MNAEBB <- 0
dAEBC <- numeric()
bAEBC <- 0
cAEBC <- 0
MNAEBC <- 0
dAEBD <- numeric()
bAEBD <- 0
cAEBD <- 0
MNAEBD <- 0
dAEBE <- numeric()
bAEBE <- 0
cAEBE <- 0
MNAEBE <- 0
dAEBF <- numeric()
bAEBF <- 0
cAEBF <- 0
MNAEBF <- 0
dAEBG <- numeric()
bAEBG <- 0
cAEBG <- 0
MNAEBG <- 0
dAEBH <- numeric()
bAEBH <- 0
cAEBH <- 0
MNAEBH <- 0
dAECA <- numeric()
bAECA <- 0
cAECA <- 0
MNAECA <- 0
dAECB <- numeric()
bAECB <- 0
cAECB <- 0
MNAECB <- 0
dAECC <- numeric()
bAECC <- 0
cAECC <- 0
MNAECC <- 0
dAECD <- numeric()
bAECD <- 0
cAECD <- 0
MNAECD <- 0
dAECE <- numeric()
bAECE <- 0
cAECE <- 0
MNAECE <- 0
dAECF <- numeric()
bAECF <- 0
cAECF <- 0
MNAECF <- 0
dAECG <- numeric()
bAECG <- 0
cAECG <- 0
MNAECG <- 0
dAECH <- numeric()
bAECH <- 0
cAECH <- 0
MNAECH <- 0
dAFAA <- numeric()
bAFAA <- 0
cAFAA <- 0
MNAFAA <- 0
dAFAB <- numeric()
bAFAB <- 0
cAFAB <- 0
MNAFAB <- 0
dAFAC <- numeric()
bAFAC <- 0
cAFAC <- 0
MNAFAC <- 0
dAFAD <- numeric()
bAFAD <- 0
cAFAD <- 0
MNAFAD <- 0
dAFAE <- numeric()
bAFAE <- 0
cAFAE <- 0
MNAFAE <- 0
dAFAF <- numeric()
bAFAF <- 0
cAFAF <- 0
MNAFAF <- 0
dAFAG <- numeric()
bAFAG <- 0
cAFAG <- 0
MNAFAG <- 0
dAFAH <- numeric()
bAFAH <- 0
cAFAH <- 0
MNAFAH <- 0
dAFBA <- numeric()
bAFBA <- 0
cAFBA <- 0
MNAFBA <- 0
dAFBB <- numeric()
bAFBB <- 0
cAFBB <- 0
MNAFBB <- 0
dAFBC <- numeric()
bAFBC <- 0
cAFBC <- 0
MNAFBC <- 0
dAFBD <- numeric()
bAFBD <- 0
cAFBD <- 0
MNAFBD <- 0
dAFBE <- numeric()
bAFBE <- 0
cAFBE <- 0
MNAFBE <- 0
dAFBF <- numeric()
bAFBF <- 0
cAFBF <- 0
MNAFBF <- 0
dAFBG <- numeric()
bAFBG <- 0
cAFBG <- 0
MNAFBG <- 0
dAFBH <- numeric()
bAFBH <- 0
cAFBH <- 0
MNAFBH <- 0
dAFCA <- numeric()
bAFCA <- 0
cAFCA <- 0
MNAFCA <- 0
dAFCB <- numeric()
bAFCB <- 0
cAFCB <- 0
MNAFCB <- 0
dAFCC <- numeric()
bAFCC <- 0
cAFCC <- 0
MNAFCC <- 0
dAFCD <- numeric()
bAFCD <- 0
cAFCD <- 0
MNAFCD <- 0
dAFCE <- numeric()
bAFCE <- 0
cAFCE <- 0
MNAFCE <- 0
dAFCF <- numeric()
bAFCF <- 0
cAFCF <- 0
MNAFCF <- 0
dAFCG <- numeric()
bAFCG <- 0
cAFCG <- 0
MNAFCG <- 0
dAFCH <- numeric()
bAFCH <- 0
cAFCH <- 0
MNAFCH <- 0
dAGAA <- numeric()
bAGAA <- 0
cAGAA <- 0
MNAGAA <- 0
dAGAB <- numeric()
bAGAB <- 0
cAGAB <- 0
MNAGAB <- 0
dAGAC <- numeric()
bAGAC <- 0
cAGAC <- 0
MNAGAC <- 0
dAGAD <- numeric()
bAGAD <- 0
cAGAD <- 0
MNAGAD <- 0
dAGAE <- numeric()
bAGAE <- 0
cAGAE <- 0
MNAGAE <- 0
dAGAF <- numeric()
bAGAF <- 0
cAGAF <- 0
MNAGAF <- 0
dAGAG <- numeric()
bAGAG <- 0
cAGAG <- 0
MNAGAG <- 0
dAGAH <- numeric()
bAGAH <- 0
cAGAH <- 0
MNAGAH <- 0
dAGBA <- numeric()
bAGBA <- 0
cAGBA <- 0
MNAGBA <- 0
dAGBB <- numeric()
bAGBB <- 0
cAGBB <- 0
MNAGBB <- 0
dAGBC <- numeric()
bAGBC <- 0
cAGBC <- 0
MNAGBC <- 0
dAGBD <- numeric()
bAGBD <- 0
cAGBD <- 0
MNAGBD <- 0
dAGBE <- numeric()
bAGBE <- 0
cAGBE <- 0
MNAGBE <- 0
dAGBF <- numeric()
bAGBF <- 0
cAGBF <- 0
MNAGBF <- 0
dAGBG <- numeric()
bAGBG <- 0
cAGBG <- 0
MNAGBG <- 0
dAGBH <- numeric()
bAGBH <- 0
cAGBH <- 0
MNAGBH <- 0
dAGCA <- numeric()
bAGCA <- 0
cAGCA <- 0
MNAGCA <- 0
dAGCB <- numeric()
bAGCB <- 0
cAGCB <- 0
MNAGCB <- 0
dAGCC <- numeric()
bAGCC <- 0
cAGCC <- 0
MNAGCC <- 0
dAGCD <- numeric()
bAGCD <- 0
cAGCD <- 0
MNAGCD <- 0
dAGCE <- numeric()
bAGCE <- 0
cAGCE <- 0
MNAGCE <- 0
dAGCF <- numeric()
bAGCF <- 0
cAGCF <- 0
MNAGCF <- 0
dAGCG <- numeric()
bAGCG <- 0
cAGCG <- 0
MNAGCG <- 0
dAGCH <- numeric()
bAGCH <- 0
cAGCH <- 0
MNAGCH <- 0
dAHAA <- numeric()
bAHAA <- 0
cAHAA <- 0
MNAHAA <- 0
dAHAB <- numeric()
bAHAB <- 0
cAHAB <- 0
MNAHAB <- 0
dAHAC <- numeric()
bAHAC <- 0
cAHAC <- 0
MNAHAC <- 0
dAHAD <- numeric()
bAHAD <- 0
cAHAD <- 0
MNAHAD <- 0
dAHAE <- numeric()
bAHAE <- 0
cAHAE <- 0
MNAHAE <- 0
dAHAF <- numeric()
bAHAF <- 0
cAHAF <- 0
MNAHAF <- 0
dAHAG <- numeric()
bAHAG <- 0
cAHAG <- 0
MNAHAG <- 0
dAHAH <- numeric()
bAHAH <- 0
cAHAH <- 0
MNAHAH <- 0
dAHBA <- numeric()
bAHBA <- 0
cAHBA <- 0
MNAHBA <- 0
dAHBB <- numeric()
bAHBB <- 0
cAHBB <- 0
MNAHBB <- 0
dAHBC <- numeric()
bAHBC <- 0
cAHBC <- 0
MNAHBC <- 0
dAHBD <- numeric()
bAHBD <- 0
cAHBD <- 0
MNAHBD <- 0
dAHBE <- numeric()
bAHBE <- 0
cAHBE <- 0
MNAHBE <- 0
dAHBF <- numeric()
bAHBF <- 0
cAHBF <- 0
MNAHBF <- 0
dAHBG <- numeric()
bAHBG <- 0
cAHBG <- 0
MNAHBG <- 0
dAHBH <- numeric()
bAHBH <- 0
cAHBH <- 0
MNAHBH <- 0
dAHCA <- numeric()
bAHCA <- 0
cAHCA <- 0
MNAHCA <- 0
dAHCB <- numeric()
bAHCB <- 0
cAHCB <- 0
MNAHCB <- 0
dAHCC <- numeric()
bAHCC <- 0
cAHCC <- 0
MNAHCC <- 0
dAHCD <- numeric()
bAHCD <- 0
cAHCD <- 0
MNAHCD <- 0
dAHCE <- numeric()
bAHCE <- 0
cAHCE <- 0
MNAHCE <- 0
dAHCF <- numeric()
bAHCF <- 0
cAHCF <- 0
MNAHCF <- 0
dAHCG <- numeric()
bAHCG <- 0
cAHCG <- 0
MNAHCG <- 0
dAHCH <- numeric()
bAHCH <- 0
cAHCH <- 0
MNAHCH <- 0
dBAAA <- numeric()
bBAAA <- 0
cBAAA <- 0
MNBAAA <- 0
dBAAB <- numeric()
bBAAB <- 0
cBAAB <- 0
MNBAAB <- 0
dBAAC <- numeric()
bBAAC <- 0
cBAAC <- 0
MNBAAC <- 0
dBAAD <- numeric()
bBAAD <- 0
cBAAD <- 0
MNBAAD <- 0
dBAAE <- numeric()
bBAAE <- 0
cBAAE <- 0
MNBAAE <- 0
dBAAF <- numeric()
bBAAF <- 0
cBAAF <- 0
MNBAAF <- 0
dBAAG <- numeric()
bBAAG <- 0
cBAAG <- 0
MNBAAG <- 0
dBAAH <- numeric()
bBAAH <- 0
cBAAH <- 0
MNBAAH <- 0
dBABA <- numeric()
bBABA <- 0
cBABA <- 0
MNBABA <- 0
dBABB <- numeric()
bBABB <- 0
cBABB <- 0
MNBABB <- 0
dBABC <- numeric()
bBABC <- 0
cBABC <- 0
MNBABC <- 0
dBABD <- numeric()
bBABD <- 0
cBABD <- 0
MNBABD <- 0
dBABE <- numeric()
bBABE <- 0
cBABE <- 0
MNBABE <- 0
dBABF <- numeric()
bBABF <- 0
cBABF <- 0
MNBABF <- 0
dBABG <- numeric()
bBABG <- 0
cBABG <- 0
MNBABG <- 0
dBABH <- numeric()
bBABH <- 0
cBABH <- 0
MNBABH <- 0
dBACA <- numeric()
bBACA <- 0
cBACA <- 0
MNBACA <- 0
dBACB <- numeric()
bBACB <- 0
cBACB <- 0
MNBACB <- 0
dBACC <- numeric()
bBACC <- 0
cBACC <- 0
MNBACC <- 0
dBACD <- numeric()
bBACD <- 0
cBACD <- 0
MNBACD <- 0
dBACE <- numeric()
bBACE <- 0
cBACE <- 0
MNBACE <- 0
dBACF <- numeric()
bBACF <- 0
cBACF <- 0
MNBACF <- 0
dBACG <- numeric()
bBACG <- 0
cBACG <- 0
MNBACG <- 0
dBACH <- numeric()
bBACH <- 0
cBACH <- 0
MNBACH <- 0
dBBAA <- numeric()
bBBAA <- 0
cBBAA <- 0
MNBBAA <- 0
dBBAB <- numeric()
bBBAB <- 0
cBBAB <- 0
MNBBAB <- 0
dBBAC <- numeric()
bBBAC <- 0
cBBAC <- 0
MNBBAC <- 0
dBBAD <- numeric()
bBBAD <- 0
cBBAD <- 0
MNBBAD <- 0
dBBAE <- numeric()
bBBAE <- 0
cBBAE <- 0
MNBBAE <- 0
dBBAF <- numeric()
bBBAF <- 0
cBBAF <- 0
MNBBAF <- 0
dBBAG <- numeric()
bBBAG <- 0
cBBAG <- 0
MNBBAG <- 0
dBBAH <- numeric()
bBBAH <- 0
cBBAH <- 0
MNBBAH <- 0
dBBBA <- numeric()
bBBBA <- 0
cBBBA <- 0
MNBBBA <- 0
dBBBB <- numeric()
bBBBB <- 0
cBBBB <- 0
MNBBBB <- 0
dBBBC <- numeric()
bBBBC <- 0
cBBBC <- 0
MNBBBC <- 0
dBBBD <- numeric()
bBBBD <- 0
cBBBD <- 0
MNBBBD <- 0
dBBBE <- numeric()
bBBBE <- 0
cBBBE <- 0
MNBBBE <- 0
dBBBF <- numeric()
bBBBF <- 0
cBBBF <- 0
MNBBBF <- 0
dBBBG <- numeric()
bBBBG <- 0
cBBBG <- 0
MNBBBG <- 0
dBBBH <- numeric()
bBBBH <- 0
cBBBH <- 0
MNBBBH <- 0
dBBCA <- numeric()
bBBCA <- 0
cBBCA <- 0
MNBBCA <- 0
dBBCB <- numeric()
bBBCB <- 0
cBBCB <- 0
MNBBCB <- 0
dBBCC <- numeric()
bBBCC <- 0
cBBCC <- 0
MNBBCC <- 0
dBBCD <- numeric()
bBBCD <- 0
cBBCD <- 0
MNBBCD <- 0
dBBCE <- numeric()
bBBCE <- 0
cBBCE <- 0
MNBBCE <- 0
dBBCF <- numeric()
bBBCF <- 0
cBBCF <- 0
MNBBCF <- 0
dBBCG <- numeric()
bBBCG <- 0
cBBCG <- 0
MNBBCG <- 0
dBBCH <- numeric()
bBBCH <- 0
cBBCH <- 0
MNBBCH <- 0
dBCAA <- numeric()
bBCAA <- 0
cBCAA <- 0
MNBCAA <- 0
dBCAB <- numeric()
bBCAB <- 0
cBCAB <- 0
MNBCAB <- 0
dBCAC <- numeric()
bBCAC <- 0
cBCAC <- 0
MNBCAC <- 0
dBCAD <- numeric()
bBCAD <- 0
cBCAD <- 0
MNBCAD <- 0
dBCAE <- numeric()
bBCAE <- 0
cBCAE <- 0
MNBCAE <- 0
dBCAF <- numeric()
bBCAF <- 0
cBCAF <- 0
MNBCAF <- 0
dBCAG <- numeric()
bBCAG <- 0
cBCAG <- 0
MNBCAG <- 0
dBCAH <- numeric()
bBCAH <- 0
cBCAH <- 0
MNBCAH <- 0
dBCBA <- numeric()
bBCBA <- 0
cBCBA <- 0
MNBCBA <- 0
dBCBB <- numeric()
bBCBB <- 0
cBCBB <- 0
MNBCBB <- 0
dBCBC <- numeric()
bBCBC <- 0
cBCBC <- 0
MNBCBC <- 0
dBCBD <- numeric()
bBCBD <- 0
cBCBD <- 0
MNBCBD <- 0
dBCBE <- numeric()
bBCBE <- 0
cBCBE <- 0
MNBCBE <- 0
dBCBF <- numeric()
bBCBF <- 0
cBCBF <- 0
MNBCBF <- 0
dBCBG <- numeric()
bBCBG <- 0
cBCBG <- 0
MNBCBG <- 0
dBCBH <- numeric()
bBCBH <- 0
cBCBH <- 0
MNBCBH <- 0
dBCCA <- numeric()
bBCCA <- 0
cBCCA <- 0
MNBCCA <- 0
dBCCB <- numeric()
bBCCB <- 0
cBCCB <- 0
MNBCCB <- 0
dBCCC <- numeric()
bBCCC <- 0
cBCCC <- 0
MNBCCC <- 0
dBCCD <- numeric()
bBCCD <- 0
cBCCD <- 0
MNBCCD <- 0
dBCCE <- numeric()
bBCCE <- 0
cBCCE <- 0
MNBCCE <- 0
dBCCF <- numeric()
bBCCF <- 0
cBCCF <- 0
MNBCCF <- 0
dBCCG <- numeric()
bBCCG <- 0
cBCCG <- 0
MNBCCG <- 0
dBCCH <- numeric()
bBCCH <- 0
cBCCH <- 0
MNBCCH <- 0
dBDAA <- numeric()
bBDAA <- 0
cBDAA <- 0
MNBDAA <- 0
dBDAB <- numeric()
bBDAB <- 0
cBDAB <- 0
MNBDAB <- 0
dBDAC <- numeric()
bBDAC <- 0
cBDAC <- 0
MNBDAC <- 0
dBDAD <- numeric()
bBDAD <- 0
cBDAD <- 0
MNBDAD <- 0
dBDAE <- numeric()
bBDAE <- 0
cBDAE <- 0
MNBDAE <- 0
dBDAF <- numeric()
bBDAF <- 0
cBDAF <- 0
MNBDAF <- 0
dBDAG <- numeric()
bBDAG <- 0
cBDAG <- 0
MNBDAG <- 0
dBDAH <- numeric()
bBDAH <- 0
cBDAH <- 0
MNBDAH <- 0
dBDBA <- numeric()
bBDBA <- 0
cBDBA <- 0
MNBDBA <- 0
dBDBB <- numeric()
bBDBB <- 0
cBDBB <- 0
MNBDBB <- 0
dBDBC <- numeric()
bBDBC <- 0
cBDBC <- 0
MNBDBC <- 0
dBDBD <- numeric()
bBDBD <- 0
cBDBD <- 0
MNBDBD <- 0
dBDBE <- numeric()
bBDBE <- 0
cBDBE <- 0
MNBDBE <- 0
dBDBF <- numeric()
bBDBF <- 0
cBDBF <- 0
MNBDBF <- 0
dBDBG <- numeric()
bBDBG <- 0
cBDBG <- 0
MNBDBG <- 0
dBDBH <- numeric()
bBDBH <- 0
cBDBH <- 0
MNBDBH <- 0
dBDCA <- numeric()
bBDCA <- 0
cBDCA <- 0
MNBDCA <- 0
dBDCB <- numeric()
bBDCB <- 0
cBDCB <- 0
MNBDCB <- 0
dBDCC <- numeric()
bBDCC <- 0
cBDCC <- 0
MNBDCC <- 0
dBDCD <- numeric()
bBDCD <- 0
cBDCD <- 0
MNBDCD <- 0
dBDCE <- numeric()
bBDCE <- 0
cBDCE <- 0
MNBDCE <- 0
dBDCF <- numeric()
bBDCF <- 0
cBDCF <- 0
MNBDCF <- 0
dBDCG <- numeric()
bBDCG <- 0
cBDCG <- 0
MNBDCG <- 0
dBDCH <- numeric()
bBDCH <- 0
cBDCH <- 0
MNBDCH <- 0
dBEAA <- numeric()
bBEAA <- 0
cBEAA <- 0
MNBEAA <- 0
dBEAB <- numeric()
bBEAB <- 0
cBEAB <- 0
MNBEAB <- 0
dBEAC <- numeric()
bBEAC <- 0
cBEAC <- 0
MNBEAC <- 0
dBEAD <- numeric()
bBEAD <- 0
cBEAD <- 0
MNBEAD <- 0
dBEAE <- numeric()
bBEAE <- 0
cBEAE <- 0
MNBEAE <- 0
dBEAF <- numeric()
bBEAF <- 0
cBEAF <- 0
MNBEAF <- 0
dBEAG <- numeric()
bBEAG <- 0
cBEAG <- 0
MNBEAG <- 0
dBEAH <- numeric()
bBEAH <- 0
cBEAH <- 0
MNBEAH <- 0
dBEBA <- numeric()
bBEBA <- 0
cBEBA <- 0
MNBEBA <- 0
dBEBB <- numeric()
bBEBB <- 0
cBEBB <- 0
MNBEBB <- 0
dBEBC <- numeric()
bBEBC <- 0
cBEBC <- 0
MNBEBC <- 0
dBEBD <- numeric()
bBEBD <- 0
cBEBD <- 0
MNBEBD <- 0
dBEBE <- numeric()
bBEBE <- 0
cBEBE <- 0
MNBEBE <- 0
dBEBF <- numeric()
bBEBF <- 0
cBEBF <- 0
MNBEBF <- 0
dBEBG <- numeric()
bBEBG <- 0
cBEBG <- 0
MNBEBG <- 0
dBEBH <- numeric()
bBEBH <- 0
cBEBH <- 0
MNBEBH <- 0
dBECA <- numeric()
bBECA <- 0
cBECA <- 0
MNBECA <- 0
dBECB <- numeric()
bBECB <- 0
cBECB <- 0
MNBECB <- 0
dBECC <- numeric()
bBECC <- 0
cBECC <- 0
MNBECC <- 0
dBECD <- numeric()
bBECD <- 0
cBECD <- 0
MNBECD <- 0
dBECE <- numeric()
bBECE <- 0
cBECE <- 0
MNBECE <- 0
dBECF <- numeric()
bBECF <- 0
cBECF <- 0
MNBECF <- 0
dBECG <- numeric()
bBECG <- 0
cBECG <- 0
MNBECG <- 0
dBECH <- numeric()
bBECH <- 0
cBECH <- 0
MNBECH <- 0
dBFAA <- numeric()
bBFAA <- 0
cBFAA <- 0
MNBFAA <- 0
dBFAB <- numeric()
bBFAB <- 0
cBFAB <- 0
MNBFAB <- 0
dBFAC <- numeric()
bBFAC <- 0
cBFAC <- 0
MNBFAC <- 0
dBFAD <- numeric()
bBFAD <- 0
cBFAD <- 0
MNBFAD <- 0
dBFAE <- numeric()
bBFAE <- 0
cBFAE <- 0
MNBFAE <- 0
dBFAF <- numeric()
bBFAF <- 0
cBFAF <- 0
MNBFAF <- 0
dBFAG <- numeric()
bBFAG <- 0
cBFAG <- 0
MNBFAG <- 0
dBFAH <- numeric()
bBFAH <- 0
cBFAH <- 0
MNBFAH <- 0
dBFBA <- numeric()
bBFBA <- 0
cBFBA <- 0
MNBFBA <- 0
dBFBB <- numeric()
bBFBB <- 0
cBFBB <- 0
MNBFBB <- 0
dBFBC <- numeric()
bBFBC <- 0
cBFBC <- 0
MNBFBC <- 0
dBFBD <- numeric()
bBFBD <- 0
cBFBD <- 0
MNBFBD <- 0
dBFBE <- numeric()
bBFBE <- 0
cBFBE <- 0
MNBFBE <- 0
dBFBF <- numeric()
bBFBF <- 0
cBFBF <- 0
MNBFBF <- 0
dBFBG <- numeric()
bBFBG <- 0
cBFBG <- 0
MNBFBG <- 0
dBFBH <- numeric()
bBFBH <- 0
cBFBH <- 0
MNBFBH <- 0
dBFCA <- numeric()
bBFCA <- 0
cBFCA <- 0
MNBFCA <- 0
dBFCB <- numeric()
bBFCB <- 0
cBFCB <- 0
MNBFCB <- 0
dBFCC <- numeric()
bBFCC <- 0
cBFCC <- 0
MNBFCC <- 0
dBFCD <- numeric()
bBFCD <- 0
cBFCD <- 0
MNBFCD <- 0
dBFCE <- numeric()
bBFCE <- 0
cBFCE <- 0
MNBFCE <- 0
dBFCF <- numeric()
bBFCF <- 0
cBFCF <- 0
MNBFCF <- 0
dBFCG <- numeric()
bBFCG <- 0
cBFCG <- 0
MNBFCG <- 0
dBFCH <- numeric()
bBFCH <- 0
cBFCH <- 0
MNBFCH <- 0
dBGAA <- numeric()
bBGAA <- 0
cBGAA <- 0
MNBGAA <- 0
dBGAB <- numeric()
bBGAB <- 0
cBGAB <- 0
MNBGAB <- 0
dBGAC <- numeric()
bBGAC <- 0
cBGAC <- 0
MNBGAC <- 0
dBGAD <- numeric()
bBGAD <- 0
cBGAD <- 0
MNBGAD <- 0
dBGAE <- numeric()
bBGAE <- 0
cBGAE <- 0
MNBGAE <- 0
dBGAF <- numeric()
bBGAF <- 0
cBGAF <- 0
MNBGAF <- 0
dBGAG <- numeric()
bBGAG <- 0
cBGAG <- 0
MNBGAG <- 0
dBGAH <- numeric()
bBGAH <- 0
cBGAH <- 0
MNBGAH <- 0
dBGBA <- numeric()
bBGBA <- 0
cBGBA <- 0
MNBGBA <- 0
dBGBB <- numeric()
bBGBB <- 0
cBGBB <- 0
MNBGBB <- 0
dBGBC <- numeric()
bBGBC <- 0
cBGBC <- 0
MNBGBC <- 0
dBGBD <- numeric()
bBGBD <- 0
cBGBD <- 0
MNBGBD <- 0
dBGBE <- numeric()
bBGBE <- 0
cBGBE <- 0
MNBGBE <- 0
dBGBF <- numeric()
bBGBF <- 0
cBGBF <- 0
MNBGBF <- 0
dBGBG <- numeric()
bBGBG <- 0
cBGBG <- 0
MNBGBG <- 0
dBGBH <- numeric()
bBGBH <- 0
cBGBH <- 0
MNBGBH <- 0
dBGCA <- numeric()
bBGCA <- 0
cBGCA <- 0
MNBGCA <- 0
dBGCB <- numeric()
bBGCB <- 0
cBGCB <- 0
MNBGCB <- 0
dBGCC <- numeric()
bBGCC <- 0
cBGCC <- 0
MNBGCC <- 0
dBGCD <- numeric()
bBGCD <- 0
cBGCD <- 0
MNBGCD <- 0
dBGCE <- numeric()
bBGCE <- 0
cBGCE <- 0
MNBGCE <- 0
dBGCF <- numeric()
bBGCF <- 0
cBGCF <- 0
MNBGCF <- 0
dBGCG <- numeric()
bBGCG <- 0
cBGCG <- 0
MNBGCG <- 0
dBGCH <- numeric()
bBGCH <- 0
cBGCH <- 0
MNBGCH <- 0
dBHAA <- numeric()
bBHAA <- 0
cBHAA <- 0
MNBHAA <- 0
dBHAB <- numeric()
bBHAB <- 0
cBHAB <- 0
MNBHAB <- 0
dBHAC <- numeric()
bBHAC <- 0
cBHAC <- 0
MNBHAC <- 0
dBHAD <- numeric()
bBHAD <- 0
cBHAD <- 0
MNBHAD <- 0
dBHAE <- numeric()
bBHAE <- 0
cBHAE <- 0
MNBHAE <- 0
dBHAF <- numeric()
bBHAF <- 0
cBHAF <- 0
MNBHAF <- 0
dBHAG <- numeric()
bBHAG <- 0
cBHAG <- 0
MNBHAG <- 0
dBHAH <- numeric()
bBHAH <- 0
cBHAH <- 0
MNBHAH <- 0
dBHBA <- numeric()
bBHBA <- 0
cBHBA <- 0
MNBHBA <- 0
dBHBB <- numeric()
bBHBB <- 0
cBHBB <- 0
MNBHBB <- 0
dBHBC <- numeric()
bBHBC <- 0
cBHBC <- 0
MNBHBC <- 0
dBHBD <- numeric()
bBHBD <- 0
cBHBD <- 0
MNBHBD <- 0
dBHBE <- numeric()
bBHBE <- 0
cBHBE <- 0
MNBHBE <- 0
dBHBF <- numeric()
bBHBF <- 0
cBHBF <- 0
MNBHBF <- 0
dBHBG <- numeric()
bBHBG <- 0
cBHBG <- 0
MNBHBG <- 0
dBHBH <- numeric()
bBHBH <- 0
cBHBH <- 0
MNBHBH <- 0
dBHCA <- numeric()
bBHCA <- 0
cBHCA <- 0
MNBHCA <- 0
dBHCB <- numeric()
bBHCB <- 0
cBHCB <- 0
MNBHCB <- 0
dBHCC <- numeric()
bBHCC <- 0
cBHCC <- 0
MNBHCC <- 0
dBHCD <- numeric()
bBHCD <- 0
cBHCD <- 0
MNBHCD <- 0
dBHCE <- numeric()
bBHCE <- 0
cBHCE <- 0
MNBHCE <- 0
dBHCF <- numeric()
bBHCF <- 0
cBHCF <- 0
MNBHCF <- 0
dBHCG <- numeric()
bBHCG <- 0
cBHCG <- 0
MNBHCG <- 0
dBHCH <- numeric()
bBHCH <- 0
cBHCH <- 0
MNBHCH <- 0
dCAAA <- numeric()
bCAAA <- 0
cCAAA <- 0
MNCAAA <- 0
dCAAB <- numeric()
bCAAB <- 0
cCAAB <- 0
MNCAAB <- 0
dCAAC <- numeric()
bCAAC <- 0
cCAAC <- 0
MNCAAC <- 0
dCAAD <- numeric()
bCAAD <- 0
cCAAD <- 0
MNCAAD <- 0
dCAAE <- numeric()
bCAAE <- 0
cCAAE <- 0
MNCAAE <- 0
dCAAF <- numeric()
bCAAF <- 0
cCAAF <- 0
MNCAAF <- 0
dCAAG <- numeric()
bCAAG <- 0
cCAAG <- 0
MNCAAG <- 0
dCAAH <- numeric()
bCAAH <- 0
cCAAH <- 0
MNCAAH <- 0
dCABA <- numeric()
bCABA <- 0
cCABA <- 0
MNCABA <- 0
dCABB <- numeric()
bCABB <- 0
cCABB <- 0
MNCABB <- 0
dCABC <- numeric()
bCABC <- 0
cCABC <- 0
MNCABC <- 0
dCABD <- numeric()
bCABD <- 0
cCABD <- 0
MNCABD <- 0
dCABE <- numeric()
bCABE <- 0
cCABE <- 0
MNCABE <- 0
dCABF <- numeric()
bCABF <- 0
cCABF <- 0
MNCABF <- 0
dCABG <- numeric()
bCABG <- 0
cCABG <- 0
MNCABG <- 0
dCABH <- numeric()
bCABH <- 0
cCABH <- 0
MNCABH <- 0
dCACA <- numeric()
bCACA <- 0
cCACA <- 0
MNCACA <- 0
dCACB <- numeric()
bCACB <- 0
cCACB <- 0
MNCACB <- 0
dCACC <- numeric()
bCACC <- 0
cCACC <- 0
MNCACC <- 0
dCACD <- numeric()
bCACD <- 0
cCACD <- 0
MNCACD <- 0
dCACE <- numeric()
bCACE <- 0
cCACE <- 0
MNCACE <- 0
dCACF <- numeric()
bCACF <- 0
cCACF <- 0
MNCACF <- 0
dCACG <- numeric()
bCACG <- 0
cCACG <- 0
MNCACG <- 0
dCACH <- numeric()
bCACH <- 0
cCACH <- 0
MNCACH <- 0
dCBAA <- numeric()
bCBAA <- 0
cCBAA <- 0
MNCBAA <- 0
dCBAB <- numeric()
bCBAB <- 0
cCBAB <- 0
MNCBAB <- 0
dCBAC <- numeric()
bCBAC <- 0
cCBAC <- 0
MNCBAC <- 0
dCBAD <- numeric()
bCBAD <- 0
cCBAD <- 0
MNCBAD <- 0
dCBAE <- numeric()
bCBAE <- 0
cCBAE <- 0
MNCBAE <- 0
dCBAF <- numeric()
bCBAF <- 0
cCBAF <- 0
MNCBAF <- 0
dCBAG <- numeric()
bCBAG <- 0
cCBAG <- 0
MNCBAG <- 0
dCBAH <- numeric()
bCBAH <- 0
cCBAH <- 0
MNCBAH <- 0
dCBBA <- numeric()
bCBBA <- 0
cCBBA <- 0
MNCBBA <- 0
dCBBB <- numeric()
bCBBB <- 0
cCBBB <- 0
MNCBBB <- 0
dCBBC <- numeric()
bCBBC <- 0
cCBBC <- 0
MNCBBC <- 0
dCBBD <- numeric()
bCBBD <- 0
cCBBD <- 0
MNCBBD <- 0
dCBBE <- numeric()
bCBBE <- 0
cCBBE <- 0
MNCBBE <- 0
dCBBF <- numeric()
bCBBF <- 0
cCBBF <- 0
MNCBBF <- 0
dCBBG <- numeric()
bCBBG <- 0
cCBBG <- 0
MNCBBG <- 0
dCBBH <- numeric()
bCBBH <- 0
cCBBH <- 0
MNCBBH <- 0
dCBCA <- numeric()
bCBCA <- 0
cCBCA <- 0
MNCBCA <- 0
dCBCB <- numeric()
bCBCB <- 0
cCBCB <- 0
MNCBCB <- 0
dCBCC <- numeric()
bCBCC <- 0
cCBCC <- 0
MNCBCC <- 0
dCBCD <- numeric()
bCBCD <- 0
cCBCD <- 0
MNCBCD <- 0
dCBCE <- numeric()
bCBCE <- 0
cCBCE <- 0
MNCBCE <- 0
dCBCF <- numeric()
bCBCF <- 0
cCBCF <- 0
MNCBCF <- 0
dCBCG <- numeric()
bCBCG <- 0
cCBCG <- 0
MNCBCG <- 0
dCBCH <- numeric()
bCBCH <- 0
cCBCH <- 0
MNCBCH <- 0
dCCAA <- numeric()
bCCAA <- 0
cCCAA <- 0
MNCCAA <- 0
dCCAB <- numeric()
bCCAB <- 0
cCCAB <- 0
MNCCAB <- 0
dCCAC <- numeric()
bCCAC <- 0
cCCAC <- 0
MNCCAC <- 0
dCCAD <- numeric()
bCCAD <- 0
cCCAD <- 0
MNCCAD <- 0
dCCAE <- numeric()
bCCAE <- 0
cCCAE <- 0
MNCCAE <- 0
dCCAF <- numeric()
bCCAF <- 0
cCCAF <- 0
MNCCAF <- 0
dCCAG <- numeric()
bCCAG <- 0
cCCAG <- 0
MNCCAG <- 0
dCCAH <- numeric()
bCCAH <- 0
cCCAH <- 0
MNCCAH <- 0
dCCBA <- numeric()
bCCBA <- 0
cCCBA <- 0
MNCCBA <- 0
dCCBB <- numeric()
bCCBB <- 0
cCCBB <- 0
MNCCBB <- 0
dCCBC <- numeric()
bCCBC <- 0
cCCBC <- 0
MNCCBC <- 0
dCCBD <- numeric()
bCCBD <- 0
cCCBD <- 0
MNCCBD <- 0
dCCBE <- numeric()
bCCBE <- 0
cCCBE <- 0
MNCCBE <- 0
dCCBF <- numeric()
bCCBF <- 0
cCCBF <- 0
MNCCBF <- 0
dCCBG <- numeric()
bCCBG <- 0
cCCBG <- 0
MNCCBG <- 0
dCCBH <- numeric()
bCCBH <- 0
cCCBH <- 0
MNCCBH <- 0
dCCCA <- numeric()
bCCCA <- 0
cCCCA <- 0
MNCCCA <- 0
dCCCB <- numeric()
bCCCB <- 0
cCCCB <- 0
MNCCCB <- 0
dCCCC <- numeric()
bCCCC <- 0
cCCCC <- 0
MNCCCC <- 0
dCCCD <- numeric()
bCCCD <- 0
cCCCD <- 0
MNCCCD <- 0
dCCCE <- numeric()
bCCCE <- 0
cCCCE <- 0
MNCCCE <- 0
dCCCF <- numeric()
bCCCF <- 0
cCCCF <- 0
MNCCCF <- 0
dCCCG <- numeric()
bCCCG <- 0
cCCCG <- 0
MNCCCG <- 0
dCCCH <- numeric()
bCCCH <- 0
cCCCH <- 0
MNCCCH <- 0
dCDAA <- numeric()
bCDAA <- 0
cCDAA <- 0
MNCDAA <- 0
dCDAB <- numeric()
bCDAB <- 0
cCDAB <- 0
MNCDAB <- 0
dCDAC <- numeric()
bCDAC <- 0
cCDAC <- 0
MNCDAC <- 0
dCDAD <- numeric()
bCDAD <- 0
cCDAD <- 0
MNCDAD <- 0
dCDAE <- numeric()
bCDAE <- 0
cCDAE <- 0
MNCDAE <- 0
dCDAF <- numeric()
bCDAF <- 0
cCDAF <- 0
MNCDAF <- 0
dCDAG <- numeric()
bCDAG <- 0
cCDAG <- 0
MNCDAG <- 0
dCDAH <- numeric()
bCDAH <- 0
cCDAH <- 0
MNCDAH <- 0
dCDBA <- numeric()
bCDBA <- 0
cCDBA <- 0
MNCDBA <- 0
dCDBB <- numeric()
bCDBB <- 0
cCDBB <- 0
MNCDBB <- 0
dCDBC <- numeric()
bCDBC <- 0
cCDBC <- 0
MNCDBC <- 0
dCDBD <- numeric()
bCDBD <- 0
cCDBD <- 0
MNCDBD <- 0
dCDBE <- numeric()
bCDBE <- 0
cCDBE <- 0
MNCDBE <- 0
dCDBF <- numeric()
bCDBF <- 0
cCDBF <- 0
MNCDBF <- 0
dCDBG <- numeric()
bCDBG <- 0
cCDBG <- 0
MNCDBG <- 0
dCDBH <- numeric()
bCDBH <- 0
cCDBH <- 0
MNCDBH <- 0
dCDCA <- numeric()
bCDCA <- 0
cCDCA <- 0
MNCDCA <- 0
dCDCB <- numeric()
bCDCB <- 0
cCDCB <- 0
MNCDCB <- 0
dCDCC <- numeric()
bCDCC <- 0
cCDCC <- 0
MNCDCC <- 0
dCDCD <- numeric()
bCDCD <- 0
cCDCD <- 0
MNCDCD <- 0
dCDCE <- numeric()
bCDCE <- 0
cCDCE <- 0
MNCDCE <- 0
dCDCF <- numeric()
bCDCF <- 0
cCDCF <- 0
MNCDCF <- 0
dCDCG <- numeric()
bCDCG <- 0
cCDCG <- 0
MNCDCG <- 0
dCDCH <- numeric()
bCDCH <- 0
cCDCH <- 0
MNCDCH <- 0
dCEAA <- numeric()
bCEAA <- 0
cCEAA <- 0
MNCEAA <- 0
dCEAB <- numeric()
bCEAB <- 0
cCEAB <- 0
MNCEAB <- 0
dCEAC <- numeric()
bCEAC <- 0
cCEAC <- 0
MNCEAC <- 0
dCEAD <- numeric()
bCEAD <- 0
cCEAD <- 0
MNCEAD <- 0
dCEAE <- numeric()
bCEAE <- 0
cCEAE <- 0
MNCEAE <- 0
dCEAF <- numeric()
bCEAF <- 0
cCEAF <- 0
MNCEAF <- 0
dCEAG <- numeric()
bCEAG <- 0
cCEAG <- 0
MNCEAG <- 0
dCEAH <- numeric()
bCEAH <- 0
cCEAH <- 0
MNCEAH <- 0
dCEBA <- numeric()
bCEBA <- 0
cCEBA <- 0
MNCEBA <- 0
dCEBB <- numeric()
bCEBB <- 0
cCEBB <- 0
MNCEBB <- 0
dCEBC <- numeric()
bCEBC <- 0
cCEBC <- 0
MNCEBC <- 0
dCEBD <- numeric()
bCEBD <- 0
cCEBD <- 0
MNCEBD <- 0
dCEBE <- numeric()
bCEBE <- 0
cCEBE <- 0
MNCEBE <- 0
dCEBF <- numeric()
bCEBF <- 0
cCEBF <- 0
MNCEBF <- 0
dCEBG <- numeric()
bCEBG <- 0
cCEBG <- 0
MNCEBG <- 0
dCEBH <- numeric()
bCEBH <- 0
cCEBH <- 0
MNCEBH <- 0
dCECA <- numeric()
bCECA <- 0
cCECA <- 0
MNCECA <- 0
dCECB <- numeric()
bCECB <- 0
cCECB <- 0
MNCECB <- 0
dCECC <- numeric()
bCECC <- 0
cCECC <- 0
MNCECC <- 0
dCECD <- numeric()
bCECD <- 0
cCECD <- 0
MNCECD <- 0
dCECE <- numeric()
bCECE <- 0
cCECE <- 0
MNCECE <- 0
dCECF <- numeric()
bCECF <- 0
cCECF <- 0
MNCECF <- 0
dCECG <- numeric()
bCECG <- 0
cCECG <- 0
MNCECG <- 0
dCECH <- numeric()
bCECH <- 0
cCECH <- 0
MNCECH <- 0
dCFAA <- numeric()
bCFAA <- 0
cCFAA <- 0
MNCFAA <- 0
dCFAB <- numeric()
bCFAB <- 0
cCFAB <- 0
MNCFAB <- 0
dCFAC <- numeric()
bCFAC <- 0
cCFAC <- 0
MNCFAC <- 0
dCFAD <- numeric()
bCFAD <- 0
cCFAD <- 0
MNCFAD <- 0
dCFAE <- numeric()
bCFAE <- 0
cCFAE <- 0
MNCFAE <- 0
dCFAF <- numeric()
bCFAF <- 0
cCFAF <- 0
MNCFAF <- 0
dCFAG <- numeric()
bCFAG <- 0
cCFAG <- 0
MNCFAG <- 0
dCFAH <- numeric()
bCFAH <- 0
cCFAH <- 0
MNCFAH <- 0
dCFBA <- numeric()
bCFBA <- 0
cCFBA <- 0
MNCFBA <- 0
dCFBB <- numeric()
bCFBB <- 0
cCFBB <- 0
MNCFBB <- 0
dCFBC <- numeric()
bCFBC <- 0
cCFBC <- 0
MNCFBC <- 0
dCFBD <- numeric()
bCFBD <- 0
cCFBD <- 0
MNCFBD <- 0
dCFBE <- numeric()
bCFBE <- 0
cCFBE <- 0
MNCFBE <- 0
dCFBF <- numeric()
bCFBF <- 0
cCFBF <- 0
MNCFBF <- 0
dCFBG <- numeric()
bCFBG <- 0
cCFBG <- 0
MNCFBG <- 0
dCFBH <- numeric()
bCFBH <- 0
cCFBH <- 0
MNCFBH <- 0
dCFCA <- numeric()
bCFCA <- 0
cCFCA <- 0
MNCFCA <- 0
dCFCB <- numeric()
bCFCB <- 0
cCFCB <- 0
MNCFCB <- 0
dCFCC <- numeric()
bCFCC <- 0
cCFCC <- 0
MNCFCC <- 0
dCFCD <- numeric()
bCFCD <- 0
cCFCD <- 0
MNCFCD <- 0
dCFCE <- numeric()
bCFCE <- 0
cCFCE <- 0
MNCFCE <- 0
dCFCF <- numeric()
bCFCF <- 0
cCFCF <- 0
MNCFCF <- 0
dCFCG <- numeric()
bCFCG <- 0
cCFCG <- 0
MNCFCG <- 0
dCFCH <- numeric()
bCFCH <- 0
cCFCH <- 0
MNCFCH <- 0
dCGAA <- numeric()
bCGAA <- 0
cCGAA <- 0
MNCGAA <- 0
dCGAB <- numeric()
bCGAB <- 0
cCGAB <- 0
MNCGAB <- 0
dCGAC <- numeric()
bCGAC <- 0
cCGAC <- 0
MNCGAC <- 0
dCGAD <- numeric()
bCGAD <- 0
cCGAD <- 0
MNCGAD <- 0
dCGAE <- numeric()
bCGAE <- 0
cCGAE <- 0
MNCGAE <- 0
dCGAF <- numeric()
bCGAF <- 0
cCGAF <- 0
MNCGAF <- 0
dCGAG <- numeric()
bCGAG <- 0
cCGAG <- 0
MNCGAG <- 0
dCGAH <- numeric()
bCGAH <- 0
cCGAH <- 0
MNCGAH <- 0
dCGBA <- numeric()
bCGBA <- 0
cCGBA <- 0
MNCGBA <- 0
dCGBB <- numeric()
bCGBB <- 0
cCGBB <- 0
MNCGBB <- 0
dCGBC <- numeric()
bCGBC <- 0
cCGBC <- 0
MNCGBC <- 0
dCGBD <- numeric()
bCGBD <- 0
cCGBD <- 0
MNCGBD <- 0
dCGBE <- numeric()
bCGBE <- 0
cCGBE <- 0
MNCGBE <- 0
dCGBF <- numeric()
bCGBF <- 0
cCGBF <- 0
MNCGBF <- 0
dCGBG <- numeric()
bCGBG <- 0
cCGBG <- 0
MNCGBG <- 0
dCGBH <- numeric()
bCGBH <- 0
cCGBH <- 0
MNCGBH <- 0
dCGCA <- numeric()
bCGCA <- 0
cCGCA <- 0
MNCGCA <- 0
dCGCB <- numeric()
bCGCB <- 0
cCGCB <- 0
MNCGCB <- 0
dCGCC <- numeric()
bCGCC <- 0
cCGCC <- 0
MNCGCC <- 0
dCGCD <- numeric()
bCGCD <- 0
cCGCD <- 0
MNCGCD <- 0
dCGCE <- numeric()
bCGCE <- 0
cCGCE <- 0
MNCGCE <- 0
dCGCF <- numeric()
bCGCF <- 0
cCGCF <- 0
MNCGCF <- 0
dCGCG <- numeric()
bCGCG <- 0
cCGCG <- 0
MNCGCG <- 0
dCGCH <- numeric()
bCGCH <- 0
cCGCH <- 0
MNCGCH <- 0
dCHAA <- numeric()
bCHAA <- 0
cCHAA <- 0
MNCHAA <- 0
dCHAB <- numeric()
bCHAB <- 0
cCHAB <- 0
MNCHAB <- 0
dCHAC <- numeric()
bCHAC <- 0
cCHAC <- 0
MNCHAC <- 0
dCHAD <- numeric()
bCHAD <- 0
cCHAD <- 0
MNCHAD <- 0
dCHAE <- numeric()
bCHAE <- 0
cCHAE <- 0
MNCHAE <- 0
dCHAF <- numeric()
bCHAF <- 0
cCHAF <- 0
MNCHAF <- 0
dCHAG <- numeric()
bCHAG <- 0
cCHAG <- 0
MNCHAG <- 0
dCHAH <- numeric()
bCHAH <- 0
cCHAH <- 0
MNCHAH <- 0
dCHBA <- numeric()
bCHBA <- 0
cCHBA <- 0
MNCHBA <- 0
dCHBB <- numeric()
bCHBB <- 0
cCHBB <- 0
MNCHBB <- 0
dCHBC <- numeric()
bCHBC <- 0
cCHBC <- 0
MNCHBC <- 0
dCHBD <- numeric()
bCHBD <- 0
cCHBD <- 0
MNCHBD <- 0
dCHBE <- numeric()
bCHBE <- 0
cCHBE <- 0
MNCHBE <- 0
dCHBF <- numeric()
bCHBF <- 0
cCHBF <- 0
MNCHBF <- 0
dCHBG <- numeric()
bCHBG <- 0
cCHBG <- 0
MNCHBG <- 0
dCHBH <- numeric()
bCHBH <- 0
cCHBH <- 0
MNCHBH <- 0
dCHCA <- numeric()
bCHCA <- 0
cCHCA <- 0
MNCHCA <- 0
dCHCB <- numeric()
bCHCB <- 0
cCHCB <- 0
MNCHCB <- 0
dCHCC <- numeric()
bCHCC <- 0
cCHCC <- 0
MNCHCC <- 0
dCHCD <- numeric()
bCHCD <- 0
cCHCD <- 0
MNCHCD <- 0
dCHCE <- numeric()
bCHCE <- 0
cCHCE <- 0
MNCHCE <- 0
dCHCF <- numeric()
bCHCF <- 0
cCHCF <- 0
MNCHCF <- 0
dCHCG <- numeric()
bCHCG <- 0
cCHCG <- 0
MNCHCG <- 0
dCHCH <- numeric()
bCHCH <- 0
cCHCH <- 0
MNCHCH <- 0


for(i in 1:length(AA)){
if(AA[[i]] > AVEAAAA){ dAAAA[[i]] <- '0' } else {dAAAA[[i]] <- '1'}
if(AA[[i]] > AVEAAAA){ dAAAA[[i]] <- '0' } else {dAAAA[[i]] <- '1'}
if(AA[[i]] > AVEAAAB){ dAAAB[[i]] <- '0' } else {dAAAB[[i]] <- '1'}
if(AB[[i]] > AVEAAAB){ dABAA[[i]] <- '0' } else {dABAA[[i]] <- '1'}
if(AA[[i]] > AVEAAAC){ dAAAC[[i]] <- '0' } else {dAAAC[[i]] <- '1'}
if(AC[[i]] > AVEAAAC){ dACAA[[i]] <- '0' } else {dACAA[[i]] <- '1'}
if(AA[[i]] > AVEAAAD){ dAAAD[[i]] <- '0' } else {dAAAD[[i]] <- '1'}
if(AD[[i]] > AVEAAAD){ dADAA[[i]] <- '0' } else {dADAA[[i]] <- '1'}
if(AA[[i]] > AVEAAAE){ dAAAE[[i]] <- '0' } else {dAAAE[[i]] <- '1'}
if(AE[[i]] > AVEAAAE){ dAEAA[[i]] <- '0' } else {dAEAA[[i]] <- '1'}
if(AA[[i]] > AVEAAAF){ dAAAF[[i]] <- '0' } else {dAAAF[[i]] <- '1'}
if(AF[[i]] > AVEAAAF){ dAFAA[[i]] <- '0' } else {dAFAA[[i]] <- '1'}
if(AA[[i]] > AVEAAAG){ dAAAG[[i]] <- '0' } else {dAAAG[[i]] <- '1'}
if(AG[[i]] > AVEAAAG){ dAGAA[[i]] <- '0' } else {dAGAA[[i]] <- '1'}
if(AA[[i]] > AVEAAAH){ dAAAH[[i]] <- '0' } else {dAAAH[[i]] <- '1'}
if(AH[[i]] > AVEAAAH){ dAHAA[[i]] <- '0' } else {dAHAA[[i]] <- '1'}
if(AA[[i]] > AVEAABA){ dAABA[[i]] <- '0' } else {dAABA[[i]] <- '1'}
if(BA[[i]] > AVEAABA){ dBAAA[[i]] <- '0' } else {dBAAA[[i]] <- '1'}
if(AA[[i]] > AVEAABB){ dAABB[[i]] <- '0' } else {dAABB[[i]] <- '1'}
if(BB[[i]] > AVEAABB){ dBBAA[[i]] <- '0' } else {dBBAA[[i]] <- '1'}
if(AA[[i]] > AVEAABC){ dAABC[[i]] <- '0' } else {dAABC[[i]] <- '1'}
if(BC[[i]] > AVEAABC){ dBCAA[[i]] <- '0' } else {dBCAA[[i]] <- '1'}
if(AA[[i]] > AVEAABD){ dAABD[[i]] <- '0' } else {dAABD[[i]] <- '1'}
if(BD[[i]] > AVEAABD){ dBDAA[[i]] <- '0' } else {dBDAA[[i]] <- '1'}
if(AA[[i]] > AVEAABE){ dAABE[[i]] <- '0' } else {dAABE[[i]] <- '1'}
if(BE[[i]] > AVEAABE){ dBEAA[[i]] <- '0' } else {dBEAA[[i]] <- '1'}
if(AA[[i]] > AVEAABF){ dAABF[[i]] <- '0' } else {dAABF[[i]] <- '1'}
if(BF[[i]] > AVEAABF){ dBFAA[[i]] <- '0' } else {dBFAA[[i]] <- '1'}
if(AA[[i]] > AVEAABG){ dAABG[[i]] <- '0' } else {dAABG[[i]] <- '1'}
if(BG[[i]] > AVEAABG){ dBGAA[[i]] <- '0' } else {dBGAA[[i]] <- '1'}
if(AA[[i]] > AVEAABH){ dAABH[[i]] <- '0' } else {dAABH[[i]] <- '1'}
if(BH[[i]] > AVEAABH){ dBHAA[[i]] <- '0' } else {dBHAA[[i]] <- '1'}
if(AA[[i]] > AVEAACA){ dAACA[[i]] <- '0' } else {dAACA[[i]] <- '1'}
if(CA[[i]] > AVEAACA){ dCAAA[[i]] <- '0' } else {dCAAA[[i]] <- '1'}
if(AA[[i]] > AVEAACB){ dAACB[[i]] <- '0' } else {dAACB[[i]] <- '1'}
if(CB[[i]] > AVEAACB){ dCBAA[[i]] <- '0' } else {dCBAA[[i]] <- '1'}
if(AA[[i]] > AVEAACC){ dAACC[[i]] <- '0' } else {dAACC[[i]] <- '1'}
if(CC[[i]] > AVEAACC){ dCCAA[[i]] <- '0' } else {dCCAA[[i]] <- '1'}
if(AA[[i]] > AVEAACD){ dAACD[[i]] <- '0' } else {dAACD[[i]] <- '1'}
if(CD[[i]] > AVEAACD){ dCDAA[[i]] <- '0' } else {dCDAA[[i]] <- '1'}
if(AA[[i]] > AVEAACE){ dAACE[[i]] <- '0' } else {dAACE[[i]] <- '1'}
if(CE[[i]] > AVEAACE){ dCEAA[[i]] <- '0' } else {dCEAA[[i]] <- '1'}
if(AA[[i]] > AVEAACF){ dAACF[[i]] <- '0' } else {dAACF[[i]] <- '1'}
if(CF[[i]] > AVEAACF){ dCFAA[[i]] <- '0' } else {dCFAA[[i]] <- '1'}
if(AA[[i]] > AVEAACG){ dAACG[[i]] <- '0' } else {dAACG[[i]] <- '1'}
if(CG[[i]] > AVEAACG){ dCGAA[[i]] <- '0' } else {dCGAA[[i]] <- '1'}
if(AA[[i]] > AVEAACH){ dAACH[[i]] <- '0' } else {dAACH[[i]] <- '1'}
if(CH[[i]] > AVEAACH){ dCHAA[[i]] <- '0' } else {dCHAA[[i]] <- '1'}
if(AB[[i]] > AVEABAA){ dABAA[[i]] <- '0' } else {dABAA[[i]] <- '1'}
if(AA[[i]] > AVEABAA){ dAAAB[[i]] <- '0' } else {dAAAB[[i]] <- '1'}
if(AB[[i]] > AVEABAB){ dABAB[[i]] <- '0' } else {dABAB[[i]] <- '1'}
if(AB[[i]] > AVEABAB){ dABAB[[i]] <- '0' } else {dABAB[[i]] <- '1'}
if(AB[[i]] > AVEABAC){ dABAC[[i]] <- '0' } else {dABAC[[i]] <- '1'}
if(AC[[i]] > AVEABAC){ dACAB[[i]] <- '0' } else {dACAB[[i]] <- '1'}
if(AB[[i]] > AVEABAD){ dABAD[[i]] <- '0' } else {dABAD[[i]] <- '1'}
if(AD[[i]] > AVEABAD){ dADAB[[i]] <- '0' } else {dADAB[[i]] <- '1'}
if(AB[[i]] > AVEABAE){ dABAE[[i]] <- '0' } else {dABAE[[i]] <- '1'}
if(AE[[i]] > AVEABAE){ dAEAB[[i]] <- '0' } else {dAEAB[[i]] <- '1'}
if(AB[[i]] > AVEABAF){ dABAF[[i]] <- '0' } else {dABAF[[i]] <- '1'}
if(AF[[i]] > AVEABAF){ dAFAB[[i]] <- '0' } else {dAFAB[[i]] <- '1'}
if(AB[[i]] > AVEABAG){ dABAG[[i]] <- '0' } else {dABAG[[i]] <- '1'}
if(AG[[i]] > AVEABAG){ dAGAB[[i]] <- '0' } else {dAGAB[[i]] <- '1'}
if(AB[[i]] > AVEABAH){ dABAH[[i]] <- '0' } else {dABAH[[i]] <- '1'}
if(AH[[i]] > AVEABAH){ dAHAB[[i]] <- '0' } else {dAHAB[[i]] <- '1'}
if(AB[[i]] > AVEABBA){ dABBA[[i]] <- '0' } else {dABBA[[i]] <- '1'}
if(BA[[i]] > AVEABBA){ dBAAB[[i]] <- '0' } else {dBAAB[[i]] <- '1'}
if(AB[[i]] > AVEABBB){ dABBB[[i]] <- '0' } else {dABBB[[i]] <- '1'}
if(BB[[i]] > AVEABBB){ dBBAB[[i]] <- '0' } else {dBBAB[[i]] <- '1'}
if(AB[[i]] > AVEABBC){ dABBC[[i]] <- '0' } else {dABBC[[i]] <- '1'}
if(BC[[i]] > AVEABBC){ dBCAB[[i]] <- '0' } else {dBCAB[[i]] <- '1'}
if(AB[[i]] > AVEABBD){ dABBD[[i]] <- '0' } else {dABBD[[i]] <- '1'}
if(BD[[i]] > AVEABBD){ dBDAB[[i]] <- '0' } else {dBDAB[[i]] <- '1'}
if(AB[[i]] > AVEABBE){ dABBE[[i]] <- '0' } else {dABBE[[i]] <- '1'}
if(BE[[i]] > AVEABBE){ dBEAB[[i]] <- '0' } else {dBEAB[[i]] <- '1'}
if(AB[[i]] > AVEABBF){ dABBF[[i]] <- '0' } else {dABBF[[i]] <- '1'}
if(BF[[i]] > AVEABBF){ dBFAB[[i]] <- '0' } else {dBFAB[[i]] <- '1'}
if(AB[[i]] > AVEABBG){ dABBG[[i]] <- '0' } else {dABBG[[i]] <- '1'}
if(BG[[i]] > AVEABBG){ dBGAB[[i]] <- '0' } else {dBGAB[[i]] <- '1'}
if(AB[[i]] > AVEABBH){ dABBH[[i]] <- '0' } else {dABBH[[i]] <- '1'}
if(BH[[i]] > AVEABBH){ dBHAB[[i]] <- '0' } else {dBHAB[[i]] <- '1'}
if(AB[[i]] > AVEABCA){ dABCA[[i]] <- '0' } else {dABCA[[i]] <- '1'}
if(CA[[i]] > AVEABCA){ dCAAB[[i]] <- '0' } else {dCAAB[[i]] <- '1'}
if(AB[[i]] > AVEABCB){ dABCB[[i]] <- '0' } else {dABCB[[i]] <- '1'}
if(CB[[i]] > AVEABCB){ dCBAB[[i]] <- '0' } else {dCBAB[[i]] <- '1'}
if(AB[[i]] > AVEABCC){ dABCC[[i]] <- '0' } else {dABCC[[i]] <- '1'}
if(CC[[i]] > AVEABCC){ dCCAB[[i]] <- '0' } else {dCCAB[[i]] <- '1'}
if(AB[[i]] > AVEABCD){ dABCD[[i]] <- '0' } else {dABCD[[i]] <- '1'}
if(CD[[i]] > AVEABCD){ dCDAB[[i]] <- '0' } else {dCDAB[[i]] <- '1'}
if(AB[[i]] > AVEABCE){ dABCE[[i]] <- '0' } else {dABCE[[i]] <- '1'}
if(CE[[i]] > AVEABCE){ dCEAB[[i]] <- '0' } else {dCEAB[[i]] <- '1'}
if(AB[[i]] > AVEABCF){ dABCF[[i]] <- '0' } else {dABCF[[i]] <- '1'}
if(CF[[i]] > AVEABCF){ dCFAB[[i]] <- '0' } else {dCFAB[[i]] <- '1'}
if(AB[[i]] > AVEABCG){ dABCG[[i]] <- '0' } else {dABCG[[i]] <- '1'}
if(CG[[i]] > AVEABCG){ dCGAB[[i]] <- '0' } else {dCGAB[[i]] <- '1'}
if(AB[[i]] > AVEABCH){ dABCH[[i]] <- '0' } else {dABCH[[i]] <- '1'}
if(CH[[i]] > AVEABCH){ dCHAB[[i]] <- '0' } else {dCHAB[[i]] <- '1'}
if(AC[[i]] > AVEACAA){ dACAA[[i]] <- '0' } else {dACAA[[i]] <- '1'}
if(AA[[i]] > AVEACAA){ dAAAC[[i]] <- '0' } else {dAAAC[[i]] <- '1'}
if(AC[[i]] > AVEACAB){ dACAB[[i]] <- '0' } else {dACAB[[i]] <- '1'}
if(AB[[i]] > AVEACAB){ dABAC[[i]] <- '0' } else {dABAC[[i]] <- '1'}
if(AC[[i]] > AVEACAC){ dACAC[[i]] <- '0' } else {dACAC[[i]] <- '1'}
if(AC[[i]] > AVEACAC){ dACAC[[i]] <- '0' } else {dACAC[[i]] <- '1'}
if(AC[[i]] > AVEACAD){ dACAD[[i]] <- '0' } else {dACAD[[i]] <- '1'}
if(AD[[i]] > AVEACAD){ dADAC[[i]] <- '0' } else {dADAC[[i]] <- '1'}
if(AC[[i]] > AVEACAE){ dACAE[[i]] <- '0' } else {dACAE[[i]] <- '1'}
if(AE[[i]] > AVEACAE){ dAEAC[[i]] <- '0' } else {dAEAC[[i]] <- '1'}
if(AC[[i]] > AVEACAF){ dACAF[[i]] <- '0' } else {dACAF[[i]] <- '1'}
if(AF[[i]] > AVEACAF){ dAFAC[[i]] <- '0' } else {dAFAC[[i]] <- '1'}
if(AC[[i]] > AVEACAG){ dACAG[[i]] <- '0' } else {dACAG[[i]] <- '1'}
if(AG[[i]] > AVEACAG){ dAGAC[[i]] <- '0' } else {dAGAC[[i]] <- '1'}
if(AC[[i]] > AVEACAH){ dACAH[[i]] <- '0' } else {dACAH[[i]] <- '1'}
if(AH[[i]] > AVEACAH){ dAHAC[[i]] <- '0' } else {dAHAC[[i]] <- '1'}
if(AC[[i]] > AVEACBA){ dACBA[[i]] <- '0' } else {dACBA[[i]] <- '1'}
if(BA[[i]] > AVEACBA){ dBAAC[[i]] <- '0' } else {dBAAC[[i]] <- '1'}
if(AC[[i]] > AVEACBB){ dACBB[[i]] <- '0' } else {dACBB[[i]] <- '1'}
if(BB[[i]] > AVEACBB){ dBBAC[[i]] <- '0' } else {dBBAC[[i]] <- '1'}
if(AC[[i]] > AVEACBC){ dACBC[[i]] <- '0' } else {dACBC[[i]] <- '1'}
if(BC[[i]] > AVEACBC){ dBCAC[[i]] <- '0' } else {dBCAC[[i]] <- '1'}
if(AC[[i]] > AVEACBD){ dACBD[[i]] <- '0' } else {dACBD[[i]] <- '1'}
if(BD[[i]] > AVEACBD){ dBDAC[[i]] <- '0' } else {dBDAC[[i]] <- '1'}
if(AC[[i]] > AVEACBE){ dACBE[[i]] <- '0' } else {dACBE[[i]] <- '1'}
if(BE[[i]] > AVEACBE){ dBEAC[[i]] <- '0' } else {dBEAC[[i]] <- '1'}
if(AC[[i]] > AVEACBF){ dACBF[[i]] <- '0' } else {dACBF[[i]] <- '1'}
if(BF[[i]] > AVEACBF){ dBFAC[[i]] <- '0' } else {dBFAC[[i]] <- '1'}
if(AC[[i]] > AVEACBG){ dACBG[[i]] <- '0' } else {dACBG[[i]] <- '1'}
if(BG[[i]] > AVEACBG){ dBGAC[[i]] <- '0' } else {dBGAC[[i]] <- '1'}
if(AC[[i]] > AVEACBH){ dACBH[[i]] <- '0' } else {dACBH[[i]] <- '1'}
if(BH[[i]] > AVEACBH){ dBHAC[[i]] <- '0' } else {dBHAC[[i]] <- '1'}
if(AC[[i]] > AVEACCA){ dACCA[[i]] <- '0' } else {dACCA[[i]] <- '1'}
if(CA[[i]] > AVEACCA){ dCAAC[[i]] <- '0' } else {dCAAC[[i]] <- '1'}
if(AC[[i]] > AVEACCB){ dACCB[[i]] <- '0' } else {dACCB[[i]] <- '1'}
if(CB[[i]] > AVEACCB){ dCBAC[[i]] <- '0' } else {dCBAC[[i]] <- '1'}
if(AC[[i]] > AVEACCC){ dACCC[[i]] <- '0' } else {dACCC[[i]] <- '1'}
if(CC[[i]] > AVEACCC){ dCCAC[[i]] <- '0' } else {dCCAC[[i]] <- '1'}
if(AC[[i]] > AVEACCD){ dACCD[[i]] <- '0' } else {dACCD[[i]] <- '1'}
if(CD[[i]] > AVEACCD){ dCDAC[[i]] <- '0' } else {dCDAC[[i]] <- '1'}
if(AC[[i]] > AVEACCE){ dACCE[[i]] <- '0' } else {dACCE[[i]] <- '1'}
if(CE[[i]] > AVEACCE){ dCEAC[[i]] <- '0' } else {dCEAC[[i]] <- '1'}
if(AC[[i]] > AVEACCF){ dACCF[[i]] <- '0' } else {dACCF[[i]] <- '1'}
if(CF[[i]] > AVEACCF){ dCFAC[[i]] <- '0' } else {dCFAC[[i]] <- '1'}
if(AC[[i]] > AVEACCG){ dACCG[[i]] <- '0' } else {dACCG[[i]] <- '1'}
if(CG[[i]] > AVEACCG){ dCGAC[[i]] <- '0' } else {dCGAC[[i]] <- '1'}
if(AC[[i]] > AVEACCH){ dACCH[[i]] <- '0' } else {dACCH[[i]] <- '1'}
if(CH[[i]] > AVEACCH){ dCHAC[[i]] <- '0' } else {dCHAC[[i]] <- '1'}
if(AD[[i]] > AVEADAA){ dADAA[[i]] <- '0' } else {dADAA[[i]] <- '1'}
if(AA[[i]] > AVEADAA){ dAAAD[[i]] <- '0' } else {dAAAD[[i]] <- '1'}
if(AD[[i]] > AVEADAB){ dADAB[[i]] <- '0' } else {dADAB[[i]] <- '1'}
if(AB[[i]] > AVEADAB){ dABAD[[i]] <- '0' } else {dABAD[[i]] <- '1'}
if(AD[[i]] > AVEADAC){ dADAC[[i]] <- '0' } else {dADAC[[i]] <- '1'}
if(AC[[i]] > AVEADAC){ dACAD[[i]] <- '0' } else {dACAD[[i]] <- '1'}
if(AD[[i]] > AVEADAD){ dADAD[[i]] <- '0' } else {dADAD[[i]] <- '1'}
if(AD[[i]] > AVEADAD){ dADAD[[i]] <- '0' } else {dADAD[[i]] <- '1'}
if(AD[[i]] > AVEADAE){ dADAE[[i]] <- '0' } else {dADAE[[i]] <- '1'}
if(AE[[i]] > AVEADAE){ dAEAD[[i]] <- '0' } else {dAEAD[[i]] <- '1'}
if(AD[[i]] > AVEADAF){ dADAF[[i]] <- '0' } else {dADAF[[i]] <- '1'}
if(AF[[i]] > AVEADAF){ dAFAD[[i]] <- '0' } else {dAFAD[[i]] <- '1'}
if(AD[[i]] > AVEADAG){ dADAG[[i]] <- '0' } else {dADAG[[i]] <- '1'}
if(AG[[i]] > AVEADAG){ dAGAD[[i]] <- '0' } else {dAGAD[[i]] <- '1'}
if(AD[[i]] > AVEADAH){ dADAH[[i]] <- '0' } else {dADAH[[i]] <- '1'}
if(AH[[i]] > AVEADAH){ dAHAD[[i]] <- '0' } else {dAHAD[[i]] <- '1'}
if(AD[[i]] > AVEADBA){ dADBA[[i]] <- '0' } else {dADBA[[i]] <- '1'}
if(BA[[i]] > AVEADBA){ dBAAD[[i]] <- '0' } else {dBAAD[[i]] <- '1'}
if(AD[[i]] > AVEADBB){ dADBB[[i]] <- '0' } else {dADBB[[i]] <- '1'}
if(BB[[i]] > AVEADBB){ dBBAD[[i]] <- '0' } else {dBBAD[[i]] <- '1'}
if(AD[[i]] > AVEADBC){ dADBC[[i]] <- '0' } else {dADBC[[i]] <- '1'}
if(BC[[i]] > AVEADBC){ dBCAD[[i]] <- '0' } else {dBCAD[[i]] <- '1'}
if(AD[[i]] > AVEADBD){ dADBD[[i]] <- '0' } else {dADBD[[i]] <- '1'}
if(BD[[i]] > AVEADBD){ dBDAD[[i]] <- '0' } else {dBDAD[[i]] <- '1'}
if(AD[[i]] > AVEADBE){ dADBE[[i]] <- '0' } else {dADBE[[i]] <- '1'}
if(BE[[i]] > AVEADBE){ dBEAD[[i]] <- '0' } else {dBEAD[[i]] <- '1'}
if(AD[[i]] > AVEADBF){ dADBF[[i]] <- '0' } else {dADBF[[i]] <- '1'}
if(BF[[i]] > AVEADBF){ dBFAD[[i]] <- '0' } else {dBFAD[[i]] <- '1'}
if(AD[[i]] > AVEADBG){ dADBG[[i]] <- '0' } else {dADBG[[i]] <- '1'}
if(BG[[i]] > AVEADBG){ dBGAD[[i]] <- '0' } else {dBGAD[[i]] <- '1'}
if(AD[[i]] > AVEADBH){ dADBH[[i]] <- '0' } else {dADBH[[i]] <- '1'}
if(BH[[i]] > AVEADBH){ dBHAD[[i]] <- '0' } else {dBHAD[[i]] <- '1'}
if(AD[[i]] > AVEADCA){ dADCA[[i]] <- '0' } else {dADCA[[i]] <- '1'}
if(CA[[i]] > AVEADCA){ dCAAD[[i]] <- '0' } else {dCAAD[[i]] <- '1'}
if(AD[[i]] > AVEADCB){ dADCB[[i]] <- '0' } else {dADCB[[i]] <- '1'}
if(CB[[i]] > AVEADCB){ dCBAD[[i]] <- '0' } else {dCBAD[[i]] <- '1'}
if(AD[[i]] > AVEADCC){ dADCC[[i]] <- '0' } else {dADCC[[i]] <- '1'}
if(CC[[i]] > AVEADCC){ dCCAD[[i]] <- '0' } else {dCCAD[[i]] <- '1'}
if(AD[[i]] > AVEADCD){ dADCD[[i]] <- '0' } else {dADCD[[i]] <- '1'}
if(CD[[i]] > AVEADCD){ dCDAD[[i]] <- '0' } else {dCDAD[[i]] <- '1'}
if(AD[[i]] > AVEADCE){ dADCE[[i]] <- '0' } else {dADCE[[i]] <- '1'}
if(CE[[i]] > AVEADCE){ dCEAD[[i]] <- '0' } else {dCEAD[[i]] <- '1'}
if(AD[[i]] > AVEADCF){ dADCF[[i]] <- '0' } else {dADCF[[i]] <- '1'}
if(CF[[i]] > AVEADCF){ dCFAD[[i]] <- '0' } else {dCFAD[[i]] <- '1'}
if(AD[[i]] > AVEADCG){ dADCG[[i]] <- '0' } else {dADCG[[i]] <- '1'}
if(CG[[i]] > AVEADCG){ dCGAD[[i]] <- '0' } else {dCGAD[[i]] <- '1'}
if(AD[[i]] > AVEADCH){ dADCH[[i]] <- '0' } else {dADCH[[i]] <- '1'}
if(CH[[i]] > AVEADCH){ dCHAD[[i]] <- '0' } else {dCHAD[[i]] <- '1'}
if(AE[[i]] > AVEAEAA){ dAEAA[[i]] <- '0' } else {dAEAA[[i]] <- '1'}
if(AA[[i]] > AVEAEAA){ dAAAE[[i]] <- '0' } else {dAAAE[[i]] <- '1'}
if(AE[[i]] > AVEAEAB){ dAEAB[[i]] <- '0' } else {dAEAB[[i]] <- '1'}
if(AB[[i]] > AVEAEAB){ dABAE[[i]] <- '0' } else {dABAE[[i]] <- '1'}
if(AE[[i]] > AVEAEAC){ dAEAC[[i]] <- '0' } else {dAEAC[[i]] <- '1'}
if(AC[[i]] > AVEAEAC){ dACAE[[i]] <- '0' } else {dACAE[[i]] <- '1'}
if(AE[[i]] > AVEAEAD){ dAEAD[[i]] <- '0' } else {dAEAD[[i]] <- '1'}
if(AD[[i]] > AVEAEAD){ dADAE[[i]] <- '0' } else {dADAE[[i]] <- '1'}
if(AE[[i]] > AVEAEAE){ dAEAE[[i]] <- '0' } else {dAEAE[[i]] <- '1'}
if(AE[[i]] > AVEAEAE){ dAEAE[[i]] <- '0' } else {dAEAE[[i]] <- '1'}
if(AE[[i]] > AVEAEAF){ dAEAF[[i]] <- '0' } else {dAEAF[[i]] <- '1'}
if(AF[[i]] > AVEAEAF){ dAFAE[[i]] <- '0' } else {dAFAE[[i]] <- '1'}
if(AE[[i]] > AVEAEAG){ dAEAG[[i]] <- '0' } else {dAEAG[[i]] <- '1'}
if(AG[[i]] > AVEAEAG){ dAGAE[[i]] <- '0' } else {dAGAE[[i]] <- '1'}
if(AE[[i]] > AVEAEAH){ dAEAH[[i]] <- '0' } else {dAEAH[[i]] <- '1'}
if(AH[[i]] > AVEAEAH){ dAHAE[[i]] <- '0' } else {dAHAE[[i]] <- '1'}
if(AE[[i]] > AVEAEBA){ dAEBA[[i]] <- '0' } else {dAEBA[[i]] <- '1'}
if(BA[[i]] > AVEAEBA){ dBAAE[[i]] <- '0' } else {dBAAE[[i]] <- '1'}
if(AE[[i]] > AVEAEBB){ dAEBB[[i]] <- '0' } else {dAEBB[[i]] <- '1'}
if(BB[[i]] > AVEAEBB){ dBBAE[[i]] <- '0' } else {dBBAE[[i]] <- '1'}
if(AE[[i]] > AVEAEBC){ dAEBC[[i]] <- '0' } else {dAEBC[[i]] <- '1'}
if(BC[[i]] > AVEAEBC){ dBCAE[[i]] <- '0' } else {dBCAE[[i]] <- '1'}
if(AE[[i]] > AVEAEBD){ dAEBD[[i]] <- '0' } else {dAEBD[[i]] <- '1'}
if(BD[[i]] > AVEAEBD){ dBDAE[[i]] <- '0' } else {dBDAE[[i]] <- '1'}
if(AE[[i]] > AVEAEBE){ dAEBE[[i]] <- '0' } else {dAEBE[[i]] <- '1'}
if(BE[[i]] > AVEAEBE){ dBEAE[[i]] <- '0' } else {dBEAE[[i]] <- '1'}
if(AE[[i]] > AVEAEBF){ dAEBF[[i]] <- '0' } else {dAEBF[[i]] <- '1'}
if(BF[[i]] > AVEAEBF){ dBFAE[[i]] <- '0' } else {dBFAE[[i]] <- '1'}
if(AE[[i]] > AVEAEBG){ dAEBG[[i]] <- '0' } else {dAEBG[[i]] <- '1'}
if(BG[[i]] > AVEAEBG){ dBGAE[[i]] <- '0' } else {dBGAE[[i]] <- '1'}
if(AE[[i]] > AVEAEBH){ dAEBH[[i]] <- '0' } else {dAEBH[[i]] <- '1'}
if(BH[[i]] > AVEAEBH){ dBHAE[[i]] <- '0' } else {dBHAE[[i]] <- '1'}
if(AE[[i]] > AVEAECA){ dAECA[[i]] <- '0' } else {dAECA[[i]] <- '1'}
if(CA[[i]] > AVEAECA){ dCAAE[[i]] <- '0' } else {dCAAE[[i]] <- '1'}
if(AE[[i]] > AVEAECB){ dAECB[[i]] <- '0' } else {dAECB[[i]] <- '1'}
if(CB[[i]] > AVEAECB){ dCBAE[[i]] <- '0' } else {dCBAE[[i]] <- '1'}
if(AE[[i]] > AVEAECC){ dAECC[[i]] <- '0' } else {dAECC[[i]] <- '1'}
if(CC[[i]] > AVEAECC){ dCCAE[[i]] <- '0' } else {dCCAE[[i]] <- '1'}
if(AE[[i]] > AVEAECD){ dAECD[[i]] <- '0' } else {dAECD[[i]] <- '1'}
if(CD[[i]] > AVEAECD){ dCDAE[[i]] <- '0' } else {dCDAE[[i]] <- '1'}
if(AE[[i]] > AVEAECE){ dAECE[[i]] <- '0' } else {dAECE[[i]] <- '1'}
if(CE[[i]] > AVEAECE){ dCEAE[[i]] <- '0' } else {dCEAE[[i]] <- '1'}
if(AE[[i]] > AVEAECF){ dAECF[[i]] <- '0' } else {dAECF[[i]] <- '1'}
if(CF[[i]] > AVEAECF){ dCFAE[[i]] <- '0' } else {dCFAE[[i]] <- '1'}
if(AE[[i]] > AVEAECG){ dAECG[[i]] <- '0' } else {dAECG[[i]] <- '1'}
if(CG[[i]] > AVEAECG){ dCGAE[[i]] <- '0' } else {dCGAE[[i]] <- '1'}
if(AE[[i]] > AVEAECH){ dAECH[[i]] <- '0' } else {dAECH[[i]] <- '1'}
if(CH[[i]] > AVEAECH){ dCHAE[[i]] <- '0' } else {dCHAE[[i]] <- '1'}
if(AF[[i]] > AVEAFAA){ dAFAA[[i]] <- '0' } else {dAFAA[[i]] <- '1'}
if(AA[[i]] > AVEAFAA){ dAAAF[[i]] <- '0' } else {dAAAF[[i]] <- '1'}
if(AF[[i]] > AVEAFAB){ dAFAB[[i]] <- '0' } else {dAFAB[[i]] <- '1'}
if(AB[[i]] > AVEAFAB){ dABAF[[i]] <- '0' } else {dABAF[[i]] <- '1'}
if(AF[[i]] > AVEAFAC){ dAFAC[[i]] <- '0' } else {dAFAC[[i]] <- '1'}
if(AC[[i]] > AVEAFAC){ dACAF[[i]] <- '0' } else {dACAF[[i]] <- '1'}
if(AF[[i]] > AVEAFAD){ dAFAD[[i]] <- '0' } else {dAFAD[[i]] <- '1'}
if(AD[[i]] > AVEAFAD){ dADAF[[i]] <- '0' } else {dADAF[[i]] <- '1'}
if(AF[[i]] > AVEAFAE){ dAFAE[[i]] <- '0' } else {dAFAE[[i]] <- '1'}
if(AE[[i]] > AVEAFAE){ dAEAF[[i]] <- '0' } else {dAEAF[[i]] <- '1'}
if(AF[[i]] > AVEAFAF){ dAFAF[[i]] <- '0' } else {dAFAF[[i]] <- '1'}
if(AF[[i]] > AVEAFAF){ dAFAF[[i]] <- '0' } else {dAFAF[[i]] <- '1'}
if(AF[[i]] > AVEAFAG){ dAFAG[[i]] <- '0' } else {dAFAG[[i]] <- '1'}
if(AG[[i]] > AVEAFAG){ dAGAF[[i]] <- '0' } else {dAGAF[[i]] <- '1'}
if(AF[[i]] > AVEAFAH){ dAFAH[[i]] <- '0' } else {dAFAH[[i]] <- '1'}
if(AH[[i]] > AVEAFAH){ dAHAF[[i]] <- '0' } else {dAHAF[[i]] <- '1'}
if(AF[[i]] > AVEAFBA){ dAFBA[[i]] <- '0' } else {dAFBA[[i]] <- '1'}
if(BA[[i]] > AVEAFBA){ dBAAF[[i]] <- '0' } else {dBAAF[[i]] <- '1'}
if(AF[[i]] > AVEAFBB){ dAFBB[[i]] <- '0' } else {dAFBB[[i]] <- '1'}
if(BB[[i]] > AVEAFBB){ dBBAF[[i]] <- '0' } else {dBBAF[[i]] <- '1'}
if(AF[[i]] > AVEAFBC){ dAFBC[[i]] <- '0' } else {dAFBC[[i]] <- '1'}
if(BC[[i]] > AVEAFBC){ dBCAF[[i]] <- '0' } else {dBCAF[[i]] <- '1'}
if(AF[[i]] > AVEAFBD){ dAFBD[[i]] <- '0' } else {dAFBD[[i]] <- '1'}
if(BD[[i]] > AVEAFBD){ dBDAF[[i]] <- '0' } else {dBDAF[[i]] <- '1'}
if(AF[[i]] > AVEAFBE){ dAFBE[[i]] <- '0' } else {dAFBE[[i]] <- '1'}
if(BE[[i]] > AVEAFBE){ dBEAF[[i]] <- '0' } else {dBEAF[[i]] <- '1'}
if(AF[[i]] > AVEAFBF){ dAFBF[[i]] <- '0' } else {dAFBF[[i]] <- '1'}
if(BF[[i]] > AVEAFBF){ dBFAF[[i]] <- '0' } else {dBFAF[[i]] <- '1'}
if(AF[[i]] > AVEAFBG){ dAFBG[[i]] <- '0' } else {dAFBG[[i]] <- '1'}
if(BG[[i]] > AVEAFBG){ dBGAF[[i]] <- '0' } else {dBGAF[[i]] <- '1'}
if(AF[[i]] > AVEAFBH){ dAFBH[[i]] <- '0' } else {dAFBH[[i]] <- '1'}
if(BH[[i]] > AVEAFBH){ dBHAF[[i]] <- '0' } else {dBHAF[[i]] <- '1'}
if(AF[[i]] > AVEAFCA){ dAFCA[[i]] <- '0' } else {dAFCA[[i]] <- '1'}
if(CA[[i]] > AVEAFCA){ dCAAF[[i]] <- '0' } else {dCAAF[[i]] <- '1'}
if(AF[[i]] > AVEAFCB){ dAFCB[[i]] <- '0' } else {dAFCB[[i]] <- '1'}
if(CB[[i]] > AVEAFCB){ dCBAF[[i]] <- '0' } else {dCBAF[[i]] <- '1'}
if(AF[[i]] > AVEAFCC){ dAFCC[[i]] <- '0' } else {dAFCC[[i]] <- '1'}
if(CC[[i]] > AVEAFCC){ dCCAF[[i]] <- '0' } else {dCCAF[[i]] <- '1'}
if(AF[[i]] > AVEAFCD){ dAFCD[[i]] <- '0' } else {dAFCD[[i]] <- '1'}
if(CD[[i]] > AVEAFCD){ dCDAF[[i]] <- '0' } else {dCDAF[[i]] <- '1'}
if(AF[[i]] > AVEAFCE){ dAFCE[[i]] <- '0' } else {dAFCE[[i]] <- '1'}
if(CE[[i]] > AVEAFCE){ dCEAF[[i]] <- '0' } else {dCEAF[[i]] <- '1'}
if(AF[[i]] > AVEAFCF){ dAFCF[[i]] <- '0' } else {dAFCF[[i]] <- '1'}
if(CF[[i]] > AVEAFCF){ dCFAF[[i]] <- '0' } else {dCFAF[[i]] <- '1'}
if(AF[[i]] > AVEAFCG){ dAFCG[[i]] <- '0' } else {dAFCG[[i]] <- '1'}
if(CG[[i]] > AVEAFCG){ dCGAF[[i]] <- '0' } else {dCGAF[[i]] <- '1'}
if(AF[[i]] > AVEAFCH){ dAFCH[[i]] <- '0' } else {dAFCH[[i]] <- '1'}
if(CH[[i]] > AVEAFCH){ dCHAF[[i]] <- '0' } else {dCHAF[[i]] <- '1'}
if(AG[[i]] > AVEAGAA){ dAGAA[[i]] <- '0' } else {dAGAA[[i]] <- '1'}
if(AA[[i]] > AVEAGAA){ dAAAG[[i]] <- '0' } else {dAAAG[[i]] <- '1'}
if(AG[[i]] > AVEAGAB){ dAGAB[[i]] <- '0' } else {dAGAB[[i]] <- '1'}
if(AB[[i]] > AVEAGAB){ dABAG[[i]] <- '0' } else {dABAG[[i]] <- '1'}
if(AG[[i]] > AVEAGAC){ dAGAC[[i]] <- '0' } else {dAGAC[[i]] <- '1'}
if(AC[[i]] > AVEAGAC){ dACAG[[i]] <- '0' } else {dACAG[[i]] <- '1'}
if(AG[[i]] > AVEAGAD){ dAGAD[[i]] <- '0' } else {dAGAD[[i]] <- '1'}
if(AD[[i]] > AVEAGAD){ dADAG[[i]] <- '0' } else {dADAG[[i]] <- '1'}
if(AG[[i]] > AVEAGAE){ dAGAE[[i]] <- '0' } else {dAGAE[[i]] <- '1'}
if(AE[[i]] > AVEAGAE){ dAEAG[[i]] <- '0' } else {dAEAG[[i]] <- '1'}
if(AG[[i]] > AVEAGAF){ dAGAF[[i]] <- '0' } else {dAGAF[[i]] <- '1'}
if(AF[[i]] > AVEAGAF){ dAFAG[[i]] <- '0' } else {dAFAG[[i]] <- '1'}
if(AG[[i]] > AVEAGAG){ dAGAG[[i]] <- '0' } else {dAGAG[[i]] <- '1'}
if(AG[[i]] > AVEAGAG){ dAGAG[[i]] <- '0' } else {dAGAG[[i]] <- '1'}
if(AG[[i]] > AVEAGAH){ dAGAH[[i]] <- '0' } else {dAGAH[[i]] <- '1'}
if(AH[[i]] > AVEAGAH){ dAHAG[[i]] <- '0' } else {dAHAG[[i]] <- '1'}
if(AG[[i]] > AVEAGBA){ dAGBA[[i]] <- '0' } else {dAGBA[[i]] <- '1'}
if(BA[[i]] > AVEAGBA){ dBAAG[[i]] <- '0' } else {dBAAG[[i]] <- '1'}
if(AG[[i]] > AVEAGBB){ dAGBB[[i]] <- '0' } else {dAGBB[[i]] <- '1'}
if(BB[[i]] > AVEAGBB){ dBBAG[[i]] <- '0' } else {dBBAG[[i]] <- '1'}
if(AG[[i]] > AVEAGBC){ dAGBC[[i]] <- '0' } else {dAGBC[[i]] <- '1'}
if(BC[[i]] > AVEAGBC){ dBCAG[[i]] <- '0' } else {dBCAG[[i]] <- '1'}
if(AG[[i]] > AVEAGBD){ dAGBD[[i]] <- '0' } else {dAGBD[[i]] <- '1'}
if(BD[[i]] > AVEAGBD){ dBDAG[[i]] <- '0' } else {dBDAG[[i]] <- '1'}
if(AG[[i]] > AVEAGBE){ dAGBE[[i]] <- '0' } else {dAGBE[[i]] <- '1'}
if(BE[[i]] > AVEAGBE){ dBEAG[[i]] <- '0' } else {dBEAG[[i]] <- '1'}
if(AG[[i]] > AVEAGBF){ dAGBF[[i]] <- '0' } else {dAGBF[[i]] <- '1'}
if(BF[[i]] > AVEAGBF){ dBFAG[[i]] <- '0' } else {dBFAG[[i]] <- '1'}
if(AG[[i]] > AVEAGBG){ dAGBG[[i]] <- '0' } else {dAGBG[[i]] <- '1'}
if(BG[[i]] > AVEAGBG){ dBGAG[[i]] <- '0' } else {dBGAG[[i]] <- '1'}
if(AG[[i]] > AVEAGBH){ dAGBH[[i]] <- '0' } else {dAGBH[[i]] <- '1'}
if(BH[[i]] > AVEAGBH){ dBHAG[[i]] <- '0' } else {dBHAG[[i]] <- '1'}
if(AG[[i]] > AVEAGCA){ dAGCA[[i]] <- '0' } else {dAGCA[[i]] <- '1'}
if(CA[[i]] > AVEAGCA){ dCAAG[[i]] <- '0' } else {dCAAG[[i]] <- '1'}
if(AG[[i]] > AVEAGCB){ dAGCB[[i]] <- '0' } else {dAGCB[[i]] <- '1'}
if(CB[[i]] > AVEAGCB){ dCBAG[[i]] <- '0' } else {dCBAG[[i]] <- '1'}
if(AG[[i]] > AVEAGCC){ dAGCC[[i]] <- '0' } else {dAGCC[[i]] <- '1'}
if(CC[[i]] > AVEAGCC){ dCCAG[[i]] <- '0' } else {dCCAG[[i]] <- '1'}
if(AG[[i]] > AVEAGCD){ dAGCD[[i]] <- '0' } else {dAGCD[[i]] <- '1'}
if(CD[[i]] > AVEAGCD){ dCDAG[[i]] <- '0' } else {dCDAG[[i]] <- '1'}
if(AG[[i]] > AVEAGCE){ dAGCE[[i]] <- '0' } else {dAGCE[[i]] <- '1'}
if(CE[[i]] > AVEAGCE){ dCEAG[[i]] <- '0' } else {dCEAG[[i]] <- '1'}
if(AG[[i]] > AVEAGCF){ dAGCF[[i]] <- '0' } else {dAGCF[[i]] <- '1'}
if(CF[[i]] > AVEAGCF){ dCFAG[[i]] <- '0' } else {dCFAG[[i]] <- '1'}
if(AG[[i]] > AVEAGCG){ dAGCG[[i]] <- '0' } else {dAGCG[[i]] <- '1'}
if(CG[[i]] > AVEAGCG){ dCGAG[[i]] <- '0' } else {dCGAG[[i]] <- '1'}
if(AG[[i]] > AVEAGCH){ dAGCH[[i]] <- '0' } else {dAGCH[[i]] <- '1'}
if(CH[[i]] > AVEAGCH){ dCHAG[[i]] <- '0' } else {dCHAG[[i]] <- '1'}
if(AH[[i]] > AVEAHAA){ dAHAA[[i]] <- '0' } else {dAHAA[[i]] <- '1'}
if(AA[[i]] > AVEAHAA){ dAAAH[[i]] <- '0' } else {dAAAH[[i]] <- '1'}
if(AH[[i]] > AVEAHAB){ dAHAB[[i]] <- '0' } else {dAHAB[[i]] <- '1'}
if(AB[[i]] > AVEAHAB){ dABAH[[i]] <- '0' } else {dABAH[[i]] <- '1'}
if(AH[[i]] > AVEAHAC){ dAHAC[[i]] <- '0' } else {dAHAC[[i]] <- '1'}
if(AC[[i]] > AVEAHAC){ dACAH[[i]] <- '0' } else {dACAH[[i]] <- '1'}
if(AH[[i]] > AVEAHAD){ dAHAD[[i]] <- '0' } else {dAHAD[[i]] <- '1'}
if(AD[[i]] > AVEAHAD){ dADAH[[i]] <- '0' } else {dADAH[[i]] <- '1'}
if(AH[[i]] > AVEAHAE){ dAHAE[[i]] <- '0' } else {dAHAE[[i]] <- '1'}
if(AE[[i]] > AVEAHAE){ dAEAH[[i]] <- '0' } else {dAEAH[[i]] <- '1'}
if(AH[[i]] > AVEAHAF){ dAHAF[[i]] <- '0' } else {dAHAF[[i]] <- '1'}
if(AF[[i]] > AVEAHAF){ dAFAH[[i]] <- '0' } else {dAFAH[[i]] <- '1'}
if(AH[[i]] > AVEAHAG){ dAHAG[[i]] <- '0' } else {dAHAG[[i]] <- '1'}
if(AG[[i]] > AVEAHAG){ dAGAH[[i]] <- '0' } else {dAGAH[[i]] <- '1'}
if(AH[[i]] > AVEAHAH){ dAHAH[[i]] <- '0' } else {dAHAH[[i]] <- '1'}
if(AH[[i]] > AVEAHAH){ dAHAH[[i]] <- '0' } else {dAHAH[[i]] <- '1'}
if(AH[[i]] > AVEAHBA){ dAHBA[[i]] <- '0' } else {dAHBA[[i]] <- '1'}
if(BA[[i]] > AVEAHBA){ dBAAH[[i]] <- '0' } else {dBAAH[[i]] <- '1'}
if(AH[[i]] > AVEAHBB){ dAHBB[[i]] <- '0' } else {dAHBB[[i]] <- '1'}
if(BB[[i]] > AVEAHBB){ dBBAH[[i]] <- '0' } else {dBBAH[[i]] <- '1'}
if(AH[[i]] > AVEAHBC){ dAHBC[[i]] <- '0' } else {dAHBC[[i]] <- '1'}
if(BC[[i]] > AVEAHBC){ dBCAH[[i]] <- '0' } else {dBCAH[[i]] <- '1'}
if(AH[[i]] > AVEAHBD){ dAHBD[[i]] <- '0' } else {dAHBD[[i]] <- '1'}
if(BD[[i]] > AVEAHBD){ dBDAH[[i]] <- '0' } else {dBDAH[[i]] <- '1'}
if(AH[[i]] > AVEAHBE){ dAHBE[[i]] <- '0' } else {dAHBE[[i]] <- '1'}
if(BE[[i]] > AVEAHBE){ dBEAH[[i]] <- '0' } else {dBEAH[[i]] <- '1'}
if(AH[[i]] > AVEAHBF){ dAHBF[[i]] <- '0' } else {dAHBF[[i]] <- '1'}
if(BF[[i]] > AVEAHBF){ dBFAH[[i]] <- '0' } else {dBFAH[[i]] <- '1'}
if(AH[[i]] > AVEAHBG){ dAHBG[[i]] <- '0' } else {dAHBG[[i]] <- '1'}
if(BG[[i]] > AVEAHBG){ dBGAH[[i]] <- '0' } else {dBGAH[[i]] <- '1'}
if(AH[[i]] > AVEAHBH){ dAHBH[[i]] <- '0' } else {dAHBH[[i]] <- '1'}
if(BH[[i]] > AVEAHBH){ dBHAH[[i]] <- '0' } else {dBHAH[[i]] <- '1'}
if(AH[[i]] > AVEAHCA){ dAHCA[[i]] <- '0' } else {dAHCA[[i]] <- '1'}
if(CA[[i]] > AVEAHCA){ dCAAH[[i]] <- '0' } else {dCAAH[[i]] <- '1'}
if(AH[[i]] > AVEAHCB){ dAHCB[[i]] <- '0' } else {dAHCB[[i]] <- '1'}
if(CB[[i]] > AVEAHCB){ dCBAH[[i]] <- '0' } else {dCBAH[[i]] <- '1'}
if(AH[[i]] > AVEAHCC){ dAHCC[[i]] <- '0' } else {dAHCC[[i]] <- '1'}
if(CC[[i]] > AVEAHCC){ dCCAH[[i]] <- '0' } else {dCCAH[[i]] <- '1'}
if(AH[[i]] > AVEAHCD){ dAHCD[[i]] <- '0' } else {dAHCD[[i]] <- '1'}
if(CD[[i]] > AVEAHCD){ dCDAH[[i]] <- '0' } else {dCDAH[[i]] <- '1'}
if(AH[[i]] > AVEAHCE){ dAHCE[[i]] <- '0' } else {dAHCE[[i]] <- '1'}
if(CE[[i]] > AVEAHCE){ dCEAH[[i]] <- '0' } else {dCEAH[[i]] <- '1'}
if(AH[[i]] > AVEAHCF){ dAHCF[[i]] <- '0' } else {dAHCF[[i]] <- '1'}
if(CF[[i]] > AVEAHCF){ dCFAH[[i]] <- '0' } else {dCFAH[[i]] <- '1'}
if(AH[[i]] > AVEAHCG){ dAHCG[[i]] <- '0' } else {dAHCG[[i]] <- '1'}
if(CG[[i]] > AVEAHCG){ dCGAH[[i]] <- '0' } else {dCGAH[[i]] <- '1'}
if(AH[[i]] > AVEAHCH){ dAHCH[[i]] <- '0' } else {dAHCH[[i]] <- '1'}
if(CH[[i]] > AVEAHCH){ dCHAH[[i]] <- '0' } else {dCHAH[[i]] <- '1'}
if(BA[[i]] > AVEBAAA){ dBAAA[[i]] <- '0' } else {dBAAA[[i]] <- '1'}
if(AA[[i]] > AVEBAAA){ dAABA[[i]] <- '0' } else {dAABA[[i]] <- '1'}
if(BA[[i]] > AVEBAAB){ dBAAB[[i]] <- '0' } else {dBAAB[[i]] <- '1'}
if(AB[[i]] > AVEBAAB){ dABBA[[i]] <- '0' } else {dABBA[[i]] <- '1'}
if(BA[[i]] > AVEBAAC){ dBAAC[[i]] <- '0' } else {dBAAC[[i]] <- '1'}
if(AC[[i]] > AVEBAAC){ dACBA[[i]] <- '0' } else {dACBA[[i]] <- '1'}
if(BA[[i]] > AVEBAAD){ dBAAD[[i]] <- '0' } else {dBAAD[[i]] <- '1'}
if(AD[[i]] > AVEBAAD){ dADBA[[i]] <- '0' } else {dADBA[[i]] <- '1'}
if(BA[[i]] > AVEBAAE){ dBAAE[[i]] <- '0' } else {dBAAE[[i]] <- '1'}
if(AE[[i]] > AVEBAAE){ dAEBA[[i]] <- '0' } else {dAEBA[[i]] <- '1'}
if(BA[[i]] > AVEBAAF){ dBAAF[[i]] <- '0' } else {dBAAF[[i]] <- '1'}
if(AF[[i]] > AVEBAAF){ dAFBA[[i]] <- '0' } else {dAFBA[[i]] <- '1'}
if(BA[[i]] > AVEBAAG){ dBAAG[[i]] <- '0' } else {dBAAG[[i]] <- '1'}
if(AG[[i]] > AVEBAAG){ dAGBA[[i]] <- '0' } else {dAGBA[[i]] <- '1'}
if(BA[[i]] > AVEBAAH){ dBAAH[[i]] <- '0' } else {dBAAH[[i]] <- '1'}
if(AH[[i]] > AVEBAAH){ dAHBA[[i]] <- '0' } else {dAHBA[[i]] <- '1'}
if(BA[[i]] > AVEBABA){ dBABA[[i]] <- '0' } else {dBABA[[i]] <- '1'}
if(BA[[i]] > AVEBABA){ dBABA[[i]] <- '0' } else {dBABA[[i]] <- '1'}
if(BA[[i]] > AVEBABB){ dBABB[[i]] <- '0' } else {dBABB[[i]] <- '1'}
if(BB[[i]] > AVEBABB){ dBBBA[[i]] <- '0' } else {dBBBA[[i]] <- '1'}
if(BA[[i]] > AVEBABC){ dBABC[[i]] <- '0' } else {dBABC[[i]] <- '1'}
if(BC[[i]] > AVEBABC){ dBCBA[[i]] <- '0' } else {dBCBA[[i]] <- '1'}
if(BA[[i]] > AVEBABD){ dBABD[[i]] <- '0' } else {dBABD[[i]] <- '1'}
if(BD[[i]] > AVEBABD){ dBDBA[[i]] <- '0' } else {dBDBA[[i]] <- '1'}
if(BA[[i]] > AVEBABE){ dBABE[[i]] <- '0' } else {dBABE[[i]] <- '1'}
if(BE[[i]] > AVEBABE){ dBEBA[[i]] <- '0' } else {dBEBA[[i]] <- '1'}
if(BA[[i]] > AVEBABF){ dBABF[[i]] <- '0' } else {dBABF[[i]] <- '1'}
if(BF[[i]] > AVEBABF){ dBFBA[[i]] <- '0' } else {dBFBA[[i]] <- '1'}
if(BA[[i]] > AVEBABG){ dBABG[[i]] <- '0' } else {dBABG[[i]] <- '1'}
if(BG[[i]] > AVEBABG){ dBGBA[[i]] <- '0' } else {dBGBA[[i]] <- '1'}
if(BA[[i]] > AVEBABH){ dBABH[[i]] <- '0' } else {dBABH[[i]] <- '1'}
if(BH[[i]] > AVEBABH){ dBHBA[[i]] <- '0' } else {dBHBA[[i]] <- '1'}
if(BA[[i]] > AVEBACA){ dBACA[[i]] <- '0' } else {dBACA[[i]] <- '1'}
if(CA[[i]] > AVEBACA){ dCABA[[i]] <- '0' } else {dCABA[[i]] <- '1'}
if(BA[[i]] > AVEBACB){ dBACB[[i]] <- '0' } else {dBACB[[i]] <- '1'}
if(CB[[i]] > AVEBACB){ dCBBA[[i]] <- '0' } else {dCBBA[[i]] <- '1'}
if(BA[[i]] > AVEBACC){ dBACC[[i]] <- '0' } else {dBACC[[i]] <- '1'}
if(CC[[i]] > AVEBACC){ dCCBA[[i]] <- '0' } else {dCCBA[[i]] <- '1'}
if(BA[[i]] > AVEBACD){ dBACD[[i]] <- '0' } else {dBACD[[i]] <- '1'}
if(CD[[i]] > AVEBACD){ dCDBA[[i]] <- '0' } else {dCDBA[[i]] <- '1'}
if(BA[[i]] > AVEBACE){ dBACE[[i]] <- '0' } else {dBACE[[i]] <- '1'}
if(CE[[i]] > AVEBACE){ dCEBA[[i]] <- '0' } else {dCEBA[[i]] <- '1'}
if(BA[[i]] > AVEBACF){ dBACF[[i]] <- '0' } else {dBACF[[i]] <- '1'}
if(CF[[i]] > AVEBACF){ dCFBA[[i]] <- '0' } else {dCFBA[[i]] <- '1'}
if(BA[[i]] > AVEBACG){ dBACG[[i]] <- '0' } else {dBACG[[i]] <- '1'}
if(CG[[i]] > AVEBACG){ dCGBA[[i]] <- '0' } else {dCGBA[[i]] <- '1'}
if(BA[[i]] > AVEBACH){ dBACH[[i]] <- '0' } else {dBACH[[i]] <- '1'}
if(CH[[i]] > AVEBACH){ dCHBA[[i]] <- '0' } else {dCHBA[[i]] <- '1'}
if(BB[[i]] > AVEBBAA){ dBBAA[[i]] <- '0' } else {dBBAA[[i]] <- '1'}
if(AA[[i]] > AVEBBAA){ dAABB[[i]] <- '0' } else {dAABB[[i]] <- '1'}
if(BB[[i]] > AVEBBAB){ dBBAB[[i]] <- '0' } else {dBBAB[[i]] <- '1'}
if(AB[[i]] > AVEBBAB){ dABBB[[i]] <- '0' } else {dABBB[[i]] <- '1'}
if(BB[[i]] > AVEBBAC){ dBBAC[[i]] <- '0' } else {dBBAC[[i]] <- '1'}
if(AC[[i]] > AVEBBAC){ dACBB[[i]] <- '0' } else {dACBB[[i]] <- '1'}
if(BB[[i]] > AVEBBAD){ dBBAD[[i]] <- '0' } else {dBBAD[[i]] <- '1'}
if(AD[[i]] > AVEBBAD){ dADBB[[i]] <- '0' } else {dADBB[[i]] <- '1'}
if(BB[[i]] > AVEBBAE){ dBBAE[[i]] <- '0' } else {dBBAE[[i]] <- '1'}
if(AE[[i]] > AVEBBAE){ dAEBB[[i]] <- '0' } else {dAEBB[[i]] <- '1'}
if(BB[[i]] > AVEBBAF){ dBBAF[[i]] <- '0' } else {dBBAF[[i]] <- '1'}
if(AF[[i]] > AVEBBAF){ dAFBB[[i]] <- '0' } else {dAFBB[[i]] <- '1'}
if(BB[[i]] > AVEBBAG){ dBBAG[[i]] <- '0' } else {dBBAG[[i]] <- '1'}
if(AG[[i]] > AVEBBAG){ dAGBB[[i]] <- '0' } else {dAGBB[[i]] <- '1'}
if(BB[[i]] > AVEBBAH){ dBBAH[[i]] <- '0' } else {dBBAH[[i]] <- '1'}
if(AH[[i]] > AVEBBAH){ dAHBB[[i]] <- '0' } else {dAHBB[[i]] <- '1'}
if(BB[[i]] > AVEBBBA){ dBBBA[[i]] <- '0' } else {dBBBA[[i]] <- '1'}
if(BA[[i]] > AVEBBBA){ dBABB[[i]] <- '0' } else {dBABB[[i]] <- '1'}
if(BB[[i]] > AVEBBBB){ dBBBB[[i]] <- '0' } else {dBBBB[[i]] <- '1'}
if(BB[[i]] > AVEBBBB){ dBBBB[[i]] <- '0' } else {dBBBB[[i]] <- '1'}
if(BB[[i]] > AVEBBBC){ dBBBC[[i]] <- '0' } else {dBBBC[[i]] <- '1'}
if(BC[[i]] > AVEBBBC){ dBCBB[[i]] <- '0' } else {dBCBB[[i]] <- '1'}
if(BB[[i]] > AVEBBBD){ dBBBD[[i]] <- '0' } else {dBBBD[[i]] <- '1'}
if(BD[[i]] > AVEBBBD){ dBDBB[[i]] <- '0' } else {dBDBB[[i]] <- '1'}
if(BB[[i]] > AVEBBBE){ dBBBE[[i]] <- '0' } else {dBBBE[[i]] <- '1'}
if(BE[[i]] > AVEBBBE){ dBEBB[[i]] <- '0' } else {dBEBB[[i]] <- '1'}
if(BB[[i]] > AVEBBBF){ dBBBF[[i]] <- '0' } else {dBBBF[[i]] <- '1'}
if(BF[[i]] > AVEBBBF){ dBFBB[[i]] <- '0' } else {dBFBB[[i]] <- '1'}
if(BB[[i]] > AVEBBBG){ dBBBG[[i]] <- '0' } else {dBBBG[[i]] <- '1'}
if(BG[[i]] > AVEBBBG){ dBGBB[[i]] <- '0' } else {dBGBB[[i]] <- '1'}
if(BB[[i]] > AVEBBBH){ dBBBH[[i]] <- '0' } else {dBBBH[[i]] <- '1'}
if(BH[[i]] > AVEBBBH){ dBHBB[[i]] <- '0' } else {dBHBB[[i]] <- '1'}
if(BB[[i]] > AVEBBCA){ dBBCA[[i]] <- '0' } else {dBBCA[[i]] <- '1'}
if(CA[[i]] > AVEBBCA){ dCABB[[i]] <- '0' } else {dCABB[[i]] <- '1'}
if(BB[[i]] > AVEBBCB){ dBBCB[[i]] <- '0' } else {dBBCB[[i]] <- '1'}
if(CB[[i]] > AVEBBCB){ dCBBB[[i]] <- '0' } else {dCBBB[[i]] <- '1'}
if(BB[[i]] > AVEBBCC){ dBBCC[[i]] <- '0' } else {dBBCC[[i]] <- '1'}
if(CC[[i]] > AVEBBCC){ dCCBB[[i]] <- '0' } else {dCCBB[[i]] <- '1'}
if(BB[[i]] > AVEBBCD){ dBBCD[[i]] <- '0' } else {dBBCD[[i]] <- '1'}
if(CD[[i]] > AVEBBCD){ dCDBB[[i]] <- '0' } else {dCDBB[[i]] <- '1'}
if(BB[[i]] > AVEBBCE){ dBBCE[[i]] <- '0' } else {dBBCE[[i]] <- '1'}
if(CE[[i]] > AVEBBCE){ dCEBB[[i]] <- '0' } else {dCEBB[[i]] <- '1'}
if(BB[[i]] > AVEBBCF){ dBBCF[[i]] <- '0' } else {dBBCF[[i]] <- '1'}
if(CF[[i]] > AVEBBCF){ dCFBB[[i]] <- '0' } else {dCFBB[[i]] <- '1'}
if(BB[[i]] > AVEBBCG){ dBBCG[[i]] <- '0' } else {dBBCG[[i]] <- '1'}
if(CG[[i]] > AVEBBCG){ dCGBB[[i]] <- '0' } else {dCGBB[[i]] <- '1'}
if(BB[[i]] > AVEBBCH){ dBBCH[[i]] <- '0' } else {dBBCH[[i]] <- '1'}
if(CH[[i]] > AVEBBCH){ dCHBB[[i]] <- '0' } else {dCHBB[[i]] <- '1'}
if(BC[[i]] > AVEBCAA){ dBCAA[[i]] <- '0' } else {dBCAA[[i]] <- '1'}
if(AA[[i]] > AVEBCAA){ dAABC[[i]] <- '0' } else {dAABC[[i]] <- '1'}
if(BC[[i]] > AVEBCAB){ dBCAB[[i]] <- '0' } else {dBCAB[[i]] <- '1'}
if(AB[[i]] > AVEBCAB){ dABBC[[i]] <- '0' } else {dABBC[[i]] <- '1'}
if(BC[[i]] > AVEBCAC){ dBCAC[[i]] <- '0' } else {dBCAC[[i]] <- '1'}
if(AC[[i]] > AVEBCAC){ dACBC[[i]] <- '0' } else {dACBC[[i]] <- '1'}
if(BC[[i]] > AVEBCAD){ dBCAD[[i]] <- '0' } else {dBCAD[[i]] <- '1'}
if(AD[[i]] > AVEBCAD){ dADBC[[i]] <- '0' } else {dADBC[[i]] <- '1'}
if(BC[[i]] > AVEBCAE){ dBCAE[[i]] <- '0' } else {dBCAE[[i]] <- '1'}
if(AE[[i]] > AVEBCAE){ dAEBC[[i]] <- '0' } else {dAEBC[[i]] <- '1'}
if(BC[[i]] > AVEBCAF){ dBCAF[[i]] <- '0' } else {dBCAF[[i]] <- '1'}
if(AF[[i]] > AVEBCAF){ dAFBC[[i]] <- '0' } else {dAFBC[[i]] <- '1'}
if(BC[[i]] > AVEBCAG){ dBCAG[[i]] <- '0' } else {dBCAG[[i]] <- '1'}
if(AG[[i]] > AVEBCAG){ dAGBC[[i]] <- '0' } else {dAGBC[[i]] <- '1'}
if(BC[[i]] > AVEBCAH){ dBCAH[[i]] <- '0' } else {dBCAH[[i]] <- '1'}
if(AH[[i]] > AVEBCAH){ dAHBC[[i]] <- '0' } else {dAHBC[[i]] <- '1'}
if(BC[[i]] > AVEBCBA){ dBCBA[[i]] <- '0' } else {dBCBA[[i]] <- '1'}
if(BA[[i]] > AVEBCBA){ dBABC[[i]] <- '0' } else {dBABC[[i]] <- '1'}
if(BC[[i]] > AVEBCBB){ dBCBB[[i]] <- '0' } else {dBCBB[[i]] <- '1'}
if(BB[[i]] > AVEBCBB){ dBBBC[[i]] <- '0' } else {dBBBC[[i]] <- '1'}
if(BC[[i]] > AVEBCBC){ dBCBC[[i]] <- '0' } else {dBCBC[[i]] <- '1'}
if(BC[[i]] > AVEBCBC){ dBCBC[[i]] <- '0' } else {dBCBC[[i]] <- '1'}
if(BC[[i]] > AVEBCBD){ dBCBD[[i]] <- '0' } else {dBCBD[[i]] <- '1'}
if(BD[[i]] > AVEBCBD){ dBDBC[[i]] <- '0' } else {dBDBC[[i]] <- '1'}
if(BC[[i]] > AVEBCBE){ dBCBE[[i]] <- '0' } else {dBCBE[[i]] <- '1'}
if(BE[[i]] > AVEBCBE){ dBEBC[[i]] <- '0' } else {dBEBC[[i]] <- '1'}
if(BC[[i]] > AVEBCBF){ dBCBF[[i]] <- '0' } else {dBCBF[[i]] <- '1'}
if(BF[[i]] > AVEBCBF){ dBFBC[[i]] <- '0' } else {dBFBC[[i]] <- '1'}
if(BC[[i]] > AVEBCBG){ dBCBG[[i]] <- '0' } else {dBCBG[[i]] <- '1'}
if(BG[[i]] > AVEBCBG){ dBGBC[[i]] <- '0' } else {dBGBC[[i]] <- '1'}
if(BC[[i]] > AVEBCBH){ dBCBH[[i]] <- '0' } else {dBCBH[[i]] <- '1'}
if(BH[[i]] > AVEBCBH){ dBHBC[[i]] <- '0' } else {dBHBC[[i]] <- '1'}
if(BC[[i]] > AVEBCCA){ dBCCA[[i]] <- '0' } else {dBCCA[[i]] <- '1'}
if(CA[[i]] > AVEBCCA){ dCABC[[i]] <- '0' } else {dCABC[[i]] <- '1'}
if(BC[[i]] > AVEBCCB){ dBCCB[[i]] <- '0' } else {dBCCB[[i]] <- '1'}
if(CB[[i]] > AVEBCCB){ dCBBC[[i]] <- '0' } else {dCBBC[[i]] <- '1'}
if(BC[[i]] > AVEBCCC){ dBCCC[[i]] <- '0' } else {dBCCC[[i]] <- '1'}
if(CC[[i]] > AVEBCCC){ dCCBC[[i]] <- '0' } else {dCCBC[[i]] <- '1'}
if(BC[[i]] > AVEBCCD){ dBCCD[[i]] <- '0' } else {dBCCD[[i]] <- '1'}
if(CD[[i]] > AVEBCCD){ dCDBC[[i]] <- '0' } else {dCDBC[[i]] <- '1'}
if(BC[[i]] > AVEBCCE){ dBCCE[[i]] <- '0' } else {dBCCE[[i]] <- '1'}
if(CE[[i]] > AVEBCCE){ dCEBC[[i]] <- '0' } else {dCEBC[[i]] <- '1'}
if(BC[[i]] > AVEBCCF){ dBCCF[[i]] <- '0' } else {dBCCF[[i]] <- '1'}
if(CF[[i]] > AVEBCCF){ dCFBC[[i]] <- '0' } else {dCFBC[[i]] <- '1'}
if(BC[[i]] > AVEBCCG){ dBCCG[[i]] <- '0' } else {dBCCG[[i]] <- '1'}
if(CG[[i]] > AVEBCCG){ dCGBC[[i]] <- '0' } else {dCGBC[[i]] <- '1'}
if(BC[[i]] > AVEBCCH){ dBCCH[[i]] <- '0' } else {dBCCH[[i]] <- '1'}
if(CH[[i]] > AVEBCCH){ dCHBC[[i]] <- '0' } else {dCHBC[[i]] <- '1'}
if(BD[[i]] > AVEBDAA){ dBDAA[[i]] <- '0' } else {dBDAA[[i]] <- '1'}
if(AA[[i]] > AVEBDAA){ dAABD[[i]] <- '0' } else {dAABD[[i]] <- '1'}
if(BD[[i]] > AVEBDAB){ dBDAB[[i]] <- '0' } else {dBDAB[[i]] <- '1'}
if(AB[[i]] > AVEBDAB){ dABBD[[i]] <- '0' } else {dABBD[[i]] <- '1'}
if(BD[[i]] > AVEBDAC){ dBDAC[[i]] <- '0' } else {dBDAC[[i]] <- '1'}
if(AC[[i]] > AVEBDAC){ dACBD[[i]] <- '0' } else {dACBD[[i]] <- '1'}
if(BD[[i]] > AVEBDAD){ dBDAD[[i]] <- '0' } else {dBDAD[[i]] <- '1'}
if(AD[[i]] > AVEBDAD){ dADBD[[i]] <- '0' } else {dADBD[[i]] <- '1'}
if(BD[[i]] > AVEBDAE){ dBDAE[[i]] <- '0' } else {dBDAE[[i]] <- '1'}
if(AE[[i]] > AVEBDAE){ dAEBD[[i]] <- '0' } else {dAEBD[[i]] <- '1'}
if(BD[[i]] > AVEBDAF){ dBDAF[[i]] <- '0' } else {dBDAF[[i]] <- '1'}
if(AF[[i]] > AVEBDAF){ dAFBD[[i]] <- '0' } else {dAFBD[[i]] <- '1'}
if(BD[[i]] > AVEBDAG){ dBDAG[[i]] <- '0' } else {dBDAG[[i]] <- '1'}
if(AG[[i]] > AVEBDAG){ dAGBD[[i]] <- '0' } else {dAGBD[[i]] <- '1'}
if(BD[[i]] > AVEBDAH){ dBDAH[[i]] <- '0' } else {dBDAH[[i]] <- '1'}
if(AH[[i]] > AVEBDAH){ dAHBD[[i]] <- '0' } else {dAHBD[[i]] <- '1'}
if(BD[[i]] > AVEBDBA){ dBDBA[[i]] <- '0' } else {dBDBA[[i]] <- '1'}
if(BA[[i]] > AVEBDBA){ dBABD[[i]] <- '0' } else {dBABD[[i]] <- '1'}
if(BD[[i]] > AVEBDBB){ dBDBB[[i]] <- '0' } else {dBDBB[[i]] <- '1'}
if(BB[[i]] > AVEBDBB){ dBBBD[[i]] <- '0' } else {dBBBD[[i]] <- '1'}
if(BD[[i]] > AVEBDBC){ dBDBC[[i]] <- '0' } else {dBDBC[[i]] <- '1'}
if(BC[[i]] > AVEBDBC){ dBCBD[[i]] <- '0' } else {dBCBD[[i]] <- '1'}
if(BD[[i]] > AVEBDBD){ dBDBD[[i]] <- '0' } else {dBDBD[[i]] <- '1'}
if(BD[[i]] > AVEBDBD){ dBDBD[[i]] <- '0' } else {dBDBD[[i]] <- '1'}
if(BD[[i]] > AVEBDBE){ dBDBE[[i]] <- '0' } else {dBDBE[[i]] <- '1'}
if(BE[[i]] > AVEBDBE){ dBEBD[[i]] <- '0' } else {dBEBD[[i]] <- '1'}
if(BD[[i]] > AVEBDBF){ dBDBF[[i]] <- '0' } else {dBDBF[[i]] <- '1'}
if(BF[[i]] > AVEBDBF){ dBFBD[[i]] <- '0' } else {dBFBD[[i]] <- '1'}
if(BD[[i]] > AVEBDBG){ dBDBG[[i]] <- '0' } else {dBDBG[[i]] <- '1'}
if(BG[[i]] > AVEBDBG){ dBGBD[[i]] <- '0' } else {dBGBD[[i]] <- '1'}
if(BD[[i]] > AVEBDBH){ dBDBH[[i]] <- '0' } else {dBDBH[[i]] <- '1'}
if(BH[[i]] > AVEBDBH){ dBHBD[[i]] <- '0' } else {dBHBD[[i]] <- '1'}
if(BD[[i]] > AVEBDCA){ dBDCA[[i]] <- '0' } else {dBDCA[[i]] <- '1'}
if(CA[[i]] > AVEBDCA){ dCABD[[i]] <- '0' } else {dCABD[[i]] <- '1'}
if(BD[[i]] > AVEBDCB){ dBDCB[[i]] <- '0' } else {dBDCB[[i]] <- '1'}
if(CB[[i]] > AVEBDCB){ dCBBD[[i]] <- '0' } else {dCBBD[[i]] <- '1'}
if(BD[[i]] > AVEBDCC){ dBDCC[[i]] <- '0' } else {dBDCC[[i]] <- '1'}
if(CC[[i]] > AVEBDCC){ dCCBD[[i]] <- '0' } else {dCCBD[[i]] <- '1'}
if(BD[[i]] > AVEBDCD){ dBDCD[[i]] <- '0' } else {dBDCD[[i]] <- '1'}
if(CD[[i]] > AVEBDCD){ dCDBD[[i]] <- '0' } else {dCDBD[[i]] <- '1'}
if(BD[[i]] > AVEBDCE){ dBDCE[[i]] <- '0' } else {dBDCE[[i]] <- '1'}
if(CE[[i]] > AVEBDCE){ dCEBD[[i]] <- '0' } else {dCEBD[[i]] <- '1'}
if(BD[[i]] > AVEBDCF){ dBDCF[[i]] <- '0' } else {dBDCF[[i]] <- '1'}
if(CF[[i]] > AVEBDCF){ dCFBD[[i]] <- '0' } else {dCFBD[[i]] <- '1'}
if(BD[[i]] > AVEBDCG){ dBDCG[[i]] <- '0' } else {dBDCG[[i]] <- '1'}
if(CG[[i]] > AVEBDCG){ dCGBD[[i]] <- '0' } else {dCGBD[[i]] <- '1'}
if(BD[[i]] > AVEBDCH){ dBDCH[[i]] <- '0' } else {dBDCH[[i]] <- '1'}
if(CH[[i]] > AVEBDCH){ dCHBD[[i]] <- '0' } else {dCHBD[[i]] <- '1'}
if(BE[[i]] > AVEBEAA){ dBEAA[[i]] <- '0' } else {dBEAA[[i]] <- '1'}
if(AA[[i]] > AVEBEAA){ dAABE[[i]] <- '0' } else {dAABE[[i]] <- '1'}
if(BE[[i]] > AVEBEAB){ dBEAB[[i]] <- '0' } else {dBEAB[[i]] <- '1'}
if(AB[[i]] > AVEBEAB){ dABBE[[i]] <- '0' } else {dABBE[[i]] <- '1'}
if(BE[[i]] > AVEBEAC){ dBEAC[[i]] <- '0' } else {dBEAC[[i]] <- '1'}
if(AC[[i]] > AVEBEAC){ dACBE[[i]] <- '0' } else {dACBE[[i]] <- '1'}
if(BE[[i]] > AVEBEAD){ dBEAD[[i]] <- '0' } else {dBEAD[[i]] <- '1'}
if(AD[[i]] > AVEBEAD){ dADBE[[i]] <- '0' } else {dADBE[[i]] <- '1'}
if(BE[[i]] > AVEBEAE){ dBEAE[[i]] <- '0' } else {dBEAE[[i]] <- '1'}
if(AE[[i]] > AVEBEAE){ dAEBE[[i]] <- '0' } else {dAEBE[[i]] <- '1'}
if(BE[[i]] > AVEBEAF){ dBEAF[[i]] <- '0' } else {dBEAF[[i]] <- '1'}
if(AF[[i]] > AVEBEAF){ dAFBE[[i]] <- '0' } else {dAFBE[[i]] <- '1'}
if(BE[[i]] > AVEBEAG){ dBEAG[[i]] <- '0' } else {dBEAG[[i]] <- '1'}
if(AG[[i]] > AVEBEAG){ dAGBE[[i]] <- '0' } else {dAGBE[[i]] <- '1'}
if(BE[[i]] > AVEBEAH){ dBEAH[[i]] <- '0' } else {dBEAH[[i]] <- '1'}
if(AH[[i]] > AVEBEAH){ dAHBE[[i]] <- '0' } else {dAHBE[[i]] <- '1'}
if(BE[[i]] > AVEBEBA){ dBEBA[[i]] <- '0' } else {dBEBA[[i]] <- '1'}
if(BA[[i]] > AVEBEBA){ dBABE[[i]] <- '0' } else {dBABE[[i]] <- '1'}
if(BE[[i]] > AVEBEBB){ dBEBB[[i]] <- '0' } else {dBEBB[[i]] <- '1'}
if(BB[[i]] > AVEBEBB){ dBBBE[[i]] <- '0' } else {dBBBE[[i]] <- '1'}
if(BE[[i]] > AVEBEBC){ dBEBC[[i]] <- '0' } else {dBEBC[[i]] <- '1'}
if(BC[[i]] > AVEBEBC){ dBCBE[[i]] <- '0' } else {dBCBE[[i]] <- '1'}
if(BE[[i]] > AVEBEBD){ dBEBD[[i]] <- '0' } else {dBEBD[[i]] <- '1'}
if(BD[[i]] > AVEBEBD){ dBDBE[[i]] <- '0' } else {dBDBE[[i]] <- '1'}
if(BE[[i]] > AVEBEBE){ dBEBE[[i]] <- '0' } else {dBEBE[[i]] <- '1'}
if(BE[[i]] > AVEBEBE){ dBEBE[[i]] <- '0' } else {dBEBE[[i]] <- '1'}
if(BE[[i]] > AVEBEBF){ dBEBF[[i]] <- '0' } else {dBEBF[[i]] <- '1'}
if(BF[[i]] > AVEBEBF){ dBFBE[[i]] <- '0' } else {dBFBE[[i]] <- '1'}
if(BE[[i]] > AVEBEBG){ dBEBG[[i]] <- '0' } else {dBEBG[[i]] <- '1'}
if(BG[[i]] > AVEBEBG){ dBGBE[[i]] <- '0' } else {dBGBE[[i]] <- '1'}
if(BE[[i]] > AVEBEBH){ dBEBH[[i]] <- '0' } else {dBEBH[[i]] <- '1'}
if(BH[[i]] > AVEBEBH){ dBHBE[[i]] <- '0' } else {dBHBE[[i]] <- '1'}
if(BE[[i]] > AVEBECA){ dBECA[[i]] <- '0' } else {dBECA[[i]] <- '1'}
if(CA[[i]] > AVEBECA){ dCABE[[i]] <- '0' } else {dCABE[[i]] <- '1'}
if(BE[[i]] > AVEBECB){ dBECB[[i]] <- '0' } else {dBECB[[i]] <- '1'}
if(CB[[i]] > AVEBECB){ dCBBE[[i]] <- '0' } else {dCBBE[[i]] <- '1'}
if(BE[[i]] > AVEBECC){ dBECC[[i]] <- '0' } else {dBECC[[i]] <- '1'}
if(CC[[i]] > AVEBECC){ dCCBE[[i]] <- '0' } else {dCCBE[[i]] <- '1'}
if(BE[[i]] > AVEBECD){ dBECD[[i]] <- '0' } else {dBECD[[i]] <- '1'}
if(CD[[i]] > AVEBECD){ dCDBE[[i]] <- '0' } else {dCDBE[[i]] <- '1'}
if(BE[[i]] > AVEBECE){ dBECE[[i]] <- '0' } else {dBECE[[i]] <- '1'}
if(CE[[i]] > AVEBECE){ dCEBE[[i]] <- '0' } else {dCEBE[[i]] <- '1'}
if(BE[[i]] > AVEBECF){ dBECF[[i]] <- '0' } else {dBECF[[i]] <- '1'}
if(CF[[i]] > AVEBECF){ dCFBE[[i]] <- '0' } else {dCFBE[[i]] <- '1'}
if(BE[[i]] > AVEBECG){ dBECG[[i]] <- '0' } else {dBECG[[i]] <- '1'}
if(CG[[i]] > AVEBECG){ dCGBE[[i]] <- '0' } else {dCGBE[[i]] <- '1'}
if(BE[[i]] > AVEBECH){ dBECH[[i]] <- '0' } else {dBECH[[i]] <- '1'}
if(CH[[i]] > AVEBECH){ dCHBE[[i]] <- '0' } else {dCHBE[[i]] <- '1'}
if(BF[[i]] > AVEBFAA){ dBFAA[[i]] <- '0' } else {dBFAA[[i]] <- '1'}
if(AA[[i]] > AVEBFAA){ dAABF[[i]] <- '0' } else {dAABF[[i]] <- '1'}
if(BF[[i]] > AVEBFAB){ dBFAB[[i]] <- '0' } else {dBFAB[[i]] <- '1'}
if(AB[[i]] > AVEBFAB){ dABBF[[i]] <- '0' } else {dABBF[[i]] <- '1'}
if(BF[[i]] > AVEBFAC){ dBFAC[[i]] <- '0' } else {dBFAC[[i]] <- '1'}
if(AC[[i]] > AVEBFAC){ dACBF[[i]] <- '0' } else {dACBF[[i]] <- '1'}
if(BF[[i]] > AVEBFAD){ dBFAD[[i]] <- '0' } else {dBFAD[[i]] <- '1'}
if(AD[[i]] > AVEBFAD){ dADBF[[i]] <- '0' } else {dADBF[[i]] <- '1'}
if(BF[[i]] > AVEBFAE){ dBFAE[[i]] <- '0' } else {dBFAE[[i]] <- '1'}
if(AE[[i]] > AVEBFAE){ dAEBF[[i]] <- '0' } else {dAEBF[[i]] <- '1'}
if(BF[[i]] > AVEBFAF){ dBFAF[[i]] <- '0' } else {dBFAF[[i]] <- '1'}
if(AF[[i]] > AVEBFAF){ dAFBF[[i]] <- '0' } else {dAFBF[[i]] <- '1'}
if(BF[[i]] > AVEBFAG){ dBFAG[[i]] <- '0' } else {dBFAG[[i]] <- '1'}
if(AG[[i]] > AVEBFAG){ dAGBF[[i]] <- '0' } else {dAGBF[[i]] <- '1'}
if(BF[[i]] > AVEBFAH){ dBFAH[[i]] <- '0' } else {dBFAH[[i]] <- '1'}
if(AH[[i]] > AVEBFAH){ dAHBF[[i]] <- '0' } else {dAHBF[[i]] <- '1'}
if(BF[[i]] > AVEBFBA){ dBFBA[[i]] <- '0' } else {dBFBA[[i]] <- '1'}
if(BA[[i]] > AVEBFBA){ dBABF[[i]] <- '0' } else {dBABF[[i]] <- '1'}
if(BF[[i]] > AVEBFBB){ dBFBB[[i]] <- '0' } else {dBFBB[[i]] <- '1'}
if(BB[[i]] > AVEBFBB){ dBBBF[[i]] <- '0' } else {dBBBF[[i]] <- '1'}
if(BF[[i]] > AVEBFBC){ dBFBC[[i]] <- '0' } else {dBFBC[[i]] <- '1'}
if(BC[[i]] > AVEBFBC){ dBCBF[[i]] <- '0' } else {dBCBF[[i]] <- '1'}
if(BF[[i]] > AVEBFBD){ dBFBD[[i]] <- '0' } else {dBFBD[[i]] <- '1'}
if(BD[[i]] > AVEBFBD){ dBDBF[[i]] <- '0' } else {dBDBF[[i]] <- '1'}
if(BF[[i]] > AVEBFBE){ dBFBE[[i]] <- '0' } else {dBFBE[[i]] <- '1'}
if(BE[[i]] > AVEBFBE){ dBEBF[[i]] <- '0' } else {dBEBF[[i]] <- '1'}
if(BF[[i]] > AVEBFBF){ dBFBF[[i]] <- '0' } else {dBFBF[[i]] <- '1'}
if(BF[[i]] > AVEBFBF){ dBFBF[[i]] <- '0' } else {dBFBF[[i]] <- '1'}
if(BF[[i]] > AVEBFBG){ dBFBG[[i]] <- '0' } else {dBFBG[[i]] <- '1'}
if(BG[[i]] > AVEBFBG){ dBGBF[[i]] <- '0' } else {dBGBF[[i]] <- '1'}
if(BF[[i]] > AVEBFBH){ dBFBH[[i]] <- '0' } else {dBFBH[[i]] <- '1'}
if(BH[[i]] > AVEBFBH){ dBHBF[[i]] <- '0' } else {dBHBF[[i]] <- '1'}
if(BF[[i]] > AVEBFCA){ dBFCA[[i]] <- '0' } else {dBFCA[[i]] <- '1'}
if(CA[[i]] > AVEBFCA){ dCABF[[i]] <- '0' } else {dCABF[[i]] <- '1'}
if(BF[[i]] > AVEBFCB){ dBFCB[[i]] <- '0' } else {dBFCB[[i]] <- '1'}
if(CB[[i]] > AVEBFCB){ dCBBF[[i]] <- '0' } else {dCBBF[[i]] <- '1'}
if(BF[[i]] > AVEBFCC){ dBFCC[[i]] <- '0' } else {dBFCC[[i]] <- '1'}
if(CC[[i]] > AVEBFCC){ dCCBF[[i]] <- '0' } else {dCCBF[[i]] <- '1'}
if(BF[[i]] > AVEBFCD){ dBFCD[[i]] <- '0' } else {dBFCD[[i]] <- '1'}
if(CD[[i]] > AVEBFCD){ dCDBF[[i]] <- '0' } else {dCDBF[[i]] <- '1'}
if(BF[[i]] > AVEBFCE){ dBFCE[[i]] <- '0' } else {dBFCE[[i]] <- '1'}
if(CE[[i]] > AVEBFCE){ dCEBF[[i]] <- '0' } else {dCEBF[[i]] <- '1'}
if(BF[[i]] > AVEBFCF){ dBFCF[[i]] <- '0' } else {dBFCF[[i]] <- '1'}
if(CF[[i]] > AVEBFCF){ dCFBF[[i]] <- '0' } else {dCFBF[[i]] <- '1'}
if(BF[[i]] > AVEBFCG){ dBFCG[[i]] <- '0' } else {dBFCG[[i]] <- '1'}
if(CG[[i]] > AVEBFCG){ dCGBF[[i]] <- '0' } else {dCGBF[[i]] <- '1'}
if(BF[[i]] > AVEBFCH){ dBFCH[[i]] <- '0' } else {dBFCH[[i]] <- '1'}
if(CH[[i]] > AVEBFCH){ dCHBF[[i]] <- '0' } else {dCHBF[[i]] <- '1'}
if(BG[[i]] > AVEBGAA){ dBGAA[[i]] <- '0' } else {dBGAA[[i]] <- '1'}
if(AA[[i]] > AVEBGAA){ dAABG[[i]] <- '0' } else {dAABG[[i]] <- '1'}
if(BG[[i]] > AVEBGAB){ dBGAB[[i]] <- '0' } else {dBGAB[[i]] <- '1'}
if(AB[[i]] > AVEBGAB){ dABBG[[i]] <- '0' } else {dABBG[[i]] <- '1'}
if(BG[[i]] > AVEBGAC){ dBGAC[[i]] <- '0' } else {dBGAC[[i]] <- '1'}
if(AC[[i]] > AVEBGAC){ dACBG[[i]] <- '0' } else {dACBG[[i]] <- '1'}
if(BG[[i]] > AVEBGAD){ dBGAD[[i]] <- '0' } else {dBGAD[[i]] <- '1'}
if(AD[[i]] > AVEBGAD){ dADBG[[i]] <- '0' } else {dADBG[[i]] <- '1'}
if(BG[[i]] > AVEBGAE){ dBGAE[[i]] <- '0' } else {dBGAE[[i]] <- '1'}
if(AE[[i]] > AVEBGAE){ dAEBG[[i]] <- '0' } else {dAEBG[[i]] <- '1'}
if(BG[[i]] > AVEBGAF){ dBGAF[[i]] <- '0' } else {dBGAF[[i]] <- '1'}
if(AF[[i]] > AVEBGAF){ dAFBG[[i]] <- '0' } else {dAFBG[[i]] <- '1'}
if(BG[[i]] > AVEBGAG){ dBGAG[[i]] <- '0' } else {dBGAG[[i]] <- '1'}
if(AG[[i]] > AVEBGAG){ dAGBG[[i]] <- '0' } else {dAGBG[[i]] <- '1'}
if(BG[[i]] > AVEBGAH){ dBGAH[[i]] <- '0' } else {dBGAH[[i]] <- '1'}
if(AH[[i]] > AVEBGAH){ dAHBG[[i]] <- '0' } else {dAHBG[[i]] <- '1'}
if(BG[[i]] > AVEBGBA){ dBGBA[[i]] <- '0' } else {dBGBA[[i]] <- '1'}
if(BA[[i]] > AVEBGBA){ dBABG[[i]] <- '0' } else {dBABG[[i]] <- '1'}
if(BG[[i]] > AVEBGBB){ dBGBB[[i]] <- '0' } else {dBGBB[[i]] <- '1'}
if(BB[[i]] > AVEBGBB){ dBBBG[[i]] <- '0' } else {dBBBG[[i]] <- '1'}
if(BG[[i]] > AVEBGBC){ dBGBC[[i]] <- '0' } else {dBGBC[[i]] <- '1'}
if(BC[[i]] > AVEBGBC){ dBCBG[[i]] <- '0' } else {dBCBG[[i]] <- '1'}
if(BG[[i]] > AVEBGBD){ dBGBD[[i]] <- '0' } else {dBGBD[[i]] <- '1'}
if(BD[[i]] > AVEBGBD){ dBDBG[[i]] <- '0' } else {dBDBG[[i]] <- '1'}
if(BG[[i]] > AVEBGBE){ dBGBE[[i]] <- '0' } else {dBGBE[[i]] <- '1'}
if(BE[[i]] > AVEBGBE){ dBEBG[[i]] <- '0' } else {dBEBG[[i]] <- '1'}
if(BG[[i]] > AVEBGBF){ dBGBF[[i]] <- '0' } else {dBGBF[[i]] <- '1'}
if(BF[[i]] > AVEBGBF){ dBFBG[[i]] <- '0' } else {dBFBG[[i]] <- '1'}
if(BG[[i]] > AVEBGBG){ dBGBG[[i]] <- '0' } else {dBGBG[[i]] <- '1'}
if(BG[[i]] > AVEBGBG){ dBGBG[[i]] <- '0' } else {dBGBG[[i]] <- '1'}
if(BG[[i]] > AVEBGBH){ dBGBH[[i]] <- '0' } else {dBGBH[[i]] <- '1'}
if(BH[[i]] > AVEBGBH){ dBHBG[[i]] <- '0' } else {dBHBG[[i]] <- '1'}
if(BG[[i]] > AVEBGCA){ dBGCA[[i]] <- '0' } else {dBGCA[[i]] <- '1'}
if(CA[[i]] > AVEBGCA){ dCABG[[i]] <- '0' } else {dCABG[[i]] <- '1'}
if(BG[[i]] > AVEBGCB){ dBGCB[[i]] <- '0' } else {dBGCB[[i]] <- '1'}
if(CB[[i]] > AVEBGCB){ dCBBG[[i]] <- '0' } else {dCBBG[[i]] <- '1'}
if(BG[[i]] > AVEBGCC){ dBGCC[[i]] <- '0' } else {dBGCC[[i]] <- '1'}
if(CC[[i]] > AVEBGCC){ dCCBG[[i]] <- '0' } else {dCCBG[[i]] <- '1'}
if(BG[[i]] > AVEBGCD){ dBGCD[[i]] <- '0' } else {dBGCD[[i]] <- '1'}
if(CD[[i]] > AVEBGCD){ dCDBG[[i]] <- '0' } else {dCDBG[[i]] <- '1'}
if(BG[[i]] > AVEBGCE){ dBGCE[[i]] <- '0' } else {dBGCE[[i]] <- '1'}
if(CE[[i]] > AVEBGCE){ dCEBG[[i]] <- '0' } else {dCEBG[[i]] <- '1'}
if(BG[[i]] > AVEBGCF){ dBGCF[[i]] <- '0' } else {dBGCF[[i]] <- '1'}
if(CF[[i]] > AVEBGCF){ dCFBG[[i]] <- '0' } else {dCFBG[[i]] <- '1'}
if(BG[[i]] > AVEBGCG){ dBGCG[[i]] <- '0' } else {dBGCG[[i]] <- '1'}
if(CG[[i]] > AVEBGCG){ dCGBG[[i]] <- '0' } else {dCGBG[[i]] <- '1'}
if(BG[[i]] > AVEBGCH){ dBGCH[[i]] <- '0' } else {dBGCH[[i]] <- '1'}
if(CH[[i]] > AVEBGCH){ dCHBG[[i]] <- '0' } else {dCHBG[[i]] <- '1'}
if(BH[[i]] > AVEBHAA){ dBHAA[[i]] <- '0' } else {dBHAA[[i]] <- '1'}
if(AA[[i]] > AVEBHAA){ dAABH[[i]] <- '0' } else {dAABH[[i]] <- '1'}
if(BH[[i]] > AVEBHAB){ dBHAB[[i]] <- '0' } else {dBHAB[[i]] <- '1'}
if(AB[[i]] > AVEBHAB){ dABBH[[i]] <- '0' } else {dABBH[[i]] <- '1'}
if(BH[[i]] > AVEBHAC){ dBHAC[[i]] <- '0' } else {dBHAC[[i]] <- '1'}
if(AC[[i]] > AVEBHAC){ dACBH[[i]] <- '0' } else {dACBH[[i]] <- '1'}
if(BH[[i]] > AVEBHAD){ dBHAD[[i]] <- '0' } else {dBHAD[[i]] <- '1'}
if(AD[[i]] > AVEBHAD){ dADBH[[i]] <- '0' } else {dADBH[[i]] <- '1'}
if(BH[[i]] > AVEBHAE){ dBHAE[[i]] <- '0' } else {dBHAE[[i]] <- '1'}
if(AE[[i]] > AVEBHAE){ dAEBH[[i]] <- '0' } else {dAEBH[[i]] <- '1'}
if(BH[[i]] > AVEBHAF){ dBHAF[[i]] <- '0' } else {dBHAF[[i]] <- '1'}
if(AF[[i]] > AVEBHAF){ dAFBH[[i]] <- '0' } else {dAFBH[[i]] <- '1'}
if(BH[[i]] > AVEBHAG){ dBHAG[[i]] <- '0' } else {dBHAG[[i]] <- '1'}
if(AG[[i]] > AVEBHAG){ dAGBH[[i]] <- '0' } else {dAGBH[[i]] <- '1'}
if(BH[[i]] > AVEBHAH){ dBHAH[[i]] <- '0' } else {dBHAH[[i]] <- '1'}
if(AH[[i]] > AVEBHAH){ dAHBH[[i]] <- '0' } else {dAHBH[[i]] <- '1'}
if(BH[[i]] > AVEBHBA){ dBHBA[[i]] <- '0' } else {dBHBA[[i]] <- '1'}
if(BA[[i]] > AVEBHBA){ dBABH[[i]] <- '0' } else {dBABH[[i]] <- '1'}
if(BH[[i]] > AVEBHBB){ dBHBB[[i]] <- '0' } else {dBHBB[[i]] <- '1'}
if(BB[[i]] > AVEBHBB){ dBBBH[[i]] <- '0' } else {dBBBH[[i]] <- '1'}
if(BH[[i]] > AVEBHBC){ dBHBC[[i]] <- '0' } else {dBHBC[[i]] <- '1'}
if(BC[[i]] > AVEBHBC){ dBCBH[[i]] <- '0' } else {dBCBH[[i]] <- '1'}
if(BH[[i]] > AVEBHBD){ dBHBD[[i]] <- '0' } else {dBHBD[[i]] <- '1'}
if(BD[[i]] > AVEBHBD){ dBDBH[[i]] <- '0' } else {dBDBH[[i]] <- '1'}
if(BH[[i]] > AVEBHBE){ dBHBE[[i]] <- '0' } else {dBHBE[[i]] <- '1'}
if(BE[[i]] > AVEBHBE){ dBEBH[[i]] <- '0' } else {dBEBH[[i]] <- '1'}
if(BH[[i]] > AVEBHBF){ dBHBF[[i]] <- '0' } else {dBHBF[[i]] <- '1'}
if(BF[[i]] > AVEBHBF){ dBFBH[[i]] <- '0' } else {dBFBH[[i]] <- '1'}
if(BH[[i]] > AVEBHBG){ dBHBG[[i]] <- '0' } else {dBHBG[[i]] <- '1'}
if(BG[[i]] > AVEBHBG){ dBGBH[[i]] <- '0' } else {dBGBH[[i]] <- '1'}
if(BH[[i]] > AVEBHBH){ dBHBH[[i]] <- '0' } else {dBHBH[[i]] <- '1'}
if(BH[[i]] > AVEBHBH){ dBHBH[[i]] <- '0' } else {dBHBH[[i]] <- '1'}
if(BH[[i]] > AVEBHCA){ dBHCA[[i]] <- '0' } else {dBHCA[[i]] <- '1'}
if(CA[[i]] > AVEBHCA){ dCABH[[i]] <- '0' } else {dCABH[[i]] <- '1'}
if(BH[[i]] > AVEBHCB){ dBHCB[[i]] <- '0' } else {dBHCB[[i]] <- '1'}
if(CB[[i]] > AVEBHCB){ dCBBH[[i]] <- '0' } else {dCBBH[[i]] <- '1'}
if(BH[[i]] > AVEBHCC){ dBHCC[[i]] <- '0' } else {dBHCC[[i]] <- '1'}
if(CC[[i]] > AVEBHCC){ dCCBH[[i]] <- '0' } else {dCCBH[[i]] <- '1'}
if(BH[[i]] > AVEBHCD){ dBHCD[[i]] <- '0' } else {dBHCD[[i]] <- '1'}
if(CD[[i]] > AVEBHCD){ dCDBH[[i]] <- '0' } else {dCDBH[[i]] <- '1'}
if(BH[[i]] > AVEBHCE){ dBHCE[[i]] <- '0' } else {dBHCE[[i]] <- '1'}
if(CE[[i]] > AVEBHCE){ dCEBH[[i]] <- '0' } else {dCEBH[[i]] <- '1'}
if(BH[[i]] > AVEBHCF){ dBHCF[[i]] <- '0' } else {dBHCF[[i]] <- '1'}
if(CF[[i]] > AVEBHCF){ dCFBH[[i]] <- '0' } else {dCFBH[[i]] <- '1'}
if(BH[[i]] > AVEBHCG){ dBHCG[[i]] <- '0' } else {dBHCG[[i]] <- '1'}
if(CG[[i]] > AVEBHCG){ dCGBH[[i]] <- '0' } else {dCGBH[[i]] <- '1'}
if(BH[[i]] > AVEBHCH){ dBHCH[[i]] <- '0' } else {dBHCH[[i]] <- '1'}
if(CH[[i]] > AVEBHCH){ dCHBH[[i]] <- '0' } else {dCHBH[[i]] <- '1'}
if(CA[[i]] > AVECAAA){ dCAAA[[i]] <- '0' } else {dCAAA[[i]] <- '1'}
if(AA[[i]] > AVECAAA){ dAACA[[i]] <- '0' } else {dAACA[[i]] <- '1'}
if(CA[[i]] > AVECAAB){ dCAAB[[i]] <- '0' } else {dCAAB[[i]] <- '1'}
if(AB[[i]] > AVECAAB){ dABCA[[i]] <- '0' } else {dABCA[[i]] <- '1'}
if(CA[[i]] > AVECAAC){ dCAAC[[i]] <- '0' } else {dCAAC[[i]] <- '1'}
if(AC[[i]] > AVECAAC){ dACCA[[i]] <- '0' } else {dACCA[[i]] <- '1'}
if(CA[[i]] > AVECAAD){ dCAAD[[i]] <- '0' } else {dCAAD[[i]] <- '1'}
if(AD[[i]] > AVECAAD){ dADCA[[i]] <- '0' } else {dADCA[[i]] <- '1'}
if(CA[[i]] > AVECAAE){ dCAAE[[i]] <- '0' } else {dCAAE[[i]] <- '1'}
if(AE[[i]] > AVECAAE){ dAECA[[i]] <- '0' } else {dAECA[[i]] <- '1'}
if(CA[[i]] > AVECAAF){ dCAAF[[i]] <- '0' } else {dCAAF[[i]] <- '1'}
if(AF[[i]] > AVECAAF){ dAFCA[[i]] <- '0' } else {dAFCA[[i]] <- '1'}
if(CA[[i]] > AVECAAG){ dCAAG[[i]] <- '0' } else {dCAAG[[i]] <- '1'}
if(AG[[i]] > AVECAAG){ dAGCA[[i]] <- '0' } else {dAGCA[[i]] <- '1'}
if(CA[[i]] > AVECAAH){ dCAAH[[i]] <- '0' } else {dCAAH[[i]] <- '1'}
if(AH[[i]] > AVECAAH){ dAHCA[[i]] <- '0' } else {dAHCA[[i]] <- '1'}
if(CA[[i]] > AVECABA){ dCABA[[i]] <- '0' } else {dCABA[[i]] <- '1'}
if(BA[[i]] > AVECABA){ dBACA[[i]] <- '0' } else {dBACA[[i]] <- '1'}
if(CA[[i]] > AVECABB){ dCABB[[i]] <- '0' } else {dCABB[[i]] <- '1'}
if(BB[[i]] > AVECABB){ dBBCA[[i]] <- '0' } else {dBBCA[[i]] <- '1'}
if(CA[[i]] > AVECABC){ dCABC[[i]] <- '0' } else {dCABC[[i]] <- '1'}
if(BC[[i]] > AVECABC){ dBCCA[[i]] <- '0' } else {dBCCA[[i]] <- '1'}
if(CA[[i]] > AVECABD){ dCABD[[i]] <- '0' } else {dCABD[[i]] <- '1'}
if(BD[[i]] > AVECABD){ dBDCA[[i]] <- '0' } else {dBDCA[[i]] <- '1'}
if(CA[[i]] > AVECABE){ dCABE[[i]] <- '0' } else {dCABE[[i]] <- '1'}
if(BE[[i]] > AVECABE){ dBECA[[i]] <- '0' } else {dBECA[[i]] <- '1'}
if(CA[[i]] > AVECABF){ dCABF[[i]] <- '0' } else {dCABF[[i]] <- '1'}
if(BF[[i]] > AVECABF){ dBFCA[[i]] <- '0' } else {dBFCA[[i]] <- '1'}
if(CA[[i]] > AVECABG){ dCABG[[i]] <- '0' } else {dCABG[[i]] <- '1'}
if(BG[[i]] > AVECABG){ dBGCA[[i]] <- '0' } else {dBGCA[[i]] <- '1'}
if(CA[[i]] > AVECABH){ dCABH[[i]] <- '0' } else {dCABH[[i]] <- '1'}
if(BH[[i]] > AVECABH){ dBHCA[[i]] <- '0' } else {dBHCA[[i]] <- '1'}
if(CA[[i]] > AVECACA){ dCACA[[i]] <- '0' } else {dCACA[[i]] <- '1'}
if(CA[[i]] > AVECACA){ dCACA[[i]] <- '0' } else {dCACA[[i]] <- '1'}
if(CA[[i]] > AVECACB){ dCACB[[i]] <- '0' } else {dCACB[[i]] <- '1'}
if(CB[[i]] > AVECACB){ dCBCA[[i]] <- '0' } else {dCBCA[[i]] <- '1'}
if(CA[[i]] > AVECACC){ dCACC[[i]] <- '0' } else {dCACC[[i]] <- '1'}
if(CC[[i]] > AVECACC){ dCCCA[[i]] <- '0' } else {dCCCA[[i]] <- '1'}
if(CA[[i]] > AVECACD){ dCACD[[i]] <- '0' } else {dCACD[[i]] <- '1'}
if(CD[[i]] > AVECACD){ dCDCA[[i]] <- '0' } else {dCDCA[[i]] <- '1'}
if(CA[[i]] > AVECACE){ dCACE[[i]] <- '0' } else {dCACE[[i]] <- '1'}
if(CE[[i]] > AVECACE){ dCECA[[i]] <- '0' } else {dCECA[[i]] <- '1'}
if(CA[[i]] > AVECACF){ dCACF[[i]] <- '0' } else {dCACF[[i]] <- '1'}
if(CF[[i]] > AVECACF){ dCFCA[[i]] <- '0' } else {dCFCA[[i]] <- '1'}
if(CA[[i]] > AVECACG){ dCACG[[i]] <- '0' } else {dCACG[[i]] <- '1'}
if(CG[[i]] > AVECACG){ dCGCA[[i]] <- '0' } else {dCGCA[[i]] <- '1'}
if(CA[[i]] > AVECACH){ dCACH[[i]] <- '0' } else {dCACH[[i]] <- '1'}
if(CH[[i]] > AVECACH){ dCHCA[[i]] <- '0' } else {dCHCA[[i]] <- '1'}
if(CB[[i]] > AVECBAA){ dCBAA[[i]] <- '0' } else {dCBAA[[i]] <- '1'}
if(AA[[i]] > AVECBAA){ dAACB[[i]] <- '0' } else {dAACB[[i]] <- '1'}
if(CB[[i]] > AVECBAB){ dCBAB[[i]] <- '0' } else {dCBAB[[i]] <- '1'}
if(AB[[i]] > AVECBAB){ dABCB[[i]] <- '0' } else {dABCB[[i]] <- '1'}
if(CB[[i]] > AVECBAC){ dCBAC[[i]] <- '0' } else {dCBAC[[i]] <- '1'}
if(AC[[i]] > AVECBAC){ dACCB[[i]] <- '0' } else {dACCB[[i]] <- '1'}
if(CB[[i]] > AVECBAD){ dCBAD[[i]] <- '0' } else {dCBAD[[i]] <- '1'}
if(AD[[i]] > AVECBAD){ dADCB[[i]] <- '0' } else {dADCB[[i]] <- '1'}
if(CB[[i]] > AVECBAE){ dCBAE[[i]] <- '0' } else {dCBAE[[i]] <- '1'}
if(AE[[i]] > AVECBAE){ dAECB[[i]] <- '0' } else {dAECB[[i]] <- '1'}
if(CB[[i]] > AVECBAF){ dCBAF[[i]] <- '0' } else {dCBAF[[i]] <- '1'}
if(AF[[i]] > AVECBAF){ dAFCB[[i]] <- '0' } else {dAFCB[[i]] <- '1'}
if(CB[[i]] > AVECBAG){ dCBAG[[i]] <- '0' } else {dCBAG[[i]] <- '1'}
if(AG[[i]] > AVECBAG){ dAGCB[[i]] <- '0' } else {dAGCB[[i]] <- '1'}
if(CB[[i]] > AVECBAH){ dCBAH[[i]] <- '0' } else {dCBAH[[i]] <- '1'}
if(AH[[i]] > AVECBAH){ dAHCB[[i]] <- '0' } else {dAHCB[[i]] <- '1'}
if(CB[[i]] > AVECBBA){ dCBBA[[i]] <- '0' } else {dCBBA[[i]] <- '1'}
if(BA[[i]] > AVECBBA){ dBACB[[i]] <- '0' } else {dBACB[[i]] <- '1'}
if(CB[[i]] > AVECBBB){ dCBBB[[i]] <- '0' } else {dCBBB[[i]] <- '1'}
if(BB[[i]] > AVECBBB){ dBBCB[[i]] <- '0' } else {dBBCB[[i]] <- '1'}
if(CB[[i]] > AVECBBC){ dCBBC[[i]] <- '0' } else {dCBBC[[i]] <- '1'}
if(BC[[i]] > AVECBBC){ dBCCB[[i]] <- '0' } else {dBCCB[[i]] <- '1'}
if(CB[[i]] > AVECBBD){ dCBBD[[i]] <- '0' } else {dCBBD[[i]] <- '1'}
if(BD[[i]] > AVECBBD){ dBDCB[[i]] <- '0' } else {dBDCB[[i]] <- '1'}
if(CB[[i]] > AVECBBE){ dCBBE[[i]] <- '0' } else {dCBBE[[i]] <- '1'}
if(BE[[i]] > AVECBBE){ dBECB[[i]] <- '0' } else {dBECB[[i]] <- '1'}
if(CB[[i]] > AVECBBF){ dCBBF[[i]] <- '0' } else {dCBBF[[i]] <- '1'}
if(BF[[i]] > AVECBBF){ dBFCB[[i]] <- '0' } else {dBFCB[[i]] <- '1'}
if(CB[[i]] > AVECBBG){ dCBBG[[i]] <- '0' } else {dCBBG[[i]] <- '1'}
if(BG[[i]] > AVECBBG){ dBGCB[[i]] <- '0' } else {dBGCB[[i]] <- '1'}
if(CB[[i]] > AVECBBH){ dCBBH[[i]] <- '0' } else {dCBBH[[i]] <- '1'}
if(BH[[i]] > AVECBBH){ dBHCB[[i]] <- '0' } else {dBHCB[[i]] <- '1'}
if(CB[[i]] > AVECBCA){ dCBCA[[i]] <- '0' } else {dCBCA[[i]] <- '1'}
if(CA[[i]] > AVECBCA){ dCACB[[i]] <- '0' } else {dCACB[[i]] <- '1'}
if(CB[[i]] > AVECBCB){ dCBCB[[i]] <- '0' } else {dCBCB[[i]] <- '1'}
if(CB[[i]] > AVECBCB){ dCBCB[[i]] <- '0' } else {dCBCB[[i]] <- '1'}
if(CB[[i]] > AVECBCC){ dCBCC[[i]] <- '0' } else {dCBCC[[i]] <- '1'}
if(CC[[i]] > AVECBCC){ dCCCB[[i]] <- '0' } else {dCCCB[[i]] <- '1'}
if(CB[[i]] > AVECBCD){ dCBCD[[i]] <- '0' } else {dCBCD[[i]] <- '1'}
if(CD[[i]] > AVECBCD){ dCDCB[[i]] <- '0' } else {dCDCB[[i]] <- '1'}
if(CB[[i]] > AVECBCE){ dCBCE[[i]] <- '0' } else {dCBCE[[i]] <- '1'}
if(CE[[i]] > AVECBCE){ dCECB[[i]] <- '0' } else {dCECB[[i]] <- '1'}
if(CB[[i]] > AVECBCF){ dCBCF[[i]] <- '0' } else {dCBCF[[i]] <- '1'}
if(CF[[i]] > AVECBCF){ dCFCB[[i]] <- '0' } else {dCFCB[[i]] <- '1'}
if(CB[[i]] > AVECBCG){ dCBCG[[i]] <- '0' } else {dCBCG[[i]] <- '1'}
if(CG[[i]] > AVECBCG){ dCGCB[[i]] <- '0' } else {dCGCB[[i]] <- '1'}
if(CB[[i]] > AVECBCH){ dCBCH[[i]] <- '0' } else {dCBCH[[i]] <- '1'}
if(CH[[i]] > AVECBCH){ dCHCB[[i]] <- '0' } else {dCHCB[[i]] <- '1'}
if(CC[[i]] > AVECCAA){ dCCAA[[i]] <- '0' } else {dCCAA[[i]] <- '1'}
if(AA[[i]] > AVECCAA){ dAACC[[i]] <- '0' } else {dAACC[[i]] <- '1'}
if(CC[[i]] > AVECCAB){ dCCAB[[i]] <- '0' } else {dCCAB[[i]] <- '1'}
if(AB[[i]] > AVECCAB){ dABCC[[i]] <- '0' } else {dABCC[[i]] <- '1'}
if(CC[[i]] > AVECCAC){ dCCAC[[i]] <- '0' } else {dCCAC[[i]] <- '1'}
if(AC[[i]] > AVECCAC){ dACCC[[i]] <- '0' } else {dACCC[[i]] <- '1'}
if(CC[[i]] > AVECCAD){ dCCAD[[i]] <- '0' } else {dCCAD[[i]] <- '1'}
if(AD[[i]] > AVECCAD){ dADCC[[i]] <- '0' } else {dADCC[[i]] <- '1'}
if(CC[[i]] > AVECCAE){ dCCAE[[i]] <- '0' } else {dCCAE[[i]] <- '1'}
if(AE[[i]] > AVECCAE){ dAECC[[i]] <- '0' } else {dAECC[[i]] <- '1'}
if(CC[[i]] > AVECCAF){ dCCAF[[i]] <- '0' } else {dCCAF[[i]] <- '1'}
if(AF[[i]] > AVECCAF){ dAFCC[[i]] <- '0' } else {dAFCC[[i]] <- '1'}
if(CC[[i]] > AVECCAG){ dCCAG[[i]] <- '0' } else {dCCAG[[i]] <- '1'}
if(AG[[i]] > AVECCAG){ dAGCC[[i]] <- '0' } else {dAGCC[[i]] <- '1'}
if(CC[[i]] > AVECCAH){ dCCAH[[i]] <- '0' } else {dCCAH[[i]] <- '1'}
if(AH[[i]] > AVECCAH){ dAHCC[[i]] <- '0' } else {dAHCC[[i]] <- '1'}
if(CC[[i]] > AVECCBA){ dCCBA[[i]] <- '0' } else {dCCBA[[i]] <- '1'}
if(BA[[i]] > AVECCBA){ dBACC[[i]] <- '0' } else {dBACC[[i]] <- '1'}
if(CC[[i]] > AVECCBB){ dCCBB[[i]] <- '0' } else {dCCBB[[i]] <- '1'}
if(BB[[i]] > AVECCBB){ dBBCC[[i]] <- '0' } else {dBBCC[[i]] <- '1'}
if(CC[[i]] > AVECCBC){ dCCBC[[i]] <- '0' } else {dCCBC[[i]] <- '1'}
if(BC[[i]] > AVECCBC){ dBCCC[[i]] <- '0' } else {dBCCC[[i]] <- '1'}
if(CC[[i]] > AVECCBD){ dCCBD[[i]] <- '0' } else {dCCBD[[i]] <- '1'}
if(BD[[i]] > AVECCBD){ dBDCC[[i]] <- '0' } else {dBDCC[[i]] <- '1'}
if(CC[[i]] > AVECCBE){ dCCBE[[i]] <- '0' } else {dCCBE[[i]] <- '1'}
if(BE[[i]] > AVECCBE){ dBECC[[i]] <- '0' } else {dBECC[[i]] <- '1'}
if(CC[[i]] > AVECCBF){ dCCBF[[i]] <- '0' } else {dCCBF[[i]] <- '1'}
if(BF[[i]] > AVECCBF){ dBFCC[[i]] <- '0' } else {dBFCC[[i]] <- '1'}
if(CC[[i]] > AVECCBG){ dCCBG[[i]] <- '0' } else {dCCBG[[i]] <- '1'}
if(BG[[i]] > AVECCBG){ dBGCC[[i]] <- '0' } else {dBGCC[[i]] <- '1'}
if(CC[[i]] > AVECCBH){ dCCBH[[i]] <- '0' } else {dCCBH[[i]] <- '1'}
if(BH[[i]] > AVECCBH){ dBHCC[[i]] <- '0' } else {dBHCC[[i]] <- '1'}
if(CC[[i]] > AVECCCA){ dCCCA[[i]] <- '0' } else {dCCCA[[i]] <- '1'}
if(CA[[i]] > AVECCCA){ dCACC[[i]] <- '0' } else {dCACC[[i]] <- '1'}
if(CC[[i]] > AVECCCB){ dCCCB[[i]] <- '0' } else {dCCCB[[i]] <- '1'}
if(CB[[i]] > AVECCCB){ dCBCC[[i]] <- '0' } else {dCBCC[[i]] <- '1'}
if(CC[[i]] > AVECCCC){ dCCCC[[i]] <- '0' } else {dCCCC[[i]] <- '1'}
if(CC[[i]] > AVECCCC){ dCCCC[[i]] <- '0' } else {dCCCC[[i]] <- '1'}
if(CC[[i]] > AVECCCD){ dCCCD[[i]] <- '0' } else {dCCCD[[i]] <- '1'}
if(CD[[i]] > AVECCCD){ dCDCC[[i]] <- '0' } else {dCDCC[[i]] <- '1'}
if(CC[[i]] > AVECCCE){ dCCCE[[i]] <- '0' } else {dCCCE[[i]] <- '1'}
if(CE[[i]] > AVECCCE){ dCECC[[i]] <- '0' } else {dCECC[[i]] <- '1'}
if(CC[[i]] > AVECCCF){ dCCCF[[i]] <- '0' } else {dCCCF[[i]] <- '1'}
if(CF[[i]] > AVECCCF){ dCFCC[[i]] <- '0' } else {dCFCC[[i]] <- '1'}
if(CC[[i]] > AVECCCG){ dCCCG[[i]] <- '0' } else {dCCCG[[i]] <- '1'}
if(CG[[i]] > AVECCCG){ dCGCC[[i]] <- '0' } else {dCGCC[[i]] <- '1'}
if(CC[[i]] > AVECCCH){ dCCCH[[i]] <- '0' } else {dCCCH[[i]] <- '1'}
if(CH[[i]] > AVECCCH){ dCHCC[[i]] <- '0' } else {dCHCC[[i]] <- '1'}
if(CD[[i]] > AVECDAA){ dCDAA[[i]] <- '0' } else {dCDAA[[i]] <- '1'}
if(AA[[i]] > AVECDAA){ dAACD[[i]] <- '0' } else {dAACD[[i]] <- '1'}
if(CD[[i]] > AVECDAB){ dCDAB[[i]] <- '0' } else {dCDAB[[i]] <- '1'}
if(AB[[i]] > AVECDAB){ dABCD[[i]] <- '0' } else {dABCD[[i]] <- '1'}
if(CD[[i]] > AVECDAC){ dCDAC[[i]] <- '0' } else {dCDAC[[i]] <- '1'}
if(AC[[i]] > AVECDAC){ dACCD[[i]] <- '0' } else {dACCD[[i]] <- '1'}
if(CD[[i]] > AVECDAD){ dCDAD[[i]] <- '0' } else {dCDAD[[i]] <- '1'}
if(AD[[i]] > AVECDAD){ dADCD[[i]] <- '0' } else {dADCD[[i]] <- '1'}
if(CD[[i]] > AVECDAE){ dCDAE[[i]] <- '0' } else {dCDAE[[i]] <- '1'}
if(AE[[i]] > AVECDAE){ dAECD[[i]] <- '0' } else {dAECD[[i]] <- '1'}
if(CD[[i]] > AVECDAF){ dCDAF[[i]] <- '0' } else {dCDAF[[i]] <- '1'}
if(AF[[i]] > AVECDAF){ dAFCD[[i]] <- '0' } else {dAFCD[[i]] <- '1'}
if(CD[[i]] > AVECDAG){ dCDAG[[i]] <- '0' } else {dCDAG[[i]] <- '1'}
if(AG[[i]] > AVECDAG){ dAGCD[[i]] <- '0' } else {dAGCD[[i]] <- '1'}
if(CD[[i]] > AVECDAH){ dCDAH[[i]] <- '0' } else {dCDAH[[i]] <- '1'}
if(AH[[i]] > AVECDAH){ dAHCD[[i]] <- '0' } else {dAHCD[[i]] <- '1'}
if(CD[[i]] > AVECDBA){ dCDBA[[i]] <- '0' } else {dCDBA[[i]] <- '1'}
if(BA[[i]] > AVECDBA){ dBACD[[i]] <- '0' } else {dBACD[[i]] <- '1'}
if(CD[[i]] > AVECDBB){ dCDBB[[i]] <- '0' } else {dCDBB[[i]] <- '1'}
if(BB[[i]] > AVECDBB){ dBBCD[[i]] <- '0' } else {dBBCD[[i]] <- '1'}
if(CD[[i]] > AVECDBC){ dCDBC[[i]] <- '0' } else {dCDBC[[i]] <- '1'}
if(BC[[i]] > AVECDBC){ dBCCD[[i]] <- '0' } else {dBCCD[[i]] <- '1'}
if(CD[[i]] > AVECDBD){ dCDBD[[i]] <- '0' } else {dCDBD[[i]] <- '1'}
if(BD[[i]] > AVECDBD){ dBDCD[[i]] <- '0' } else {dBDCD[[i]] <- '1'}
if(CD[[i]] > AVECDBE){ dCDBE[[i]] <- '0' } else {dCDBE[[i]] <- '1'}
if(BE[[i]] > AVECDBE){ dBECD[[i]] <- '0' } else {dBECD[[i]] <- '1'}
if(CD[[i]] > AVECDBF){ dCDBF[[i]] <- '0' } else {dCDBF[[i]] <- '1'}
if(BF[[i]] > AVECDBF){ dBFCD[[i]] <- '0' } else {dBFCD[[i]] <- '1'}
if(CD[[i]] > AVECDBG){ dCDBG[[i]] <- '0' } else {dCDBG[[i]] <- '1'}
if(BG[[i]] > AVECDBG){ dBGCD[[i]] <- '0' } else {dBGCD[[i]] <- '1'}
if(CD[[i]] > AVECDBH){ dCDBH[[i]] <- '0' } else {dCDBH[[i]] <- '1'}
if(BH[[i]] > AVECDBH){ dBHCD[[i]] <- '0' } else {dBHCD[[i]] <- '1'}
if(CD[[i]] > AVECDCA){ dCDCA[[i]] <- '0' } else {dCDCA[[i]] <- '1'}
if(CA[[i]] > AVECDCA){ dCACD[[i]] <- '0' } else {dCACD[[i]] <- '1'}
if(CD[[i]] > AVECDCB){ dCDCB[[i]] <- '0' } else {dCDCB[[i]] <- '1'}
if(CB[[i]] > AVECDCB){ dCBCD[[i]] <- '0' } else {dCBCD[[i]] <- '1'}
if(CD[[i]] > AVECDCC){ dCDCC[[i]] <- '0' } else {dCDCC[[i]] <- '1'}
if(CC[[i]] > AVECDCC){ dCCCD[[i]] <- '0' } else {dCCCD[[i]] <- '1'}
if(CD[[i]] > AVECDCD){ dCDCD[[i]] <- '0' } else {dCDCD[[i]] <- '1'}
if(CD[[i]] > AVECDCD){ dCDCD[[i]] <- '0' } else {dCDCD[[i]] <- '1'}
if(CD[[i]] > AVECDCE){ dCDCE[[i]] <- '0' } else {dCDCE[[i]] <- '1'}
if(CE[[i]] > AVECDCE){ dCECD[[i]] <- '0' } else {dCECD[[i]] <- '1'}
if(CD[[i]] > AVECDCF){ dCDCF[[i]] <- '0' } else {dCDCF[[i]] <- '1'}
if(CF[[i]] > AVECDCF){ dCFCD[[i]] <- '0' } else {dCFCD[[i]] <- '1'}
if(CD[[i]] > AVECDCG){ dCDCG[[i]] <- '0' } else {dCDCG[[i]] <- '1'}
if(CG[[i]] > AVECDCG){ dCGCD[[i]] <- '0' } else {dCGCD[[i]] <- '1'}
if(CD[[i]] > AVECDCH){ dCDCH[[i]] <- '0' } else {dCDCH[[i]] <- '1'}
if(CH[[i]] > AVECDCH){ dCHCD[[i]] <- '0' } else {dCHCD[[i]] <- '1'}
if(CE[[i]] > AVECEAA){ dCEAA[[i]] <- '0' } else {dCEAA[[i]] <- '1'}
if(AA[[i]] > AVECEAA){ dAACE[[i]] <- '0' } else {dAACE[[i]] <- '1'}
if(CE[[i]] > AVECEAB){ dCEAB[[i]] <- '0' } else {dCEAB[[i]] <- '1'}
if(AB[[i]] > AVECEAB){ dABCE[[i]] <- '0' } else {dABCE[[i]] <- '1'}
if(CE[[i]] > AVECEAC){ dCEAC[[i]] <- '0' } else {dCEAC[[i]] <- '1'}
if(AC[[i]] > AVECEAC){ dACCE[[i]] <- '0' } else {dACCE[[i]] <- '1'}
if(CE[[i]] > AVECEAD){ dCEAD[[i]] <- '0' } else {dCEAD[[i]] <- '1'}
if(AD[[i]] > AVECEAD){ dADCE[[i]] <- '0' } else {dADCE[[i]] <- '1'}
if(CE[[i]] > AVECEAE){ dCEAE[[i]] <- '0' } else {dCEAE[[i]] <- '1'}
if(AE[[i]] > AVECEAE){ dAECE[[i]] <- '0' } else {dAECE[[i]] <- '1'}
if(CE[[i]] > AVECEAF){ dCEAF[[i]] <- '0' } else {dCEAF[[i]] <- '1'}
if(AF[[i]] > AVECEAF){ dAFCE[[i]] <- '0' } else {dAFCE[[i]] <- '1'}
if(CE[[i]] > AVECEAG){ dCEAG[[i]] <- '0' } else {dCEAG[[i]] <- '1'}
if(AG[[i]] > AVECEAG){ dAGCE[[i]] <- '0' } else {dAGCE[[i]] <- '1'}
if(CE[[i]] > AVECEAH){ dCEAH[[i]] <- '0' } else {dCEAH[[i]] <- '1'}
if(AH[[i]] > AVECEAH){ dAHCE[[i]] <- '0' } else {dAHCE[[i]] <- '1'}
if(CE[[i]] > AVECEBA){ dCEBA[[i]] <- '0' } else {dCEBA[[i]] <- '1'}
if(BA[[i]] > AVECEBA){ dBACE[[i]] <- '0' } else {dBACE[[i]] <- '1'}
if(CE[[i]] > AVECEBB){ dCEBB[[i]] <- '0' } else {dCEBB[[i]] <- '1'}
if(BB[[i]] > AVECEBB){ dBBCE[[i]] <- '0' } else {dBBCE[[i]] <- '1'}
if(CE[[i]] > AVECEBC){ dCEBC[[i]] <- '0' } else {dCEBC[[i]] <- '1'}
if(BC[[i]] > AVECEBC){ dBCCE[[i]] <- '0' } else {dBCCE[[i]] <- '1'}
if(CE[[i]] > AVECEBD){ dCEBD[[i]] <- '0' } else {dCEBD[[i]] <- '1'}
if(BD[[i]] > AVECEBD){ dBDCE[[i]] <- '0' } else {dBDCE[[i]] <- '1'}
if(CE[[i]] > AVECEBE){ dCEBE[[i]] <- '0' } else {dCEBE[[i]] <- '1'}
if(BE[[i]] > AVECEBE){ dBECE[[i]] <- '0' } else {dBECE[[i]] <- '1'}
if(CE[[i]] > AVECEBF){ dCEBF[[i]] <- '0' } else {dCEBF[[i]] <- '1'}
if(BF[[i]] > AVECEBF){ dBFCE[[i]] <- '0' } else {dBFCE[[i]] <- '1'}
if(CE[[i]] > AVECEBG){ dCEBG[[i]] <- '0' } else {dCEBG[[i]] <- '1'}
if(BG[[i]] > AVECEBG){ dBGCE[[i]] <- '0' } else {dBGCE[[i]] <- '1'}
if(CE[[i]] > AVECEBH){ dCEBH[[i]] <- '0' } else {dCEBH[[i]] <- '1'}
if(BH[[i]] > AVECEBH){ dBHCE[[i]] <- '0' } else {dBHCE[[i]] <- '1'}
if(CE[[i]] > AVECECA){ dCECA[[i]] <- '0' } else {dCECA[[i]] <- '1'}
if(CA[[i]] > AVECECA){ dCACE[[i]] <- '0' } else {dCACE[[i]] <- '1'}
if(CE[[i]] > AVECECB){ dCECB[[i]] <- '0' } else {dCECB[[i]] <- '1'}
if(CB[[i]] > AVECECB){ dCBCE[[i]] <- '0' } else {dCBCE[[i]] <- '1'}
if(CE[[i]] > AVECECC){ dCECC[[i]] <- '0' } else {dCECC[[i]] <- '1'}
if(CC[[i]] > AVECECC){ dCCCE[[i]] <- '0' } else {dCCCE[[i]] <- '1'}
if(CE[[i]] > AVECECD){ dCECD[[i]] <- '0' } else {dCECD[[i]] <- '1'}
if(CD[[i]] > AVECECD){ dCDCE[[i]] <- '0' } else {dCDCE[[i]] <- '1'}
if(CE[[i]] > AVECECE){ dCECE[[i]] <- '0' } else {dCECE[[i]] <- '1'}
if(CE[[i]] > AVECECE){ dCECE[[i]] <- '0' } else {dCECE[[i]] <- '1'}
if(CE[[i]] > AVECECF){ dCECF[[i]] <- '0' } else {dCECF[[i]] <- '1'}
if(CF[[i]] > AVECECF){ dCFCE[[i]] <- '0' } else {dCFCE[[i]] <- '1'}
if(CE[[i]] > AVECECG){ dCECG[[i]] <- '0' } else {dCECG[[i]] <- '1'}
if(CG[[i]] > AVECECG){ dCGCE[[i]] <- '0' } else {dCGCE[[i]] <- '1'}
if(CE[[i]] > AVECECH){ dCECH[[i]] <- '0' } else {dCECH[[i]] <- '1'}
if(CH[[i]] > AVECECH){ dCHCE[[i]] <- '0' } else {dCHCE[[i]] <- '1'}
if(CF[[i]] > AVECFAA){ dCFAA[[i]] <- '0' } else {dCFAA[[i]] <- '1'}
if(AA[[i]] > AVECFAA){ dAACF[[i]] <- '0' } else {dAACF[[i]] <- '1'}
if(CF[[i]] > AVECFAB){ dCFAB[[i]] <- '0' } else {dCFAB[[i]] <- '1'}
if(AB[[i]] > AVECFAB){ dABCF[[i]] <- '0' } else {dABCF[[i]] <- '1'}
if(CF[[i]] > AVECFAC){ dCFAC[[i]] <- '0' } else {dCFAC[[i]] <- '1'}
if(AC[[i]] > AVECFAC){ dACCF[[i]] <- '0' } else {dACCF[[i]] <- '1'}
if(CF[[i]] > AVECFAD){ dCFAD[[i]] <- '0' } else {dCFAD[[i]] <- '1'}
if(AD[[i]] > AVECFAD){ dADCF[[i]] <- '0' } else {dADCF[[i]] <- '1'}
if(CF[[i]] > AVECFAE){ dCFAE[[i]] <- '0' } else {dCFAE[[i]] <- '1'}
if(AE[[i]] > AVECFAE){ dAECF[[i]] <- '0' } else {dAECF[[i]] <- '1'}
if(CF[[i]] > AVECFAF){ dCFAF[[i]] <- '0' } else {dCFAF[[i]] <- '1'}
if(AF[[i]] > AVECFAF){ dAFCF[[i]] <- '0' } else {dAFCF[[i]] <- '1'}
if(CF[[i]] > AVECFAG){ dCFAG[[i]] <- '0' } else {dCFAG[[i]] <- '1'}
if(AG[[i]] > AVECFAG){ dAGCF[[i]] <- '0' } else {dAGCF[[i]] <- '1'}
if(CF[[i]] > AVECFAH){ dCFAH[[i]] <- '0' } else {dCFAH[[i]] <- '1'}
if(AH[[i]] > AVECFAH){ dAHCF[[i]] <- '0' } else {dAHCF[[i]] <- '1'}
if(CF[[i]] > AVECFBA){ dCFBA[[i]] <- '0' } else {dCFBA[[i]] <- '1'}
if(BA[[i]] > AVECFBA){ dBACF[[i]] <- '0' } else {dBACF[[i]] <- '1'}
if(CF[[i]] > AVECFBB){ dCFBB[[i]] <- '0' } else {dCFBB[[i]] <- '1'}
if(BB[[i]] > AVECFBB){ dBBCF[[i]] <- '0' } else {dBBCF[[i]] <- '1'}
if(CF[[i]] > AVECFBC){ dCFBC[[i]] <- '0' } else {dCFBC[[i]] <- '1'}
if(BC[[i]] > AVECFBC){ dBCCF[[i]] <- '0' } else {dBCCF[[i]] <- '1'}
if(CF[[i]] > AVECFBD){ dCFBD[[i]] <- '0' } else {dCFBD[[i]] <- '1'}
if(BD[[i]] > AVECFBD){ dBDCF[[i]] <- '0' } else {dBDCF[[i]] <- '1'}
if(CF[[i]] > AVECFBE){ dCFBE[[i]] <- '0' } else {dCFBE[[i]] <- '1'}
if(BE[[i]] > AVECFBE){ dBECF[[i]] <- '0' } else {dBECF[[i]] <- '1'}
if(CF[[i]] > AVECFBF){ dCFBF[[i]] <- '0' } else {dCFBF[[i]] <- '1'}
if(BF[[i]] > AVECFBF){ dBFCF[[i]] <- '0' } else {dBFCF[[i]] <- '1'}
if(CF[[i]] > AVECFBG){ dCFBG[[i]] <- '0' } else {dCFBG[[i]] <- '1'}
if(BG[[i]] > AVECFBG){ dBGCF[[i]] <- '0' } else {dBGCF[[i]] <- '1'}
if(CF[[i]] > AVECFBH){ dCFBH[[i]] <- '0' } else {dCFBH[[i]] <- '1'}
if(BH[[i]] > AVECFBH){ dBHCF[[i]] <- '0' } else {dBHCF[[i]] <- '1'}
if(CF[[i]] > AVECFCA){ dCFCA[[i]] <- '0' } else {dCFCA[[i]] <- '1'}
if(CA[[i]] > AVECFCA){ dCACF[[i]] <- '0' } else {dCACF[[i]] <- '1'}
if(CF[[i]] > AVECFCB){ dCFCB[[i]] <- '0' } else {dCFCB[[i]] <- '1'}
if(CB[[i]] > AVECFCB){ dCBCF[[i]] <- '0' } else {dCBCF[[i]] <- '1'}
if(CF[[i]] > AVECFCC){ dCFCC[[i]] <- '0' } else {dCFCC[[i]] <- '1'}
if(CC[[i]] > AVECFCC){ dCCCF[[i]] <- '0' } else {dCCCF[[i]] <- '1'}
if(CF[[i]] > AVECFCD){ dCFCD[[i]] <- '0' } else {dCFCD[[i]] <- '1'}
if(CD[[i]] > AVECFCD){ dCDCF[[i]] <- '0' } else {dCDCF[[i]] <- '1'}
if(CF[[i]] > AVECFCE){ dCFCE[[i]] <- '0' } else {dCFCE[[i]] <- '1'}
if(CE[[i]] > AVECFCE){ dCECF[[i]] <- '0' } else {dCECF[[i]] <- '1'}
if(CF[[i]] > AVECFCF){ dCFCF[[i]] <- '0' } else {dCFCF[[i]] <- '1'}
if(CF[[i]] > AVECFCF){ dCFCF[[i]] <- '0' } else {dCFCF[[i]] <- '1'}
if(CF[[i]] > AVECFCG){ dCFCG[[i]] <- '0' } else {dCFCG[[i]] <- '1'}
if(CG[[i]] > AVECFCG){ dCGCF[[i]] <- '0' } else {dCGCF[[i]] <- '1'}
if(CF[[i]] > AVECFCH){ dCFCH[[i]] <- '0' } else {dCFCH[[i]] <- '1'}
if(CH[[i]] > AVECFCH){ dCHCF[[i]] <- '0' } else {dCHCF[[i]] <- '1'}
if(CG[[i]] > AVECGAA){ dCGAA[[i]] <- '0' } else {dCGAA[[i]] <- '1'}
if(AA[[i]] > AVECGAA){ dAACG[[i]] <- '0' } else {dAACG[[i]] <- '1'}
if(CG[[i]] > AVECGAB){ dCGAB[[i]] <- '0' } else {dCGAB[[i]] <- '1'}
if(AB[[i]] > AVECGAB){ dABCG[[i]] <- '0' } else {dABCG[[i]] <- '1'}
if(CG[[i]] > AVECGAC){ dCGAC[[i]] <- '0' } else {dCGAC[[i]] <- '1'}
if(AC[[i]] > AVECGAC){ dACCG[[i]] <- '0' } else {dACCG[[i]] <- '1'}
if(CG[[i]] > AVECGAD){ dCGAD[[i]] <- '0' } else {dCGAD[[i]] <- '1'}
if(AD[[i]] > AVECGAD){ dADCG[[i]] <- '0' } else {dADCG[[i]] <- '1'}
if(CG[[i]] > AVECGAE){ dCGAE[[i]] <- '0' } else {dCGAE[[i]] <- '1'}
if(AE[[i]] > AVECGAE){ dAECG[[i]] <- '0' } else {dAECG[[i]] <- '1'}
if(CG[[i]] > AVECGAF){ dCGAF[[i]] <- '0' } else {dCGAF[[i]] <- '1'}
if(AF[[i]] > AVECGAF){ dAFCG[[i]] <- '0' } else {dAFCG[[i]] <- '1'}
if(CG[[i]] > AVECGAG){ dCGAG[[i]] <- '0' } else {dCGAG[[i]] <- '1'}
if(AG[[i]] > AVECGAG){ dAGCG[[i]] <- '0' } else {dAGCG[[i]] <- '1'}
if(CG[[i]] > AVECGAH){ dCGAH[[i]] <- '0' } else {dCGAH[[i]] <- '1'}
if(AH[[i]] > AVECGAH){ dAHCG[[i]] <- '0' } else {dAHCG[[i]] <- '1'}
if(CG[[i]] > AVECGBA){ dCGBA[[i]] <- '0' } else {dCGBA[[i]] <- '1'}
if(BA[[i]] > AVECGBA){ dBACG[[i]] <- '0' } else {dBACG[[i]] <- '1'}
if(CG[[i]] > AVECGBB){ dCGBB[[i]] <- '0' } else {dCGBB[[i]] <- '1'}
if(BB[[i]] > AVECGBB){ dBBCG[[i]] <- '0' } else {dBBCG[[i]] <- '1'}
if(CG[[i]] > AVECGBC){ dCGBC[[i]] <- '0' } else {dCGBC[[i]] <- '1'}
if(BC[[i]] > AVECGBC){ dBCCG[[i]] <- '0' } else {dBCCG[[i]] <- '1'}
if(CG[[i]] > AVECGBD){ dCGBD[[i]] <- '0' } else {dCGBD[[i]] <- '1'}
if(BD[[i]] > AVECGBD){ dBDCG[[i]] <- '0' } else {dBDCG[[i]] <- '1'}
if(CG[[i]] > AVECGBE){ dCGBE[[i]] <- '0' } else {dCGBE[[i]] <- '1'}
if(BE[[i]] > AVECGBE){ dBECG[[i]] <- '0' } else {dBECG[[i]] <- '1'}
if(CG[[i]] > AVECGBF){ dCGBF[[i]] <- '0' } else {dCGBF[[i]] <- '1'}
if(BF[[i]] > AVECGBF){ dBFCG[[i]] <- '0' } else {dBFCG[[i]] <- '1'}
if(CG[[i]] > AVECGBG){ dCGBG[[i]] <- '0' } else {dCGBG[[i]] <- '1'}
if(BG[[i]] > AVECGBG){ dBGCG[[i]] <- '0' } else {dBGCG[[i]] <- '1'}
if(CG[[i]] > AVECGBH){ dCGBH[[i]] <- '0' } else {dCGBH[[i]] <- '1'}
if(BH[[i]] > AVECGBH){ dBHCG[[i]] <- '0' } else {dBHCG[[i]] <- '1'}
if(CG[[i]] > AVECGCA){ dCGCA[[i]] <- '0' } else {dCGCA[[i]] <- '1'}
if(CA[[i]] > AVECGCA){ dCACG[[i]] <- '0' } else {dCACG[[i]] <- '1'}
if(CG[[i]] > AVECGCB){ dCGCB[[i]] <- '0' } else {dCGCB[[i]] <- '1'}
if(CB[[i]] > AVECGCB){ dCBCG[[i]] <- '0' } else {dCBCG[[i]] <- '1'}
if(CG[[i]] > AVECGCC){ dCGCC[[i]] <- '0' } else {dCGCC[[i]] <- '1'}
if(CC[[i]] > AVECGCC){ dCCCG[[i]] <- '0' } else {dCCCG[[i]] <- '1'}
if(CG[[i]] > AVECGCD){ dCGCD[[i]] <- '0' } else {dCGCD[[i]] <- '1'}
if(CD[[i]] > AVECGCD){ dCDCG[[i]] <- '0' } else {dCDCG[[i]] <- '1'}
if(CG[[i]] > AVECGCE){ dCGCE[[i]] <- '0' } else {dCGCE[[i]] <- '1'}
if(CE[[i]] > AVECGCE){ dCECG[[i]] <- '0' } else {dCECG[[i]] <- '1'}
if(CG[[i]] > AVECGCF){ dCGCF[[i]] <- '0' } else {dCGCF[[i]] <- '1'}
if(CF[[i]] > AVECGCF){ dCFCG[[i]] <- '0' } else {dCFCG[[i]] <- '1'}
if(CG[[i]] > AVECGCG){ dCGCG[[i]] <- '0' } else {dCGCG[[i]] <- '1'}
if(CG[[i]] > AVECGCG){ dCGCG[[i]] <- '0' } else {dCGCG[[i]] <- '1'}
if(CG[[i]] > AVECGCH){ dCGCH[[i]] <- '0' } else {dCGCH[[i]] <- '1'}
if(CH[[i]] > AVECGCH){ dCHCG[[i]] <- '0' } else {dCHCG[[i]] <- '1'}
if(CH[[i]] > AVECHAA){ dCHAA[[i]] <- '0' } else {dCHAA[[i]] <- '1'}
if(AA[[i]] > AVECHAA){ dAACH[[i]] <- '0' } else {dAACH[[i]] <- '1'}
if(CH[[i]] > AVECHAB){ dCHAB[[i]] <- '0' } else {dCHAB[[i]] <- '1'}
if(AB[[i]] > AVECHAB){ dABCH[[i]] <- '0' } else {dABCH[[i]] <- '1'}
if(CH[[i]] > AVECHAC){ dCHAC[[i]] <- '0' } else {dCHAC[[i]] <- '1'}
if(AC[[i]] > AVECHAC){ dACCH[[i]] <- '0' } else {dACCH[[i]] <- '1'}
if(CH[[i]] > AVECHAD){ dCHAD[[i]] <- '0' } else {dCHAD[[i]] <- '1'}
if(AD[[i]] > AVECHAD){ dADCH[[i]] <- '0' } else {dADCH[[i]] <- '1'}
if(CH[[i]] > AVECHAE){ dCHAE[[i]] <- '0' } else {dCHAE[[i]] <- '1'}
if(AE[[i]] > AVECHAE){ dAECH[[i]] <- '0' } else {dAECH[[i]] <- '1'}
if(CH[[i]] > AVECHAF){ dCHAF[[i]] <- '0' } else {dCHAF[[i]] <- '1'}
if(AF[[i]] > AVECHAF){ dAFCH[[i]] <- '0' } else {dAFCH[[i]] <- '1'}
if(CH[[i]] > AVECHAG){ dCHAG[[i]] <- '0' } else {dCHAG[[i]] <- '1'}
if(AG[[i]] > AVECHAG){ dAGCH[[i]] <- '0' } else {dAGCH[[i]] <- '1'}
if(CH[[i]] > AVECHAH){ dCHAH[[i]] <- '0' } else {dCHAH[[i]] <- '1'}
if(AH[[i]] > AVECHAH){ dAHCH[[i]] <- '0' } else {dAHCH[[i]] <- '1'}
if(CH[[i]] > AVECHBA){ dCHBA[[i]] <- '0' } else {dCHBA[[i]] <- '1'}
if(BA[[i]] > AVECHBA){ dBACH[[i]] <- '0' } else {dBACH[[i]] <- '1'}
if(CH[[i]] > AVECHBB){ dCHBB[[i]] <- '0' } else {dCHBB[[i]] <- '1'}
if(BB[[i]] > AVECHBB){ dBBCH[[i]] <- '0' } else {dBBCH[[i]] <- '1'}
if(CH[[i]] > AVECHBC){ dCHBC[[i]] <- '0' } else {dCHBC[[i]] <- '1'}
if(BC[[i]] > AVECHBC){ dBCCH[[i]] <- '0' } else {dBCCH[[i]] <- '1'}
if(CH[[i]] > AVECHBD){ dCHBD[[i]] <- '0' } else {dCHBD[[i]] <- '1'}
if(BD[[i]] > AVECHBD){ dBDCH[[i]] <- '0' } else {dBDCH[[i]] <- '1'}
if(CH[[i]] > AVECHBE){ dCHBE[[i]] <- '0' } else {dCHBE[[i]] <- '1'}
if(BE[[i]] > AVECHBE){ dBECH[[i]] <- '0' } else {dBECH[[i]] <- '1'}
if(CH[[i]] > AVECHBF){ dCHBF[[i]] <- '0' } else {dCHBF[[i]] <- '1'}
if(BF[[i]] > AVECHBF){ dBFCH[[i]] <- '0' } else {dBFCH[[i]] <- '1'}
if(CH[[i]] > AVECHBG){ dCHBG[[i]] <- '0' } else {dCHBG[[i]] <- '1'}
if(BG[[i]] > AVECHBG){ dBGCH[[i]] <- '0' } else {dBGCH[[i]] <- '1'}
if(CH[[i]] > AVECHBH){ dCHBH[[i]] <- '0' } else {dCHBH[[i]] <- '1'}
if(BH[[i]] > AVECHBH){ dBHCH[[i]] <- '0' } else {dBHCH[[i]] <- '1'}
if(CH[[i]] > AVECHCA){ dCHCA[[i]] <- '0' } else {dCHCA[[i]] <- '1'}
if(CA[[i]] > AVECHCA){ dCACH[[i]] <- '0' } else {dCACH[[i]] <- '1'}
if(CH[[i]] > AVECHCB){ dCHCB[[i]] <- '0' } else {dCHCB[[i]] <- '1'}
if(CB[[i]] > AVECHCB){ dCBCH[[i]] <- '0' } else {dCBCH[[i]] <- '1'}
if(CH[[i]] > AVECHCC){ dCHCC[[i]] <- '0' } else {dCHCC[[i]] <- '1'}
if(CC[[i]] > AVECHCC){ dCCCH[[i]] <- '0' } else {dCCCH[[i]] <- '1'}
if(CH[[i]] > AVECHCD){ dCHCD[[i]] <- '0' } else {dCHCD[[i]] <- '1'}
if(CD[[i]] > AVECHCD){ dCDCH[[i]] <- '0' } else {dCDCH[[i]] <- '1'}
if(CH[[i]] > AVECHCE){ dCHCE[[i]] <- '0' } else {dCHCE[[i]] <- '1'}
if(CE[[i]] > AVECHCE){ dCECH[[i]] <- '0' } else {dCECH[[i]] <- '1'}
if(CH[[i]] > AVECHCF){ dCHCF[[i]] <- '0' } else {dCHCF[[i]] <- '1'}
if(CF[[i]] > AVECHCF){ dCFCH[[i]] <- '0' } else {dCFCH[[i]] <- '1'}
if(CH[[i]] > AVECHCG){ dCHCG[[i]] <- '0' } else {dCHCG[[i]] <- '1'}
if(CG[[i]] > AVECHCG){ dCGCH[[i]] <- '0' } else {dCGCH[[i]] <- '1'}
if(CH[[i]] > AVECHCH){ dCHCH[[i]] <- '0' } else {dCHCH[[i]] <- '1'}
if(CH[[i]] > AVECHCH){ dCHCH[[i]] <- '0' } else {dCHCH[[i]] <- '1'}
}


mcnemar.test(dAAAA, dAAAA, correct = F)
mcnemar.test(dAAAB, dABAA, correct = F)
mcnemar.test(dAAAC, dACAA, correct = F)
mcnemar.test(dAAAD, dADAA, correct = F)
mcnemar.test(dAAAE, dAEAA, correct = F)
mcnemar.test(dAAAF, dAFAA, correct = F)
mcnemar.test(dAAAG, dAGAA, correct = F)
mcnemar.test(dAAAH, dAHAA, correct = F)
mcnemar.test(dAABA, dBAAA, correct = F)
mcnemar.test(dAABB, dBBAA, correct = F)
mcnemar.test(dAABC, dBCAA, correct = F)
mcnemar.test(dAABD, dBDAA, correct = F)
mcnemar.test(dAABE, dBEAA, correct = F)
mcnemar.test(dAABF, dBFAA, correct = F)
mcnemar.test(dAABG, dBGAA, correct = F)
mcnemar.test(dAABH, dBHAA, correct = F)
mcnemar.test(dAACA, dCAAA, correct = F)
mcnemar.test(dAACB, dCBAA, correct = F)
mcnemar.test(dAACC, dCCAA, correct = F)
mcnemar.test(dAACD, dCDAA, correct = F)
mcnemar.test(dAACE, dCEAA, correct = F)
mcnemar.test(dAACF, dCFAA, correct = F)
mcnemar.test(dAACG, dCGAA, correct = F)
mcnemar.test(dAACH, dCHAA, correct = F)
mcnemar.test(dABAA, dAAAB, correct = F)
mcnemar.test(dABAB, dABAB, correct = F)
mcnemar.test(dABAC, dACAB, correct = F)
mcnemar.test(dABAD, dADAB, correct = F)
mcnemar.test(dABAE, dAEAB, correct = F)
mcnemar.test(dABAF, dAFAB, correct = F)
mcnemar.test(dABAG, dAGAB, correct = F)
mcnemar.test(dABAH, dAHAB, correct = F)
mcnemar.test(dABBA, dBAAB, correct = F)
mcnemar.test(dABBB, dBBAB, correct = F)
mcnemar.test(dABBC, dBCAB, correct = F)
mcnemar.test(dABBD, dBDAB, correct = F)
mcnemar.test(dABBE, dBEAB, correct = F)
mcnemar.test(dABBF, dBFAB, correct = F)
mcnemar.test(dABBG, dBGAB, correct = F)
mcnemar.test(dABBH, dBHAB, correct = F)
mcnemar.test(dABCA, dCAAB, correct = F)
mcnemar.test(dABCB, dCBAB, correct = F)
mcnemar.test(dABCC, dCCAB, correct = F)
mcnemar.test(dABCD, dCDAB, correct = F)
mcnemar.test(dABCE, dCEAB, correct = F)
mcnemar.test(dABCF, dCFAB, correct = F)
mcnemar.test(dABCG, dCGAB, correct = F)
mcnemar.test(dABCH, dCHAB, correct = F)
mcnemar.test(dACAA, dAAAC, correct = F)
mcnemar.test(dACAB, dABAC, correct = F)
mcnemar.test(dACAC, dACAC, correct = F)
mcnemar.test(dACAD, dADAC, correct = F)
mcnemar.test(dACAE, dAEAC, correct = F)
mcnemar.test(dACAF, dAFAC, correct = F)
mcnemar.test(dACAG, dAGAC, correct = F)
mcnemar.test(dACAH, dAHAC, correct = F)
mcnemar.test(dACBA, dBAAC, correct = F)
mcnemar.test(dACBB, dBBAC, correct = F)
mcnemar.test(dACBC, dBCAC, correct = F)
mcnemar.test(dACBD, dBDAC, correct = F)
mcnemar.test(dACBE, dBEAC, correct = F)
mcnemar.test(dACBF, dBFAC, correct = F)
mcnemar.test(dACBG, dBGAC, correct = F)
mcnemar.test(dACBH, dBHAC, correct = F)
mcnemar.test(dACCA, dCAAC, correct = F)
mcnemar.test(dACCB, dCBAC, correct = F)
mcnemar.test(dACCC, dCCAC, correct = F)
mcnemar.test(dACCD, dCDAC, correct = F)
mcnemar.test(dACCE, dCEAC, correct = F)
mcnemar.test(dACCF, dCFAC, correct = F)
mcnemar.test(dACCG, dCGAC, correct = F)
mcnemar.test(dACCH, dCHAC, correct = F)
mcnemar.test(dADAA, dAAAD, correct = F)
mcnemar.test(dADAB, dABAD, correct = F)
mcnemar.test(dADAC, dACAD, correct = F)
mcnemar.test(dADAD, dADAD, correct = F)
mcnemar.test(dADAE, dAEAD, correct = F)
mcnemar.test(dADAF, dAFAD, correct = F)
mcnemar.test(dADAG, dAGAD, correct = F)
mcnemar.test(dADAH, dAHAD, correct = F)
mcnemar.test(dADBA, dBAAD, correct = F)
mcnemar.test(dADBB, dBBAD, correct = F)
mcnemar.test(dADBC, dBCAD, correct = F)
mcnemar.test(dADBD, dBDAD, correct = F)
mcnemar.test(dADBE, dBEAD, correct = F)
mcnemar.test(dADBF, dBFAD, correct = F)
mcnemar.test(dADBG, dBGAD, correct = F)
mcnemar.test(dADBH, dBHAD, correct = F)
mcnemar.test(dADCA, dCAAD, correct = F)
mcnemar.test(dADCB, dCBAD, correct = F)
mcnemar.test(dADCC, dCCAD, correct = F)
mcnemar.test(dADCD, dCDAD, correct = F)
mcnemar.test(dADCE, dCEAD, correct = F)
mcnemar.test(dADCF, dCFAD, correct = F)
mcnemar.test(dADCG, dCGAD, correct = F)
mcnemar.test(dADCH, dCHAD, correct = F)
mcnemar.test(dAEAA, dAAAE, correct = F)
mcnemar.test(dAEAB, dABAE, correct = F)
mcnemar.test(dAEAC, dACAE, correct = F)
mcnemar.test(dAEAD, dADAE, correct = F)
mcnemar.test(dAEAE, dAEAE, correct = F)
mcnemar.test(dAEAF, dAFAE, correct = F)
mcnemar.test(dAEAG, dAGAE, correct = F)
mcnemar.test(dAEAH, dAHAE, correct = F)
mcnemar.test(dAEBA, dBAAE, correct = F)
mcnemar.test(dAEBB, dBBAE, correct = F)
mcnemar.test(dAEBC, dBCAE, correct = F)
mcnemar.test(dAEBD, dBDAE, correct = F)
mcnemar.test(dAEBE, dBEAE, correct = F)
mcnemar.test(dAEBF, dBFAE, correct = F)
mcnemar.test(dAEBG, dBGAE, correct = F)
mcnemar.test(dAEBH, dBHAE, correct = F)
mcnemar.test(dAECA, dCAAE, correct = F)
mcnemar.test(dAECB, dCBAE, correct = F)
mcnemar.test(dAECC, dCCAE, correct = F)
mcnemar.test(dAECD, dCDAE, correct = F)
mcnemar.test(dAECE, dCEAE, correct = F)
mcnemar.test(dAECF, dCFAE, correct = F)
mcnemar.test(dAECG, dCGAE, correct = F)
mcnemar.test(dAECH, dCHAE, correct = F)
mcnemar.test(dAFAA, dAAAF, correct = F)
mcnemar.test(dAFAB, dABAF, correct = F)
mcnemar.test(dAFAC, dACAF, correct = F)
mcnemar.test(dAFAD, dADAF, correct = F)
mcnemar.test(dAFAE, dAEAF, correct = F)
mcnemar.test(dAFAF, dAFAF, correct = F)
mcnemar.test(dAFAG, dAGAF, correct = F)
mcnemar.test(dAFAH, dAHAF, correct = F)
mcnemar.test(dAFBA, dBAAF, correct = F)
mcnemar.test(dAFBB, dBBAF, correct = F)
mcnemar.test(dAFBC, dBCAF, correct = F)
mcnemar.test(dAFBD, dBDAF, correct = F)
mcnemar.test(dAFBE, dBEAF, correct = F)
mcnemar.test(dAFBF, dBFAF, correct = F)
mcnemar.test(dAFBG, dBGAF, correct = F)
mcnemar.test(dAFBH, dBHAF, correct = F)
mcnemar.test(dAFCA, dCAAF, correct = F)
mcnemar.test(dAFCB, dCBAF, correct = F)
mcnemar.test(dAFCC, dCCAF, correct = F)
mcnemar.test(dAFCD, dCDAF, correct = F)
mcnemar.test(dAFCE, dCEAF, correct = F)
mcnemar.test(dAFCF, dCFAF, correct = F)
mcnemar.test(dAFCG, dCGAF, correct = F)
mcnemar.test(dAFCH, dCHAF, correct = F)
mcnemar.test(dAGAA, dAAAG, correct = F)
mcnemar.test(dAGAB, dABAG, correct = F)
mcnemar.test(dAGAC, dACAG, correct = F)
mcnemar.test(dAGAD, dADAG, correct = F)
mcnemar.test(dAGAE, dAEAG, correct = F)
mcnemar.test(dAGAF, dAFAG, correct = F)
mcnemar.test(dAGAG, dAGAG, correct = F)
mcnemar.test(dAGAH, dAHAG, correct = F)
mcnemar.test(dAGBA, dBAAG, correct = F)
mcnemar.test(dAGBB, dBBAG, correct = F)
mcnemar.test(dAGBC, dBCAG, correct = F)
mcnemar.test(dAGBD, dBDAG, correct = F)
mcnemar.test(dAGBE, dBEAG, correct = F)
mcnemar.test(dAGBF, dBFAG, correct = F)
mcnemar.test(dAGBG, dBGAG, correct = F)
mcnemar.test(dAGBH, dBHAG, correct = F)
mcnemar.test(dAGCA, dCAAG, correct = F)
mcnemar.test(dAGCB, dCBAG, correct = F)
mcnemar.test(dAGCC, dCCAG, correct = F)
mcnemar.test(dAGCD, dCDAG, correct = F)
mcnemar.test(dAGCE, dCEAG, correct = F)
mcnemar.test(dAGCF, dCFAG, correct = F)
mcnemar.test(dAGCG, dCGAG, correct = F)
mcnemar.test(dAGCH, dCHAG, correct = F)
mcnemar.test(dAHAA, dAAAH, correct = F)
mcnemar.test(dAHAB, dABAH, correct = F)
mcnemar.test(dAHAC, dACAH, correct = F)
mcnemar.test(dAHAD, dADAH, correct = F)
mcnemar.test(dAHAE, dAEAH, correct = F)
mcnemar.test(dAHAF, dAFAH, correct = F)
mcnemar.test(dAHAG, dAGAH, correct = F)
mcnemar.test(dAHAH, dAHAH, correct = F)
mcnemar.test(dAHBA, dBAAH, correct = F)
mcnemar.test(dAHBB, dBBAH, correct = F)
mcnemar.test(dAHBC, dBCAH, correct = F)
mcnemar.test(dAHBD, dBDAH, correct = F)
mcnemar.test(dAHBE, dBEAH, correct = F)
mcnemar.test(dAHBF, dBFAH, correct = F)
mcnemar.test(dAHBG, dBGAH, correct = F)
mcnemar.test(dAHBH, dBHAH, correct = F)
mcnemar.test(dAHCA, dCAAH, correct = F)
mcnemar.test(dAHCB, dCBAH, correct = F)
mcnemar.test(dAHCC, dCCAH, correct = F)
mcnemar.test(dAHCD, dCDAH, correct = F)
mcnemar.test(dAHCE, dCEAH, correct = F)
mcnemar.test(dAHCF, dCFAH, correct = F)
mcnemar.test(dAHCG, dCGAH, correct = F)
mcnemar.test(dAHCH, dCHAH, correct = F)
mcnemar.test(dBAAA, dAABA, correct = F)
mcnemar.test(dBAAB, dABBA, correct = F)
mcnemar.test(dBAAC, dACBA, correct = F)
mcnemar.test(dBAAD, dADBA, correct = F)
mcnemar.test(dBAAE, dAEBA, correct = F)
mcnemar.test(dBAAF, dAFBA, correct = F)
mcnemar.test(dBAAG, dAGBA, correct = F)
mcnemar.test(dBAAH, dAHBA, correct = F)
mcnemar.test(dBABA, dBABA, correct = F)
mcnemar.test(dBABB, dBBBA, correct = F)
mcnemar.test(dBABC, dBCBA, correct = F)
mcnemar.test(dBABD, dBDBA, correct = F)
mcnemar.test(dBABE, dBEBA, correct = F)
mcnemar.test(dBABF, dBFBA, correct = F)
mcnemar.test(dBABG, dBGBA, correct = F)
mcnemar.test(dBABH, dBHBA, correct = F)
mcnemar.test(dBACA, dCABA, correct = F)
mcnemar.test(dBACB, dCBBA, correct = F)
mcnemar.test(dBACC, dCCBA, correct = F)
mcnemar.test(dBACD, dCDBA, correct = F)
mcnemar.test(dBACE, dCEBA, correct = F)
mcnemar.test(dBACF, dCFBA, correct = F)
mcnemar.test(dBACG, dCGBA, correct = F)
mcnemar.test(dBACH, dCHBA, correct = F)
mcnemar.test(dBBAA, dAABB, correct = F)
mcnemar.test(dBBAB, dABBB, correct = F)
mcnemar.test(dBBAC, dACBB, correct = F)
mcnemar.test(dBBAD, dADBB, correct = F)
mcnemar.test(dBBAE, dAEBB, correct = F)
mcnemar.test(dBBAF, dAFBB, correct = F)
mcnemar.test(dBBAG, dAGBB, correct = F)
mcnemar.test(dBBAH, dAHBB, correct = F)
mcnemar.test(dBBBA, dBABB, correct = F)
mcnemar.test(dBBBB, dBBBB, correct = F)
mcnemar.test(dBBBC, dBCBB, correct = F)
mcnemar.test(dBBBD, dBDBB, correct = F)
mcnemar.test(dBBBE, dBEBB, correct = F)
mcnemar.test(dBBBF, dBFBB, correct = F)
mcnemar.test(dBBBG, dBGBB, correct = F)
mcnemar.test(dBBBH, dBHBB, correct = F)
mcnemar.test(dBBCA, dCABB, correct = F)
mcnemar.test(dBBCB, dCBBB, correct = F)
mcnemar.test(dBBCC, dCCBB, correct = F)
mcnemar.test(dBBCD, dCDBB, correct = F)
mcnemar.test(dBBCE, dCEBB, correct = F)
mcnemar.test(dBBCF, dCFBB, correct = F)
mcnemar.test(dBBCG, dCGBB, correct = F)
mcnemar.test(dBBCH, dCHBB, correct = F)
mcnemar.test(dBCAA, dAABC, correct = F)
mcnemar.test(dBCAB, dABBC, correct = F)
mcnemar.test(dBCAC, dACBC, correct = F)
mcnemar.test(dBCAD, dADBC, correct = F)
mcnemar.test(dBCAE, dAEBC, correct = F)
mcnemar.test(dBCAF, dAFBC, correct = F)
mcnemar.test(dBCAG, dAGBC, correct = F)
mcnemar.test(dBCAH, dAHBC, correct = F)
mcnemar.test(dBCBA, dBABC, correct = F)
mcnemar.test(dBCBB, dBBBC, correct = F)
mcnemar.test(dBCBC, dBCBC, correct = F)
mcnemar.test(dBCBD, dBDBC, correct = F)
mcnemar.test(dBCBE, dBEBC, correct = F)
mcnemar.test(dBCBF, dBFBC, correct = F)
mcnemar.test(dBCBG, dBGBC, correct = F)
mcnemar.test(dBCBH, dBHBC, correct = F)
mcnemar.test(dBCCA, dCABC, correct = F)
mcnemar.test(dBCCB, dCBBC, correct = F)
mcnemar.test(dBCCC, dCCBC, correct = F)
mcnemar.test(dBCCD, dCDBC, correct = F)
mcnemar.test(dBCCE, dCEBC, correct = F)
mcnemar.test(dBCCF, dCFBC, correct = F)
mcnemar.test(dBCCG, dCGBC, correct = F)
mcnemar.test(dBCCH, dCHBC, correct = F)
mcnemar.test(dBDAA, dAABD, correct = F)
mcnemar.test(dBDAB, dABBD, correct = F)
mcnemar.test(dBDAC, dACBD, correct = F)
mcnemar.test(dBDAD, dADBD, correct = F)
mcnemar.test(dBDAE, dAEBD, correct = F)
mcnemar.test(dBDAF, dAFBD, correct = F)
mcnemar.test(dBDAG, dAGBD, correct = F)
mcnemar.test(dBDAH, dAHBD, correct = F)
mcnemar.test(dBDBA, dBABD, correct = F)
mcnemar.test(dBDBB, dBBBD, correct = F)
mcnemar.test(dBDBC, dBCBD, correct = F)
mcnemar.test(dBDBD, dBDBD, correct = F)
mcnemar.test(dBDBE, dBEBD, correct = F)
mcnemar.test(dBDBF, dBFBD, correct = F)
mcnemar.test(dBDBG, dBGBD, correct = F)
mcnemar.test(dBDBH, dBHBD, correct = F)
mcnemar.test(dBDCA, dCABD, correct = F)
mcnemar.test(dBDCB, dCBBD, correct = F)
mcnemar.test(dBDCC, dCCBD, correct = F)
mcnemar.test(dBDCD, dCDBD, correct = F)
mcnemar.test(dBDCE, dCEBD, correct = F)
mcnemar.test(dBDCF, dCFBD, correct = F)
mcnemar.test(dBDCG, dCGBD, correct = F)
mcnemar.test(dBDCH, dCHBD, correct = F)
mcnemar.test(dBEAA, dAABE, correct = F)
mcnemar.test(dBEAB, dABBE, correct = F)
mcnemar.test(dBEAC, dACBE, correct = F)
mcnemar.test(dBEAD, dADBE, correct = F)
mcnemar.test(dBEAE, dAEBE, correct = F)
mcnemar.test(dBEAF, dAFBE, correct = F)
mcnemar.test(dBEAG, dAGBE, correct = F)
mcnemar.test(dBEAH, dAHBE, correct = F)
mcnemar.test(dBEBA, dBABE, correct = F)
mcnemar.test(dBEBB, dBBBE, correct = F)
mcnemar.test(dBEBC, dBCBE, correct = F)
mcnemar.test(dBEBD, dBDBE, correct = F)
mcnemar.test(dBEBE, dBEBE, correct = F)
mcnemar.test(dBEBF, dBFBE, correct = F)
mcnemar.test(dBEBG, dBGBE, correct = F)
mcnemar.test(dBEBH, dBHBE, correct = F)
mcnemar.test(dBECA, dCABE, correct = F)
mcnemar.test(dBECB, dCBBE, correct = F)
mcnemar.test(dBECC, dCCBE, correct = F)
mcnemar.test(dBECD, dCDBE, correct = F)
mcnemar.test(dBECE, dCEBE, correct = F)
mcnemar.test(dBECF, dCFBE, correct = F)
mcnemar.test(dBECG, dCGBE, correct = F)
mcnemar.test(dBECH, dCHBE, correct = F)
mcnemar.test(dBFAA, dAABF, correct = F)
mcnemar.test(dBFAB, dABBF, correct = F)
mcnemar.test(dBFAC, dACBF, correct = F)
mcnemar.test(dBFAD, dADBF, correct = F)
mcnemar.test(dBFAE, dAEBF, correct = F)
mcnemar.test(dBFAF, dAFBF, correct = F)
mcnemar.test(dBFAG, dAGBF, correct = F)
mcnemar.test(dBFAH, dAHBF, correct = F)
mcnemar.test(dBFBA, dBABF, correct = F)
mcnemar.test(dBFBB, dBBBF, correct = F)
mcnemar.test(dBFBC, dBCBF, correct = F)
mcnemar.test(dBFBD, dBDBF, correct = F)
mcnemar.test(dBFBE, dBEBF, correct = F)
mcnemar.test(dBFBF, dBFBF, correct = F)
mcnemar.test(dBFBG, dBGBF, correct = F)
mcnemar.test(dBFBH, dBHBF, correct = F)
mcnemar.test(dBFCA, dCABF, correct = F)
mcnemar.test(dBFCB, dCBBF, correct = F)
mcnemar.test(dBFCC, dCCBF, correct = F)
mcnemar.test(dBFCD, dCDBF, correct = F)
mcnemar.test(dBFCE, dCEBF, correct = F)
mcnemar.test(dBFCF, dCFBF, correct = F)
mcnemar.test(dBFCG, dCGBF, correct = F)
mcnemar.test(dBFCH, dCHBF, correct = F)
mcnemar.test(dBGAA, dAABG, correct = F)
mcnemar.test(dBGAB, dABBG, correct = F)
mcnemar.test(dBGAC, dACBG, correct = F)
mcnemar.test(dBGAD, dADBG, correct = F)
mcnemar.test(dBGAE, dAEBG, correct = F)
mcnemar.test(dBGAF, dAFBG, correct = F)
mcnemar.test(dBGAG, dAGBG, correct = F)
mcnemar.test(dBGAH, dAHBG, correct = F)
mcnemar.test(dBGBA, dBABG, correct = F)
mcnemar.test(dBGBB, dBBBG, correct = F)
mcnemar.test(dBGBC, dBCBG, correct = F)
mcnemar.test(dBGBD, dBDBG, correct = F)
mcnemar.test(dBGBE, dBEBG, correct = F)
mcnemar.test(dBGBF, dBFBG, correct = F)
mcnemar.test(dBGBG, dBGBG, correct = F)
mcnemar.test(dBGBH, dBHBG, correct = F)
mcnemar.test(dBGCA, dCABG, correct = F)
mcnemar.test(dBGCB, dCBBG, correct = F)
mcnemar.test(dBGCC, dCCBG, correct = F)
mcnemar.test(dBGCD, dCDBG, correct = F)
mcnemar.test(dBGCE, dCEBG, correct = F)
mcnemar.test(dBGCF, dCFBG, correct = F)
mcnemar.test(dBGCG, dCGBG, correct = F)
mcnemar.test(dBGCH, dCHBG, correct = F)
mcnemar.test(dBHAA, dAABH, correct = F)
mcnemar.test(dBHAB, dABBH, correct = F)
mcnemar.test(dBHAC, dACBH, correct = F)
mcnemar.test(dBHAD, dADBH, correct = F)
mcnemar.test(dBHAE, dAEBH, correct = F)
mcnemar.test(dBHAF, dAFBH, correct = F)
mcnemar.test(dBHAG, dAGBH, correct = F)
mcnemar.test(dBHAH, dAHBH, correct = F)
mcnemar.test(dBHBA, dBABH, correct = F)
mcnemar.test(dBHBB, dBBBH, correct = F)
mcnemar.test(dBHBC, dBCBH, correct = F)
mcnemar.test(dBHBD, dBDBH, correct = F)
mcnemar.test(dBHBE, dBEBH, correct = F)
mcnemar.test(dBHBF, dBFBH, correct = F)
mcnemar.test(dBHBG, dBGBH, correct = F)
mcnemar.test(dBHBH, dBHBH, correct = F)
mcnemar.test(dBHCA, dCABH, correct = F)
mcnemar.test(dBHCB, dCBBH, correct = F)
mcnemar.test(dBHCC, dCCBH, correct = F)
mcnemar.test(dBHCD, dCDBH, correct = F)
mcnemar.test(dBHCE, dCEBH, correct = F)
mcnemar.test(dBHCF, dCFBH, correct = F)
mcnemar.test(dBHCG, dCGBH, correct = F)
mcnemar.test(dBHCH, dCHBH, correct = F)
mcnemar.test(dCAAA, dAACA, correct = F)
mcnemar.test(dCAAB, dABCA, correct = F)
mcnemar.test(dCAAC, dACCA, correct = F)
mcnemar.test(dCAAD, dADCA, correct = F)
mcnemar.test(dCAAE, dAECA, correct = F)
mcnemar.test(dCAAF, dAFCA, correct = F)
mcnemar.test(dCAAG, dAGCA, correct = F)
mcnemar.test(dCAAH, dAHCA, correct = F)
mcnemar.test(dCABA, dBACA, correct = F)
mcnemar.test(dCABB, dBBCA, correct = F)
mcnemar.test(dCABC, dBCCA, correct = F)
mcnemar.test(dCABD, dBDCA, correct = F)
mcnemar.test(dCABE, dBECA, correct = F)
mcnemar.test(dCABF, dBFCA, correct = F)
mcnemar.test(dCABG, dBGCA, correct = F)
mcnemar.test(dCABH, dBHCA, correct = F)
mcnemar.test(dCACA, dCACA, correct = F)
mcnemar.test(dCACB, dCBCA, correct = F)
mcnemar.test(dCACC, dCCCA, correct = F)
mcnemar.test(dCACD, dCDCA, correct = F)
mcnemar.test(dCACE, dCECA, correct = F)
mcnemar.test(dCACF, dCFCA, correct = F)
mcnemar.test(dCACG, dCGCA, correct = F)
mcnemar.test(dCACH, dCHCA, correct = F)
mcnemar.test(dCBAA, dAACB, correct = F)
mcnemar.test(dCBAB, dABCB, correct = F)
mcnemar.test(dCBAC, dACCB, correct = F)
mcnemar.test(dCBAD, dADCB, correct = F)
mcnemar.test(dCBAE, dAECB, correct = F)
mcnemar.test(dCBAF, dAFCB, correct = F)
mcnemar.test(dCBAG, dAGCB, correct = F)
mcnemar.test(dCBAH, dAHCB, correct = F)
mcnemar.test(dCBBA, dBACB, correct = F)
mcnemar.test(dCBBB, dBBCB, correct = F)
mcnemar.test(dCBBC, dBCCB, correct = F)
mcnemar.test(dCBBD, dBDCB, correct = F)
mcnemar.test(dCBBE, dBECB, correct = F)
mcnemar.test(dCBBF, dBFCB, correct = F)
mcnemar.test(dCBBG, dBGCB, correct = F)
mcnemar.test(dCBBH, dBHCB, correct = F)
mcnemar.test(dCBCA, dCACB, correct = F)
mcnemar.test(dCBCB, dCBCB, correct = F)
mcnemar.test(dCBCC, dCCCB, correct = F)
mcnemar.test(dCBCD, dCDCB, correct = F)
mcnemar.test(dCBCE, dCECB, correct = F)
mcnemar.test(dCBCF, dCFCB, correct = F)
mcnemar.test(dCBCG, dCGCB, correct = F)
mcnemar.test(dCBCH, dCHCB, correct = F)
mcnemar.test(dCCAA, dAACC, correct = F)
mcnemar.test(dCCAB, dABCC, correct = F)
mcnemar.test(dCCAC, dACCC, correct = F)
mcnemar.test(dCCAD, dADCC, correct = F)
mcnemar.test(dCCAE, dAECC, correct = F)
mcnemar.test(dCCAF, dAFCC, correct = F)
mcnemar.test(dCCAG, dAGCC, correct = F)
mcnemar.test(dCCAH, dAHCC, correct = F)
mcnemar.test(dCCBA, dBACC, correct = F)
mcnemar.test(dCCBB, dBBCC, correct = F)
mcnemar.test(dCCBC, dBCCC, correct = F)
mcnemar.test(dCCBD, dBDCC, correct = F)
mcnemar.test(dCCBE, dBECC, correct = F)
mcnemar.test(dCCBF, dBFCC, correct = F)
mcnemar.test(dCCBG, dBGCC, correct = F)
mcnemar.test(dCCBH, dBHCC, correct = F)
mcnemar.test(dCCCA, dCACC, correct = F)
mcnemar.test(dCCCB, dCBCC, correct = F)
mcnemar.test(dCCCC, dCCCC, correct = F)
mcnemar.test(dCCCD, dCDCC, correct = F)
mcnemar.test(dCCCE, dCECC, correct = F)
mcnemar.test(dCCCF, dCFCC, correct = F)
mcnemar.test(dCCCG, dCGCC, correct = F)
mcnemar.test(dCCCH, dCHCC, correct = F)
mcnemar.test(dCDAA, dAACD, correct = F)
mcnemar.test(dCDAB, dABCD, correct = F)
mcnemar.test(dCDAC, dACCD, correct = F)
mcnemar.test(dCDAD, dADCD, correct = F)
mcnemar.test(dCDAE, dAECD, correct = F)
mcnemar.test(dCDAF, dAFCD, correct = F)
mcnemar.test(dCDAG, dAGCD, correct = F)
mcnemar.test(dCDAH, dAHCD, correct = F)
mcnemar.test(dCDBA, dBACD, correct = F)
mcnemar.test(dCDBB, dBBCD, correct = F)
mcnemar.test(dCDBC, dBCCD, correct = F)
mcnemar.test(dCDBD, dBDCD, correct = F)
mcnemar.test(dCDBE, dBECD, correct = F)
mcnemar.test(dCDBF, dBFCD, correct = F)
mcnemar.test(dCDBG, dBGCD, correct = F)
mcnemar.test(dCDBH, dBHCD, correct = F)
mcnemar.test(dCDCA, dCACD, correct = F)
mcnemar.test(dCDCB, dCBCD, correct = F)
mcnemar.test(dCDCC, dCCCD, correct = F)
mcnemar.test(dCDCD, dCDCD, correct = F)
mcnemar.test(dCDCE, dCECD, correct = F)
mcnemar.test(dCDCF, dCFCD, correct = F)
mcnemar.test(dCDCG, dCGCD, correct = F)
mcnemar.test(dCDCH, dCHCD, correct = F)
mcnemar.test(dCEAA, dAACE, correct = F)
mcnemar.test(dCEAB, dABCE, correct = F)
mcnemar.test(dCEAC, dACCE, correct = F)
mcnemar.test(dCEAD, dADCE, correct = F)
mcnemar.test(dCEAE, dAECE, correct = F)
mcnemar.test(dCEAF, dAFCE, correct = F)
mcnemar.test(dCEAG, dAGCE, correct = F)
mcnemar.test(dCEAH, dAHCE, correct = F)
mcnemar.test(dCEBA, dBACE, correct = F)
mcnemar.test(dCEBB, dBBCE, correct = F)
mcnemar.test(dCEBC, dBCCE, correct = F)
mcnemar.test(dCEBD, dBDCE, correct = F)
mcnemar.test(dCEBE, dBECE, correct = F)
mcnemar.test(dCEBF, dBFCE, correct = F)
mcnemar.test(dCEBG, dBGCE, correct = F)
mcnemar.test(dCEBH, dBHCE, correct = F)
mcnemar.test(dCECA, dCACE, correct = F)
mcnemar.test(dCECB, dCBCE, correct = F)
mcnemar.test(dCECC, dCCCE, correct = F)
mcnemar.test(dCECD, dCDCE, correct = F)
mcnemar.test(dCECE, dCECE, correct = F)
mcnemar.test(dCECF, dCFCE, correct = F)
mcnemar.test(dCECG, dCGCE, correct = F)
mcnemar.test(dCECH, dCHCE, correct = F)
mcnemar.test(dCFAA, dAACF, correct = F)
mcnemar.test(dCFAB, dABCF, correct = F)
mcnemar.test(dCFAC, dACCF, correct = F)
mcnemar.test(dCFAD, dADCF, correct = F)
mcnemar.test(dCFAE, dAECF, correct = F)
mcnemar.test(dCFAF, dAFCF, correct = F)
mcnemar.test(dCFAG, dAGCF, correct = F)
mcnemar.test(dCFAH, dAHCF, correct = F)
mcnemar.test(dCFBA, dBACF, correct = F)
mcnemar.test(dCFBB, dBBCF, correct = F)
mcnemar.test(dCFBC, dBCCF, correct = F)
mcnemar.test(dCFBD, dBDCF, correct = F)
mcnemar.test(dCFBE, dBECF, correct = F)
mcnemar.test(dCFBF, dBFCF, correct = F)
mcnemar.test(dCFBG, dBGCF, correct = F)
mcnemar.test(dCFBH, dBHCF, correct = F)
mcnemar.test(dCFCA, dCACF, correct = F)
mcnemar.test(dCFCB, dCBCF, correct = F)
mcnemar.test(dCFCC, dCCCF, correct = F)
mcnemar.test(dCFCD, dCDCF, correct = F)
mcnemar.test(dCFCE, dCECF, correct = F)
mcnemar.test(dCFCF, dCFCF, correct = F)
mcnemar.test(dCFCG, dCGCF, correct = F)
mcnemar.test(dCFCH, dCHCF, correct = F)
mcnemar.test(dCGAA, dAACG, correct = F)
mcnemar.test(dCGAB, dABCG, correct = F)
mcnemar.test(dCGAC, dACCG, correct = F)
mcnemar.test(dCGAD, dADCG, correct = F)
mcnemar.test(dCGAE, dAECG, correct = F)
mcnemar.test(dCGAF, dAFCG, correct = F)
mcnemar.test(dCGAG, dAGCG, correct = F)
mcnemar.test(dCGAH, dAHCG, correct = F)
mcnemar.test(dCGBA, dBACG, correct = F)
mcnemar.test(dCGBB, dBBCG, correct = F)
mcnemar.test(dCGBC, dBCCG, correct = F)
mcnemar.test(dCGBD, dBDCG, correct = F)
mcnemar.test(dCGBE, dBECG, correct = F)
mcnemar.test(dCGBF, dBFCG, correct = F)
mcnemar.test(dCGBG, dBGCG, correct = F)
mcnemar.test(dCGBH, dBHCG, correct = F)
mcnemar.test(dCGCA, dCACG, correct = F)
mcnemar.test(dCGCB, dCBCG, correct = F)
mcnemar.test(dCGCC, dCCCG, correct = F)
mcnemar.test(dCGCD, dCDCG, correct = F)
mcnemar.test(dCGCE, dCECG, correct = F)
mcnemar.test(dCGCF, dCFCG, correct = F)
mcnemar.test(dCGCG, dCGCG, correct = F)
mcnemar.test(dCGCH, dCHCG, correct = F)
mcnemar.test(dCHAA, dAACH, correct = F)
mcnemar.test(dCHAB, dABCH, correct = F)
mcnemar.test(dCHAC, dACCH, correct = F)
mcnemar.test(dCHAD, dADCH, correct = F)
mcnemar.test(dCHAE, dAECH, correct = F)
mcnemar.test(dCHAF, dAFCH, correct = F)
mcnemar.test(dCHAG, dAGCH, correct = F)
mcnemar.test(dCHAH, dAHCH, correct = F)
mcnemar.test(dCHBA, dBACH, correct = F)
mcnemar.test(dCHBB, dBBCH, correct = F)
mcnemar.test(dCHBC, dBCCH, correct = F)
mcnemar.test(dCHBD, dBDCH, correct = F)
mcnemar.test(dCHBE, dBECH, correct = F)
mcnemar.test(dCHBF, dBFCH, correct = F)
mcnemar.test(dCHBG, dBGCH, correct = F)
mcnemar.test(dCHBH, dBHCH, correct = F)
mcnemar.test(dCHCA, dCACH, correct = F)
mcnemar.test(dCHCB, dCBCH, correct = F)
mcnemar.test(dCHCC, dCCCH, correct = F)
mcnemar.test(dCHCD, dCDCH, correct = F)
mcnemar.test(dCHCE, dCECH, correct = F)
mcnemar.test(dCHCF, dCFCH, correct = F)
mcnemar.test(dCHCG, dCGCH, correct = F)
mcnemar.test(dCHCH, dCHCH, correct = F)


for(i in 1:length(AA)){
if(dAAAA[[i]] > dAAAA[[i]]){bAAAA <- bAAAA+1}
if(dAAAA[[i]] < dAAAA[[i]]){cAAAA <- cAAAA+1}
if(dAAAB[[i]] > dABAA[[i]]){bAAAB <- bAAAB+1}
if(dAAAB[[i]] < dABAA[[i]]){cAAAB <- cAAAB+1}
if(dAAAC[[i]] > dACAA[[i]]){bAAAC <- bAAAC+1}
if(dAAAC[[i]] < dACAA[[i]]){cAAAC <- cAAAC+1}
if(dAAAD[[i]] > dADAA[[i]]){bAAAD <- bAAAD+1}
if(dAAAD[[i]] < dADAA[[i]]){cAAAD <- cAAAD+1}
if(dAAAE[[i]] > dAEAA[[i]]){bAAAE <- bAAAE+1}
if(dAAAE[[i]] < dAEAA[[i]]){cAAAE <- cAAAE+1}
if(dAAAF[[i]] > dAFAA[[i]]){bAAAF <- bAAAF+1}
if(dAAAF[[i]] < dAFAA[[i]]){cAAAF <- cAAAF+1}
if(dAAAG[[i]] > dAGAA[[i]]){bAAAG <- bAAAG+1}
if(dAAAG[[i]] < dAGAA[[i]]){cAAAG <- cAAAG+1}
if(dAAAH[[i]] > dAHAA[[i]]){bAAAH <- bAAAH+1}
if(dAAAH[[i]] < dAHAA[[i]]){cAAAH <- cAAAH+1}
if(dAABA[[i]] > dBAAA[[i]]){bAABA <- bAABA+1}
if(dAABA[[i]] < dBAAA[[i]]){cAABA <- cAABA+1}
if(dAABB[[i]] > dBBAA[[i]]){bAABB <- bAABB+1}
if(dAABB[[i]] < dBBAA[[i]]){cAABB <- cAABB+1}
if(dAABC[[i]] > dBCAA[[i]]){bAABC <- bAABC+1}
if(dAABC[[i]] < dBCAA[[i]]){cAABC <- cAABC+1}
if(dAABD[[i]] > dBDAA[[i]]){bAABD <- bAABD+1}
if(dAABD[[i]] < dBDAA[[i]]){cAABD <- cAABD+1}
if(dAABE[[i]] > dBEAA[[i]]){bAABE <- bAABE+1}
if(dAABE[[i]] < dBEAA[[i]]){cAABE <- cAABE+1}
if(dAABF[[i]] > dBFAA[[i]]){bAABF <- bAABF+1}
if(dAABF[[i]] < dBFAA[[i]]){cAABF <- cAABF+1}
if(dAABG[[i]] > dBGAA[[i]]){bAABG <- bAABG+1}
if(dAABG[[i]] < dBGAA[[i]]){cAABG <- cAABG+1}
if(dAABH[[i]] > dBHAA[[i]]){bAABH <- bAABH+1}
if(dAABH[[i]] < dBHAA[[i]]){cAABH <- cAABH+1}
if(dAACA[[i]] > dCAAA[[i]]){bAACA <- bAACA+1}
if(dAACA[[i]] < dCAAA[[i]]){cAACA <- cAACA+1}
if(dAACB[[i]] > dCBAA[[i]]){bAACB <- bAACB+1}
if(dAACB[[i]] < dCBAA[[i]]){cAACB <- cAACB+1}
if(dAACC[[i]] > dCCAA[[i]]){bAACC <- bAACC+1}
if(dAACC[[i]] < dCCAA[[i]]){cAACC <- cAACC+1}
if(dAACD[[i]] > dCDAA[[i]]){bAACD <- bAACD+1}
if(dAACD[[i]] < dCDAA[[i]]){cAACD <- cAACD+1}
if(dAACE[[i]] > dCEAA[[i]]){bAACE <- bAACE+1}
if(dAACE[[i]] < dCEAA[[i]]){cAACE <- cAACE+1}
if(dAACF[[i]] > dCFAA[[i]]){bAACF <- bAACF+1}
if(dAACF[[i]] < dCFAA[[i]]){cAACF <- cAACF+1}
if(dAACG[[i]] > dCGAA[[i]]){bAACG <- bAACG+1}
if(dAACG[[i]] < dCGAA[[i]]){cAACG <- cAACG+1}
if(dAACH[[i]] > dCHAA[[i]]){bAACH <- bAACH+1}
if(dAACH[[i]] < dCHAA[[i]]){cAACH <- cAACH+1}
if(dABAA[[i]] > dAAAB[[i]]){bABAA <- bABAA+1}
if(dABAA[[i]] < dAAAB[[i]]){cABAA <- cABAA+1}
if(dABAB[[i]] > dABAB[[i]]){bABAB <- bABAB+1}
if(dABAB[[i]] < dABAB[[i]]){cABAB <- cABAB+1}
if(dABAC[[i]] > dACAB[[i]]){bABAC <- bABAC+1}
if(dABAC[[i]] < dACAB[[i]]){cABAC <- cABAC+1}
if(dABAD[[i]] > dADAB[[i]]){bABAD <- bABAD+1}
if(dABAD[[i]] < dADAB[[i]]){cABAD <- cABAD+1}
if(dABAE[[i]] > dAEAB[[i]]){bABAE <- bABAE+1}
if(dABAE[[i]] < dAEAB[[i]]){cABAE <- cABAE+1}
if(dABAF[[i]] > dAFAB[[i]]){bABAF <- bABAF+1}
if(dABAF[[i]] < dAFAB[[i]]){cABAF <- cABAF+1}
if(dABAG[[i]] > dAGAB[[i]]){bABAG <- bABAG+1}
if(dABAG[[i]] < dAGAB[[i]]){cABAG <- cABAG+1}
if(dABAH[[i]] > dAHAB[[i]]){bABAH <- bABAH+1}
if(dABAH[[i]] < dAHAB[[i]]){cABAH <- cABAH+1}
if(dABBA[[i]] > dBAAB[[i]]){bABBA <- bABBA+1}
if(dABBA[[i]] < dBAAB[[i]]){cABBA <- cABBA+1}
if(dABBB[[i]] > dBBAB[[i]]){bABBB <- bABBB+1}
if(dABBB[[i]] < dBBAB[[i]]){cABBB <- cABBB+1}
if(dABBC[[i]] > dBCAB[[i]]){bABBC <- bABBC+1}
if(dABBC[[i]] < dBCAB[[i]]){cABBC <- cABBC+1}
if(dABBD[[i]] > dBDAB[[i]]){bABBD <- bABBD+1}
if(dABBD[[i]] < dBDAB[[i]]){cABBD <- cABBD+1}
if(dABBE[[i]] > dBEAB[[i]]){bABBE <- bABBE+1}
if(dABBE[[i]] < dBEAB[[i]]){cABBE <- cABBE+1}
if(dABBF[[i]] > dBFAB[[i]]){bABBF <- bABBF+1}
if(dABBF[[i]] < dBFAB[[i]]){cABBF <- cABBF+1}
if(dABBG[[i]] > dBGAB[[i]]){bABBG <- bABBG+1}
if(dABBG[[i]] < dBGAB[[i]]){cABBG <- cABBG+1}
if(dABBH[[i]] > dBHAB[[i]]){bABBH <- bABBH+1}
if(dABBH[[i]] < dBHAB[[i]]){cABBH <- cABBH+1}
if(dABCA[[i]] > dCAAB[[i]]){bABCA <- bABCA+1}
if(dABCA[[i]] < dCAAB[[i]]){cABCA <- cABCA+1}
if(dABCB[[i]] > dCBAB[[i]]){bABCB <- bABCB+1}
if(dABCB[[i]] < dCBAB[[i]]){cABCB <- cABCB+1}
if(dABCC[[i]] > dCCAB[[i]]){bABCC <- bABCC+1}
if(dABCC[[i]] < dCCAB[[i]]){cABCC <- cABCC+1}
if(dABCD[[i]] > dCDAB[[i]]){bABCD <- bABCD+1}
if(dABCD[[i]] < dCDAB[[i]]){cABCD <- cABCD+1}
if(dABCE[[i]] > dCEAB[[i]]){bABCE <- bABCE+1}
if(dABCE[[i]] < dCEAB[[i]]){cABCE <- cABCE+1}
if(dABCF[[i]] > dCFAB[[i]]){bABCF <- bABCF+1}
if(dABCF[[i]] < dCFAB[[i]]){cABCF <- cABCF+1}
if(dABCG[[i]] > dCGAB[[i]]){bABCG <- bABCG+1}
if(dABCG[[i]] < dCGAB[[i]]){cABCG <- cABCG+1}
if(dABCH[[i]] > dCHAB[[i]]){bABCH <- bABCH+1}
if(dABCH[[i]] < dCHAB[[i]]){cABCH <- cABCH+1}
if(dACAA[[i]] > dAAAC[[i]]){bACAA <- bACAA+1}
if(dACAA[[i]] < dAAAC[[i]]){cACAA <- cACAA+1}
if(dACAB[[i]] > dABAC[[i]]){bACAB <- bACAB+1}
if(dACAB[[i]] < dABAC[[i]]){cACAB <- cACAB+1}
if(dACAC[[i]] > dACAC[[i]]){bACAC <- bACAC+1}
if(dACAC[[i]] < dACAC[[i]]){cACAC <- cACAC+1}
if(dACAD[[i]] > dADAC[[i]]){bACAD <- bACAD+1}
if(dACAD[[i]] < dADAC[[i]]){cACAD <- cACAD+1}
if(dACAE[[i]] > dAEAC[[i]]){bACAE <- bACAE+1}
if(dACAE[[i]] < dAEAC[[i]]){cACAE <- cACAE+1}
if(dACAF[[i]] > dAFAC[[i]]){bACAF <- bACAF+1}
if(dACAF[[i]] < dAFAC[[i]]){cACAF <- cACAF+1}
if(dACAG[[i]] > dAGAC[[i]]){bACAG <- bACAG+1}
if(dACAG[[i]] < dAGAC[[i]]){cACAG <- cACAG+1}
if(dACAH[[i]] > dAHAC[[i]]){bACAH <- bACAH+1}
if(dACAH[[i]] < dAHAC[[i]]){cACAH <- cACAH+1}
if(dACBA[[i]] > dBAAC[[i]]){bACBA <- bACBA+1}
if(dACBA[[i]] < dBAAC[[i]]){cACBA <- cACBA+1}
if(dACBB[[i]] > dBBAC[[i]]){bACBB <- bACBB+1}
if(dACBB[[i]] < dBBAC[[i]]){cACBB <- cACBB+1}
if(dACBC[[i]] > dBCAC[[i]]){bACBC <- bACBC+1}
if(dACBC[[i]] < dBCAC[[i]]){cACBC <- cACBC+1}
if(dACBD[[i]] > dBDAC[[i]]){bACBD <- bACBD+1}
if(dACBD[[i]] < dBDAC[[i]]){cACBD <- cACBD+1}
if(dACBE[[i]] > dBEAC[[i]]){bACBE <- bACBE+1}
if(dACBE[[i]] < dBEAC[[i]]){cACBE <- cACBE+1}
if(dACBF[[i]] > dBFAC[[i]]){bACBF <- bACBF+1}
if(dACBF[[i]] < dBFAC[[i]]){cACBF <- cACBF+1}
if(dACBG[[i]] > dBGAC[[i]]){bACBG <- bACBG+1}
if(dACBG[[i]] < dBGAC[[i]]){cACBG <- cACBG+1}
if(dACBH[[i]] > dBHAC[[i]]){bACBH <- bACBH+1}
if(dACBH[[i]] < dBHAC[[i]]){cACBH <- cACBH+1}
if(dACCA[[i]] > dCAAC[[i]]){bACCA <- bACCA+1}
if(dACCA[[i]] < dCAAC[[i]]){cACCA <- cACCA+1}
if(dACCB[[i]] > dCBAC[[i]]){bACCB <- bACCB+1}
if(dACCB[[i]] < dCBAC[[i]]){cACCB <- cACCB+1}
if(dACCC[[i]] > dCCAC[[i]]){bACCC <- bACCC+1}
if(dACCC[[i]] < dCCAC[[i]]){cACCC <- cACCC+1}
if(dACCD[[i]] > dCDAC[[i]]){bACCD <- bACCD+1}
if(dACCD[[i]] < dCDAC[[i]]){cACCD <- cACCD+1}
if(dACCE[[i]] > dCEAC[[i]]){bACCE <- bACCE+1}
if(dACCE[[i]] < dCEAC[[i]]){cACCE <- cACCE+1}
if(dACCF[[i]] > dCFAC[[i]]){bACCF <- bACCF+1}
if(dACCF[[i]] < dCFAC[[i]]){cACCF <- cACCF+1}
if(dACCG[[i]] > dCGAC[[i]]){bACCG <- bACCG+1}
if(dACCG[[i]] < dCGAC[[i]]){cACCG <- cACCG+1}
if(dACCH[[i]] > dCHAC[[i]]){bACCH <- bACCH+1}
if(dACCH[[i]] < dCHAC[[i]]){cACCH <- cACCH+1}
if(dADAA[[i]] > dAAAD[[i]]){bADAA <- bADAA+1}
if(dADAA[[i]] < dAAAD[[i]]){cADAA <- cADAA+1}
if(dADAB[[i]] > dABAD[[i]]){bADAB <- bADAB+1}
if(dADAB[[i]] < dABAD[[i]]){cADAB <- cADAB+1}
if(dADAC[[i]] > dACAD[[i]]){bADAC <- bADAC+1}
if(dADAC[[i]] < dACAD[[i]]){cADAC <- cADAC+1}
if(dADAD[[i]] > dADAD[[i]]){bADAD <- bADAD+1}
if(dADAD[[i]] < dADAD[[i]]){cADAD <- cADAD+1}
if(dADAE[[i]] > dAEAD[[i]]){bADAE <- bADAE+1}
if(dADAE[[i]] < dAEAD[[i]]){cADAE <- cADAE+1}
if(dADAF[[i]] > dAFAD[[i]]){bADAF <- bADAF+1}
if(dADAF[[i]] < dAFAD[[i]]){cADAF <- cADAF+1}
if(dADAG[[i]] > dAGAD[[i]]){bADAG <- bADAG+1}
if(dADAG[[i]] < dAGAD[[i]]){cADAG <- cADAG+1}
if(dADAH[[i]] > dAHAD[[i]]){bADAH <- bADAH+1}
if(dADAH[[i]] < dAHAD[[i]]){cADAH <- cADAH+1}
if(dADBA[[i]] > dBAAD[[i]]){bADBA <- bADBA+1}
if(dADBA[[i]] < dBAAD[[i]]){cADBA <- cADBA+1}
if(dADBB[[i]] > dBBAD[[i]]){bADBB <- bADBB+1}
if(dADBB[[i]] < dBBAD[[i]]){cADBB <- cADBB+1}
if(dADBC[[i]] > dBCAD[[i]]){bADBC <- bADBC+1}
if(dADBC[[i]] < dBCAD[[i]]){cADBC <- cADBC+1}
if(dADBD[[i]] > dBDAD[[i]]){bADBD <- bADBD+1}
if(dADBD[[i]] < dBDAD[[i]]){cADBD <- cADBD+1}
if(dADBE[[i]] > dBEAD[[i]]){bADBE <- bADBE+1}
if(dADBE[[i]] < dBEAD[[i]]){cADBE <- cADBE+1}
if(dADBF[[i]] > dBFAD[[i]]){bADBF <- bADBF+1}
if(dADBF[[i]] < dBFAD[[i]]){cADBF <- cADBF+1}
if(dADBG[[i]] > dBGAD[[i]]){bADBG <- bADBG+1}
if(dADBG[[i]] < dBGAD[[i]]){cADBG <- cADBG+1}
if(dADBH[[i]] > dBHAD[[i]]){bADBH <- bADBH+1}
if(dADBH[[i]] < dBHAD[[i]]){cADBH <- cADBH+1}
if(dADCA[[i]] > dCAAD[[i]]){bADCA <- bADCA+1}
if(dADCA[[i]] < dCAAD[[i]]){cADCA <- cADCA+1}
if(dADCB[[i]] > dCBAD[[i]]){bADCB <- bADCB+1}
if(dADCB[[i]] < dCBAD[[i]]){cADCB <- cADCB+1}
if(dADCC[[i]] > dCCAD[[i]]){bADCC <- bADCC+1}
if(dADCC[[i]] < dCCAD[[i]]){cADCC <- cADCC+1}
if(dADCD[[i]] > dCDAD[[i]]){bADCD <- bADCD+1}
if(dADCD[[i]] < dCDAD[[i]]){cADCD <- cADCD+1}
if(dADCE[[i]] > dCEAD[[i]]){bADCE <- bADCE+1}
if(dADCE[[i]] < dCEAD[[i]]){cADCE <- cADCE+1}
if(dADCF[[i]] > dCFAD[[i]]){bADCF <- bADCF+1}
if(dADCF[[i]] < dCFAD[[i]]){cADCF <- cADCF+1}
if(dADCG[[i]] > dCGAD[[i]]){bADCG <- bADCG+1}
if(dADCG[[i]] < dCGAD[[i]]){cADCG <- cADCG+1}
if(dADCH[[i]] > dCHAD[[i]]){bADCH <- bADCH+1}
if(dADCH[[i]] < dCHAD[[i]]){cADCH <- cADCH+1}
if(dAEAA[[i]] > dAAAE[[i]]){bAEAA <- bAEAA+1}
if(dAEAA[[i]] < dAAAE[[i]]){cAEAA <- cAEAA+1}
if(dAEAB[[i]] > dABAE[[i]]){bAEAB <- bAEAB+1}
if(dAEAB[[i]] < dABAE[[i]]){cAEAB <- cAEAB+1}
if(dAEAC[[i]] > dACAE[[i]]){bAEAC <- bAEAC+1}
if(dAEAC[[i]] < dACAE[[i]]){cAEAC <- cAEAC+1}
if(dAEAD[[i]] > dADAE[[i]]){bAEAD <- bAEAD+1}
if(dAEAD[[i]] < dADAE[[i]]){cAEAD <- cAEAD+1}
if(dAEAE[[i]] > dAEAE[[i]]){bAEAE <- bAEAE+1}
if(dAEAE[[i]] < dAEAE[[i]]){cAEAE <- cAEAE+1}
if(dAEAF[[i]] > dAFAE[[i]]){bAEAF <- bAEAF+1}
if(dAEAF[[i]] < dAFAE[[i]]){cAEAF <- cAEAF+1}
if(dAEAG[[i]] > dAGAE[[i]]){bAEAG <- bAEAG+1}
if(dAEAG[[i]] < dAGAE[[i]]){cAEAG <- cAEAG+1}
if(dAEAH[[i]] > dAHAE[[i]]){bAEAH <- bAEAH+1}
if(dAEAH[[i]] < dAHAE[[i]]){cAEAH <- cAEAH+1}
if(dAEBA[[i]] > dBAAE[[i]]){bAEBA <- bAEBA+1}
if(dAEBA[[i]] < dBAAE[[i]]){cAEBA <- cAEBA+1}
if(dAEBB[[i]] > dBBAE[[i]]){bAEBB <- bAEBB+1}
if(dAEBB[[i]] < dBBAE[[i]]){cAEBB <- cAEBB+1}
if(dAEBC[[i]] > dBCAE[[i]]){bAEBC <- bAEBC+1}
if(dAEBC[[i]] < dBCAE[[i]]){cAEBC <- cAEBC+1}
if(dAEBD[[i]] > dBDAE[[i]]){bAEBD <- bAEBD+1}
if(dAEBD[[i]] < dBDAE[[i]]){cAEBD <- cAEBD+1}
if(dAEBE[[i]] > dBEAE[[i]]){bAEBE <- bAEBE+1}
if(dAEBE[[i]] < dBEAE[[i]]){cAEBE <- cAEBE+1}
if(dAEBF[[i]] > dBFAE[[i]]){bAEBF <- bAEBF+1}
if(dAEBF[[i]] < dBFAE[[i]]){cAEBF <- cAEBF+1}
if(dAEBG[[i]] > dBGAE[[i]]){bAEBG <- bAEBG+1}
if(dAEBG[[i]] < dBGAE[[i]]){cAEBG <- cAEBG+1}
if(dAEBH[[i]] > dBHAE[[i]]){bAEBH <- bAEBH+1}
if(dAEBH[[i]] < dBHAE[[i]]){cAEBH <- cAEBH+1}
if(dAECA[[i]] > dCAAE[[i]]){bAECA <- bAECA+1}
if(dAECA[[i]] < dCAAE[[i]]){cAECA <- cAECA+1}
if(dAECB[[i]] > dCBAE[[i]]){bAECB <- bAECB+1}
if(dAECB[[i]] < dCBAE[[i]]){cAECB <- cAECB+1}
if(dAECC[[i]] > dCCAE[[i]]){bAECC <- bAECC+1}
if(dAECC[[i]] < dCCAE[[i]]){cAECC <- cAECC+1}
if(dAECD[[i]] > dCDAE[[i]]){bAECD <- bAECD+1}
if(dAECD[[i]] < dCDAE[[i]]){cAECD <- cAECD+1}
if(dAECE[[i]] > dCEAE[[i]]){bAECE <- bAECE+1}
if(dAECE[[i]] < dCEAE[[i]]){cAECE <- cAECE+1}
if(dAECF[[i]] > dCFAE[[i]]){bAECF <- bAECF+1}
if(dAECF[[i]] < dCFAE[[i]]){cAECF <- cAECF+1}
if(dAECG[[i]] > dCGAE[[i]]){bAECG <- bAECG+1}
if(dAECG[[i]] < dCGAE[[i]]){cAECG <- cAECG+1}
if(dAECH[[i]] > dCHAE[[i]]){bAECH <- bAECH+1}
if(dAECH[[i]] < dCHAE[[i]]){cAECH <- cAECH+1}
if(dAFAA[[i]] > dAAAF[[i]]){bAFAA <- bAFAA+1}
if(dAFAA[[i]] < dAAAF[[i]]){cAFAA <- cAFAA+1}
if(dAFAB[[i]] > dABAF[[i]]){bAFAB <- bAFAB+1}
if(dAFAB[[i]] < dABAF[[i]]){cAFAB <- cAFAB+1}
if(dAFAC[[i]] > dACAF[[i]]){bAFAC <- bAFAC+1}
if(dAFAC[[i]] < dACAF[[i]]){cAFAC <- cAFAC+1}
if(dAFAD[[i]] > dADAF[[i]]){bAFAD <- bAFAD+1}
if(dAFAD[[i]] < dADAF[[i]]){cAFAD <- cAFAD+1}
if(dAFAE[[i]] > dAEAF[[i]]){bAFAE <- bAFAE+1}
if(dAFAE[[i]] < dAEAF[[i]]){cAFAE <- cAFAE+1}
if(dAFAF[[i]] > dAFAF[[i]]){bAFAF <- bAFAF+1}
if(dAFAF[[i]] < dAFAF[[i]]){cAFAF <- cAFAF+1}
if(dAFAG[[i]] > dAGAF[[i]]){bAFAG <- bAFAG+1}
if(dAFAG[[i]] < dAGAF[[i]]){cAFAG <- cAFAG+1}
if(dAFAH[[i]] > dAHAF[[i]]){bAFAH <- bAFAH+1}
if(dAFAH[[i]] < dAHAF[[i]]){cAFAH <- cAFAH+1}
if(dAFBA[[i]] > dBAAF[[i]]){bAFBA <- bAFBA+1}
if(dAFBA[[i]] < dBAAF[[i]]){cAFBA <- cAFBA+1}
if(dAFBB[[i]] > dBBAF[[i]]){bAFBB <- bAFBB+1}
if(dAFBB[[i]] < dBBAF[[i]]){cAFBB <- cAFBB+1}
if(dAFBC[[i]] > dBCAF[[i]]){bAFBC <- bAFBC+1}
if(dAFBC[[i]] < dBCAF[[i]]){cAFBC <- cAFBC+1}
if(dAFBD[[i]] > dBDAF[[i]]){bAFBD <- bAFBD+1}
if(dAFBD[[i]] < dBDAF[[i]]){cAFBD <- cAFBD+1}
if(dAFBE[[i]] > dBEAF[[i]]){bAFBE <- bAFBE+1}
if(dAFBE[[i]] < dBEAF[[i]]){cAFBE <- cAFBE+1}
if(dAFBF[[i]] > dBFAF[[i]]){bAFBF <- bAFBF+1}
if(dAFBF[[i]] < dBFAF[[i]]){cAFBF <- cAFBF+1}
if(dAFBG[[i]] > dBGAF[[i]]){bAFBG <- bAFBG+1}
if(dAFBG[[i]] < dBGAF[[i]]){cAFBG <- cAFBG+1}
if(dAFBH[[i]] > dBHAF[[i]]){bAFBH <- bAFBH+1}
if(dAFBH[[i]] < dBHAF[[i]]){cAFBH <- cAFBH+1}
if(dAFCA[[i]] > dCAAF[[i]]){bAFCA <- bAFCA+1}
if(dAFCA[[i]] < dCAAF[[i]]){cAFCA <- cAFCA+1}
if(dAFCB[[i]] > dCBAF[[i]]){bAFCB <- bAFCB+1}
if(dAFCB[[i]] < dCBAF[[i]]){cAFCB <- cAFCB+1}
if(dAFCC[[i]] > dCCAF[[i]]){bAFCC <- bAFCC+1}
if(dAFCC[[i]] < dCCAF[[i]]){cAFCC <- cAFCC+1}
if(dAFCD[[i]] > dCDAF[[i]]){bAFCD <- bAFCD+1}
if(dAFCD[[i]] < dCDAF[[i]]){cAFCD <- cAFCD+1}
if(dAFCE[[i]] > dCEAF[[i]]){bAFCE <- bAFCE+1}
if(dAFCE[[i]] < dCEAF[[i]]){cAFCE <- cAFCE+1}
if(dAFCF[[i]] > dCFAF[[i]]){bAFCF <- bAFCF+1}
if(dAFCF[[i]] < dCFAF[[i]]){cAFCF <- cAFCF+1}
if(dAFCG[[i]] > dCGAF[[i]]){bAFCG <- bAFCG+1}
if(dAFCG[[i]] < dCGAF[[i]]){cAFCG <- cAFCG+1}
if(dAFCH[[i]] > dCHAF[[i]]){bAFCH <- bAFCH+1}
if(dAFCH[[i]] < dCHAF[[i]]){cAFCH <- cAFCH+1}
if(dAGAA[[i]] > dAAAG[[i]]){bAGAA <- bAGAA+1}
if(dAGAA[[i]] < dAAAG[[i]]){cAGAA <- cAGAA+1}
if(dAGAB[[i]] > dABAG[[i]]){bAGAB <- bAGAB+1}
if(dAGAB[[i]] < dABAG[[i]]){cAGAB <- cAGAB+1}
if(dAGAC[[i]] > dACAG[[i]]){bAGAC <- bAGAC+1}
if(dAGAC[[i]] < dACAG[[i]]){cAGAC <- cAGAC+1}
if(dAGAD[[i]] > dADAG[[i]]){bAGAD <- bAGAD+1}
if(dAGAD[[i]] < dADAG[[i]]){cAGAD <- cAGAD+1}
if(dAGAE[[i]] > dAEAG[[i]]){bAGAE <- bAGAE+1}
if(dAGAE[[i]] < dAEAG[[i]]){cAGAE <- cAGAE+1}
if(dAGAF[[i]] > dAFAG[[i]]){bAGAF <- bAGAF+1}
if(dAGAF[[i]] < dAFAG[[i]]){cAGAF <- cAGAF+1}
if(dAGAG[[i]] > dAGAG[[i]]){bAGAG <- bAGAG+1}
if(dAGAG[[i]] < dAGAG[[i]]){cAGAG <- cAGAG+1}
if(dAGAH[[i]] > dAHAG[[i]]){bAGAH <- bAGAH+1}
if(dAGAH[[i]] < dAHAG[[i]]){cAGAH <- cAGAH+1}
if(dAGBA[[i]] > dBAAG[[i]]){bAGBA <- bAGBA+1}
if(dAGBA[[i]] < dBAAG[[i]]){cAGBA <- cAGBA+1}
if(dAGBB[[i]] > dBBAG[[i]]){bAGBB <- bAGBB+1}
if(dAGBB[[i]] < dBBAG[[i]]){cAGBB <- cAGBB+1}
if(dAGBC[[i]] > dBCAG[[i]]){bAGBC <- bAGBC+1}
if(dAGBC[[i]] < dBCAG[[i]]){cAGBC <- cAGBC+1}
if(dAGBD[[i]] > dBDAG[[i]]){bAGBD <- bAGBD+1}
if(dAGBD[[i]] < dBDAG[[i]]){cAGBD <- cAGBD+1}
if(dAGBE[[i]] > dBEAG[[i]]){bAGBE <- bAGBE+1}
if(dAGBE[[i]] < dBEAG[[i]]){cAGBE <- cAGBE+1}
if(dAGBF[[i]] > dBFAG[[i]]){bAGBF <- bAGBF+1}
if(dAGBF[[i]] < dBFAG[[i]]){cAGBF <- cAGBF+1}
if(dAGBG[[i]] > dBGAG[[i]]){bAGBG <- bAGBG+1}
if(dAGBG[[i]] < dBGAG[[i]]){cAGBG <- cAGBG+1}
if(dAGBH[[i]] > dBHAG[[i]]){bAGBH <- bAGBH+1}
if(dAGBH[[i]] < dBHAG[[i]]){cAGBH <- cAGBH+1}
if(dAGCA[[i]] > dCAAG[[i]]){bAGCA <- bAGCA+1}
if(dAGCA[[i]] < dCAAG[[i]]){cAGCA <- cAGCA+1}
if(dAGCB[[i]] > dCBAG[[i]]){bAGCB <- bAGCB+1}
if(dAGCB[[i]] < dCBAG[[i]]){cAGCB <- cAGCB+1}
if(dAGCC[[i]] > dCCAG[[i]]){bAGCC <- bAGCC+1}
if(dAGCC[[i]] < dCCAG[[i]]){cAGCC <- cAGCC+1}
if(dAGCD[[i]] > dCDAG[[i]]){bAGCD <- bAGCD+1}
if(dAGCD[[i]] < dCDAG[[i]]){cAGCD <- cAGCD+1}
if(dAGCE[[i]] > dCEAG[[i]]){bAGCE <- bAGCE+1}
if(dAGCE[[i]] < dCEAG[[i]]){cAGCE <- cAGCE+1}
if(dAGCF[[i]] > dCFAG[[i]]){bAGCF <- bAGCF+1}
if(dAGCF[[i]] < dCFAG[[i]]){cAGCF <- cAGCF+1}
if(dAGCG[[i]] > dCGAG[[i]]){bAGCG <- bAGCG+1}
if(dAGCG[[i]] < dCGAG[[i]]){cAGCG <- cAGCG+1}
if(dAGCH[[i]] > dCHAG[[i]]){bAGCH <- bAGCH+1}
if(dAGCH[[i]] < dCHAG[[i]]){cAGCH <- cAGCH+1}
if(dAHAA[[i]] > dAAAH[[i]]){bAHAA <- bAHAA+1}
if(dAHAA[[i]] < dAAAH[[i]]){cAHAA <- cAHAA+1}
if(dAHAB[[i]] > dABAH[[i]]){bAHAB <- bAHAB+1}
if(dAHAB[[i]] < dABAH[[i]]){cAHAB <- cAHAB+1}
if(dAHAC[[i]] > dACAH[[i]]){bAHAC <- bAHAC+1}
if(dAHAC[[i]] < dACAH[[i]]){cAHAC <- cAHAC+1}
if(dAHAD[[i]] > dADAH[[i]]){bAHAD <- bAHAD+1}
if(dAHAD[[i]] < dADAH[[i]]){cAHAD <- cAHAD+1}
if(dAHAE[[i]] > dAEAH[[i]]){bAHAE <- bAHAE+1}
if(dAHAE[[i]] < dAEAH[[i]]){cAHAE <- cAHAE+1}
if(dAHAF[[i]] > dAFAH[[i]]){bAHAF <- bAHAF+1}
if(dAHAF[[i]] < dAFAH[[i]]){cAHAF <- cAHAF+1}
if(dAHAG[[i]] > dAGAH[[i]]){bAHAG <- bAHAG+1}
if(dAHAG[[i]] < dAGAH[[i]]){cAHAG <- cAHAG+1}
if(dAHAH[[i]] > dAHAH[[i]]){bAHAH <- bAHAH+1}
if(dAHAH[[i]] < dAHAH[[i]]){cAHAH <- cAHAH+1}
if(dAHBA[[i]] > dBAAH[[i]]){bAHBA <- bAHBA+1}
if(dAHBA[[i]] < dBAAH[[i]]){cAHBA <- cAHBA+1}
if(dAHBB[[i]] > dBBAH[[i]]){bAHBB <- bAHBB+1}
if(dAHBB[[i]] < dBBAH[[i]]){cAHBB <- cAHBB+1}
if(dAHBC[[i]] > dBCAH[[i]]){bAHBC <- bAHBC+1}
if(dAHBC[[i]] < dBCAH[[i]]){cAHBC <- cAHBC+1}
if(dAHBD[[i]] > dBDAH[[i]]){bAHBD <- bAHBD+1}
if(dAHBD[[i]] < dBDAH[[i]]){cAHBD <- cAHBD+1}
if(dAHBE[[i]] > dBEAH[[i]]){bAHBE <- bAHBE+1}
if(dAHBE[[i]] < dBEAH[[i]]){cAHBE <- cAHBE+1}
if(dAHBF[[i]] > dBFAH[[i]]){bAHBF <- bAHBF+1}
if(dAHBF[[i]] < dBFAH[[i]]){cAHBF <- cAHBF+1}
if(dAHBG[[i]] > dBGAH[[i]]){bAHBG <- bAHBG+1}
if(dAHBG[[i]] < dBGAH[[i]]){cAHBG <- cAHBG+1}
if(dAHBH[[i]] > dBHAH[[i]]){bAHBH <- bAHBH+1}
if(dAHBH[[i]] < dBHAH[[i]]){cAHBH <- cAHBH+1}
if(dAHCA[[i]] > dCAAH[[i]]){bAHCA <- bAHCA+1}
if(dAHCA[[i]] < dCAAH[[i]]){cAHCA <- cAHCA+1}
if(dAHCB[[i]] > dCBAH[[i]]){bAHCB <- bAHCB+1}
if(dAHCB[[i]] < dCBAH[[i]]){cAHCB <- cAHCB+1}
if(dAHCC[[i]] > dCCAH[[i]]){bAHCC <- bAHCC+1}
if(dAHCC[[i]] < dCCAH[[i]]){cAHCC <- cAHCC+1}
if(dAHCD[[i]] > dCDAH[[i]]){bAHCD <- bAHCD+1}
if(dAHCD[[i]] < dCDAH[[i]]){cAHCD <- cAHCD+1}
if(dAHCE[[i]] > dCEAH[[i]]){bAHCE <- bAHCE+1}
if(dAHCE[[i]] < dCEAH[[i]]){cAHCE <- cAHCE+1}
if(dAHCF[[i]] > dCFAH[[i]]){bAHCF <- bAHCF+1}
if(dAHCF[[i]] < dCFAH[[i]]){cAHCF <- cAHCF+1}
if(dAHCG[[i]] > dCGAH[[i]]){bAHCG <- bAHCG+1}
if(dAHCG[[i]] < dCGAH[[i]]){cAHCG <- cAHCG+1}
if(dAHCH[[i]] > dCHAH[[i]]){bAHCH <- bAHCH+1}
if(dAHCH[[i]] < dCHAH[[i]]){cAHCH <- cAHCH+1}
if(dBAAA[[i]] > dAABA[[i]]){bBAAA <- bBAAA+1}
if(dBAAA[[i]] < dAABA[[i]]){cBAAA <- cBAAA+1}
if(dBAAB[[i]] > dABBA[[i]]){bBAAB <- bBAAB+1}
if(dBAAB[[i]] < dABBA[[i]]){cBAAB <- cBAAB+1}
if(dBAAC[[i]] > dACBA[[i]]){bBAAC <- bBAAC+1}
if(dBAAC[[i]] < dACBA[[i]]){cBAAC <- cBAAC+1}
if(dBAAD[[i]] > dADBA[[i]]){bBAAD <- bBAAD+1}
if(dBAAD[[i]] < dADBA[[i]]){cBAAD <- cBAAD+1}
if(dBAAE[[i]] > dAEBA[[i]]){bBAAE <- bBAAE+1}
if(dBAAE[[i]] < dAEBA[[i]]){cBAAE <- cBAAE+1}
if(dBAAF[[i]] > dAFBA[[i]]){bBAAF <- bBAAF+1}
if(dBAAF[[i]] < dAFBA[[i]]){cBAAF <- cBAAF+1}
if(dBAAG[[i]] > dAGBA[[i]]){bBAAG <- bBAAG+1}
if(dBAAG[[i]] < dAGBA[[i]]){cBAAG <- cBAAG+1}
if(dBAAH[[i]] > dAHBA[[i]]){bBAAH <- bBAAH+1}
if(dBAAH[[i]] < dAHBA[[i]]){cBAAH <- cBAAH+1}
if(dBABA[[i]] > dBABA[[i]]){bBABA <- bBABA+1}
if(dBABA[[i]] < dBABA[[i]]){cBABA <- cBABA+1}
if(dBABB[[i]] > dBBBA[[i]]){bBABB <- bBABB+1}
if(dBABB[[i]] < dBBBA[[i]]){cBABB <- cBABB+1}
if(dBABC[[i]] > dBCBA[[i]]){bBABC <- bBABC+1}
if(dBABC[[i]] < dBCBA[[i]]){cBABC <- cBABC+1}
if(dBABD[[i]] > dBDBA[[i]]){bBABD <- bBABD+1}
if(dBABD[[i]] < dBDBA[[i]]){cBABD <- cBABD+1}
if(dBABE[[i]] > dBEBA[[i]]){bBABE <- bBABE+1}
if(dBABE[[i]] < dBEBA[[i]]){cBABE <- cBABE+1}
if(dBABF[[i]] > dBFBA[[i]]){bBABF <- bBABF+1}
if(dBABF[[i]] < dBFBA[[i]]){cBABF <- cBABF+1}
if(dBABG[[i]] > dBGBA[[i]]){bBABG <- bBABG+1}
if(dBABG[[i]] < dBGBA[[i]]){cBABG <- cBABG+1}
if(dBABH[[i]] > dBHBA[[i]]){bBABH <- bBABH+1}
if(dBABH[[i]] < dBHBA[[i]]){cBABH <- cBABH+1}
if(dBACA[[i]] > dCABA[[i]]){bBACA <- bBACA+1}
if(dBACA[[i]] < dCABA[[i]]){cBACA <- cBACA+1}
if(dBACB[[i]] > dCBBA[[i]]){bBACB <- bBACB+1}
if(dBACB[[i]] < dCBBA[[i]]){cBACB <- cBACB+1}
if(dBACC[[i]] > dCCBA[[i]]){bBACC <- bBACC+1}
if(dBACC[[i]] < dCCBA[[i]]){cBACC <- cBACC+1}
if(dBACD[[i]] > dCDBA[[i]]){bBACD <- bBACD+1}
if(dBACD[[i]] < dCDBA[[i]]){cBACD <- cBACD+1}
if(dBACE[[i]] > dCEBA[[i]]){bBACE <- bBACE+1}
if(dBACE[[i]] < dCEBA[[i]]){cBACE <- cBACE+1}
if(dBACF[[i]] > dCFBA[[i]]){bBACF <- bBACF+1}
if(dBACF[[i]] < dCFBA[[i]]){cBACF <- cBACF+1}
if(dBACG[[i]] > dCGBA[[i]]){bBACG <- bBACG+1}
if(dBACG[[i]] < dCGBA[[i]]){cBACG <- cBACG+1}
if(dBACH[[i]] > dCHBA[[i]]){bBACH <- bBACH+1}
if(dBACH[[i]] < dCHBA[[i]]){cBACH <- cBACH+1}
if(dBBAA[[i]] > dAABB[[i]]){bBBAA <- bBBAA+1}
if(dBBAA[[i]] < dAABB[[i]]){cBBAA <- cBBAA+1}
if(dBBAB[[i]] > dABBB[[i]]){bBBAB <- bBBAB+1}
if(dBBAB[[i]] < dABBB[[i]]){cBBAB <- cBBAB+1}
if(dBBAC[[i]] > dACBB[[i]]){bBBAC <- bBBAC+1}
if(dBBAC[[i]] < dACBB[[i]]){cBBAC <- cBBAC+1}
if(dBBAD[[i]] > dADBB[[i]]){bBBAD <- bBBAD+1}
if(dBBAD[[i]] < dADBB[[i]]){cBBAD <- cBBAD+1}
if(dBBAE[[i]] > dAEBB[[i]]){bBBAE <- bBBAE+1}
if(dBBAE[[i]] < dAEBB[[i]]){cBBAE <- cBBAE+1}
if(dBBAF[[i]] > dAFBB[[i]]){bBBAF <- bBBAF+1}
if(dBBAF[[i]] < dAFBB[[i]]){cBBAF <- cBBAF+1}
if(dBBAG[[i]] > dAGBB[[i]]){bBBAG <- bBBAG+1}
if(dBBAG[[i]] < dAGBB[[i]]){cBBAG <- cBBAG+1}
if(dBBAH[[i]] > dAHBB[[i]]){bBBAH <- bBBAH+1}
if(dBBAH[[i]] < dAHBB[[i]]){cBBAH <- cBBAH+1}
if(dBBBA[[i]] > dBABB[[i]]){bBBBA <- bBBBA+1}
if(dBBBA[[i]] < dBABB[[i]]){cBBBA <- cBBBA+1}
if(dBBBB[[i]] > dBBBB[[i]]){bBBBB <- bBBBB+1}
if(dBBBB[[i]] < dBBBB[[i]]){cBBBB <- cBBBB+1}
if(dBBBC[[i]] > dBCBB[[i]]){bBBBC <- bBBBC+1}
if(dBBBC[[i]] < dBCBB[[i]]){cBBBC <- cBBBC+1}
if(dBBBD[[i]] > dBDBB[[i]]){bBBBD <- bBBBD+1}
if(dBBBD[[i]] < dBDBB[[i]]){cBBBD <- cBBBD+1}
if(dBBBE[[i]] > dBEBB[[i]]){bBBBE <- bBBBE+1}
if(dBBBE[[i]] < dBEBB[[i]]){cBBBE <- cBBBE+1}
if(dBBBF[[i]] > dBFBB[[i]]){bBBBF <- bBBBF+1}
if(dBBBF[[i]] < dBFBB[[i]]){cBBBF <- cBBBF+1}
if(dBBBG[[i]] > dBGBB[[i]]){bBBBG <- bBBBG+1}
if(dBBBG[[i]] < dBGBB[[i]]){cBBBG <- cBBBG+1}
if(dBBBH[[i]] > dBHBB[[i]]){bBBBH <- bBBBH+1}
if(dBBBH[[i]] < dBHBB[[i]]){cBBBH <- cBBBH+1}
if(dBBCA[[i]] > dCABB[[i]]){bBBCA <- bBBCA+1}
if(dBBCA[[i]] < dCABB[[i]]){cBBCA <- cBBCA+1}
if(dBBCB[[i]] > dCBBB[[i]]){bBBCB <- bBBCB+1}
if(dBBCB[[i]] < dCBBB[[i]]){cBBCB <- cBBCB+1}
if(dBBCC[[i]] > dCCBB[[i]]){bBBCC <- bBBCC+1}
if(dBBCC[[i]] < dCCBB[[i]]){cBBCC <- cBBCC+1}
if(dBBCD[[i]] > dCDBB[[i]]){bBBCD <- bBBCD+1}
if(dBBCD[[i]] < dCDBB[[i]]){cBBCD <- cBBCD+1}
if(dBBCE[[i]] > dCEBB[[i]]){bBBCE <- bBBCE+1}
if(dBBCE[[i]] < dCEBB[[i]]){cBBCE <- cBBCE+1}
if(dBBCF[[i]] > dCFBB[[i]]){bBBCF <- bBBCF+1}
if(dBBCF[[i]] < dCFBB[[i]]){cBBCF <- cBBCF+1}
if(dBBCG[[i]] > dCGBB[[i]]){bBBCG <- bBBCG+1}
if(dBBCG[[i]] < dCGBB[[i]]){cBBCG <- cBBCG+1}
if(dBBCH[[i]] > dCHBB[[i]]){bBBCH <- bBBCH+1}
if(dBBCH[[i]] < dCHBB[[i]]){cBBCH <- cBBCH+1}
if(dBCAA[[i]] > dAABC[[i]]){bBCAA <- bBCAA+1}
if(dBCAA[[i]] < dAABC[[i]]){cBCAA <- cBCAA+1}
if(dBCAB[[i]] > dABBC[[i]]){bBCAB <- bBCAB+1}
if(dBCAB[[i]] < dABBC[[i]]){cBCAB <- cBCAB+1}
if(dBCAC[[i]] > dACBC[[i]]){bBCAC <- bBCAC+1}
if(dBCAC[[i]] < dACBC[[i]]){cBCAC <- cBCAC+1}
if(dBCAD[[i]] > dADBC[[i]]){bBCAD <- bBCAD+1}
if(dBCAD[[i]] < dADBC[[i]]){cBCAD <- cBCAD+1}
if(dBCAE[[i]] > dAEBC[[i]]){bBCAE <- bBCAE+1}
if(dBCAE[[i]] < dAEBC[[i]]){cBCAE <- cBCAE+1}
if(dBCAF[[i]] > dAFBC[[i]]){bBCAF <- bBCAF+1}
if(dBCAF[[i]] < dAFBC[[i]]){cBCAF <- cBCAF+1}
if(dBCAG[[i]] > dAGBC[[i]]){bBCAG <- bBCAG+1}
if(dBCAG[[i]] < dAGBC[[i]]){cBCAG <- cBCAG+1}
if(dBCAH[[i]] > dAHBC[[i]]){bBCAH <- bBCAH+1}
if(dBCAH[[i]] < dAHBC[[i]]){cBCAH <- cBCAH+1}
if(dBCBA[[i]] > dBABC[[i]]){bBCBA <- bBCBA+1}
if(dBCBA[[i]] < dBABC[[i]]){cBCBA <- cBCBA+1}
if(dBCBB[[i]] > dBBBC[[i]]){bBCBB <- bBCBB+1}
if(dBCBB[[i]] < dBBBC[[i]]){cBCBB <- cBCBB+1}
if(dBCBC[[i]] > dBCBC[[i]]){bBCBC <- bBCBC+1}
if(dBCBC[[i]] < dBCBC[[i]]){cBCBC <- cBCBC+1}
if(dBCBD[[i]] > dBDBC[[i]]){bBCBD <- bBCBD+1}
if(dBCBD[[i]] < dBDBC[[i]]){cBCBD <- cBCBD+1}
if(dBCBE[[i]] > dBEBC[[i]]){bBCBE <- bBCBE+1}
if(dBCBE[[i]] < dBEBC[[i]]){cBCBE <- cBCBE+1}
if(dBCBF[[i]] > dBFBC[[i]]){bBCBF <- bBCBF+1}
if(dBCBF[[i]] < dBFBC[[i]]){cBCBF <- cBCBF+1}
if(dBCBG[[i]] > dBGBC[[i]]){bBCBG <- bBCBG+1}
if(dBCBG[[i]] < dBGBC[[i]]){cBCBG <- cBCBG+1}
if(dBCBH[[i]] > dBHBC[[i]]){bBCBH <- bBCBH+1}
if(dBCBH[[i]] < dBHBC[[i]]){cBCBH <- cBCBH+1}
if(dBCCA[[i]] > dCABC[[i]]){bBCCA <- bBCCA+1}
if(dBCCA[[i]] < dCABC[[i]]){cBCCA <- cBCCA+1}
if(dBCCB[[i]] > dCBBC[[i]]){bBCCB <- bBCCB+1}
if(dBCCB[[i]] < dCBBC[[i]]){cBCCB <- cBCCB+1}
if(dBCCC[[i]] > dCCBC[[i]]){bBCCC <- bBCCC+1}
if(dBCCC[[i]] < dCCBC[[i]]){cBCCC <- cBCCC+1}
if(dBCCD[[i]] > dCDBC[[i]]){bBCCD <- bBCCD+1}
if(dBCCD[[i]] < dCDBC[[i]]){cBCCD <- cBCCD+1}
if(dBCCE[[i]] > dCEBC[[i]]){bBCCE <- bBCCE+1}
if(dBCCE[[i]] < dCEBC[[i]]){cBCCE <- cBCCE+1}
if(dBCCF[[i]] > dCFBC[[i]]){bBCCF <- bBCCF+1}
if(dBCCF[[i]] < dCFBC[[i]]){cBCCF <- cBCCF+1}
if(dBCCG[[i]] > dCGBC[[i]]){bBCCG <- bBCCG+1}
if(dBCCG[[i]] < dCGBC[[i]]){cBCCG <- cBCCG+1}
if(dBCCH[[i]] > dCHBC[[i]]){bBCCH <- bBCCH+1}
if(dBCCH[[i]] < dCHBC[[i]]){cBCCH <- cBCCH+1}
if(dBDAA[[i]] > dAABD[[i]]){bBDAA <- bBDAA+1}
if(dBDAA[[i]] < dAABD[[i]]){cBDAA <- cBDAA+1}
if(dBDAB[[i]] > dABBD[[i]]){bBDAB <- bBDAB+1}
if(dBDAB[[i]] < dABBD[[i]]){cBDAB <- cBDAB+1}
if(dBDAC[[i]] > dACBD[[i]]){bBDAC <- bBDAC+1}
if(dBDAC[[i]] < dACBD[[i]]){cBDAC <- cBDAC+1}
if(dBDAD[[i]] > dADBD[[i]]){bBDAD <- bBDAD+1}
if(dBDAD[[i]] < dADBD[[i]]){cBDAD <- cBDAD+1}
if(dBDAE[[i]] > dAEBD[[i]]){bBDAE <- bBDAE+1}
if(dBDAE[[i]] < dAEBD[[i]]){cBDAE <- cBDAE+1}
if(dBDAF[[i]] > dAFBD[[i]]){bBDAF <- bBDAF+1}
if(dBDAF[[i]] < dAFBD[[i]]){cBDAF <- cBDAF+1}
if(dBDAG[[i]] > dAGBD[[i]]){bBDAG <- bBDAG+1}
if(dBDAG[[i]] < dAGBD[[i]]){cBDAG <- cBDAG+1}
if(dBDAH[[i]] > dAHBD[[i]]){bBDAH <- bBDAH+1}
if(dBDAH[[i]] < dAHBD[[i]]){cBDAH <- cBDAH+1}
if(dBDBA[[i]] > dBABD[[i]]){bBDBA <- bBDBA+1}
if(dBDBA[[i]] < dBABD[[i]]){cBDBA <- cBDBA+1}
if(dBDBB[[i]] > dBBBD[[i]]){bBDBB <- bBDBB+1}
if(dBDBB[[i]] < dBBBD[[i]]){cBDBB <- cBDBB+1}
if(dBDBC[[i]] > dBCBD[[i]]){bBDBC <- bBDBC+1}
if(dBDBC[[i]] < dBCBD[[i]]){cBDBC <- cBDBC+1}
if(dBDBD[[i]] > dBDBD[[i]]){bBDBD <- bBDBD+1}
if(dBDBD[[i]] < dBDBD[[i]]){cBDBD <- cBDBD+1}
if(dBDBE[[i]] > dBEBD[[i]]){bBDBE <- bBDBE+1}
if(dBDBE[[i]] < dBEBD[[i]]){cBDBE <- cBDBE+1}
if(dBDBF[[i]] > dBFBD[[i]]){bBDBF <- bBDBF+1}
if(dBDBF[[i]] < dBFBD[[i]]){cBDBF <- cBDBF+1}
if(dBDBG[[i]] > dBGBD[[i]]){bBDBG <- bBDBG+1}
if(dBDBG[[i]] < dBGBD[[i]]){cBDBG <- cBDBG+1}
if(dBDBH[[i]] > dBHBD[[i]]){bBDBH <- bBDBH+1}
if(dBDBH[[i]] < dBHBD[[i]]){cBDBH <- cBDBH+1}
if(dBDCA[[i]] > dCABD[[i]]){bBDCA <- bBDCA+1}
if(dBDCA[[i]] < dCABD[[i]]){cBDCA <- cBDCA+1}
if(dBDCB[[i]] > dCBBD[[i]]){bBDCB <- bBDCB+1}
if(dBDCB[[i]] < dCBBD[[i]]){cBDCB <- cBDCB+1}
if(dBDCC[[i]] > dCCBD[[i]]){bBDCC <- bBDCC+1}
if(dBDCC[[i]] < dCCBD[[i]]){cBDCC <- cBDCC+1}
if(dBDCD[[i]] > dCDBD[[i]]){bBDCD <- bBDCD+1}
if(dBDCD[[i]] < dCDBD[[i]]){cBDCD <- cBDCD+1}
if(dBDCE[[i]] > dCEBD[[i]]){bBDCE <- bBDCE+1}
if(dBDCE[[i]] < dCEBD[[i]]){cBDCE <- cBDCE+1}
if(dBDCF[[i]] > dCFBD[[i]]){bBDCF <- bBDCF+1}
if(dBDCF[[i]] < dCFBD[[i]]){cBDCF <- cBDCF+1}
if(dBDCG[[i]] > dCGBD[[i]]){bBDCG <- bBDCG+1}
if(dBDCG[[i]] < dCGBD[[i]]){cBDCG <- cBDCG+1}
if(dBDCH[[i]] > dCHBD[[i]]){bBDCH <- bBDCH+1}
if(dBDCH[[i]] < dCHBD[[i]]){cBDCH <- cBDCH+1}
if(dBEAA[[i]] > dAABE[[i]]){bBEAA <- bBEAA+1}
if(dBEAA[[i]] < dAABE[[i]]){cBEAA <- cBEAA+1}
if(dBEAB[[i]] > dABBE[[i]]){bBEAB <- bBEAB+1}
if(dBEAB[[i]] < dABBE[[i]]){cBEAB <- cBEAB+1}
if(dBEAC[[i]] > dACBE[[i]]){bBEAC <- bBEAC+1}
if(dBEAC[[i]] < dACBE[[i]]){cBEAC <- cBEAC+1}
if(dBEAD[[i]] > dADBE[[i]]){bBEAD <- bBEAD+1}
if(dBEAD[[i]] < dADBE[[i]]){cBEAD <- cBEAD+1}
if(dBEAE[[i]] > dAEBE[[i]]){bBEAE <- bBEAE+1}
if(dBEAE[[i]] < dAEBE[[i]]){cBEAE <- cBEAE+1}
if(dBEAF[[i]] > dAFBE[[i]]){bBEAF <- bBEAF+1}
if(dBEAF[[i]] < dAFBE[[i]]){cBEAF <- cBEAF+1}
if(dBEAG[[i]] > dAGBE[[i]]){bBEAG <- bBEAG+1}
if(dBEAG[[i]] < dAGBE[[i]]){cBEAG <- cBEAG+1}
if(dBEAH[[i]] > dAHBE[[i]]){bBEAH <- bBEAH+1}
if(dBEAH[[i]] < dAHBE[[i]]){cBEAH <- cBEAH+1}
if(dBEBA[[i]] > dBABE[[i]]){bBEBA <- bBEBA+1}
if(dBEBA[[i]] < dBABE[[i]]){cBEBA <- cBEBA+1}
if(dBEBB[[i]] > dBBBE[[i]]){bBEBB <- bBEBB+1}
if(dBEBB[[i]] < dBBBE[[i]]){cBEBB <- cBEBB+1}
if(dBEBC[[i]] > dBCBE[[i]]){bBEBC <- bBEBC+1}
if(dBEBC[[i]] < dBCBE[[i]]){cBEBC <- cBEBC+1}
if(dBEBD[[i]] > dBDBE[[i]]){bBEBD <- bBEBD+1}
if(dBEBD[[i]] < dBDBE[[i]]){cBEBD <- cBEBD+1}
if(dBEBE[[i]] > dBEBE[[i]]){bBEBE <- bBEBE+1}
if(dBEBE[[i]] < dBEBE[[i]]){cBEBE <- cBEBE+1}
if(dBEBF[[i]] > dBFBE[[i]]){bBEBF <- bBEBF+1}
if(dBEBF[[i]] < dBFBE[[i]]){cBEBF <- cBEBF+1}
if(dBEBG[[i]] > dBGBE[[i]]){bBEBG <- bBEBG+1}
if(dBEBG[[i]] < dBGBE[[i]]){cBEBG <- cBEBG+1}
if(dBEBH[[i]] > dBHBE[[i]]){bBEBH <- bBEBH+1}
if(dBEBH[[i]] < dBHBE[[i]]){cBEBH <- cBEBH+1}
if(dBECA[[i]] > dCABE[[i]]){bBECA <- bBECA+1}
if(dBECA[[i]] < dCABE[[i]]){cBECA <- cBECA+1}
if(dBECB[[i]] > dCBBE[[i]]){bBECB <- bBECB+1}
if(dBECB[[i]] < dCBBE[[i]]){cBECB <- cBECB+1}
if(dBECC[[i]] > dCCBE[[i]]){bBECC <- bBECC+1}
if(dBECC[[i]] < dCCBE[[i]]){cBECC <- cBECC+1}
if(dBECD[[i]] > dCDBE[[i]]){bBECD <- bBECD+1}
if(dBECD[[i]] < dCDBE[[i]]){cBECD <- cBECD+1}
if(dBECE[[i]] > dCEBE[[i]]){bBECE <- bBECE+1}
if(dBECE[[i]] < dCEBE[[i]]){cBECE <- cBECE+1}
if(dBECF[[i]] > dCFBE[[i]]){bBECF <- bBECF+1}
if(dBECF[[i]] < dCFBE[[i]]){cBECF <- cBECF+1}
if(dBECG[[i]] > dCGBE[[i]]){bBECG <- bBECG+1}
if(dBECG[[i]] < dCGBE[[i]]){cBECG <- cBECG+1}
if(dBECH[[i]] > dCHBE[[i]]){bBECH <- bBECH+1}
if(dBECH[[i]] < dCHBE[[i]]){cBECH <- cBECH+1}
if(dBFAA[[i]] > dAABF[[i]]){bBFAA <- bBFAA+1}
if(dBFAA[[i]] < dAABF[[i]]){cBFAA <- cBFAA+1}
if(dBFAB[[i]] > dABBF[[i]]){bBFAB <- bBFAB+1}
if(dBFAB[[i]] < dABBF[[i]]){cBFAB <- cBFAB+1}
if(dBFAC[[i]] > dACBF[[i]]){bBFAC <- bBFAC+1}
if(dBFAC[[i]] < dACBF[[i]]){cBFAC <- cBFAC+1}
if(dBFAD[[i]] > dADBF[[i]]){bBFAD <- bBFAD+1}
if(dBFAD[[i]] < dADBF[[i]]){cBFAD <- cBFAD+1}
if(dBFAE[[i]] > dAEBF[[i]]){bBFAE <- bBFAE+1}
if(dBFAE[[i]] < dAEBF[[i]]){cBFAE <- cBFAE+1}
if(dBFAF[[i]] > dAFBF[[i]]){bBFAF <- bBFAF+1}
if(dBFAF[[i]] < dAFBF[[i]]){cBFAF <- cBFAF+1}
if(dBFAG[[i]] > dAGBF[[i]]){bBFAG <- bBFAG+1}
if(dBFAG[[i]] < dAGBF[[i]]){cBFAG <- cBFAG+1}
if(dBFAH[[i]] > dAHBF[[i]]){bBFAH <- bBFAH+1}
if(dBFAH[[i]] < dAHBF[[i]]){cBFAH <- cBFAH+1}
if(dBFBA[[i]] > dBABF[[i]]){bBFBA <- bBFBA+1}
if(dBFBA[[i]] < dBABF[[i]]){cBFBA <- cBFBA+1}
if(dBFBB[[i]] > dBBBF[[i]]){bBFBB <- bBFBB+1}
if(dBFBB[[i]] < dBBBF[[i]]){cBFBB <- cBFBB+1}
if(dBFBC[[i]] > dBCBF[[i]]){bBFBC <- bBFBC+1}
if(dBFBC[[i]] < dBCBF[[i]]){cBFBC <- cBFBC+1}
if(dBFBD[[i]] > dBDBF[[i]]){bBFBD <- bBFBD+1}
if(dBFBD[[i]] < dBDBF[[i]]){cBFBD <- cBFBD+1}
if(dBFBE[[i]] > dBEBF[[i]]){bBFBE <- bBFBE+1}
if(dBFBE[[i]] < dBEBF[[i]]){cBFBE <- cBFBE+1}
if(dBFBF[[i]] > dBFBF[[i]]){bBFBF <- bBFBF+1}
if(dBFBF[[i]] < dBFBF[[i]]){cBFBF <- cBFBF+1}
if(dBFBG[[i]] > dBGBF[[i]]){bBFBG <- bBFBG+1}
if(dBFBG[[i]] < dBGBF[[i]]){cBFBG <- cBFBG+1}
if(dBFBH[[i]] > dBHBF[[i]]){bBFBH <- bBFBH+1}
if(dBFBH[[i]] < dBHBF[[i]]){cBFBH <- cBFBH+1}
if(dBFCA[[i]] > dCABF[[i]]){bBFCA <- bBFCA+1}
if(dBFCA[[i]] < dCABF[[i]]){cBFCA <- cBFCA+1}
if(dBFCB[[i]] > dCBBF[[i]]){bBFCB <- bBFCB+1}
if(dBFCB[[i]] < dCBBF[[i]]){cBFCB <- cBFCB+1}
if(dBFCC[[i]] > dCCBF[[i]]){bBFCC <- bBFCC+1}
if(dBFCC[[i]] < dCCBF[[i]]){cBFCC <- cBFCC+1}
if(dBFCD[[i]] > dCDBF[[i]]){bBFCD <- bBFCD+1}
if(dBFCD[[i]] < dCDBF[[i]]){cBFCD <- cBFCD+1}
if(dBFCE[[i]] > dCEBF[[i]]){bBFCE <- bBFCE+1}
if(dBFCE[[i]] < dCEBF[[i]]){cBFCE <- cBFCE+1}
if(dBFCF[[i]] > dCFBF[[i]]){bBFCF <- bBFCF+1}
if(dBFCF[[i]] < dCFBF[[i]]){cBFCF <- cBFCF+1}
if(dBFCG[[i]] > dCGBF[[i]]){bBFCG <- bBFCG+1}
if(dBFCG[[i]] < dCGBF[[i]]){cBFCG <- cBFCG+1}
if(dBFCH[[i]] > dCHBF[[i]]){bBFCH <- bBFCH+1}
if(dBFCH[[i]] < dCHBF[[i]]){cBFCH <- cBFCH+1}
if(dBGAA[[i]] > dAABG[[i]]){bBGAA <- bBGAA+1}
if(dBGAA[[i]] < dAABG[[i]]){cBGAA <- cBGAA+1}
if(dBGAB[[i]] > dABBG[[i]]){bBGAB <- bBGAB+1}
if(dBGAB[[i]] < dABBG[[i]]){cBGAB <- cBGAB+1}
if(dBGAC[[i]] > dACBG[[i]]){bBGAC <- bBGAC+1}
if(dBGAC[[i]] < dACBG[[i]]){cBGAC <- cBGAC+1}
if(dBGAD[[i]] > dADBG[[i]]){bBGAD <- bBGAD+1}
if(dBGAD[[i]] < dADBG[[i]]){cBGAD <- cBGAD+1}
if(dBGAE[[i]] > dAEBG[[i]]){bBGAE <- bBGAE+1}
if(dBGAE[[i]] < dAEBG[[i]]){cBGAE <- cBGAE+1}
if(dBGAF[[i]] > dAFBG[[i]]){bBGAF <- bBGAF+1}
if(dBGAF[[i]] < dAFBG[[i]]){cBGAF <- cBGAF+1}
if(dBGAG[[i]] > dAGBG[[i]]){bBGAG <- bBGAG+1}
if(dBGAG[[i]] < dAGBG[[i]]){cBGAG <- cBGAG+1}
if(dBGAH[[i]] > dAHBG[[i]]){bBGAH <- bBGAH+1}
if(dBGAH[[i]] < dAHBG[[i]]){cBGAH <- cBGAH+1}
if(dBGBA[[i]] > dBABG[[i]]){bBGBA <- bBGBA+1}
if(dBGBA[[i]] < dBABG[[i]]){cBGBA <- cBGBA+1}
if(dBGBB[[i]] > dBBBG[[i]]){bBGBB <- bBGBB+1}
if(dBGBB[[i]] < dBBBG[[i]]){cBGBB <- cBGBB+1}
if(dBGBC[[i]] > dBCBG[[i]]){bBGBC <- bBGBC+1}
if(dBGBC[[i]] < dBCBG[[i]]){cBGBC <- cBGBC+1}
if(dBGBD[[i]] > dBDBG[[i]]){bBGBD <- bBGBD+1}
if(dBGBD[[i]] < dBDBG[[i]]){cBGBD <- cBGBD+1}
if(dBGBE[[i]] > dBEBG[[i]]){bBGBE <- bBGBE+1}
if(dBGBE[[i]] < dBEBG[[i]]){cBGBE <- cBGBE+1}
if(dBGBF[[i]] > dBFBG[[i]]){bBGBF <- bBGBF+1}
if(dBGBF[[i]] < dBFBG[[i]]){cBGBF <- cBGBF+1}
if(dBGBG[[i]] > dBGBG[[i]]){bBGBG <- bBGBG+1}
if(dBGBG[[i]] < dBGBG[[i]]){cBGBG <- cBGBG+1}
if(dBGBH[[i]] > dBHBG[[i]]){bBGBH <- bBGBH+1}
if(dBGBH[[i]] < dBHBG[[i]]){cBGBH <- cBGBH+1}
if(dBGCA[[i]] > dCABG[[i]]){bBGCA <- bBGCA+1}
if(dBGCA[[i]] < dCABG[[i]]){cBGCA <- cBGCA+1}
if(dBGCB[[i]] > dCBBG[[i]]){bBGCB <- bBGCB+1}
if(dBGCB[[i]] < dCBBG[[i]]){cBGCB <- cBGCB+1}
if(dBGCC[[i]] > dCCBG[[i]]){bBGCC <- bBGCC+1}
if(dBGCC[[i]] < dCCBG[[i]]){cBGCC <- cBGCC+1}
if(dBGCD[[i]] > dCDBG[[i]]){bBGCD <- bBGCD+1}
if(dBGCD[[i]] < dCDBG[[i]]){cBGCD <- cBGCD+1}
if(dBGCE[[i]] > dCEBG[[i]]){bBGCE <- bBGCE+1}
if(dBGCE[[i]] < dCEBG[[i]]){cBGCE <- cBGCE+1}
if(dBGCF[[i]] > dCFBG[[i]]){bBGCF <- bBGCF+1}
if(dBGCF[[i]] < dCFBG[[i]]){cBGCF <- cBGCF+1}
if(dBGCG[[i]] > dCGBG[[i]]){bBGCG <- bBGCG+1}
if(dBGCG[[i]] < dCGBG[[i]]){cBGCG <- cBGCG+1}
if(dBGCH[[i]] > dCHBG[[i]]){bBGCH <- bBGCH+1}
if(dBGCH[[i]] < dCHBG[[i]]){cBGCH <- cBGCH+1}
if(dBHAA[[i]] > dAABH[[i]]){bBHAA <- bBHAA+1}
if(dBHAA[[i]] < dAABH[[i]]){cBHAA <- cBHAA+1}
if(dBHAB[[i]] > dABBH[[i]]){bBHAB <- bBHAB+1}
if(dBHAB[[i]] < dABBH[[i]]){cBHAB <- cBHAB+1}
if(dBHAC[[i]] > dACBH[[i]]){bBHAC <- bBHAC+1}
if(dBHAC[[i]] < dACBH[[i]]){cBHAC <- cBHAC+1}
if(dBHAD[[i]] > dADBH[[i]]){bBHAD <- bBHAD+1}
if(dBHAD[[i]] < dADBH[[i]]){cBHAD <- cBHAD+1}
if(dBHAE[[i]] > dAEBH[[i]]){bBHAE <- bBHAE+1}
if(dBHAE[[i]] < dAEBH[[i]]){cBHAE <- cBHAE+1}
if(dBHAF[[i]] > dAFBH[[i]]){bBHAF <- bBHAF+1}
if(dBHAF[[i]] < dAFBH[[i]]){cBHAF <- cBHAF+1}
if(dBHAG[[i]] > dAGBH[[i]]){bBHAG <- bBHAG+1}
if(dBHAG[[i]] < dAGBH[[i]]){cBHAG <- cBHAG+1}
if(dBHAH[[i]] > dAHBH[[i]]){bBHAH <- bBHAH+1}
if(dBHAH[[i]] < dAHBH[[i]]){cBHAH <- cBHAH+1}
if(dBHBA[[i]] > dBABH[[i]]){bBHBA <- bBHBA+1}
if(dBHBA[[i]] < dBABH[[i]]){cBHBA <- cBHBA+1}
if(dBHBB[[i]] > dBBBH[[i]]){bBHBB <- bBHBB+1}
if(dBHBB[[i]] < dBBBH[[i]]){cBHBB <- cBHBB+1}
if(dBHBC[[i]] > dBCBH[[i]]){bBHBC <- bBHBC+1}
if(dBHBC[[i]] < dBCBH[[i]]){cBHBC <- cBHBC+1}
if(dBHBD[[i]] > dBDBH[[i]]){bBHBD <- bBHBD+1}
if(dBHBD[[i]] < dBDBH[[i]]){cBHBD <- cBHBD+1}
if(dBHBE[[i]] > dBEBH[[i]]){bBHBE <- bBHBE+1}
if(dBHBE[[i]] < dBEBH[[i]]){cBHBE <- cBHBE+1}
if(dBHBF[[i]] > dBFBH[[i]]){bBHBF <- bBHBF+1}
if(dBHBF[[i]] < dBFBH[[i]]){cBHBF <- cBHBF+1}
if(dBHBG[[i]] > dBGBH[[i]]){bBHBG <- bBHBG+1}
if(dBHBG[[i]] < dBGBH[[i]]){cBHBG <- cBHBG+1}
if(dBHBH[[i]] > dBHBH[[i]]){bBHBH <- bBHBH+1}
if(dBHBH[[i]] < dBHBH[[i]]){cBHBH <- cBHBH+1}
if(dBHCA[[i]] > dCABH[[i]]){bBHCA <- bBHCA+1}
if(dBHCA[[i]] < dCABH[[i]]){cBHCA <- cBHCA+1}
if(dBHCB[[i]] > dCBBH[[i]]){bBHCB <- bBHCB+1}
if(dBHCB[[i]] < dCBBH[[i]]){cBHCB <- cBHCB+1}
if(dBHCC[[i]] > dCCBH[[i]]){bBHCC <- bBHCC+1}
if(dBHCC[[i]] < dCCBH[[i]]){cBHCC <- cBHCC+1}
if(dBHCD[[i]] > dCDBH[[i]]){bBHCD <- bBHCD+1}
if(dBHCD[[i]] < dCDBH[[i]]){cBHCD <- cBHCD+1}
if(dBHCE[[i]] > dCEBH[[i]]){bBHCE <- bBHCE+1}
if(dBHCE[[i]] < dCEBH[[i]]){cBHCE <- cBHCE+1}
if(dBHCF[[i]] > dCFBH[[i]]){bBHCF <- bBHCF+1}
if(dBHCF[[i]] < dCFBH[[i]]){cBHCF <- cBHCF+1}
if(dBHCG[[i]] > dCGBH[[i]]){bBHCG <- bBHCG+1}
if(dBHCG[[i]] < dCGBH[[i]]){cBHCG <- cBHCG+1}
if(dBHCH[[i]] > dCHBH[[i]]){bBHCH <- bBHCH+1}
if(dBHCH[[i]] < dCHBH[[i]]){cBHCH <- cBHCH+1}
if(dCAAA[[i]] > dAACA[[i]]){bCAAA <- bCAAA+1}
if(dCAAA[[i]] < dAACA[[i]]){cCAAA <- cCAAA+1}
if(dCAAB[[i]] > dABCA[[i]]){bCAAB <- bCAAB+1}
if(dCAAB[[i]] < dABCA[[i]]){cCAAB <- cCAAB+1}
if(dCAAC[[i]] > dACCA[[i]]){bCAAC <- bCAAC+1}
if(dCAAC[[i]] < dACCA[[i]]){cCAAC <- cCAAC+1}
if(dCAAD[[i]] > dADCA[[i]]){bCAAD <- bCAAD+1}
if(dCAAD[[i]] < dADCA[[i]]){cCAAD <- cCAAD+1}
if(dCAAE[[i]] > dAECA[[i]]){bCAAE <- bCAAE+1}
if(dCAAE[[i]] < dAECA[[i]]){cCAAE <- cCAAE+1}
if(dCAAF[[i]] > dAFCA[[i]]){bCAAF <- bCAAF+1}
if(dCAAF[[i]] < dAFCA[[i]]){cCAAF <- cCAAF+1}
if(dCAAG[[i]] > dAGCA[[i]]){bCAAG <- bCAAG+1}
if(dCAAG[[i]] < dAGCA[[i]]){cCAAG <- cCAAG+1}
if(dCAAH[[i]] > dAHCA[[i]]){bCAAH <- bCAAH+1}
if(dCAAH[[i]] < dAHCA[[i]]){cCAAH <- cCAAH+1}
if(dCABA[[i]] > dBACA[[i]]){bCABA <- bCABA+1}
if(dCABA[[i]] < dBACA[[i]]){cCABA <- cCABA+1}
if(dCABB[[i]] > dBBCA[[i]]){bCABB <- bCABB+1}
if(dCABB[[i]] < dBBCA[[i]]){cCABB <- cCABB+1}
if(dCABC[[i]] > dBCCA[[i]]){bCABC <- bCABC+1}
if(dCABC[[i]] < dBCCA[[i]]){cCABC <- cCABC+1}
if(dCABD[[i]] > dBDCA[[i]]){bCABD <- bCABD+1}
if(dCABD[[i]] < dBDCA[[i]]){cCABD <- cCABD+1}
if(dCABE[[i]] > dBECA[[i]]){bCABE <- bCABE+1}
if(dCABE[[i]] < dBECA[[i]]){cCABE <- cCABE+1}
if(dCABF[[i]] > dBFCA[[i]]){bCABF <- bCABF+1}
if(dCABF[[i]] < dBFCA[[i]]){cCABF <- cCABF+1}
if(dCABG[[i]] > dBGCA[[i]]){bCABG <- bCABG+1}
if(dCABG[[i]] < dBGCA[[i]]){cCABG <- cCABG+1}
if(dCABH[[i]] > dBHCA[[i]]){bCABH <- bCABH+1}
if(dCABH[[i]] < dBHCA[[i]]){cCABH <- cCABH+1}
if(dCACA[[i]] > dCACA[[i]]){bCACA <- bCACA+1}
if(dCACA[[i]] < dCACA[[i]]){cCACA <- cCACA+1}
if(dCACB[[i]] > dCBCA[[i]]){bCACB <- bCACB+1}
if(dCACB[[i]] < dCBCA[[i]]){cCACB <- cCACB+1}
if(dCACC[[i]] > dCCCA[[i]]){bCACC <- bCACC+1}
if(dCACC[[i]] < dCCCA[[i]]){cCACC <- cCACC+1}
if(dCACD[[i]] > dCDCA[[i]]){bCACD <- bCACD+1}
if(dCACD[[i]] < dCDCA[[i]]){cCACD <- cCACD+1}
if(dCACE[[i]] > dCECA[[i]]){bCACE <- bCACE+1}
if(dCACE[[i]] < dCECA[[i]]){cCACE <- cCACE+1}
if(dCACF[[i]] > dCFCA[[i]]){bCACF <- bCACF+1}
if(dCACF[[i]] < dCFCA[[i]]){cCACF <- cCACF+1}
if(dCACG[[i]] > dCGCA[[i]]){bCACG <- bCACG+1}
if(dCACG[[i]] < dCGCA[[i]]){cCACG <- cCACG+1}
if(dCACH[[i]] > dCHCA[[i]]){bCACH <- bCACH+1}
if(dCACH[[i]] < dCHCA[[i]]){cCACH <- cCACH+1}
if(dCBAA[[i]] > dAACB[[i]]){bCBAA <- bCBAA+1}
if(dCBAA[[i]] < dAACB[[i]]){cCBAA <- cCBAA+1}
if(dCBAB[[i]] > dABCB[[i]]){bCBAB <- bCBAB+1}
if(dCBAB[[i]] < dABCB[[i]]){cCBAB <- cCBAB+1}
if(dCBAC[[i]] > dACCB[[i]]){bCBAC <- bCBAC+1}
if(dCBAC[[i]] < dACCB[[i]]){cCBAC <- cCBAC+1}
if(dCBAD[[i]] > dADCB[[i]]){bCBAD <- bCBAD+1}
if(dCBAD[[i]] < dADCB[[i]]){cCBAD <- cCBAD+1}
if(dCBAE[[i]] > dAECB[[i]]){bCBAE <- bCBAE+1}
if(dCBAE[[i]] < dAECB[[i]]){cCBAE <- cCBAE+1}
if(dCBAF[[i]] > dAFCB[[i]]){bCBAF <- bCBAF+1}
if(dCBAF[[i]] < dAFCB[[i]]){cCBAF <- cCBAF+1}
if(dCBAG[[i]] > dAGCB[[i]]){bCBAG <- bCBAG+1}
if(dCBAG[[i]] < dAGCB[[i]]){cCBAG <- cCBAG+1}
if(dCBAH[[i]] > dAHCB[[i]]){bCBAH <- bCBAH+1}
if(dCBAH[[i]] < dAHCB[[i]]){cCBAH <- cCBAH+1}
if(dCBBA[[i]] > dBACB[[i]]){bCBBA <- bCBBA+1}
if(dCBBA[[i]] < dBACB[[i]]){cCBBA <- cCBBA+1}
if(dCBBB[[i]] > dBBCB[[i]]){bCBBB <- bCBBB+1}
if(dCBBB[[i]] < dBBCB[[i]]){cCBBB <- cCBBB+1}
if(dCBBC[[i]] > dBCCB[[i]]){bCBBC <- bCBBC+1}
if(dCBBC[[i]] < dBCCB[[i]]){cCBBC <- cCBBC+1}
if(dCBBD[[i]] > dBDCB[[i]]){bCBBD <- bCBBD+1}
if(dCBBD[[i]] < dBDCB[[i]]){cCBBD <- cCBBD+1}
if(dCBBE[[i]] > dBECB[[i]]){bCBBE <- bCBBE+1}
if(dCBBE[[i]] < dBECB[[i]]){cCBBE <- cCBBE+1}
if(dCBBF[[i]] > dBFCB[[i]]){bCBBF <- bCBBF+1}
if(dCBBF[[i]] < dBFCB[[i]]){cCBBF <- cCBBF+1}
if(dCBBG[[i]] > dBGCB[[i]]){bCBBG <- bCBBG+1}
if(dCBBG[[i]] < dBGCB[[i]]){cCBBG <- cCBBG+1}
if(dCBBH[[i]] > dBHCB[[i]]){bCBBH <- bCBBH+1}
if(dCBBH[[i]] < dBHCB[[i]]){cCBBH <- cCBBH+1}
if(dCBCA[[i]] > dCACB[[i]]){bCBCA <- bCBCA+1}
if(dCBCA[[i]] < dCACB[[i]]){cCBCA <- cCBCA+1}
if(dCBCB[[i]] > dCBCB[[i]]){bCBCB <- bCBCB+1}
if(dCBCB[[i]] < dCBCB[[i]]){cCBCB <- cCBCB+1}
if(dCBCC[[i]] > dCCCB[[i]]){bCBCC <- bCBCC+1}
if(dCBCC[[i]] < dCCCB[[i]]){cCBCC <- cCBCC+1}
if(dCBCD[[i]] > dCDCB[[i]]){bCBCD <- bCBCD+1}
if(dCBCD[[i]] < dCDCB[[i]]){cCBCD <- cCBCD+1}
if(dCBCE[[i]] > dCECB[[i]]){bCBCE <- bCBCE+1}
if(dCBCE[[i]] < dCECB[[i]]){cCBCE <- cCBCE+1}
if(dCBCF[[i]] > dCFCB[[i]]){bCBCF <- bCBCF+1}
if(dCBCF[[i]] < dCFCB[[i]]){cCBCF <- cCBCF+1}
if(dCBCG[[i]] > dCGCB[[i]]){bCBCG <- bCBCG+1}
if(dCBCG[[i]] < dCGCB[[i]]){cCBCG <- cCBCG+1}
if(dCBCH[[i]] > dCHCB[[i]]){bCBCH <- bCBCH+1}
if(dCBCH[[i]] < dCHCB[[i]]){cCBCH <- cCBCH+1}
if(dCCAA[[i]] > dAACC[[i]]){bCCAA <- bCCAA+1}
if(dCCAA[[i]] < dAACC[[i]]){cCCAA <- cCCAA+1}
if(dCCAB[[i]] > dABCC[[i]]){bCCAB <- bCCAB+1}
if(dCCAB[[i]] < dABCC[[i]]){cCCAB <- cCCAB+1}
if(dCCAC[[i]] > dACCC[[i]]){bCCAC <- bCCAC+1}
if(dCCAC[[i]] < dACCC[[i]]){cCCAC <- cCCAC+1}
if(dCCAD[[i]] > dADCC[[i]]){bCCAD <- bCCAD+1}
if(dCCAD[[i]] < dADCC[[i]]){cCCAD <- cCCAD+1}
if(dCCAE[[i]] > dAECC[[i]]){bCCAE <- bCCAE+1}
if(dCCAE[[i]] < dAECC[[i]]){cCCAE <- cCCAE+1}
if(dCCAF[[i]] > dAFCC[[i]]){bCCAF <- bCCAF+1}
if(dCCAF[[i]] < dAFCC[[i]]){cCCAF <- cCCAF+1}
if(dCCAG[[i]] > dAGCC[[i]]){bCCAG <- bCCAG+1}
if(dCCAG[[i]] < dAGCC[[i]]){cCCAG <- cCCAG+1}
if(dCCAH[[i]] > dAHCC[[i]]){bCCAH <- bCCAH+1}
if(dCCAH[[i]] < dAHCC[[i]]){cCCAH <- cCCAH+1}
if(dCCBA[[i]] > dBACC[[i]]){bCCBA <- bCCBA+1}
if(dCCBA[[i]] < dBACC[[i]]){cCCBA <- cCCBA+1}
if(dCCBB[[i]] > dBBCC[[i]]){bCCBB <- bCCBB+1}
if(dCCBB[[i]] < dBBCC[[i]]){cCCBB <- cCCBB+1}
if(dCCBC[[i]] > dBCCC[[i]]){bCCBC <- bCCBC+1}
if(dCCBC[[i]] < dBCCC[[i]]){cCCBC <- cCCBC+1}
if(dCCBD[[i]] > dBDCC[[i]]){bCCBD <- bCCBD+1}
if(dCCBD[[i]] < dBDCC[[i]]){cCCBD <- cCCBD+1}
if(dCCBE[[i]] > dBECC[[i]]){bCCBE <- bCCBE+1}
if(dCCBE[[i]] < dBECC[[i]]){cCCBE <- cCCBE+1}
if(dCCBF[[i]] > dBFCC[[i]]){bCCBF <- bCCBF+1}
if(dCCBF[[i]] < dBFCC[[i]]){cCCBF <- cCCBF+1}
if(dCCBG[[i]] > dBGCC[[i]]){bCCBG <- bCCBG+1}
if(dCCBG[[i]] < dBGCC[[i]]){cCCBG <- cCCBG+1}
if(dCCBH[[i]] > dBHCC[[i]]){bCCBH <- bCCBH+1}
if(dCCBH[[i]] < dBHCC[[i]]){cCCBH <- cCCBH+1}
if(dCCCA[[i]] > dCACC[[i]]){bCCCA <- bCCCA+1}
if(dCCCA[[i]] < dCACC[[i]]){cCCCA <- cCCCA+1}
if(dCCCB[[i]] > dCBCC[[i]]){bCCCB <- bCCCB+1}
if(dCCCB[[i]] < dCBCC[[i]]){cCCCB <- cCCCB+1}
if(dCCCC[[i]] > dCCCC[[i]]){bCCCC <- bCCCC+1}
if(dCCCC[[i]] < dCCCC[[i]]){cCCCC <- cCCCC+1}
if(dCCCD[[i]] > dCDCC[[i]]){bCCCD <- bCCCD+1}
if(dCCCD[[i]] < dCDCC[[i]]){cCCCD <- cCCCD+1}
if(dCCCE[[i]] > dCECC[[i]]){bCCCE <- bCCCE+1}
if(dCCCE[[i]] < dCECC[[i]]){cCCCE <- cCCCE+1}
if(dCCCF[[i]] > dCFCC[[i]]){bCCCF <- bCCCF+1}
if(dCCCF[[i]] < dCFCC[[i]]){cCCCF <- cCCCF+1}
if(dCCCG[[i]] > dCGCC[[i]]){bCCCG <- bCCCG+1}
if(dCCCG[[i]] < dCGCC[[i]]){cCCCG <- cCCCG+1}
if(dCCCH[[i]] > dCHCC[[i]]){bCCCH <- bCCCH+1}
if(dCCCH[[i]] < dCHCC[[i]]){cCCCH <- cCCCH+1}
if(dCDAA[[i]] > dAACD[[i]]){bCDAA <- bCDAA+1}
if(dCDAA[[i]] < dAACD[[i]]){cCDAA <- cCDAA+1}
if(dCDAB[[i]] > dABCD[[i]]){bCDAB <- bCDAB+1}
if(dCDAB[[i]] < dABCD[[i]]){cCDAB <- cCDAB+1}
if(dCDAC[[i]] > dACCD[[i]]){bCDAC <- bCDAC+1}
if(dCDAC[[i]] < dACCD[[i]]){cCDAC <- cCDAC+1}
if(dCDAD[[i]] > dADCD[[i]]){bCDAD <- bCDAD+1}
if(dCDAD[[i]] < dADCD[[i]]){cCDAD <- cCDAD+1}
if(dCDAE[[i]] > dAECD[[i]]){bCDAE <- bCDAE+1}
if(dCDAE[[i]] < dAECD[[i]]){cCDAE <- cCDAE+1}
if(dCDAF[[i]] > dAFCD[[i]]){bCDAF <- bCDAF+1}
if(dCDAF[[i]] < dAFCD[[i]]){cCDAF <- cCDAF+1}
if(dCDAG[[i]] > dAGCD[[i]]){bCDAG <- bCDAG+1}
if(dCDAG[[i]] < dAGCD[[i]]){cCDAG <- cCDAG+1}
if(dCDAH[[i]] > dAHCD[[i]]){bCDAH <- bCDAH+1}
if(dCDAH[[i]] < dAHCD[[i]]){cCDAH <- cCDAH+1}
if(dCDBA[[i]] > dBACD[[i]]){bCDBA <- bCDBA+1}
if(dCDBA[[i]] < dBACD[[i]]){cCDBA <- cCDBA+1}
if(dCDBB[[i]] > dBBCD[[i]]){bCDBB <- bCDBB+1}
if(dCDBB[[i]] < dBBCD[[i]]){cCDBB <- cCDBB+1}
if(dCDBC[[i]] > dBCCD[[i]]){bCDBC <- bCDBC+1}
if(dCDBC[[i]] < dBCCD[[i]]){cCDBC <- cCDBC+1}
if(dCDBD[[i]] > dBDCD[[i]]){bCDBD <- bCDBD+1}
if(dCDBD[[i]] < dBDCD[[i]]){cCDBD <- cCDBD+1}
if(dCDBE[[i]] > dBECD[[i]]){bCDBE <- bCDBE+1}
if(dCDBE[[i]] < dBECD[[i]]){cCDBE <- cCDBE+1}
if(dCDBF[[i]] > dBFCD[[i]]){bCDBF <- bCDBF+1}
if(dCDBF[[i]] < dBFCD[[i]]){cCDBF <- cCDBF+1}
if(dCDBG[[i]] > dBGCD[[i]]){bCDBG <- bCDBG+1}
if(dCDBG[[i]] < dBGCD[[i]]){cCDBG <- cCDBG+1}
if(dCDBH[[i]] > dBHCD[[i]]){bCDBH <- bCDBH+1}
if(dCDBH[[i]] < dBHCD[[i]]){cCDBH <- cCDBH+1}
if(dCDCA[[i]] > dCACD[[i]]){bCDCA <- bCDCA+1}
if(dCDCA[[i]] < dCACD[[i]]){cCDCA <- cCDCA+1}
if(dCDCB[[i]] > dCBCD[[i]]){bCDCB <- bCDCB+1}
if(dCDCB[[i]] < dCBCD[[i]]){cCDCB <- cCDCB+1}
if(dCDCC[[i]] > dCCCD[[i]]){bCDCC <- bCDCC+1}
if(dCDCC[[i]] < dCCCD[[i]]){cCDCC <- cCDCC+1}
if(dCDCD[[i]] > dCDCD[[i]]){bCDCD <- bCDCD+1}
if(dCDCD[[i]] < dCDCD[[i]]){cCDCD <- cCDCD+1}
if(dCDCE[[i]] > dCECD[[i]]){bCDCE <- bCDCE+1}
if(dCDCE[[i]] < dCECD[[i]]){cCDCE <- cCDCE+1}
if(dCDCF[[i]] > dCFCD[[i]]){bCDCF <- bCDCF+1}
if(dCDCF[[i]] < dCFCD[[i]]){cCDCF <- cCDCF+1}
if(dCDCG[[i]] > dCGCD[[i]]){bCDCG <- bCDCG+1}
if(dCDCG[[i]] < dCGCD[[i]]){cCDCG <- cCDCG+1}
if(dCDCH[[i]] > dCHCD[[i]]){bCDCH <- bCDCH+1}
if(dCDCH[[i]] < dCHCD[[i]]){cCDCH <- cCDCH+1}
if(dCEAA[[i]] > dAACE[[i]]){bCEAA <- bCEAA+1}
if(dCEAA[[i]] < dAACE[[i]]){cCEAA <- cCEAA+1}
if(dCEAB[[i]] > dABCE[[i]]){bCEAB <- bCEAB+1}
if(dCEAB[[i]] < dABCE[[i]]){cCEAB <- cCEAB+1}
if(dCEAC[[i]] > dACCE[[i]]){bCEAC <- bCEAC+1}
if(dCEAC[[i]] < dACCE[[i]]){cCEAC <- cCEAC+1}
if(dCEAD[[i]] > dADCE[[i]]){bCEAD <- bCEAD+1}
if(dCEAD[[i]] < dADCE[[i]]){cCEAD <- cCEAD+1}
if(dCEAE[[i]] > dAECE[[i]]){bCEAE <- bCEAE+1}
if(dCEAE[[i]] < dAECE[[i]]){cCEAE <- cCEAE+1}
if(dCEAF[[i]] > dAFCE[[i]]){bCEAF <- bCEAF+1}
if(dCEAF[[i]] < dAFCE[[i]]){cCEAF <- cCEAF+1}
if(dCEAG[[i]] > dAGCE[[i]]){bCEAG <- bCEAG+1}
if(dCEAG[[i]] < dAGCE[[i]]){cCEAG <- cCEAG+1}
if(dCEAH[[i]] > dAHCE[[i]]){bCEAH <- bCEAH+1}
if(dCEAH[[i]] < dAHCE[[i]]){cCEAH <- cCEAH+1}
if(dCEBA[[i]] > dBACE[[i]]){bCEBA <- bCEBA+1}
if(dCEBA[[i]] < dBACE[[i]]){cCEBA <- cCEBA+1}
if(dCEBB[[i]] > dBBCE[[i]]){bCEBB <- bCEBB+1}
if(dCEBB[[i]] < dBBCE[[i]]){cCEBB <- cCEBB+1}
if(dCEBC[[i]] > dBCCE[[i]]){bCEBC <- bCEBC+1}
if(dCEBC[[i]] < dBCCE[[i]]){cCEBC <- cCEBC+1}
if(dCEBD[[i]] > dBDCE[[i]]){bCEBD <- bCEBD+1}
if(dCEBD[[i]] < dBDCE[[i]]){cCEBD <- cCEBD+1}
if(dCEBE[[i]] > dBECE[[i]]){bCEBE <- bCEBE+1}
if(dCEBE[[i]] < dBECE[[i]]){cCEBE <- cCEBE+1}
if(dCEBF[[i]] > dBFCE[[i]]){bCEBF <- bCEBF+1}
if(dCEBF[[i]] < dBFCE[[i]]){cCEBF <- cCEBF+1}
if(dCEBG[[i]] > dBGCE[[i]]){bCEBG <- bCEBG+1}
if(dCEBG[[i]] < dBGCE[[i]]){cCEBG <- cCEBG+1}
if(dCEBH[[i]] > dBHCE[[i]]){bCEBH <- bCEBH+1}
if(dCEBH[[i]] < dBHCE[[i]]){cCEBH <- cCEBH+1}
if(dCECA[[i]] > dCACE[[i]]){bCECA <- bCECA+1}
if(dCECA[[i]] < dCACE[[i]]){cCECA <- cCECA+1}
if(dCECB[[i]] > dCBCE[[i]]){bCECB <- bCECB+1}
if(dCECB[[i]] < dCBCE[[i]]){cCECB <- cCECB+1}
if(dCECC[[i]] > dCCCE[[i]]){bCECC <- bCECC+1}
if(dCECC[[i]] < dCCCE[[i]]){cCECC <- cCECC+1}
if(dCECD[[i]] > dCDCE[[i]]){bCECD <- bCECD+1}
if(dCECD[[i]] < dCDCE[[i]]){cCECD <- cCECD+1}
if(dCECE[[i]] > dCECE[[i]]){bCECE <- bCECE+1}
if(dCECE[[i]] < dCECE[[i]]){cCECE <- cCECE+1}
if(dCECF[[i]] > dCFCE[[i]]){bCECF <- bCECF+1}
if(dCECF[[i]] < dCFCE[[i]]){cCECF <- cCECF+1}
if(dCECG[[i]] > dCGCE[[i]]){bCECG <- bCECG+1}
if(dCECG[[i]] < dCGCE[[i]]){cCECG <- cCECG+1}
if(dCECH[[i]] > dCHCE[[i]]){bCECH <- bCECH+1}
if(dCECH[[i]] < dCHCE[[i]]){cCECH <- cCECH+1}
if(dCFAA[[i]] > dAACF[[i]]){bCFAA <- bCFAA+1}
if(dCFAA[[i]] < dAACF[[i]]){cCFAA <- cCFAA+1}
if(dCFAB[[i]] > dABCF[[i]]){bCFAB <- bCFAB+1}
if(dCFAB[[i]] < dABCF[[i]]){cCFAB <- cCFAB+1}
if(dCFAC[[i]] > dACCF[[i]]){bCFAC <- bCFAC+1}
if(dCFAC[[i]] < dACCF[[i]]){cCFAC <- cCFAC+1}
if(dCFAD[[i]] > dADCF[[i]]){bCFAD <- bCFAD+1}
if(dCFAD[[i]] < dADCF[[i]]){cCFAD <- cCFAD+1}
if(dCFAE[[i]] > dAECF[[i]]){bCFAE <- bCFAE+1}
if(dCFAE[[i]] < dAECF[[i]]){cCFAE <- cCFAE+1}
if(dCFAF[[i]] > dAFCF[[i]]){bCFAF <- bCFAF+1}
if(dCFAF[[i]] < dAFCF[[i]]){cCFAF <- cCFAF+1}
if(dCFAG[[i]] > dAGCF[[i]]){bCFAG <- bCFAG+1}
if(dCFAG[[i]] < dAGCF[[i]]){cCFAG <- cCFAG+1}
if(dCFAH[[i]] > dAHCF[[i]]){bCFAH <- bCFAH+1}
if(dCFAH[[i]] < dAHCF[[i]]){cCFAH <- cCFAH+1}
if(dCFBA[[i]] > dBACF[[i]]){bCFBA <- bCFBA+1}
if(dCFBA[[i]] < dBACF[[i]]){cCFBA <- cCFBA+1}
if(dCFBB[[i]] > dBBCF[[i]]){bCFBB <- bCFBB+1}
if(dCFBB[[i]] < dBBCF[[i]]){cCFBB <- cCFBB+1}
if(dCFBC[[i]] > dBCCF[[i]]){bCFBC <- bCFBC+1}
if(dCFBC[[i]] < dBCCF[[i]]){cCFBC <- cCFBC+1}
if(dCFBD[[i]] > dBDCF[[i]]){bCFBD <- bCFBD+1}
if(dCFBD[[i]] < dBDCF[[i]]){cCFBD <- cCFBD+1}
if(dCFBE[[i]] > dBECF[[i]]){bCFBE <- bCFBE+1}
if(dCFBE[[i]] < dBECF[[i]]){cCFBE <- cCFBE+1}
if(dCFBF[[i]] > dBFCF[[i]]){bCFBF <- bCFBF+1}
if(dCFBF[[i]] < dBFCF[[i]]){cCFBF <- cCFBF+1}
if(dCFBG[[i]] > dBGCF[[i]]){bCFBG <- bCFBG+1}
if(dCFBG[[i]] < dBGCF[[i]]){cCFBG <- cCFBG+1}
if(dCFBH[[i]] > dBHCF[[i]]){bCFBH <- bCFBH+1}
if(dCFBH[[i]] < dBHCF[[i]]){cCFBH <- cCFBH+1}
if(dCFCA[[i]] > dCACF[[i]]){bCFCA <- bCFCA+1}
if(dCFCA[[i]] < dCACF[[i]]){cCFCA <- cCFCA+1}
if(dCFCB[[i]] > dCBCF[[i]]){bCFCB <- bCFCB+1}
if(dCFCB[[i]] < dCBCF[[i]]){cCFCB <- cCFCB+1}
if(dCFCC[[i]] > dCCCF[[i]]){bCFCC <- bCFCC+1}
if(dCFCC[[i]] < dCCCF[[i]]){cCFCC <- cCFCC+1}
if(dCFCD[[i]] > dCDCF[[i]]){bCFCD <- bCFCD+1}
if(dCFCD[[i]] < dCDCF[[i]]){cCFCD <- cCFCD+1}
if(dCFCE[[i]] > dCECF[[i]]){bCFCE <- bCFCE+1}
if(dCFCE[[i]] < dCECF[[i]]){cCFCE <- cCFCE+1}
if(dCFCF[[i]] > dCFCF[[i]]){bCFCF <- bCFCF+1}
if(dCFCF[[i]] < dCFCF[[i]]){cCFCF <- cCFCF+1}
if(dCFCG[[i]] > dCGCF[[i]]){bCFCG <- bCFCG+1}
if(dCFCG[[i]] < dCGCF[[i]]){cCFCG <- cCFCG+1}
if(dCFCH[[i]] > dCHCF[[i]]){bCFCH <- bCFCH+1}
if(dCFCH[[i]] < dCHCF[[i]]){cCFCH <- cCFCH+1}
if(dCGAA[[i]] > dAACG[[i]]){bCGAA <- bCGAA+1}
if(dCGAA[[i]] < dAACG[[i]]){cCGAA <- cCGAA+1}
if(dCGAB[[i]] > dABCG[[i]]){bCGAB <- bCGAB+1}
if(dCGAB[[i]] < dABCG[[i]]){cCGAB <- cCGAB+1}
if(dCGAC[[i]] > dACCG[[i]]){bCGAC <- bCGAC+1}
if(dCGAC[[i]] < dACCG[[i]]){cCGAC <- cCGAC+1}
if(dCGAD[[i]] > dADCG[[i]]){bCGAD <- bCGAD+1}
if(dCGAD[[i]] < dADCG[[i]]){cCGAD <- cCGAD+1}
if(dCGAE[[i]] > dAECG[[i]]){bCGAE <- bCGAE+1}
if(dCGAE[[i]] < dAECG[[i]]){cCGAE <- cCGAE+1}
if(dCGAF[[i]] > dAFCG[[i]]){bCGAF <- bCGAF+1}
if(dCGAF[[i]] < dAFCG[[i]]){cCGAF <- cCGAF+1}
if(dCGAG[[i]] > dAGCG[[i]]){bCGAG <- bCGAG+1}
if(dCGAG[[i]] < dAGCG[[i]]){cCGAG <- cCGAG+1}
if(dCGAH[[i]] > dAHCG[[i]]){bCGAH <- bCGAH+1}
if(dCGAH[[i]] < dAHCG[[i]]){cCGAH <- cCGAH+1}
if(dCGBA[[i]] > dBACG[[i]]){bCGBA <- bCGBA+1}
if(dCGBA[[i]] < dBACG[[i]]){cCGBA <- cCGBA+1}
if(dCGBB[[i]] > dBBCG[[i]]){bCGBB <- bCGBB+1}
if(dCGBB[[i]] < dBBCG[[i]]){cCGBB <- cCGBB+1}
if(dCGBC[[i]] > dBCCG[[i]]){bCGBC <- bCGBC+1}
if(dCGBC[[i]] < dBCCG[[i]]){cCGBC <- cCGBC+1}
if(dCGBD[[i]] > dBDCG[[i]]){bCGBD <- bCGBD+1}
if(dCGBD[[i]] < dBDCG[[i]]){cCGBD <- cCGBD+1}
if(dCGBE[[i]] > dBECG[[i]]){bCGBE <- bCGBE+1}
if(dCGBE[[i]] < dBECG[[i]]){cCGBE <- cCGBE+1}
if(dCGBF[[i]] > dBFCG[[i]]){bCGBF <- bCGBF+1}
if(dCGBF[[i]] < dBFCG[[i]]){cCGBF <- cCGBF+1}
if(dCGBG[[i]] > dBGCG[[i]]){bCGBG <- bCGBG+1}
if(dCGBG[[i]] < dBGCG[[i]]){cCGBG <- cCGBG+1}
if(dCGBH[[i]] > dBHCG[[i]]){bCGBH <- bCGBH+1}
if(dCGBH[[i]] < dBHCG[[i]]){cCGBH <- cCGBH+1}
if(dCGCA[[i]] > dCACG[[i]]){bCGCA <- bCGCA+1}
if(dCGCA[[i]] < dCACG[[i]]){cCGCA <- cCGCA+1}
if(dCGCB[[i]] > dCBCG[[i]]){bCGCB <- bCGCB+1}
if(dCGCB[[i]] < dCBCG[[i]]){cCGCB <- cCGCB+1}
if(dCGCC[[i]] > dCCCG[[i]]){bCGCC <- bCGCC+1}
if(dCGCC[[i]] < dCCCG[[i]]){cCGCC <- cCGCC+1}
if(dCGCD[[i]] > dCDCG[[i]]){bCGCD <- bCGCD+1}
if(dCGCD[[i]] < dCDCG[[i]]){cCGCD <- cCGCD+1}
if(dCGCE[[i]] > dCECG[[i]]){bCGCE <- bCGCE+1}
if(dCGCE[[i]] < dCECG[[i]]){cCGCE <- cCGCE+1}
if(dCGCF[[i]] > dCFCG[[i]]){bCGCF <- bCGCF+1}
if(dCGCF[[i]] < dCFCG[[i]]){cCGCF <- cCGCF+1}
if(dCGCG[[i]] > dCGCG[[i]]){bCGCG <- bCGCG+1}
if(dCGCG[[i]] < dCGCG[[i]]){cCGCG <- cCGCG+1}
if(dCGCH[[i]] > dCHCG[[i]]){bCGCH <- bCGCH+1}
if(dCGCH[[i]] < dCHCG[[i]]){cCGCH <- cCGCH+1}
if(dCHAA[[i]] > dAACH[[i]]){bCHAA <- bCHAA+1}
if(dCHAA[[i]] < dAACH[[i]]){cCHAA <- cCHAA+1}
if(dCHAB[[i]] > dABCH[[i]]){bCHAB <- bCHAB+1}
if(dCHAB[[i]] < dABCH[[i]]){cCHAB <- cCHAB+1}
if(dCHAC[[i]] > dACCH[[i]]){bCHAC <- bCHAC+1}
if(dCHAC[[i]] < dACCH[[i]]){cCHAC <- cCHAC+1}
if(dCHAD[[i]] > dADCH[[i]]){bCHAD <- bCHAD+1}
if(dCHAD[[i]] < dADCH[[i]]){cCHAD <- cCHAD+1}
if(dCHAE[[i]] > dAECH[[i]]){bCHAE <- bCHAE+1}
if(dCHAE[[i]] < dAECH[[i]]){cCHAE <- cCHAE+1}
if(dCHAF[[i]] > dAFCH[[i]]){bCHAF <- bCHAF+1}
if(dCHAF[[i]] < dAFCH[[i]]){cCHAF <- cCHAF+1}
if(dCHAG[[i]] > dAGCH[[i]]){bCHAG <- bCHAG+1}
if(dCHAG[[i]] < dAGCH[[i]]){cCHAG <- cCHAG+1}
if(dCHAH[[i]] > dAHCH[[i]]){bCHAH <- bCHAH+1}
if(dCHAH[[i]] < dAHCH[[i]]){cCHAH <- cCHAH+1}
if(dCHBA[[i]] > dBACH[[i]]){bCHBA <- bCHBA+1}
if(dCHBA[[i]] < dBACH[[i]]){cCHBA <- cCHBA+1}
if(dCHBB[[i]] > dBBCH[[i]]){bCHBB <- bCHBB+1}
if(dCHBB[[i]] < dBBCH[[i]]){cCHBB <- cCHBB+1}
if(dCHBC[[i]] > dBCCH[[i]]){bCHBC <- bCHBC+1}
if(dCHBC[[i]] < dBCCH[[i]]){cCHBC <- cCHBC+1}
if(dCHBD[[i]] > dBDCH[[i]]){bCHBD <- bCHBD+1}
if(dCHBD[[i]] < dBDCH[[i]]){cCHBD <- cCHBD+1}
if(dCHBE[[i]] > dBECH[[i]]){bCHBE <- bCHBE+1}
if(dCHBE[[i]] < dBECH[[i]]){cCHBE <- cCHBE+1}
if(dCHBF[[i]] > dBFCH[[i]]){bCHBF <- bCHBF+1}
if(dCHBF[[i]] < dBFCH[[i]]){cCHBF <- cCHBF+1}
if(dCHBG[[i]] > dBGCH[[i]]){bCHBG <- bCHBG+1}
if(dCHBG[[i]] < dBGCH[[i]]){cCHBG <- cCHBG+1}
if(dCHBH[[i]] > dBHCH[[i]]){bCHBH <- bCHBH+1}
if(dCHBH[[i]] < dBHCH[[i]]){cCHBH <- cCHBH+1}
if(dCHCA[[i]] > dCACH[[i]]){bCHCA <- bCHCA+1}
if(dCHCA[[i]] < dCACH[[i]]){cCHCA <- cCHCA+1}
if(dCHCB[[i]] > dCBCH[[i]]){bCHCB <- bCHCB+1}
if(dCHCB[[i]] < dCBCH[[i]]){cCHCB <- cCHCB+1}
if(dCHCC[[i]] > dCCCH[[i]]){bCHCC <- bCHCC+1}
if(dCHCC[[i]] < dCCCH[[i]]){cCHCC <- cCHCC+1}
if(dCHCD[[i]] > dCDCH[[i]]){bCHCD <- bCHCD+1}
if(dCHCD[[i]] < dCDCH[[i]]){cCHCD <- cCHCD+1}
if(dCHCE[[i]] > dCECH[[i]]){bCHCE <- bCHCE+1}
if(dCHCE[[i]] < dCECH[[i]]){cCHCE <- cCHCE+1}
if(dCHCF[[i]] > dCFCH[[i]]){bCHCF <- bCHCF+1}
if(dCHCF[[i]] < dCFCH[[i]]){cCHCF <- cCHCF+1}
if(dCHCG[[i]] > dCGCH[[i]]){bCHCG <- bCHCG+1}
if(dCHCG[[i]] < dCGCH[[i]]){cCHCG <- cCHCG+1}
if(dCHCH[[i]] > dCHCH[[i]]){bCHCH <- bCHCH+1}
if(dCHCH[[i]] < dCHCH[[i]]){cCHCH <- cCHCH+1}
}


MNAAAA <- ((bAAAA - cAAAA)^2 / (bAAAA + cAAAA))
MNAAAA
dchisq(MNAAAA, df=1)
MNAAAB <- ((bAAAB - cAAAB)^2 / (bAAAB + cAAAB))
MNAAAB
dchisq(MNAAAB, df=1)
MNAAAC <- ((bAAAC - cAAAC)^2 / (bAAAC + cAAAC))
MNAAAC
dchisq(MNAAAC, df=1)
MNAAAD <- ((bAAAD - cAAAD)^2 / (bAAAD + cAAAD))
MNAAAD
dchisq(MNAAAD, df=1)
MNAAAE <- ((bAAAE - cAAAE)^2 / (bAAAE + cAAAE))
MNAAAE
dchisq(MNAAAE, df=1)
MNAAAF <- ((bAAAF - cAAAF)^2 / (bAAAF + cAAAF))
MNAAAF
dchisq(MNAAAF, df=1)
MNAAAG <- ((bAAAG - cAAAG)^2 / (bAAAG + cAAAG))
MNAAAG
dchisq(MNAAAG, df=1)
MNAAAH <- ((bAAAH - cAAAH)^2 / (bAAAH + cAAAH))
MNAAAH
dchisq(MNAAAH, df=1)
MNAABA <- ((bAABA - cAABA)^2 / (bAABA + cAABA))
MNAABA
dchisq(MNAABA, df=1)
MNAABB <- ((bAABB - cAABB)^2 / (bAABB + cAABB))
MNAABB
dchisq(MNAABB, df=1)
MNAABC <- ((bAABC - cAABC)^2 / (bAABC + cAABC))
MNAABC
dchisq(MNAABC, df=1)
MNAABD <- ((bAABD - cAABD)^2 / (bAABD + cAABD))
MNAABD
dchisq(MNAABD, df=1)
MNAABE <- ((bAABE - cAABE)^2 / (bAABE + cAABE))
MNAABE
dchisq(MNAABE, df=1)
MNAABF <- ((bAABF - cAABF)^2 / (bAABF + cAABF))
MNAABF
dchisq(MNAABF, df=1)
MNAABG <- ((bAABG - cAABG)^2 / (bAABG + cAABG))
MNAABG
dchisq(MNAABG, df=1)
MNAABH <- ((bAABH - cAABH)^2 / (bAABH + cAABH))
MNAABH
dchisq(MNAABH, df=1)
MNAACA <- ((bAACA - cAACA)^2 / (bAACA + cAACA))
MNAACA
dchisq(MNAACA, df=1)
MNAACB <- ((bAACB - cAACB)^2 / (bAACB + cAACB))
MNAACB
dchisq(MNAACB, df=1)
MNAACC <- ((bAACC - cAACC)^2 / (bAACC + cAACC))
MNAACC
dchisq(MNAACC, df=1)
MNAACD <- ((bAACD - cAACD)^2 / (bAACD + cAACD))
MNAACD
dchisq(MNAACD, df=1)
MNAACE <- ((bAACE - cAACE)^2 / (bAACE + cAACE))
MNAACE
dchisq(MNAACE, df=1)
MNAACF <- ((bAACF - cAACF)^2 / (bAACF + cAACF))
MNAACF
dchisq(MNAACF, df=1)
MNAACG <- ((bAACG - cAACG)^2 / (bAACG + cAACG))
MNAACG
dchisq(MNAACG, df=1)
MNAACH <- ((bAACH - cAACH)^2 / (bAACH + cAACH))
MNAACH
dchisq(MNAACH, df=1)
MNABAA <- ((bABAA - cABAA)^2 / (bABAA + cABAA))
MNABAA
dchisq(MNABAA, df=1)
MNABAB <- ((bABAB - cABAB)^2 / (bABAB + cABAB))
MNABAB
dchisq(MNABAB, df=1)
MNABAC <- ((bABAC - cABAC)^2 / (bABAC + cABAC))
MNABAC
dchisq(MNABAC, df=1)
MNABAD <- ((bABAD - cABAD)^2 / (bABAD + cABAD))
MNABAD
dchisq(MNABAD, df=1)
MNABAE <- ((bABAE - cABAE)^2 / (bABAE + cABAE))
MNABAE
dchisq(MNABAE, df=1)
MNABAF <- ((bABAF - cABAF)^2 / (bABAF + cABAF))
MNABAF
dchisq(MNABAF, df=1)
MNABAG <- ((bABAG - cABAG)^2 / (bABAG + cABAG))
MNABAG
dchisq(MNABAG, df=1)
MNABAH <- ((bABAH - cABAH)^2 / (bABAH + cABAH))
MNABAH
dchisq(MNABAH, df=1)
MNABBA <- ((bABBA - cABBA)^2 / (bABBA + cABBA))
MNABBA
dchisq(MNABBA, df=1)
MNABBB <- ((bABBB - cABBB)^2 / (bABBB + cABBB))
MNABBB
dchisq(MNABBB, df=1)
MNABBC <- ((bABBC - cABBC)^2 / (bABBC + cABBC))
MNABBC
dchisq(MNABBC, df=1)
MNABBD <- ((bABBD - cABBD)^2 / (bABBD + cABBD))
MNABBD
dchisq(MNABBD, df=1)
MNABBE <- ((bABBE - cABBE)^2 / (bABBE + cABBE))
MNABBE
dchisq(MNABBE, df=1)
MNABBF <- ((bABBF - cABBF)^2 / (bABBF + cABBF))
MNABBF
dchisq(MNABBF, df=1)
MNABBG <- ((bABBG - cABBG)^2 / (bABBG + cABBG))
MNABBG
dchisq(MNABBG, df=1)
MNABBH <- ((bABBH - cABBH)^2 / (bABBH + cABBH))
MNABBH
dchisq(MNABBH, df=1)
MNABCA <- ((bABCA - cABCA)^2 / (bABCA + cABCA))
MNABCA
dchisq(MNABCA, df=1)
MNABCB <- ((bABCB - cABCB)^2 / (bABCB + cABCB))
MNABCB
dchisq(MNABCB, df=1)
MNABCC <- ((bABCC - cABCC)^2 / (bABCC + cABCC))
MNABCC
dchisq(MNABCC, df=1)
MNABCD <- ((bABCD - cABCD)^2 / (bABCD + cABCD))
MNABCD
dchisq(MNABCD, df=1)
MNABCE <- ((bABCE - cABCE)^2 / (bABCE + cABCE))
MNABCE
dchisq(MNABCE, df=1)
MNABCF <- ((bABCF - cABCF)^2 / (bABCF + cABCF))
MNABCF
dchisq(MNABCF, df=1)
MNABCG <- ((bABCG - cABCG)^2 / (bABCG + cABCG))
MNABCG
dchisq(MNABCG, df=1)
MNABCH <- ((bABCH - cABCH)^2 / (bABCH + cABCH))
MNABCH
dchisq(MNABCH, df=1)
MNACAA <- ((bACAA - cACAA)^2 / (bACAA + cACAA))
MNACAA
dchisq(MNACAA, df=1)
MNACAB <- ((bACAB - cACAB)^2 / (bACAB + cACAB))
MNACAB
dchisq(MNACAB, df=1)
MNACAC <- ((bACAC - cACAC)^2 / (bACAC + cACAC))
MNACAC
dchisq(MNACAC, df=1)
MNACAD <- ((bACAD - cACAD)^2 / (bACAD + cACAD))
MNACAD
dchisq(MNACAD, df=1)
MNACAE <- ((bACAE - cACAE)^2 / (bACAE + cACAE))
MNACAE
dchisq(MNACAE, df=1)
MNACAF <- ((bACAF - cACAF)^2 / (bACAF + cACAF))
MNACAF
dchisq(MNACAF, df=1)
MNACAG <- ((bACAG - cACAG)^2 / (bACAG + cACAG))
MNACAG
dchisq(MNACAG, df=1)
MNACAH <- ((bACAH - cACAH)^2 / (bACAH + cACAH))
MNACAH
dchisq(MNACAH, df=1)
MNACBA <- ((bACBA - cACBA)^2 / (bACBA + cACBA))
MNACBA
dchisq(MNACBA, df=1)
MNACBB <- ((bACBB - cACBB)^2 / (bACBB + cACBB))
MNACBB
dchisq(MNACBB, df=1)
MNACBC <- ((bACBC - cACBC)^2 / (bACBC + cACBC))
MNACBC
dchisq(MNACBC, df=1)
MNACBD <- ((bACBD - cACBD)^2 / (bACBD + cACBD))
MNACBD
dchisq(MNACBD, df=1)
MNACBE <- ((bACBE - cACBE)^2 / (bACBE + cACBE))
MNACBE
dchisq(MNACBE, df=1)
MNACBF <- ((bACBF - cACBF)^2 / (bACBF + cACBF))
MNACBF
dchisq(MNACBF, df=1)
MNACBG <- ((bACBG - cACBG)^2 / (bACBG + cACBG))
MNACBG
dchisq(MNACBG, df=1)
MNACBH <- ((bACBH - cACBH)^2 / (bACBH + cACBH))
MNACBH
dchisq(MNACBH, df=1)
MNACCA <- ((bACCA - cACCA)^2 / (bACCA + cACCA))
MNACCA
dchisq(MNACCA, df=1)
MNACCB <- ((bACCB - cACCB)^2 / (bACCB + cACCB))
MNACCB
dchisq(MNACCB, df=1)
MNACCC <- ((bACCC - cACCC)^2 / (bACCC + cACCC))
MNACCC
dchisq(MNACCC, df=1)
MNACCD <- ((bACCD - cACCD)^2 / (bACCD + cACCD))
MNACCD
dchisq(MNACCD, df=1)
MNACCE <- ((bACCE - cACCE)^2 / (bACCE + cACCE))
MNACCE
dchisq(MNACCE, df=1)
MNACCF <- ((bACCF - cACCF)^2 / (bACCF + cACCF))
MNACCF
dchisq(MNACCF, df=1)
MNACCG <- ((bACCG - cACCG)^2 / (bACCG + cACCG))
MNACCG
dchisq(MNACCG, df=1)
MNACCH <- ((bACCH - cACCH)^2 / (bACCH + cACCH))
MNACCH
dchisq(MNACCH, df=1)
MNADAA <- ((bADAA - cADAA)^2 / (bADAA + cADAA))
MNADAA
dchisq(MNADAA, df=1)
MNADAB <- ((bADAB - cADAB)^2 / (bADAB + cADAB))
MNADAB
dchisq(MNADAB, df=1)
MNADAC <- ((bADAC - cADAC)^2 / (bADAC + cADAC))
MNADAC
dchisq(MNADAC, df=1)
MNADAD <- ((bADAD - cADAD)^2 / (bADAD + cADAD))
MNADAD
dchisq(MNADAD, df=1)
MNADAE <- ((bADAE - cADAE)^2 / (bADAE + cADAE))
MNADAE
dchisq(MNADAE, df=1)
MNADAF <- ((bADAF - cADAF)^2 / (bADAF + cADAF))
MNADAF
dchisq(MNADAF, df=1)
MNADAG <- ((bADAG - cADAG)^2 / (bADAG + cADAG))
MNADAG
dchisq(MNADAG, df=1)
MNADAH <- ((bADAH - cADAH)^2 / (bADAH + cADAH))
MNADAH
dchisq(MNADAH, df=1)
MNADBA <- ((bADBA - cADBA)^2 / (bADBA + cADBA))
MNADBA
dchisq(MNADBA, df=1)
MNADBB <- ((bADBB - cADBB)^2 / (bADBB + cADBB))
MNADBB
dchisq(MNADBB, df=1)
MNADBC <- ((bADBC - cADBC)^2 / (bADBC + cADBC))
MNADBC
dchisq(MNADBC, df=1)
MNADBD <- ((bADBD - cADBD)^2 / (bADBD + cADBD))
MNADBD
dchisq(MNADBD, df=1)
MNADBE <- ((bADBE - cADBE)^2 / (bADBE + cADBE))
MNADBE
dchisq(MNADBE, df=1)
MNADBF <- ((bADBF - cADBF)^2 / (bADBF + cADBF))
MNADBF
dchisq(MNADBF, df=1)
MNADBG <- ((bADBG - cADBG)^2 / (bADBG + cADBG))
MNADBG
dchisq(MNADBG, df=1)
MNADBH <- ((bADBH - cADBH)^2 / (bADBH + cADBH))
MNADBH
dchisq(MNADBH, df=1)
MNADCA <- ((bADCA - cADCA)^2 / (bADCA + cADCA))
MNADCA
dchisq(MNADCA, df=1)
MNADCB <- ((bADCB - cADCB)^2 / (bADCB + cADCB))
MNADCB
dchisq(MNADCB, df=1)
MNADCC <- ((bADCC - cADCC)^2 / (bADCC + cADCC))
MNADCC
dchisq(MNADCC, df=1)
MNADCD <- ((bADCD - cADCD)^2 / (bADCD + cADCD))
MNADCD
dchisq(MNADCD, df=1)
MNADCE <- ((bADCE - cADCE)^2 / (bADCE + cADCE))
MNADCE
dchisq(MNADCE, df=1)
MNADCF <- ((bADCF - cADCF)^2 / (bADCF + cADCF))
MNADCF
dchisq(MNADCF, df=1)
MNADCG <- ((bADCG - cADCG)^2 / (bADCG + cADCG))
MNADCG
dchisq(MNADCG, df=1)
MNADCH <- ((bADCH - cADCH)^2 / (bADCH + cADCH))
MNADCH
dchisq(MNADCH, df=1)
MNAEAA <- ((bAEAA - cAEAA)^2 / (bAEAA + cAEAA))
MNAEAA
dchisq(MNAEAA, df=1)
MNAEAB <- ((bAEAB - cAEAB)^2 / (bAEAB + cAEAB))
MNAEAB
dchisq(MNAEAB, df=1)
MNAEAC <- ((bAEAC - cAEAC)^2 / (bAEAC + cAEAC))
MNAEAC
dchisq(MNAEAC, df=1)
MNAEAD <- ((bAEAD - cAEAD)^2 / (bAEAD + cAEAD))
MNAEAD
dchisq(MNAEAD, df=1)
MNAEAE <- ((bAEAE - cAEAE)^2 / (bAEAE + cAEAE))
MNAEAE
dchisq(MNAEAE, df=1)
MNAEAF <- ((bAEAF - cAEAF)^2 / (bAEAF + cAEAF))
MNAEAF
dchisq(MNAEAF, df=1)
MNAEAG <- ((bAEAG - cAEAG)^2 / (bAEAG + cAEAG))
MNAEAG
dchisq(MNAEAG, df=1)
MNAEAH <- ((bAEAH - cAEAH)^2 / (bAEAH + cAEAH))
MNAEAH
dchisq(MNAEAH, df=1)
MNAEBA <- ((bAEBA - cAEBA)^2 / (bAEBA + cAEBA))
MNAEBA
dchisq(MNAEBA, df=1)
MNAEBB <- ((bAEBB - cAEBB)^2 / (bAEBB + cAEBB))
MNAEBB
dchisq(MNAEBB, df=1)
MNAEBC <- ((bAEBC - cAEBC)^2 / (bAEBC + cAEBC))
MNAEBC
dchisq(MNAEBC, df=1)
MNAEBD <- ((bAEBD - cAEBD)^2 / (bAEBD + cAEBD))
MNAEBD
dchisq(MNAEBD, df=1)
MNAEBE <- ((bAEBE - cAEBE)^2 / (bAEBE + cAEBE))
MNAEBE
dchisq(MNAEBE, df=1)
MNAEBF <- ((bAEBF - cAEBF)^2 / (bAEBF + cAEBF))
MNAEBF
dchisq(MNAEBF, df=1)
MNAEBG <- ((bAEBG - cAEBG)^2 / (bAEBG + cAEBG))
MNAEBG
dchisq(MNAEBG, df=1)
MNAEBH <- ((bAEBH - cAEBH)^2 / (bAEBH + cAEBH))
MNAEBH
dchisq(MNAEBH, df=1)
MNAECA <- ((bAECA - cAECA)^2 / (bAECA + cAECA))
MNAECA
dchisq(MNAECA, df=1)
MNAECB <- ((bAECB - cAECB)^2 / (bAECB + cAECB))
MNAECB
dchisq(MNAECB, df=1)
MNAECC <- ((bAECC - cAECC)^2 / (bAECC + cAECC))
MNAECC
dchisq(MNAECC, df=1)
MNAECD <- ((bAECD - cAECD)^2 / (bAECD + cAECD))
MNAECD
dchisq(MNAECD, df=1)
MNAECE <- ((bAECE - cAECE)^2 / (bAECE + cAECE))
MNAECE
dchisq(MNAECE, df=1)
MNAECF <- ((bAECF - cAECF)^2 / (bAECF + cAECF))
MNAECF
dchisq(MNAECF, df=1)
MNAECG <- ((bAECG - cAECG)^2 / (bAECG + cAECG))
MNAECG
dchisq(MNAECG, df=1)
MNAECH <- ((bAECH - cAECH)^2 / (bAECH + cAECH))
MNAECH
dchisq(MNAECH, df=1)
MNAFAA <- ((bAFAA - cAFAA)^2 / (bAFAA + cAFAA))
MNAFAA
dchisq(MNAFAA, df=1)
MNAFAB <- ((bAFAB - cAFAB)^2 / (bAFAB + cAFAB))
MNAFAB
dchisq(MNAFAB, df=1)
MNAFAC <- ((bAFAC - cAFAC)^2 / (bAFAC + cAFAC))
MNAFAC
dchisq(MNAFAC, df=1)
MNAFAD <- ((bAFAD - cAFAD)^2 / (bAFAD + cAFAD))
MNAFAD
dchisq(MNAFAD, df=1)
MNAFAE <- ((bAFAE - cAFAE)^2 / (bAFAE + cAFAE))
MNAFAE
dchisq(MNAFAE, df=1)
MNAFAF <- ((bAFAF - cAFAF)^2 / (bAFAF + cAFAF))
MNAFAF
dchisq(MNAFAF, df=1)
MNAFAG <- ((bAFAG - cAFAG)^2 / (bAFAG + cAFAG))
MNAFAG
dchisq(MNAFAG, df=1)
MNAFAH <- ((bAFAH - cAFAH)^2 / (bAFAH + cAFAH))
MNAFAH
dchisq(MNAFAH, df=1)
MNAFBA <- ((bAFBA - cAFBA)^2 / (bAFBA + cAFBA))
MNAFBA
dchisq(MNAFBA, df=1)
MNAFBB <- ((bAFBB - cAFBB)^2 / (bAFBB + cAFBB))
MNAFBB
dchisq(MNAFBB, df=1)
MNAFBC <- ((bAFBC - cAFBC)^2 / (bAFBC + cAFBC))
MNAFBC
dchisq(MNAFBC, df=1)
MNAFBD <- ((bAFBD - cAFBD)^2 / (bAFBD + cAFBD))
MNAFBD
dchisq(MNAFBD, df=1)
MNAFBE <- ((bAFBE - cAFBE)^2 / (bAFBE + cAFBE))
MNAFBE
dchisq(MNAFBE, df=1)
MNAFBF <- ((bAFBF - cAFBF)^2 / (bAFBF + cAFBF))
MNAFBF
dchisq(MNAFBF, df=1)
MNAFBG <- ((bAFBG - cAFBG)^2 / (bAFBG + cAFBG))
MNAFBG
dchisq(MNAFBG, df=1)
MNAFBH <- ((bAFBH - cAFBH)^2 / (bAFBH + cAFBH))
MNAFBH
dchisq(MNAFBH, df=1)
MNAFCA <- ((bAFCA - cAFCA)^2 / (bAFCA + cAFCA))
MNAFCA
dchisq(MNAFCA, df=1)
MNAFCB <- ((bAFCB - cAFCB)^2 / (bAFCB + cAFCB))
MNAFCB
dchisq(MNAFCB, df=1)
MNAFCC <- ((bAFCC - cAFCC)^2 / (bAFCC + cAFCC))
MNAFCC
dchisq(MNAFCC, df=1)
MNAFCD <- ((bAFCD - cAFCD)^2 / (bAFCD + cAFCD))
MNAFCD
dchisq(MNAFCD, df=1)
MNAFCE <- ((bAFCE - cAFCE)^2 / (bAFCE + cAFCE))
MNAFCE
dchisq(MNAFCE, df=1)
MNAFCF <- ((bAFCF - cAFCF)^2 / (bAFCF + cAFCF))
MNAFCF
dchisq(MNAFCF, df=1)
MNAFCG <- ((bAFCG - cAFCG)^2 / (bAFCG + cAFCG))
MNAFCG
dchisq(MNAFCG, df=1)
MNAFCH <- ((bAFCH - cAFCH)^2 / (bAFCH + cAFCH))
MNAFCH
dchisq(MNAFCH, df=1)
MNAGAA <- ((bAGAA - cAGAA)^2 / (bAGAA + cAGAA))
MNAGAA
dchisq(MNAGAA, df=1)
MNAGAB <- ((bAGAB - cAGAB)^2 / (bAGAB + cAGAB))
MNAGAB
dchisq(MNAGAB, df=1)
MNAGAC <- ((bAGAC - cAGAC)^2 / (bAGAC + cAGAC))
MNAGAC
dchisq(MNAGAC, df=1)
MNAGAD <- ((bAGAD - cAGAD)^2 / (bAGAD + cAGAD))
MNAGAD
dchisq(MNAGAD, df=1)
MNAGAE <- ((bAGAE - cAGAE)^2 / (bAGAE + cAGAE))
MNAGAE
dchisq(MNAGAE, df=1)
MNAGAF <- ((bAGAF - cAGAF)^2 / (bAGAF + cAGAF))
MNAGAF
dchisq(MNAGAF, df=1)
MNAGAG <- ((bAGAG - cAGAG)^2 / (bAGAG + cAGAG))
MNAGAG
dchisq(MNAGAG, df=1)
MNAGAH <- ((bAGAH - cAGAH)^2 / (bAGAH + cAGAH))
MNAGAH
dchisq(MNAGAH, df=1)
MNAGBA <- ((bAGBA - cAGBA)^2 / (bAGBA + cAGBA))
MNAGBA
dchisq(MNAGBA, df=1)
MNAGBB <- ((bAGBB - cAGBB)^2 / (bAGBB + cAGBB))
MNAGBB
dchisq(MNAGBB, df=1)
MNAGBC <- ((bAGBC - cAGBC)^2 / (bAGBC + cAGBC))
MNAGBC
dchisq(MNAGBC, df=1)
MNAGBD <- ((bAGBD - cAGBD)^2 / (bAGBD + cAGBD))
MNAGBD
dchisq(MNAGBD, df=1)
MNAGBE <- ((bAGBE - cAGBE)^2 / (bAGBE + cAGBE))
MNAGBE
dchisq(MNAGBE, df=1)
MNAGBF <- ((bAGBF - cAGBF)^2 / (bAGBF + cAGBF))
MNAGBF
dchisq(MNAGBF, df=1)
MNAGBG <- ((bAGBG - cAGBG)^2 / (bAGBG + cAGBG))
MNAGBG
dchisq(MNAGBG, df=1)
MNAGBH <- ((bAGBH - cAGBH)^2 / (bAGBH + cAGBH))
MNAGBH
dchisq(MNAGBH, df=1)
MNAGCA <- ((bAGCA - cAGCA)^2 / (bAGCA + cAGCA))
MNAGCA
dchisq(MNAGCA, df=1)
MNAGCB <- ((bAGCB - cAGCB)^2 / (bAGCB + cAGCB))
MNAGCB
dchisq(MNAGCB, df=1)
MNAGCC <- ((bAGCC - cAGCC)^2 / (bAGCC + cAGCC))
MNAGCC
dchisq(MNAGCC, df=1)
MNAGCD <- ((bAGCD - cAGCD)^2 / (bAGCD + cAGCD))
MNAGCD
dchisq(MNAGCD, df=1)
MNAGCE <- ((bAGCE - cAGCE)^2 / (bAGCE + cAGCE))
MNAGCE
dchisq(MNAGCE, df=1)
MNAGCF <- ((bAGCF - cAGCF)^2 / (bAGCF + cAGCF))
MNAGCF
dchisq(MNAGCF, df=1)
MNAGCG <- ((bAGCG - cAGCG)^2 / (bAGCG + cAGCG))
MNAGCG
dchisq(MNAGCG, df=1)
MNAGCH <- ((bAGCH - cAGCH)^2 / (bAGCH + cAGCH))
MNAGCH
dchisq(MNAGCH, df=1)
MNAHAA <- ((bAHAA - cAHAA)^2 / (bAHAA + cAHAA))
MNAHAA
dchisq(MNAHAA, df=1)
MNAHAB <- ((bAHAB - cAHAB)^2 / (bAHAB + cAHAB))
MNAHAB
dchisq(MNAHAB, df=1)
MNAHAC <- ((bAHAC - cAHAC)^2 / (bAHAC + cAHAC))
MNAHAC
dchisq(MNAHAC, df=1)
MNAHAD <- ((bAHAD - cAHAD)^2 / (bAHAD + cAHAD))
MNAHAD
dchisq(MNAHAD, df=1)
MNAHAE <- ((bAHAE - cAHAE)^2 / (bAHAE + cAHAE))
MNAHAE
dchisq(MNAHAE, df=1)
MNAHAF <- ((bAHAF - cAHAF)^2 / (bAHAF + cAHAF))
MNAHAF
dchisq(MNAHAF, df=1)
MNAHAG <- ((bAHAG - cAHAG)^2 / (bAHAG + cAHAG))
MNAHAG
dchisq(MNAHAG, df=1)
MNAHAH <- ((bAHAH - cAHAH)^2 / (bAHAH + cAHAH))
MNAHAH
dchisq(MNAHAH, df=1)
MNAHBA <- ((bAHBA - cAHBA)^2 / (bAHBA + cAHBA))
MNAHBA
dchisq(MNAHBA, df=1)
MNAHBB <- ((bAHBB - cAHBB)^2 / (bAHBB + cAHBB))
MNAHBB
dchisq(MNAHBB, df=1)
MNAHBC <- ((bAHBC - cAHBC)^2 / (bAHBC + cAHBC))
MNAHBC
dchisq(MNAHBC, df=1)
MNAHBD <- ((bAHBD - cAHBD)^2 / (bAHBD + cAHBD))
MNAHBD
dchisq(MNAHBD, df=1)
MNAHBE <- ((bAHBE - cAHBE)^2 / (bAHBE + cAHBE))
MNAHBE
dchisq(MNAHBE, df=1)
MNAHBF <- ((bAHBF - cAHBF)^2 / (bAHBF + cAHBF))
MNAHBF
dchisq(MNAHBF, df=1)
MNAHBG <- ((bAHBG - cAHBG)^2 / (bAHBG + cAHBG))
MNAHBG
dchisq(MNAHBG, df=1)
MNAHBH <- ((bAHBH - cAHBH)^2 / (bAHBH + cAHBH))
MNAHBH
dchisq(MNAHBH, df=1)
MNAHCA <- ((bAHCA - cAHCA)^2 / (bAHCA + cAHCA))
MNAHCA
dchisq(MNAHCA, df=1)
MNAHCB <- ((bAHCB - cAHCB)^2 / (bAHCB + cAHCB))
MNAHCB
dchisq(MNAHCB, df=1)
MNAHCC <- ((bAHCC - cAHCC)^2 / (bAHCC + cAHCC))
MNAHCC
dchisq(MNAHCC, df=1)
MNAHCD <- ((bAHCD - cAHCD)^2 / (bAHCD + cAHCD))
MNAHCD
dchisq(MNAHCD, df=1)
MNAHCE <- ((bAHCE - cAHCE)^2 / (bAHCE + cAHCE))
MNAHCE
dchisq(MNAHCE, df=1)
MNAHCF <- ((bAHCF - cAHCF)^2 / (bAHCF + cAHCF))
MNAHCF
dchisq(MNAHCF, df=1)
MNAHCG <- ((bAHCG - cAHCG)^2 / (bAHCG + cAHCG))
MNAHCG
dchisq(MNAHCG, df=1)
MNAHCH <- ((bAHCH - cAHCH)^2 / (bAHCH + cAHCH))
MNAHCH
dchisq(MNAHCH, df=1)
MNBAAA <- ((bBAAA - cBAAA)^2 / (bBAAA + cBAAA))
MNBAAA
dchisq(MNBAAA, df=1)
MNBAAB <- ((bBAAB - cBAAB)^2 / (bBAAB + cBAAB))
MNBAAB
dchisq(MNBAAB, df=1)
MNBAAC <- ((bBAAC - cBAAC)^2 / (bBAAC + cBAAC))
MNBAAC
dchisq(MNBAAC, df=1)
MNBAAD <- ((bBAAD - cBAAD)^2 / (bBAAD + cBAAD))
MNBAAD
dchisq(MNBAAD, df=1)
MNBAAE <- ((bBAAE - cBAAE)^2 / (bBAAE + cBAAE))
MNBAAE
dchisq(MNBAAE, df=1)
MNBAAF <- ((bBAAF - cBAAF)^2 / (bBAAF + cBAAF))
MNBAAF
dchisq(MNBAAF, df=1)
MNBAAG <- ((bBAAG - cBAAG)^2 / (bBAAG + cBAAG))
MNBAAG
dchisq(MNBAAG, df=1)
MNBAAH <- ((bBAAH - cBAAH)^2 / (bBAAH + cBAAH))
MNBAAH
dchisq(MNBAAH, df=1)
MNBABA <- ((bBABA - cBABA)^2 / (bBABA + cBABA))
MNBABA
dchisq(MNBABA, df=1)
MNBABB <- ((bBABB - cBABB)^2 / (bBABB + cBABB))
MNBABB
dchisq(MNBABB, df=1)
MNBABC <- ((bBABC - cBABC)^2 / (bBABC + cBABC))
MNBABC
dchisq(MNBABC, df=1)
MNBABD <- ((bBABD - cBABD)^2 / (bBABD + cBABD))
MNBABD
dchisq(MNBABD, df=1)
MNBABE <- ((bBABE - cBABE)^2 / (bBABE + cBABE))
MNBABE
dchisq(MNBABE, df=1)
MNBABF <- ((bBABF - cBABF)^2 / (bBABF + cBABF))
MNBABF
dchisq(MNBABF, df=1)
MNBABG <- ((bBABG - cBABG)^2 / (bBABG + cBABG))
MNBABG
dchisq(MNBABG, df=1)
MNBABH <- ((bBABH - cBABH)^2 / (bBABH + cBABH))
MNBABH
dchisq(MNBABH, df=1)
MNBACA <- ((bBACA - cBACA)^2 / (bBACA + cBACA))
MNBACA
dchisq(MNBACA, df=1)
MNBACB <- ((bBACB - cBACB)^2 / (bBACB + cBACB))
MNBACB
dchisq(MNBACB, df=1)
MNBACC <- ((bBACC - cBACC)^2 / (bBACC + cBACC))
MNBACC
dchisq(MNBACC, df=1)
MNBACD <- ((bBACD - cBACD)^2 / (bBACD + cBACD))
MNBACD
dchisq(MNBACD, df=1)
MNBACE <- ((bBACE - cBACE)^2 / (bBACE + cBACE))
MNBACE
dchisq(MNBACE, df=1)
MNBACF <- ((bBACF - cBACF)^2 / (bBACF + cBACF))
MNBACF
dchisq(MNBACF, df=1)
MNBACG <- ((bBACG - cBACG)^2 / (bBACG + cBACG))
MNBACG
dchisq(MNBACG, df=1)
MNBACH <- ((bBACH - cBACH)^2 / (bBACH + cBACH))
MNBACH
dchisq(MNBACH, df=1)
MNBBAA <- ((bBBAA - cBBAA)^2 / (bBBAA + cBBAA))
MNBBAA
dchisq(MNBBAA, df=1)
MNBBAB <- ((bBBAB - cBBAB)^2 / (bBBAB + cBBAB))
MNBBAB
dchisq(MNBBAB, df=1)
MNBBAC <- ((bBBAC - cBBAC)^2 / (bBBAC + cBBAC))
MNBBAC
dchisq(MNBBAC, df=1)
MNBBAD <- ((bBBAD - cBBAD)^2 / (bBBAD + cBBAD))
MNBBAD
dchisq(MNBBAD, df=1)
MNBBAE <- ((bBBAE - cBBAE)^2 / (bBBAE + cBBAE))
MNBBAE
dchisq(MNBBAE, df=1)
MNBBAF <- ((bBBAF - cBBAF)^2 / (bBBAF + cBBAF))
MNBBAF
dchisq(MNBBAF, df=1)
MNBBAG <- ((bBBAG - cBBAG)^2 / (bBBAG + cBBAG))
MNBBAG
dchisq(MNBBAG, df=1)
MNBBAH <- ((bBBAH - cBBAH)^2 / (bBBAH + cBBAH))
MNBBAH
dchisq(MNBBAH, df=1)
MNBBBA <- ((bBBBA - cBBBA)^2 / (bBBBA + cBBBA))
MNBBBA
dchisq(MNBBBA, df=1)
MNBBBB <- ((bBBBB - cBBBB)^2 / (bBBBB + cBBBB))
MNBBBB
dchisq(MNBBBB, df=1)
MNBBBC <- ((bBBBC - cBBBC)^2 / (bBBBC + cBBBC))
MNBBBC
dchisq(MNBBBC, df=1)
MNBBBD <- ((bBBBD - cBBBD)^2 / (bBBBD + cBBBD))
MNBBBD
dchisq(MNBBBD, df=1)
MNBBBE <- ((bBBBE - cBBBE)^2 / (bBBBE + cBBBE))
MNBBBE
dchisq(MNBBBE, df=1)
MNBBBF <- ((bBBBF - cBBBF)^2 / (bBBBF + cBBBF))
MNBBBF
dchisq(MNBBBF, df=1)
MNBBBG <- ((bBBBG - cBBBG)^2 / (bBBBG + cBBBG))
MNBBBG
dchisq(MNBBBG, df=1)
MNBBBH <- ((bBBBH - cBBBH)^2 / (bBBBH + cBBBH))
MNBBBH
dchisq(MNBBBH, df=1)
MNBBCA <- ((bBBCA - cBBCA)^2 / (bBBCA + cBBCA))
MNBBCA
dchisq(MNBBCA, df=1)
MNBBCB <- ((bBBCB - cBBCB)^2 / (bBBCB + cBBCB))
MNBBCB
dchisq(MNBBCB, df=1)
MNBBCC <- ((bBBCC - cBBCC)^2 / (bBBCC + cBBCC))
MNBBCC
dchisq(MNBBCC, df=1)
MNBBCD <- ((bBBCD - cBBCD)^2 / (bBBCD + cBBCD))
MNBBCD
dchisq(MNBBCD, df=1)
MNBBCE <- ((bBBCE - cBBCE)^2 / (bBBCE + cBBCE))
MNBBCE
dchisq(MNBBCE, df=1)
MNBBCF <- ((bBBCF - cBBCF)^2 / (bBBCF + cBBCF))
MNBBCF
dchisq(MNBBCF, df=1)
MNBBCG <- ((bBBCG - cBBCG)^2 / (bBBCG + cBBCG))
MNBBCG
dchisq(MNBBCG, df=1)
MNBBCH <- ((bBBCH - cBBCH)^2 / (bBBCH + cBBCH))
MNBBCH
dchisq(MNBBCH, df=1)
MNBCAA <- ((bBCAA - cBCAA)^2 / (bBCAA + cBCAA))
MNBCAA
dchisq(MNBCAA, df=1)
MNBCAB <- ((bBCAB - cBCAB)^2 / (bBCAB + cBCAB))
MNBCAB
dchisq(MNBCAB, df=1)
MNBCAC <- ((bBCAC - cBCAC)^2 / (bBCAC + cBCAC))
MNBCAC
dchisq(MNBCAC, df=1)
MNBCAD <- ((bBCAD - cBCAD)^2 / (bBCAD + cBCAD))
MNBCAD
dchisq(MNBCAD, df=1)
MNBCAE <- ((bBCAE - cBCAE)^2 / (bBCAE + cBCAE))
MNBCAE
dchisq(MNBCAE, df=1)
MNBCAF <- ((bBCAF - cBCAF)^2 / (bBCAF + cBCAF))
MNBCAF
dchisq(MNBCAF, df=1)
MNBCAG <- ((bBCAG - cBCAG)^2 / (bBCAG + cBCAG))
MNBCAG
dchisq(MNBCAG, df=1)
MNBCAH <- ((bBCAH - cBCAH)^2 / (bBCAH + cBCAH))
MNBCAH
dchisq(MNBCAH, df=1)
MNBCBA <- ((bBCBA - cBCBA)^2 / (bBCBA + cBCBA))
MNBCBA
dchisq(MNBCBA, df=1)
MNBCBB <- ((bBCBB - cBCBB)^2 / (bBCBB + cBCBB))
MNBCBB
dchisq(MNBCBB, df=1)
MNBCBC <- ((bBCBC - cBCBC)^2 / (bBCBC + cBCBC))
MNBCBC
dchisq(MNBCBC, df=1)
MNBCBD <- ((bBCBD - cBCBD)^2 / (bBCBD + cBCBD))
MNBCBD
dchisq(MNBCBD, df=1)
MNBCBE <- ((bBCBE - cBCBE)^2 / (bBCBE + cBCBE))
MNBCBE
dchisq(MNBCBE, df=1)
MNBCBF <- ((bBCBF - cBCBF)^2 / (bBCBF + cBCBF))
MNBCBF
dchisq(MNBCBF, df=1)
MNBCBG <- ((bBCBG - cBCBG)^2 / (bBCBG + cBCBG))
MNBCBG
dchisq(MNBCBG, df=1)
MNBCBH <- ((bBCBH - cBCBH)^2 / (bBCBH + cBCBH))
MNBCBH
dchisq(MNBCBH, df=1)
MNBCCA <- ((bBCCA - cBCCA)^2 / (bBCCA + cBCCA))
MNBCCA
dchisq(MNBCCA, df=1)
MNBCCB <- ((bBCCB - cBCCB)^2 / (bBCCB + cBCCB))
MNBCCB
dchisq(MNBCCB, df=1)
MNBCCC <- ((bBCCC - cBCCC)^2 / (bBCCC + cBCCC))
MNBCCC
dchisq(MNBCCC, df=1)
MNBCCD <- ((bBCCD - cBCCD)^2 / (bBCCD + cBCCD))
MNBCCD
dchisq(MNBCCD, df=1)
MNBCCE <- ((bBCCE - cBCCE)^2 / (bBCCE + cBCCE))
MNBCCE
dchisq(MNBCCE, df=1)
MNBCCF <- ((bBCCF - cBCCF)^2 / (bBCCF + cBCCF))
MNBCCF
dchisq(MNBCCF, df=1)
MNBCCG <- ((bBCCG - cBCCG)^2 / (bBCCG + cBCCG))
MNBCCG
dchisq(MNBCCG, df=1)
MNBCCH <- ((bBCCH - cBCCH)^2 / (bBCCH + cBCCH))
MNBCCH
dchisq(MNBCCH, df=1)
MNBDAA <- ((bBDAA - cBDAA)^2 / (bBDAA + cBDAA))
MNBDAA
dchisq(MNBDAA, df=1)
MNBDAB <- ((bBDAB - cBDAB)^2 / (bBDAB + cBDAB))
MNBDAB
dchisq(MNBDAB, df=1)
MNBDAC <- ((bBDAC - cBDAC)^2 / (bBDAC + cBDAC))
MNBDAC
dchisq(MNBDAC, df=1)
MNBDAD <- ((bBDAD - cBDAD)^2 / (bBDAD + cBDAD))
MNBDAD
dchisq(MNBDAD, df=1)
MNBDAE <- ((bBDAE - cBDAE)^2 / (bBDAE + cBDAE))
MNBDAE
dchisq(MNBDAE, df=1)
MNBDAF <- ((bBDAF - cBDAF)^2 / (bBDAF + cBDAF))
MNBDAF
dchisq(MNBDAF, df=1)
MNBDAG <- ((bBDAG - cBDAG)^2 / (bBDAG + cBDAG))
MNBDAG
dchisq(MNBDAG, df=1)
MNBDAH <- ((bBDAH - cBDAH)^2 / (bBDAH + cBDAH))
MNBDAH
dchisq(MNBDAH, df=1)
MNBDBA <- ((bBDBA - cBDBA)^2 / (bBDBA + cBDBA))
MNBDBA
dchisq(MNBDBA, df=1)
MNBDBB <- ((bBDBB - cBDBB)^2 / (bBDBB + cBDBB))
MNBDBB
dchisq(MNBDBB, df=1)
MNBDBC <- ((bBDBC - cBDBC)^2 / (bBDBC + cBDBC))
MNBDBC
dchisq(MNBDBC, df=1)
MNBDBD <- ((bBDBD - cBDBD)^2 / (bBDBD + cBDBD))
MNBDBD
dchisq(MNBDBD, df=1)
MNBDBE <- ((bBDBE - cBDBE)^2 / (bBDBE + cBDBE))
MNBDBE
dchisq(MNBDBE, df=1)
MNBDBF <- ((bBDBF - cBDBF)^2 / (bBDBF + cBDBF))
MNBDBF
dchisq(MNBDBF, df=1)
MNBDBG <- ((bBDBG - cBDBG)^2 / (bBDBG + cBDBG))
MNBDBG
dchisq(MNBDBG, df=1)
MNBDBH <- ((bBDBH - cBDBH)^2 / (bBDBH + cBDBH))
MNBDBH
dchisq(MNBDBH, df=1)
MNBDCA <- ((bBDCA - cBDCA)^2 / (bBDCA + cBDCA))
MNBDCA
dchisq(MNBDCA, df=1)
MNBDCB <- ((bBDCB - cBDCB)^2 / (bBDCB + cBDCB))
MNBDCB
dchisq(MNBDCB, df=1)
MNBDCC <- ((bBDCC - cBDCC)^2 / (bBDCC + cBDCC))
MNBDCC
dchisq(MNBDCC, df=1)
MNBDCD <- ((bBDCD - cBDCD)^2 / (bBDCD + cBDCD))
MNBDCD
dchisq(MNBDCD, df=1)
MNBDCE <- ((bBDCE - cBDCE)^2 / (bBDCE + cBDCE))
MNBDCE
dchisq(MNBDCE, df=1)
MNBDCF <- ((bBDCF - cBDCF)^2 / (bBDCF + cBDCF))
MNBDCF
dchisq(MNBDCF, df=1)
MNBDCG <- ((bBDCG - cBDCG)^2 / (bBDCG + cBDCG))
MNBDCG
dchisq(MNBDCG, df=1)
MNBDCH <- ((bBDCH - cBDCH)^2 / (bBDCH + cBDCH))
MNBDCH
dchisq(MNBDCH, df=1)
MNBEAA <- ((bBEAA - cBEAA)^2 / (bBEAA + cBEAA))
MNBEAA
dchisq(MNBEAA, df=1)
MNBEAB <- ((bBEAB - cBEAB)^2 / (bBEAB + cBEAB))
MNBEAB
dchisq(MNBEAB, df=1)
MNBEAC <- ((bBEAC - cBEAC)^2 / (bBEAC + cBEAC))
MNBEAC
dchisq(MNBEAC, df=1)
MNBEAD <- ((bBEAD - cBEAD)^2 / (bBEAD + cBEAD))
MNBEAD
dchisq(MNBEAD, df=1)
MNBEAE <- ((bBEAE - cBEAE)^2 / (bBEAE + cBEAE))
MNBEAE
dchisq(MNBEAE, df=1)
MNBEAF <- ((bBEAF - cBEAF)^2 / (bBEAF + cBEAF))
MNBEAF
dchisq(MNBEAF, df=1)
MNBEAG <- ((bBEAG - cBEAG)^2 / (bBEAG + cBEAG))
MNBEAG
dchisq(MNBEAG, df=1)
MNBEAH <- ((bBEAH - cBEAH)^2 / (bBEAH + cBEAH))
MNBEAH
dchisq(MNBEAH, df=1)
MNBEBA <- ((bBEBA - cBEBA)^2 / (bBEBA + cBEBA))
MNBEBA
dchisq(MNBEBA, df=1)
MNBEBB <- ((bBEBB - cBEBB)^2 / (bBEBB + cBEBB))
MNBEBB
dchisq(MNBEBB, df=1)
MNBEBC <- ((bBEBC - cBEBC)^2 / (bBEBC + cBEBC))
MNBEBC
dchisq(MNBEBC, df=1)
MNBEBD <- ((bBEBD - cBEBD)^2 / (bBEBD + cBEBD))
MNBEBD
dchisq(MNBEBD, df=1)
MNBEBE <- ((bBEBE - cBEBE)^2 / (bBEBE + cBEBE))
MNBEBE
dchisq(MNBEBE, df=1)
MNBEBF <- ((bBEBF - cBEBF)^2 / (bBEBF + cBEBF))
MNBEBF
dchisq(MNBEBF, df=1)
MNBEBG <- ((bBEBG - cBEBG)^2 / (bBEBG + cBEBG))
MNBEBG
dchisq(MNBEBG, df=1)
MNBEBH <- ((bBEBH - cBEBH)^2 / (bBEBH + cBEBH))
MNBEBH
dchisq(MNBEBH, df=1)
MNBECA <- ((bBECA - cBECA)^2 / (bBECA + cBECA))
MNBECA
dchisq(MNBECA, df=1)
MNBECB <- ((bBECB - cBECB)^2 / (bBECB + cBECB))
MNBECB
dchisq(MNBECB, df=1)
MNBECC <- ((bBECC - cBECC)^2 / (bBECC + cBECC))
MNBECC
dchisq(MNBECC, df=1)
MNBECD <- ((bBECD - cBECD)^2 / (bBECD + cBECD))
MNBECD
dchisq(MNBECD, df=1)
MNBECE <- ((bBECE - cBECE)^2 / (bBECE + cBECE))
MNBECE
dchisq(MNBECE, df=1)
MNBECF <- ((bBECF - cBECF)^2 / (bBECF + cBECF))
MNBECF
dchisq(MNBECF, df=1)
MNBECG <- ((bBECG - cBECG)^2 / (bBECG + cBECG))
MNBECG
dchisq(MNBECG, df=1)
MNBECH <- ((bBECH - cBECH)^2 / (bBECH + cBECH))
MNBECH
dchisq(MNBECH, df=1)
MNBFAA <- ((bBFAA - cBFAA)^2 / (bBFAA + cBFAA))
MNBFAA
dchisq(MNBFAA, df=1)
MNBFAB <- ((bBFAB - cBFAB)^2 / (bBFAB + cBFAB))
MNBFAB
dchisq(MNBFAB, df=1)
MNBFAC <- ((bBFAC - cBFAC)^2 / (bBFAC + cBFAC))
MNBFAC
dchisq(MNBFAC, df=1)
MNBFAD <- ((bBFAD - cBFAD)^2 / (bBFAD + cBFAD))
MNBFAD
dchisq(MNBFAD, df=1)
MNBFAE <- ((bBFAE - cBFAE)^2 / (bBFAE + cBFAE))
MNBFAE
dchisq(MNBFAE, df=1)
MNBFAF <- ((bBFAF - cBFAF)^2 / (bBFAF + cBFAF))
MNBFAF
dchisq(MNBFAF, df=1)
MNBFAG <- ((bBFAG - cBFAG)^2 / (bBFAG + cBFAG))
MNBFAG
dchisq(MNBFAG, df=1)
MNBFAH <- ((bBFAH - cBFAH)^2 / (bBFAH + cBFAH))
MNBFAH
dchisq(MNBFAH, df=1)
MNBFBA <- ((bBFBA - cBFBA)^2 / (bBFBA + cBFBA))
MNBFBA
dchisq(MNBFBA, df=1)
MNBFBB <- ((bBFBB - cBFBB)^2 / (bBFBB + cBFBB))
MNBFBB
dchisq(MNBFBB, df=1)
MNBFBC <- ((bBFBC - cBFBC)^2 / (bBFBC + cBFBC))
MNBFBC
dchisq(MNBFBC, df=1)
MNBFBD <- ((bBFBD - cBFBD)^2 / (bBFBD + cBFBD))
MNBFBD
dchisq(MNBFBD, df=1)
MNBFBE <- ((bBFBE - cBFBE)^2 / (bBFBE + cBFBE))
MNBFBE
dchisq(MNBFBE, df=1)
MNBFBF <- ((bBFBF - cBFBF)^2 / (bBFBF + cBFBF))
MNBFBF
dchisq(MNBFBF, df=1)
MNBFBG <- ((bBFBG - cBFBG)^2 / (bBFBG + cBFBG))
MNBFBG
dchisq(MNBFBG, df=1)
MNBFBH <- ((bBFBH - cBFBH)^2 / (bBFBH + cBFBH))
MNBFBH
dchisq(MNBFBH, df=1)
MNBFCA <- ((bBFCA - cBFCA)^2 / (bBFCA + cBFCA))
MNBFCA
dchisq(MNBFCA, df=1)
MNBFCB <- ((bBFCB - cBFCB)^2 / (bBFCB + cBFCB))
MNBFCB
dchisq(MNBFCB, df=1)
MNBFCC <- ((bBFCC - cBFCC)^2 / (bBFCC + cBFCC))
MNBFCC
dchisq(MNBFCC, df=1)
MNBFCD <- ((bBFCD - cBFCD)^2 / (bBFCD + cBFCD))
MNBFCD
dchisq(MNBFCD, df=1)
MNBFCE <- ((bBFCE - cBFCE)^2 / (bBFCE + cBFCE))
MNBFCE
dchisq(MNBFCE, df=1)
MNBFCF <- ((bBFCF - cBFCF)^2 / (bBFCF + cBFCF))
MNBFCF
dchisq(MNBFCF, df=1)
MNBFCG <- ((bBFCG - cBFCG)^2 / (bBFCG + cBFCG))
MNBFCG
dchisq(MNBFCG, df=1)
MNBFCH <- ((bBFCH - cBFCH)^2 / (bBFCH + cBFCH))
MNBFCH
dchisq(MNBFCH, df=1)
MNBGAA <- ((bBGAA - cBGAA)^2 / (bBGAA + cBGAA))
MNBGAA
dchisq(MNBGAA, df=1)
MNBGAB <- ((bBGAB - cBGAB)^2 / (bBGAB + cBGAB))
MNBGAB
dchisq(MNBGAB, df=1)
MNBGAC <- ((bBGAC - cBGAC)^2 / (bBGAC + cBGAC))
MNBGAC
dchisq(MNBGAC, df=1)
MNBGAD <- ((bBGAD - cBGAD)^2 / (bBGAD + cBGAD))
MNBGAD
dchisq(MNBGAD, df=1)
MNBGAE <- ((bBGAE - cBGAE)^2 / (bBGAE + cBGAE))
MNBGAE
dchisq(MNBGAE, df=1)
MNBGAF <- ((bBGAF - cBGAF)^2 / (bBGAF + cBGAF))
MNBGAF
dchisq(MNBGAF, df=1)
MNBGAG <- ((bBGAG - cBGAG)^2 / (bBGAG + cBGAG))
MNBGAG
dchisq(MNBGAG, df=1)
MNBGAH <- ((bBGAH - cBGAH)^2 / (bBGAH + cBGAH))
MNBGAH
dchisq(MNBGAH, df=1)
MNBGBA <- ((bBGBA - cBGBA)^2 / (bBGBA + cBGBA))
MNBGBA
dchisq(MNBGBA, df=1)
MNBGBB <- ((bBGBB - cBGBB)^2 / (bBGBB + cBGBB))
MNBGBB
dchisq(MNBGBB, df=1)
MNBGBC <- ((bBGBC - cBGBC)^2 / (bBGBC + cBGBC))
MNBGBC
dchisq(MNBGBC, df=1)
MNBGBD <- ((bBGBD - cBGBD)^2 / (bBGBD + cBGBD))
MNBGBD
dchisq(MNBGBD, df=1)
MNBGBE <- ((bBGBE - cBGBE)^2 / (bBGBE + cBGBE))
MNBGBE
dchisq(MNBGBE, df=1)
MNBGBF <- ((bBGBF - cBGBF)^2 / (bBGBF + cBGBF))
MNBGBF
dchisq(MNBGBF, df=1)
MNBGBG <- ((bBGBG - cBGBG)^2 / (bBGBG + cBGBG))
MNBGBG
dchisq(MNBGBG, df=1)
MNBGBH <- ((bBGBH - cBGBH)^2 / (bBGBH + cBGBH))
MNBGBH
dchisq(MNBGBH, df=1)
MNBGCA <- ((bBGCA - cBGCA)^2 / (bBGCA + cBGCA))
MNBGCA
dchisq(MNBGCA, df=1)
MNBGCB <- ((bBGCB - cBGCB)^2 / (bBGCB + cBGCB))
MNBGCB
dchisq(MNBGCB, df=1)
MNBGCC <- ((bBGCC - cBGCC)^2 / (bBGCC + cBGCC))
MNBGCC
dchisq(MNBGCC, df=1)
MNBGCD <- ((bBGCD - cBGCD)^2 / (bBGCD + cBGCD))
MNBGCD
dchisq(MNBGCD, df=1)
MNBGCE <- ((bBGCE - cBGCE)^2 / (bBGCE + cBGCE))
MNBGCE
dchisq(MNBGCE, df=1)
MNBGCF <- ((bBGCF - cBGCF)^2 / (bBGCF + cBGCF))
MNBGCF
dchisq(MNBGCF, df=1)
MNBGCG <- ((bBGCG - cBGCG)^2 / (bBGCG + cBGCG))
MNBGCG
dchisq(MNBGCG, df=1)
MNBGCH <- ((bBGCH - cBGCH)^2 / (bBGCH + cBGCH))
MNBGCH
dchisq(MNBGCH, df=1)
MNBHAA <- ((bBHAA - cBHAA)^2 / (bBHAA + cBHAA))
MNBHAA
dchisq(MNBHAA, df=1)
MNBHAB <- ((bBHAB - cBHAB)^2 / (bBHAB + cBHAB))
MNBHAB
dchisq(MNBHAB, df=1)
MNBHAC <- ((bBHAC - cBHAC)^2 / (bBHAC + cBHAC))
MNBHAC
dchisq(MNBHAC, df=1)
MNBHAD <- ((bBHAD - cBHAD)^2 / (bBHAD + cBHAD))
MNBHAD
dchisq(MNBHAD, df=1)
MNBHAE <- ((bBHAE - cBHAE)^2 / (bBHAE + cBHAE))
MNBHAE
dchisq(MNBHAE, df=1)
MNBHAF <- ((bBHAF - cBHAF)^2 / (bBHAF + cBHAF))
MNBHAF
dchisq(MNBHAF, df=1)
MNBHAG <- ((bBHAG - cBHAG)^2 / (bBHAG + cBHAG))
MNBHAG
dchisq(MNBHAG, df=1)
MNBHAH <- ((bBHAH - cBHAH)^2 / (bBHAH + cBHAH))
MNBHAH
dchisq(MNBHAH, df=1)
MNBHBA <- ((bBHBA - cBHBA)^2 / (bBHBA + cBHBA))
MNBHBA
dchisq(MNBHBA, df=1)
MNBHBB <- ((bBHBB - cBHBB)^2 / (bBHBB + cBHBB))
MNBHBB
dchisq(MNBHBB, df=1)
MNBHBC <- ((bBHBC - cBHBC)^2 / (bBHBC + cBHBC))
MNBHBC
dchisq(MNBHBC, df=1)
MNBHBD <- ((bBHBD - cBHBD)^2 / (bBHBD + cBHBD))
MNBHBD
dchisq(MNBHBD, df=1)
MNBHBE <- ((bBHBE - cBHBE)^2 / (bBHBE + cBHBE))
MNBHBE
dchisq(MNBHBE, df=1)
MNBHBF <- ((bBHBF - cBHBF)^2 / (bBHBF + cBHBF))
MNBHBF
dchisq(MNBHBF, df=1)
MNBHBG <- ((bBHBG - cBHBG)^2 / (bBHBG + cBHBG))
MNBHBG
dchisq(MNBHBG, df=1)
MNBHBH <- ((bBHBH - cBHBH)^2 / (bBHBH + cBHBH))
MNBHBH
dchisq(MNBHBH, df=1)
MNBHCA <- ((bBHCA - cBHCA)^2 / (bBHCA + cBHCA))
MNBHCA
dchisq(MNBHCA, df=1)
MNBHCB <- ((bBHCB - cBHCB)^2 / (bBHCB + cBHCB))
MNBHCB
dchisq(MNBHCB, df=1)
MNBHCC <- ((bBHCC - cBHCC)^2 / (bBHCC + cBHCC))
MNBHCC
dchisq(MNBHCC, df=1)
MNBHCD <- ((bBHCD - cBHCD)^2 / (bBHCD + cBHCD))
MNBHCD
dchisq(MNBHCD, df=1)
MNBHCE <- ((bBHCE - cBHCE)^2 / (bBHCE + cBHCE))
MNBHCE
dchisq(MNBHCE, df=1)
MNBHCF <- ((bBHCF - cBHCF)^2 / (bBHCF + cBHCF))
MNBHCF
dchisq(MNBHCF, df=1)
MNBHCG <- ((bBHCG - cBHCG)^2 / (bBHCG + cBHCG))
MNBHCG
dchisq(MNBHCG, df=1)
MNBHCH <- ((bBHCH - cBHCH)^2 / (bBHCH + cBHCH))
MNBHCH
dchisq(MNBHCH, df=1)
MNCAAA <- ((bCAAA - cCAAA)^2 / (bCAAA + cCAAA))
MNCAAA
dchisq(MNCAAA, df=1)
MNCAAB <- ((bCAAB - cCAAB)^2 / (bCAAB + cCAAB))
MNCAAB
dchisq(MNCAAB, df=1)
MNCAAC <- ((bCAAC - cCAAC)^2 / (bCAAC + cCAAC))
MNCAAC
dchisq(MNCAAC, df=1)
MNCAAD <- ((bCAAD - cCAAD)^2 / (bCAAD + cCAAD))
MNCAAD
dchisq(MNCAAD, df=1)
MNCAAE <- ((bCAAE - cCAAE)^2 / (bCAAE + cCAAE))
MNCAAE
dchisq(MNCAAE, df=1)
MNCAAF <- ((bCAAF - cCAAF)^2 / (bCAAF + cCAAF))
MNCAAF
dchisq(MNCAAF, df=1)
MNCAAG <- ((bCAAG - cCAAG)^2 / (bCAAG + cCAAG))
MNCAAG
dchisq(MNCAAG, df=1)
MNCAAH <- ((bCAAH - cCAAH)^2 / (bCAAH + cCAAH))
MNCAAH
dchisq(MNCAAH, df=1)
MNCABA <- ((bCABA - cCABA)^2 / (bCABA + cCABA))
MNCABA
dchisq(MNCABA, df=1)
MNCABB <- ((bCABB - cCABB)^2 / (bCABB + cCABB))
MNCABB
dchisq(MNCABB, df=1)
MNCABC <- ((bCABC - cCABC)^2 / (bCABC + cCABC))
MNCABC
dchisq(MNCABC, df=1)
MNCABD <- ((bCABD - cCABD)^2 / (bCABD + cCABD))
MNCABD
dchisq(MNCABD, df=1)
MNCABE <- ((bCABE - cCABE)^2 / (bCABE + cCABE))
MNCABE
dchisq(MNCABE, df=1)
MNCABF <- ((bCABF - cCABF)^2 / (bCABF + cCABF))
MNCABF
dchisq(MNCABF, df=1)
MNCABG <- ((bCABG - cCABG)^2 / (bCABG + cCABG))
MNCABG
dchisq(MNCABG, df=1)
MNCABH <- ((bCABH - cCABH)^2 / (bCABH + cCABH))
MNCABH
dchisq(MNCABH, df=1)
MNCACA <- ((bCACA - cCACA)^2 / (bCACA + cCACA))
MNCACA
dchisq(MNCACA, df=1)
MNCACB <- ((bCACB - cCACB)^2 / (bCACB + cCACB))
MNCACB
dchisq(MNCACB, df=1)
MNCACC <- ((bCACC - cCACC)^2 / (bCACC + cCACC))
MNCACC
dchisq(MNCACC, df=1)
MNCACD <- ((bCACD - cCACD)^2 / (bCACD + cCACD))
MNCACD
dchisq(MNCACD, df=1)
MNCACE <- ((bCACE - cCACE)^2 / (bCACE + cCACE))
MNCACE
dchisq(MNCACE, df=1)
MNCACF <- ((bCACF - cCACF)^2 / (bCACF + cCACF))
MNCACF
dchisq(MNCACF, df=1)
MNCACG <- ((bCACG - cCACG)^2 / (bCACG + cCACG))
MNCACG
dchisq(MNCACG, df=1)
MNCACH <- ((bCACH - cCACH)^2 / (bCACH + cCACH))
MNCACH
dchisq(MNCACH, df=1)
MNCBAA <- ((bCBAA - cCBAA)^2 / (bCBAA + cCBAA))
MNCBAA
dchisq(MNCBAA, df=1)
MNCBAB <- ((bCBAB - cCBAB)^2 / (bCBAB + cCBAB))
MNCBAB
dchisq(MNCBAB, df=1)
MNCBAC <- ((bCBAC - cCBAC)^2 / (bCBAC + cCBAC))
MNCBAC
dchisq(MNCBAC, df=1)
MNCBAD <- ((bCBAD - cCBAD)^2 / (bCBAD + cCBAD))
MNCBAD
dchisq(MNCBAD, df=1)
MNCBAE <- ((bCBAE - cCBAE)^2 / (bCBAE + cCBAE))
MNCBAE
dchisq(MNCBAE, df=1)
MNCBAF <- ((bCBAF - cCBAF)^2 / (bCBAF + cCBAF))
MNCBAF
dchisq(MNCBAF, df=1)
MNCBAG <- ((bCBAG - cCBAG)^2 / (bCBAG + cCBAG))
MNCBAG
dchisq(MNCBAG, df=1)
MNCBAH <- ((bCBAH - cCBAH)^2 / (bCBAH + cCBAH))
MNCBAH
dchisq(MNCBAH, df=1)
MNCBBA <- ((bCBBA - cCBBA)^2 / (bCBBA + cCBBA))
MNCBBA
dchisq(MNCBBA, df=1)
MNCBBB <- ((bCBBB - cCBBB)^2 / (bCBBB + cCBBB))
MNCBBB
dchisq(MNCBBB, df=1)
MNCBBC <- ((bCBBC - cCBBC)^2 / (bCBBC + cCBBC))
MNCBBC
dchisq(MNCBBC, df=1)
MNCBBD <- ((bCBBD - cCBBD)^2 / (bCBBD + cCBBD))
MNCBBD
dchisq(MNCBBD, df=1)
MNCBBE <- ((bCBBE - cCBBE)^2 / (bCBBE + cCBBE))
MNCBBE
dchisq(MNCBBE, df=1)
MNCBBF <- ((bCBBF - cCBBF)^2 / (bCBBF + cCBBF))
MNCBBF
dchisq(MNCBBF, df=1)
MNCBBG <- ((bCBBG - cCBBG)^2 / (bCBBG + cCBBG))
MNCBBG
dchisq(MNCBBG, df=1)
MNCBBH <- ((bCBBH - cCBBH)^2 / (bCBBH + cCBBH))
MNCBBH
dchisq(MNCBBH, df=1)
MNCBCA <- ((bCBCA - cCBCA)^2 / (bCBCA + cCBCA))
MNCBCA
dchisq(MNCBCA, df=1)
MNCBCB <- ((bCBCB - cCBCB)^2 / (bCBCB + cCBCB))
MNCBCB
dchisq(MNCBCB, df=1)
MNCBCC <- ((bCBCC - cCBCC)^2 / (bCBCC + cCBCC))
MNCBCC
dchisq(MNCBCC, df=1)
MNCBCD <- ((bCBCD - cCBCD)^2 / (bCBCD + cCBCD))
MNCBCD
dchisq(MNCBCD, df=1)
MNCBCE <- ((bCBCE - cCBCE)^2 / (bCBCE + cCBCE))
MNCBCE
dchisq(MNCBCE, df=1)
MNCBCF <- ((bCBCF - cCBCF)^2 / (bCBCF + cCBCF))
MNCBCF
dchisq(MNCBCF, df=1)
MNCBCG <- ((bCBCG - cCBCG)^2 / (bCBCG + cCBCG))
MNCBCG
dchisq(MNCBCG, df=1)
MNCBCH <- ((bCBCH - cCBCH)^2 / (bCBCH + cCBCH))
MNCBCH
dchisq(MNCBCH, df=1)
MNCCAA <- ((bCCAA - cCCAA)^2 / (bCCAA + cCCAA))
MNCCAA
dchisq(MNCCAA, df=1)
MNCCAB <- ((bCCAB - cCCAB)^2 / (bCCAB + cCCAB))
MNCCAB
dchisq(MNCCAB, df=1)
MNCCAC <- ((bCCAC - cCCAC)^2 / (bCCAC + cCCAC))
MNCCAC
dchisq(MNCCAC, df=1)
MNCCAD <- ((bCCAD - cCCAD)^2 / (bCCAD + cCCAD))
MNCCAD
dchisq(MNCCAD, df=1)
MNCCAE <- ((bCCAE - cCCAE)^2 / (bCCAE + cCCAE))
MNCCAE
dchisq(MNCCAE, df=1)
MNCCAF <- ((bCCAF - cCCAF)^2 / (bCCAF + cCCAF))
MNCCAF
dchisq(MNCCAF, df=1)
MNCCAG <- ((bCCAG - cCCAG)^2 / (bCCAG + cCCAG))
MNCCAG
dchisq(MNCCAG, df=1)
MNCCAH <- ((bCCAH - cCCAH)^2 / (bCCAH + cCCAH))
MNCCAH
dchisq(MNCCAH, df=1)
MNCCBA <- ((bCCBA - cCCBA)^2 / (bCCBA + cCCBA))
MNCCBA
dchisq(MNCCBA, df=1)
MNCCBB <- ((bCCBB - cCCBB)^2 / (bCCBB + cCCBB))
MNCCBB
dchisq(MNCCBB, df=1)
MNCCBC <- ((bCCBC - cCCBC)^2 / (bCCBC + cCCBC))
MNCCBC
dchisq(MNCCBC, df=1)
MNCCBD <- ((bCCBD - cCCBD)^2 / (bCCBD + cCCBD))
MNCCBD
dchisq(MNCCBD, df=1)
MNCCBE <- ((bCCBE - cCCBE)^2 / (bCCBE + cCCBE))
MNCCBE
dchisq(MNCCBE, df=1)
MNCCBF <- ((bCCBF - cCCBF)^2 / (bCCBF + cCCBF))
MNCCBF
dchisq(MNCCBF, df=1)
MNCCBG <- ((bCCBG - cCCBG)^2 / (bCCBG + cCCBG))
MNCCBG
dchisq(MNCCBG, df=1)
MNCCBH <- ((bCCBH - cCCBH)^2 / (bCCBH + cCCBH))
MNCCBH
dchisq(MNCCBH, df=1)
MNCCCA <- ((bCCCA - cCCCA)^2 / (bCCCA + cCCCA))
MNCCCA
dchisq(MNCCCA, df=1)
MNCCCB <- ((bCCCB - cCCCB)^2 / (bCCCB + cCCCB))
MNCCCB
dchisq(MNCCCB, df=1)
MNCCCC <- ((bCCCC - cCCCC)^2 / (bCCCC + cCCCC))
MNCCCC
dchisq(MNCCCC, df=1)
MNCCCD <- ((bCCCD - cCCCD)^2 / (bCCCD + cCCCD))
MNCCCD
dchisq(MNCCCD, df=1)
MNCCCE <- ((bCCCE - cCCCE)^2 / (bCCCE + cCCCE))
MNCCCE
dchisq(MNCCCE, df=1)
MNCCCF <- ((bCCCF - cCCCF)^2 / (bCCCF + cCCCF))
MNCCCF
dchisq(MNCCCF, df=1)
MNCCCG <- ((bCCCG - cCCCG)^2 / (bCCCG + cCCCG))
MNCCCG
dchisq(MNCCCG, df=1)
MNCCCH <- ((bCCCH - cCCCH)^2 / (bCCCH + cCCCH))
MNCCCH
dchisq(MNCCCH, df=1)
MNCDAA <- ((bCDAA - cCDAA)^2 / (bCDAA + cCDAA))
MNCDAA
dchisq(MNCDAA, df=1)
MNCDAB <- ((bCDAB - cCDAB)^2 / (bCDAB + cCDAB))
MNCDAB
dchisq(MNCDAB, df=1)
MNCDAC <- ((bCDAC - cCDAC)^2 / (bCDAC + cCDAC))
MNCDAC
dchisq(MNCDAC, df=1)
MNCDAD <- ((bCDAD - cCDAD)^2 / (bCDAD + cCDAD))
MNCDAD
dchisq(MNCDAD, df=1)
MNCDAE <- ((bCDAE - cCDAE)^2 / (bCDAE + cCDAE))
MNCDAE
dchisq(MNCDAE, df=1)
MNCDAF <- ((bCDAF - cCDAF)^2 / (bCDAF + cCDAF))
MNCDAF
dchisq(MNCDAF, df=1)
MNCDAG <- ((bCDAG - cCDAG)^2 / (bCDAG + cCDAG))
MNCDAG
dchisq(MNCDAG, df=1)
MNCDAH <- ((bCDAH - cCDAH)^2 / (bCDAH + cCDAH))
MNCDAH
dchisq(MNCDAH, df=1)
MNCDBA <- ((bCDBA - cCDBA)^2 / (bCDBA + cCDBA))
MNCDBA
dchisq(MNCDBA, df=1)
MNCDBB <- ((bCDBB - cCDBB)^2 / (bCDBB + cCDBB))
MNCDBB
dchisq(MNCDBB, df=1)
MNCDBC <- ((bCDBC - cCDBC)^2 / (bCDBC + cCDBC))
MNCDBC
dchisq(MNCDBC, df=1)
MNCDBD <- ((bCDBD - cCDBD)^2 / (bCDBD + cCDBD))
MNCDBD
dchisq(MNCDBD, df=1)
MNCDBE <- ((bCDBE - cCDBE)^2 / (bCDBE + cCDBE))
MNCDBE
dchisq(MNCDBE, df=1)
MNCDBF <- ((bCDBF - cCDBF)^2 / (bCDBF + cCDBF))
MNCDBF
dchisq(MNCDBF, df=1)
MNCDBG <- ((bCDBG - cCDBG)^2 / (bCDBG + cCDBG))
MNCDBG
dchisq(MNCDBG, df=1)
MNCDBH <- ((bCDBH - cCDBH)^2 / (bCDBH + cCDBH))
MNCDBH
dchisq(MNCDBH, df=1)
MNCDCA <- ((bCDCA - cCDCA)^2 / (bCDCA + cCDCA))
MNCDCA
dchisq(MNCDCA, df=1)
MNCDCB <- ((bCDCB - cCDCB)^2 / (bCDCB + cCDCB))
MNCDCB
dchisq(MNCDCB, df=1)
MNCDCC <- ((bCDCC - cCDCC)^2 / (bCDCC + cCDCC))
MNCDCC
dchisq(MNCDCC, df=1)
MNCDCD <- ((bCDCD - cCDCD)^2 / (bCDCD + cCDCD))
MNCDCD
dchisq(MNCDCD, df=1)
MNCDCE <- ((bCDCE - cCDCE)^2 / (bCDCE + cCDCE))
MNCDCE
dchisq(MNCDCE, df=1)
MNCDCF <- ((bCDCF - cCDCF)^2 / (bCDCF + cCDCF))
MNCDCF
dchisq(MNCDCF, df=1)
MNCDCG <- ((bCDCG - cCDCG)^2 / (bCDCG + cCDCG))
MNCDCG
dchisq(MNCDCG, df=1)
MNCDCH <- ((bCDCH - cCDCH)^2 / (bCDCH + cCDCH))
MNCDCH
dchisq(MNCDCH, df=1)
MNCEAA <- ((bCEAA - cCEAA)^2 / (bCEAA + cCEAA))
MNCEAA
dchisq(MNCEAA, df=1)
MNCEAB <- ((bCEAB - cCEAB)^2 / (bCEAB + cCEAB))
MNCEAB
dchisq(MNCEAB, df=1)
MNCEAC <- ((bCEAC - cCEAC)^2 / (bCEAC + cCEAC))
MNCEAC
dchisq(MNCEAC, df=1)
MNCEAD <- ((bCEAD - cCEAD)^2 / (bCEAD + cCEAD))
MNCEAD
dchisq(MNCEAD, df=1)
MNCEAE <- ((bCEAE - cCEAE)^2 / (bCEAE + cCEAE))
MNCEAE
dchisq(MNCEAE, df=1)
MNCEAF <- ((bCEAF - cCEAF)^2 / (bCEAF + cCEAF))
MNCEAF
dchisq(MNCEAF, df=1)
MNCEAG <- ((bCEAG - cCEAG)^2 / (bCEAG + cCEAG))
MNCEAG
dchisq(MNCEAG, df=1)
MNCEAH <- ((bCEAH - cCEAH)^2 / (bCEAH + cCEAH))
MNCEAH
dchisq(MNCEAH, df=1)
MNCEBA <- ((bCEBA - cCEBA)^2 / (bCEBA + cCEBA))
MNCEBA
dchisq(MNCEBA, df=1)
MNCEBB <- ((bCEBB - cCEBB)^2 / (bCEBB + cCEBB))
MNCEBB
dchisq(MNCEBB, df=1)
MNCEBC <- ((bCEBC - cCEBC)^2 / (bCEBC + cCEBC))
MNCEBC
dchisq(MNCEBC, df=1)
MNCEBD <- ((bCEBD - cCEBD)^2 / (bCEBD + cCEBD))
MNCEBD
dchisq(MNCEBD, df=1)
MNCEBE <- ((bCEBE - cCEBE)^2 / (bCEBE + cCEBE))
MNCEBE
dchisq(MNCEBE, df=1)
MNCEBF <- ((bCEBF - cCEBF)^2 / (bCEBF + cCEBF))
MNCEBF
dchisq(MNCEBF, df=1)
MNCEBG <- ((bCEBG - cCEBG)^2 / (bCEBG + cCEBG))
MNCEBG
dchisq(MNCEBG, df=1)
MNCEBH <- ((bCEBH - cCEBH)^2 / (bCEBH + cCEBH))
MNCEBH
dchisq(MNCEBH, df=1)
MNCECA <- ((bCECA - cCECA)^2 / (bCECA + cCECA))
MNCECA
dchisq(MNCECA, df=1)
MNCECB <- ((bCECB - cCECB)^2 / (bCECB + cCECB))
MNCECB
dchisq(MNCECB, df=1)
MNCECC <- ((bCECC - cCECC)^2 / (bCECC + cCECC))
MNCECC
dchisq(MNCECC, df=1)
MNCECD <- ((bCECD - cCECD)^2 / (bCECD + cCECD))
MNCECD
dchisq(MNCECD, df=1)
MNCECE <- ((bCECE - cCECE)^2 / (bCECE + cCECE))
MNCECE
dchisq(MNCECE, df=1)
MNCECF <- ((bCECF - cCECF)^2 / (bCECF + cCECF))
MNCECF
dchisq(MNCECF, df=1)
MNCECG <- ((bCECG - cCECG)^2 / (bCECG + cCECG))
MNCECG
dchisq(MNCECG, df=1)
MNCECH <- ((bCECH - cCECH)^2 / (bCECH + cCECH))
MNCECH
dchisq(MNCECH, df=1)
MNCFAA <- ((bCFAA - cCFAA)^2 / (bCFAA + cCFAA))
MNCFAA
dchisq(MNCFAA, df=1)
MNCFAB <- ((bCFAB - cCFAB)^2 / (bCFAB + cCFAB))
MNCFAB
dchisq(MNCFAB, df=1)
MNCFAC <- ((bCFAC - cCFAC)^2 / (bCFAC + cCFAC))
MNCFAC
dchisq(MNCFAC, df=1)
MNCFAD <- ((bCFAD - cCFAD)^2 / (bCFAD + cCFAD))
MNCFAD
dchisq(MNCFAD, df=1)
MNCFAE <- ((bCFAE - cCFAE)^2 / (bCFAE + cCFAE))
MNCFAE
dchisq(MNCFAE, df=1)
MNCFAF <- ((bCFAF - cCFAF)^2 / (bCFAF + cCFAF))
MNCFAF
dchisq(MNCFAF, df=1)
MNCFAG <- ((bCFAG - cCFAG)^2 / (bCFAG + cCFAG))
MNCFAG
dchisq(MNCFAG, df=1)
MNCFAH <- ((bCFAH - cCFAH)^2 / (bCFAH + cCFAH))
MNCFAH
dchisq(MNCFAH, df=1)
MNCFBA <- ((bCFBA - cCFBA)^2 / (bCFBA + cCFBA))
MNCFBA
dchisq(MNCFBA, df=1)
MNCFBB <- ((bCFBB - cCFBB)^2 / (bCFBB + cCFBB))
MNCFBB
dchisq(MNCFBB, df=1)
MNCFBC <- ((bCFBC - cCFBC)^2 / (bCFBC + cCFBC))
MNCFBC
dchisq(MNCFBC, df=1)
MNCFBD <- ((bCFBD - cCFBD)^2 / (bCFBD + cCFBD))
MNCFBD
dchisq(MNCFBD, df=1)
MNCFBE <- ((bCFBE - cCFBE)^2 / (bCFBE + cCFBE))
MNCFBE
dchisq(MNCFBE, df=1)
MNCFBF <- ((bCFBF - cCFBF)^2 / (bCFBF + cCFBF))
MNCFBF
dchisq(MNCFBF, df=1)
MNCFBG <- ((bCFBG - cCFBG)^2 / (bCFBG + cCFBG))
MNCFBG
dchisq(MNCFBG, df=1)
MNCFBH <- ((bCFBH - cCFBH)^2 / (bCFBH + cCFBH))
MNCFBH
dchisq(MNCFBH, df=1)
MNCFCA <- ((bCFCA - cCFCA)^2 / (bCFCA + cCFCA))
MNCFCA
dchisq(MNCFCA, df=1)
MNCFCB <- ((bCFCB - cCFCB)^2 / (bCFCB + cCFCB))
MNCFCB
dchisq(MNCFCB, df=1)
MNCFCC <- ((bCFCC - cCFCC)^2 / (bCFCC + cCFCC))
MNCFCC
dchisq(MNCFCC, df=1)
MNCFCD <- ((bCFCD - cCFCD)^2 / (bCFCD + cCFCD))
MNCFCD
dchisq(MNCFCD, df=1)
MNCFCE <- ((bCFCE - cCFCE)^2 / (bCFCE + cCFCE))
MNCFCE
dchisq(MNCFCE, df=1)
MNCFCF <- ((bCFCF - cCFCF)^2 / (bCFCF + cCFCF))
MNCFCF
dchisq(MNCFCF, df=1)
MNCFCG <- ((bCFCG - cCFCG)^2 / (bCFCG + cCFCG))
MNCFCG
dchisq(MNCFCG, df=1)
MNCFCH <- ((bCFCH - cCFCH)^2 / (bCFCH + cCFCH))
MNCFCH
dchisq(MNCFCH, df=1)
MNCGAA <- ((bCGAA - cCGAA)^2 / (bCGAA + cCGAA))
MNCGAA
dchisq(MNCGAA, df=1)
MNCGAB <- ((bCGAB - cCGAB)^2 / (bCGAB + cCGAB))
MNCGAB
dchisq(MNCGAB, df=1)
MNCGAC <- ((bCGAC - cCGAC)^2 / (bCGAC + cCGAC))
MNCGAC
dchisq(MNCGAC, df=1)
MNCGAD <- ((bCGAD - cCGAD)^2 / (bCGAD + cCGAD))
MNCGAD
dchisq(MNCGAD, df=1)
MNCGAE <- ((bCGAE - cCGAE)^2 / (bCGAE + cCGAE))
MNCGAE
dchisq(MNCGAE, df=1)
MNCGAF <- ((bCGAF - cCGAF)^2 / (bCGAF + cCGAF))
MNCGAF
dchisq(MNCGAF, df=1)
MNCGAG <- ((bCGAG - cCGAG)^2 / (bCGAG + cCGAG))
MNCGAG
dchisq(MNCGAG, df=1)
MNCGAH <- ((bCGAH - cCGAH)^2 / (bCGAH + cCGAH))
MNCGAH
dchisq(MNCGAH, df=1)
MNCGBA <- ((bCGBA - cCGBA)^2 / (bCGBA + cCGBA))
MNCGBA
dchisq(MNCGBA, df=1)
MNCGBB <- ((bCGBB - cCGBB)^2 / (bCGBB + cCGBB))
MNCGBB
dchisq(MNCGBB, df=1)
MNCGBC <- ((bCGBC - cCGBC)^2 / (bCGBC + cCGBC))
MNCGBC
dchisq(MNCGBC, df=1)
MNCGBD <- ((bCGBD - cCGBD)^2 / (bCGBD + cCGBD))
MNCGBD
dchisq(MNCGBD, df=1)
MNCGBE <- ((bCGBE - cCGBE)^2 / (bCGBE + cCGBE))
MNCGBE
dchisq(MNCGBE, df=1)
MNCGBF <- ((bCGBF - cCGBF)^2 / (bCGBF + cCGBF))
MNCGBF
dchisq(MNCGBF, df=1)
MNCGBG <- ((bCGBG - cCGBG)^2 / (bCGBG + cCGBG))
MNCGBG
dchisq(MNCGBG, df=1)
MNCGBH <- ((bCGBH - cCGBH)^2 / (bCGBH + cCGBH))
MNCGBH
dchisq(MNCGBH, df=1)
MNCGCA <- ((bCGCA - cCGCA)^2 / (bCGCA + cCGCA))
MNCGCA
dchisq(MNCGCA, df=1)
MNCGCB <- ((bCGCB - cCGCB)^2 / (bCGCB + cCGCB))
MNCGCB
dchisq(MNCGCB, df=1)
MNCGCC <- ((bCGCC - cCGCC)^2 / (bCGCC + cCGCC))
MNCGCC
dchisq(MNCGCC, df=1)
MNCGCD <- ((bCGCD - cCGCD)^2 / (bCGCD + cCGCD))
MNCGCD
dchisq(MNCGCD, df=1)
MNCGCE <- ((bCGCE - cCGCE)^2 / (bCGCE + cCGCE))
MNCGCE
dchisq(MNCGCE, df=1)
MNCGCF <- ((bCGCF - cCGCF)^2 / (bCGCF + cCGCF))
MNCGCF
dchisq(MNCGCF, df=1)
MNCGCG <- ((bCGCG - cCGCG)^2 / (bCGCG + cCGCG))
MNCGCG
dchisq(MNCGCG, df=1)
MNCGCH <- ((bCGCH - cCGCH)^2 / (bCGCH + cCGCH))
MNCGCH
dchisq(MNCGCH, df=1)
MNCHAA <- ((bCHAA - cCHAA)^2 / (bCHAA + cCHAA))
MNCHAA
dchisq(MNCHAA, df=1)
MNCHAB <- ((bCHAB - cCHAB)^2 / (bCHAB + cCHAB))
MNCHAB
dchisq(MNCHAB, df=1)
MNCHAC <- ((bCHAC - cCHAC)^2 / (bCHAC + cCHAC))
MNCHAC
dchisq(MNCHAC, df=1)
MNCHAD <- ((bCHAD - cCHAD)^2 / (bCHAD + cCHAD))
MNCHAD
dchisq(MNCHAD, df=1)
MNCHAE <- ((bCHAE - cCHAE)^2 / (bCHAE + cCHAE))
MNCHAE
dchisq(MNCHAE, df=1)
MNCHAF <- ((bCHAF - cCHAF)^2 / (bCHAF + cCHAF))
MNCHAF
dchisq(MNCHAF, df=1)
MNCHAG <- ((bCHAG - cCHAG)^2 / (bCHAG + cCHAG))
MNCHAG
dchisq(MNCHAG, df=1)
MNCHAH <- ((bCHAH - cCHAH)^2 / (bCHAH + cCHAH))
MNCHAH
dchisq(MNCHAH, df=1)
MNCHBA <- ((bCHBA - cCHBA)^2 / (bCHBA + cCHBA))
MNCHBA
dchisq(MNCHBA, df=1)
MNCHBB <- ((bCHBB - cCHBB)^2 / (bCHBB + cCHBB))
MNCHBB
dchisq(MNCHBB, df=1)
MNCHBC <- ((bCHBC - cCHBC)^2 / (bCHBC + cCHBC))
MNCHBC
dchisq(MNCHBC, df=1)
MNCHBD <- ((bCHBD - cCHBD)^2 / (bCHBD + cCHBD))
MNCHBD
dchisq(MNCHBD, df=1)
MNCHBE <- ((bCHBE - cCHBE)^2 / (bCHBE + cCHBE))
MNCHBE
dchisq(MNCHBE, df=1)
MNCHBF <- ((bCHBF - cCHBF)^2 / (bCHBF + cCHBF))
MNCHBF
dchisq(MNCHBF, df=1)
MNCHBG <- ((bCHBG - cCHBG)^2 / (bCHBG + cCHBG))
MNCHBG
dchisq(MNCHBG, df=1)
MNCHBH <- ((bCHBH - cCHBH)^2 / (bCHBH + cCHBH))
MNCHBH
dchisq(MNCHBH, df=1)
MNCHCA <- ((bCHCA - cCHCA)^2 / (bCHCA + cCHCA))
MNCHCA
dchisq(MNCHCA, df=1)
MNCHCB <- ((bCHCB - cCHCB)^2 / (bCHCB + cCHCB))
MNCHCB
dchisq(MNCHCB, df=1)
MNCHCC <- ((bCHCC - cCHCC)^2 / (bCHCC + cCHCC))
MNCHCC
dchisq(MNCHCC, df=1)
MNCHCD <- ((bCHCD - cCHCD)^2 / (bCHCD + cCHCD))
MNCHCD
dchisq(MNCHCD, df=1)
MNCHCE <- ((bCHCE - cCHCE)^2 / (bCHCE + cCHCE))
MNCHCE
dchisq(MNCHCE, df=1)
MNCHCF <- ((bCHCF - cCHCF)^2 / (bCHCF + cCHCF))
MNCHCF
dchisq(MNCHCF, df=1)
MNCHCG <- ((bCHCG - cCHCG)^2 / (bCHCG + cCHCG))
MNCHCG
dchisq(MNCHCG, df=1)
MNCHCH <- ((bCHCH - cCHCH)^2 / (bCHCH + cCHCH))
MNCHCH
dchisq(MNCHCH, df=1)


mcnemar.test(dAAAB, dABAA, correct = FALSE)
mcnemar.test(dAAAC, dACAA, correct = FALSE)
mcnemar.test(dAAAD, dADAA, correct = FALSE)
mcnemar.test(dAAAE, dAEAA, correct = FALSE)
mcnemar.test(dAAAF, dAFAA, correct = FALSE)
mcnemar.test(dAAAG, dAGAA, correct = FALSE)
mcnemar.test(dAAAH, dAHAA, correct = FALSE)


MNAABA
dchisq(MNAABA, df=1)
mcnemar.test(dAABA, dBAAA, correct = FALSE)
MNAACA
dchisq(MNAACA, df=1)
mcnemar.test(dAACA, dCAAA, correct = FALSE)
MNBACA
dchisq(MNBACA, df=1)
mcnemar.test(dBACA, dCABA, correct = FALSE)


summary(AA)
sd(AA)
summary(BA)
sd(BA)
summary(CA)
sd(CA)

summary(AB)
sd(AB)
summary(BB)
sd(BB)
summary(CB)
sd(CB)

summary(AC)
sd(AC)
summary(BC)
sd(BC)
summary(CC)
sd(CC)

summary(AD)
sd(AD)
summary(BD)
sd(BD)
summary(CD)
sd(CD)

summary(AE)
sd(AE)
summary(BE)
sd(BE)
summary(CE)
sd(CE)

summary(AF)
sd(AF)
summary(BF)
sd(BF)
summary(CF)
sd(CF)

summary(AG)
sd(AG)
summary(BG)
sd(BG)
summary(CG)
sd(CG)

summary(AH)
sd(AH)
summary(BH)
sd(BH)
summary(CH)
sd(CH)

t.test(AA,AB)
t.test(AA,AC)
t.test(AA,AD)
t.test(AA,AE)
t.test(AA,AF)
t.test(AA,AG)
t.test(AA,AH)

t.test(AB,AC)
t.test(AB,AD)
t.test(AB,AE)
t.test(AB,AF)
t.test(AB,AG)
t.test(AB,AH)

t.test(AC,AD)
t.test(AC,AE)
t.test(AC,AF)
t.test(AC,AG)
t.test(AC,AH)

t.test(AD,AE)
t.test(AD,AF)
t.test(AD,AG)
t.test(AD,AH)

t.test(AE,AF)
t.test(AE,AG)
t.test(AE,AH)

t.test(AF,AG)
t.test(AF,AH)

t.test(AG,AH)

t.test(BA,BB)
t.test(BA,BC)
t.test(BA,BD)
t.test(BA,BE)
t.test(BA,BF)
t.test(BA,BG)
t.test(BA,BH)

t.test(BB,BC)
t.test(BB,BD)
t.test(BB,BE)
t.test(BB,BF)
t.test(BB,BG)
t.test(BB,BH)

t.test(BC,BD)
t.test(BC,BE)
t.test(BC,BF)
t.test(BC,BG)
t.test(BC,BH)

t.test(BD,BE)
t.test(BD,BF)
t.test(BD,BG)
t.test(BD,BH)

t.test(BE,BF)
t.test(BE,BG)
t.test(BE,BH)

t.test(BF,BG)
t.test(BF,BH)

t.test(BG,BH)

t.test(CA,CB)
t.test(CA,CC)
t.test(CA,CD)
t.test(CA,CE)
t.test(CA,CF)
t.test(CA,CG)
t.test(CA,CH)

t.test(CB,CC)
t.test(CB,CD)
t.test(CB,CE)
t.test(CB,CF)
t.test(CB,CG)
t.test(CB,CH)

t.test(CC,CD)
t.test(CC,CE)
t.test(CC,CF)
t.test(CC,CG)
t.test(CC,CH)

t.test(CD,CE)
t.test(CD,CF)
t.test(CD,CG)
t.test(CD,CH)

t.test(CE,CF)
t.test(CE,CG)
t.test(CE,CH)

t.test(CF,CG)
t.test(CF,CH)

t.test(CG,CH)

#inter

t.test(AA,BA)
t.test(AA,CA)
t.test(BA,CA)

t.test(AB,BB)
t.test(AB,CB)
t.test(BB,CB)

t.test(AC,BC)
t.test(AC,CC)
t.test(BC,CC)

t.test(AD,BD)
t.test(AD,CD)
t.test(BD,CD)

t.test(AE,BE)
t.test(AE,CE)
t.test(BE,CE)

t.test(AF,BF)
t.test(AF,CF)
t.test(BF,CF)

t.test(AG,BG)
t.test(AG,CG)
t.test(BG,CG)

t.test(AH,BH)
t.test(AH,CH)
t.test(BH,CH)


#complete

t.test(AA,BH)
t.test(AB,BH)
t.test(AC,BH)
t.test(AD,BH)
t.test(AE,BH)
t.test(AF,BH)
t.test(AG,BH)

t.test(AA,BG)
t.test(AB,BG)
t.test(AC,BG)
t.test(AD,BG)
t.test(AE,BG)
t.test(AF,BG)

t.test(AA,BF)
t.test(AB,BF)
t.test(AC,BF)
t.test(AD,BF)
t.test(AE,BF)

t.test(AA,BE)
t.test(AB,BE)
t.test(AC,BE)
t.test(AD,BE)

t.test(AA,BD)
t.test(AB,BD)
t.test(AC,BD)

t.test(AA,BC)
t.test(AB,BC)

t.test(AA,BB)

t.test(AA,CH)
t.test(AB,CH)
t.test(AC,CH)
t.test(AD,CH)
t.test(AE,CH)
t.test(AF,CH)
t.test(AG,CH)

t.test(AA,CG)
t.test(AB,CG)
t.test(AC,CG)
t.test(AD,CG)
t.test(AE,CG)
t.test(AF,CG)

t.test(AA,CF)
t.test(AB,CF)
t.test(AC,CF)
t.test(AD,CF)
t.test(AE,CF)

t.test(AA,CE)
t.test(AB,CE)
t.test(AC,CE)
t.test(AD,CE)

t.test(AA,CD)
t.test(AB,CD)
t.test(AC,CD)

t.test(AA,CC)
t.test(AB,CC)

t.test(AA,CB)

t.test(BA,CH)
t.test(BB,CH)
t.test(BC,CH)
t.test(BD,CH)
t.test(BE,CH)
t.test(BF,CH)
t.test(BG,CH)

t.test(BA,CG)
t.test(BB,CG)
t.test(BC,CG)
t.test(BD,CG)
t.test(BE,CG)
t.test(BF,CG)

t.test(BA,CF)
t.test(BB,CF)
t.test(BC,CF)
t.test(BD,CF)
t.test(BE,CF)

t.test(BA,CE)
t.test(BB,CE)
t.test(BC,CE)
t.test(BD,CE)

t.test(BA,CD)
t.test(BB,CD)
t.test(BC,CD)

t.test(BA,CC)
t.test(BB,CC)

t.test(BA,CB)


dssalllm <- lm(outcome ~ model*set,data = datasubset)
dsslinlm <- lm(outcome ~ model+set,data = datasubset)
dssmodlm <- lm(outcome ~ model,data = datasubset)
dsssetlm <- lm(outcome ~ set,data = datasubset)

dssalllmno <- lm(outcome ~ model*set -1,data = datasubset)
dsslinlmno <- lm(outcome ~ model+set -1,data = datasubset)
dssmodlmno <- lm(outcome ~ model -1,data = datasubset)
dsssetlmno <- lm(outcome ~ set -1,data = datasubset)

summary(dssalllm)
summary(dsslinlm)
summary(dssmodlm)
summary(dsssetlm)

anova(dssalllm)
anova(dsslinlm)
anova(dssmodlm)
anova(dsssetlm)

summary(dssalllmno)
summary(dsslinlmno)
summary(dssmodlmno)
summary(dsssetlmno)

anova(dssalllmno)
anova(dsslinlmno)
anova(dssmodlmno)
anova(dsssetlmno)

anova(dsslinlm,dssalllm)
anova(dssmodlm,dsslinlm)
anova(dsssetlm,dsslinlm)


dssalllmnoANN <- lm(outcome ~ model*set,data = datanoANN)
dsslinlmnoANN <- lm(outcome ~ model+set,data = datanoANN)
dssmodlmnoANN <- lm(outcome ~ model,data = datanoANN)
dsssetlmnoANN <- lm(outcome ~ set,data = datanoANN)

summary(dssalllmnoANN)
summary(dsslinlmnoANN)
summary(dssmodlmnoANN)
summary(dsssetlmnoANN)

anova(dssalllmnoANN)
anova(dsslinlmnoANN)
anova(dssmodlmnoANN)
anova(dsssetlmnoANN)

anova(dsslinlmnoANN,dssalllmnoANN)
anova(dssmodlmnoANN,dsslinlmnoANN)
anova(dsssetlmnoANN,dsslinlmnoANN)


dssalllmnoGLM <- lm(outcome ~ model*set,data = datanoGLM)
dsslinlmnoGLM <- lm(outcome ~ model+set,data = datanoGLM)
dssmodlmnoGLM <- lm(outcome ~ model,data = datanoGLM)
dsssetlmnoGLM <- lm(outcome ~ set,data = datanoGLM)

summary(dssalllmnoGLM)
summary(dsslinlmnoGLM)
summary(dssmodlmnoGLM)
summary(dsssetlmnoGLM)

anova(dssalllmnoGLM)
anova(dsslinlmnoGLM)
anova(dssmodlmnoGLM)
anova(dsssetlmnoGLM)

anova(dsslinlmnoGLM,dssalllmnoGLM)
anova(dssmodlmnoGLM,dsslinlmnoGLM)
anova(dsssetlmnoGLM,dsslinlmnoGLM)


dssalllmnoSVM <- lm(outcome ~ model*set,data = datanoSVM)
dsslinlmnoSVM <- lm(outcome ~ model+set,data = datanoSVM)
dssmodlmnoSVM <- lm(outcome ~ model,data = datanoSVM)
dsssetlmnoSVM <- lm(outcome ~ set,data = datanoSVM)

summary(dssalllmnoSVM)
summary(dsslinlmnoSVM)
summary(dssmodlmnoSVM)
summary(dsssetlmnoSVM)

anova(dssalllmnoSVM)
anova(dsslinlmnoSVM)
anova(dssmodlmnoSVM)
anova(dsssetlmnoSVM)

anova(dsslinlmnoSVM,dssalllmnoSVM)
anova(dssmodlmnoSVM,dsslinlmnoSVM)
anova(dsssetlmnoSVM,dsslinlmnoSVM)


dssalllmnoPSBC <- lm(outcome ~ model*set,data = datanoPSBC)
dsslinlmnoPSBC <- lm(outcome ~ model+set,data = datanoPSBC)
dssmodlmnoPSBC <- lm(outcome ~ model,data = datanoPSBC)
dsssetlmnoPSBC <- lm(outcome ~ set,data = datanoPSBC)

summary(dssalllmnoPSBC)
summary(dsslinlmnoPSBC)
summary(dssmodlmnoPSBC)
summary(dsssetlmnoPSBC)

anova(dssalllmnoPSBC)
anova(dsslinlmnoPSBC)
anova(dssmodlmnoPSBC)
anova(dsssetlmnoPSBC)

anova(dsslinlmnoPSBC,dssalllmnoPSBC)
anova(dssmodlmnoPSBC,dsslinlmnoPSBC)
anova(dsssetlmnoPSBC,dsslinlmnoPSBC)


dssalllmnoTHER <- lm(outcome ~ model*set,data = datanoTHER)
dsslinlmnoTHER <- lm(outcome ~ model+set,data = datanoTHER)
dssmodlmnoTHER <- lm(outcome ~ model,data = datanoTHER)
dsssetlmnoTHER <- lm(outcome ~ set,data = datanoTHER)

summary(dssalllmnoTHER)
summary(dsslinlmnoTHER)
summary(dssmodlmnoTHER)
summary(dsssetlmnoTHER)

anova(dssalllmnoTHER)
anova(dsslinlmnoTHER)
anova(dssmodlmnoTHER)
anova(dsssetlmnoTHER)

anova(dsslinlmnoTHER,dssalllmnoTHER)
anova(dssmodlmnoTHER,dsslinlmnoTHER)
anova(dsssetlmnoTHER,dsslinlmnoTHER)


dssalllmnoNG25 <- lm(outcome ~ model*set,data = datanoNG25)
dsslinlmnoNG25 <- lm(outcome ~ model+set,data = datanoNG25)
dssmodlmnoNG25 <- lm(outcome ~ model,data = datanoNG25)
dsssetlmnoNG25 <- lm(outcome ~ set,data = datanoNG25)

summary(dssalllmnoNG25)
summary(dsslinlmnoNG25)
summary(dssmodlmnoNG25)
summary(dsssetlmnoNG25)

anova(dssalllmnoNG25)
anova(dsslinlmnoNG25)
anova(dssmodlmnoNG25)
anova(dsssetlmnoNG25)

anova(dsslinlmnoNG25,dssalllmnoNG25)
anova(dssmodlmnoNG25,dsslinlmnoNG25)
anova(dsssetlmnoNG25,dsslinlmnoNG25)


dssalllmnoGSSF <- lm(outcome ~ model*set,data = datanoGSSF)
dsslinlmnoGSSF <- lm(outcome ~ model+set,data = datanoGSSF)
dssmodlmnoGSSF <- lm(outcome ~ model,data = datanoGSSF)
dsssetlmnoGSSF <- lm(outcome ~ set,data = datanoGSSF)

summary(dssalllmnoGSSF)
summary(dsslinlmnoGSSF)
summary(dssmodlmnoGSSF)
summary(dsssetlmnoGSSF)

anova(dssalllmnoGSSF)
anova(dsslinlmnoGSSF)
anova(dssmodlmnoGSSF)
anova(dsssetlmnoGSSF)

anova(dsslinlmnoGSSF,dssalllmnoGSSF)
anova(dssmodlmnoGSSF,dsslinlmnoGSSF)
anova(dsssetlmnoGSSF,dsslinlmnoGSSF)


dssalllmnoGSSS <- lm(outcome ~ model*set,data = datanoGSSS)
dsslinlmnoGSSS <- lm(outcome ~ model+set,data = datanoGSSS)
dssmodlmnoGSSS <- lm(outcome ~ model,data = datanoGSSS)
dsssetlmnoGSSS <- lm(outcome ~ set,data = datanoGSSS)

summary(dssalllmnoGSSS)
summary(dsslinlmnoGSSS)
summary(dssmodlmnoGSSS)
summary(dsssetlmnoGSSS)

anova(dssalllmnoGSSS)
anova(dsslinlmnoGSSS)
anova(dssmodlmnoGSSS)
anova(dsssetlmnoGSSS)

anova(dsslinlmnoGSSS,dssalllmnoGSSS)
anova(dssmodlmnoGSSS,dsslinlmnoGSSS)
anova(dsssetlmnoGSSS,dsslinlmnoGSSS)


datamodelA <- data[c(1:10,31:40,61:70,91:100,121:130),1:3]
datamodelB <- data[c(11:20,41:50,71:80,101:110,131:140),1:3]
datamodelC <- data[c(21:30,51:60,81:90,111:120,141:150),1:3]

datasetA <- data[c(1:30),1:3]
datasetB <- data[c(31:60),1:3]
datasetC <- data[c(61:90),1:3]
datasetD <- data[c(91:120),1:3]
datasetE <- data[c(121:150),1:3]


dmAalllm <- lm(outcome ~ set -1,data = datamodelA)
dmBalllm <- lm(outcome ~ set -1,data = datamodelB)
dmCalllm <- lm(outcome ~ set -1,data = datamodelC)

dsAalllm <- lm(outcome ~ model -1,data = datasetA)
dsBalllm <- lm(outcome ~ model -1,data = datasetB)
dsCalllm <- lm(outcome ~ model -1,data = datasetC)
dsDalllm <- lm(outcome ~ model -1,data = datasetD)
dsEalllm <- lm(outcome ~ model -1,data = datasetE)

summary(dmAalllm)
anova(dmAalllm)
summary(dmBalllm)
anova(dmBalllm)
summary(dmCalllm)
anova(dmCalllm)

summary(dsAalllm)
anova(dsAalllm)
summary(dsBalllm)
anova(dsBalllm)
summary(dsCalllm)
anova(dsCalllm)
summary(dsDalllm)
anova(dsDalllm)
summary(dsEalllm)
anova(dsEalllm)

plot(outcome ~ model*set,data = datasubset)

boxplot(AA, AB, AC, AD, AE, AF, AG, BA, BB, BC, BD, BE, BF, BG, CA, CB, CC, CD, CE, CF, CG, ylim=c(0,1))
boxplot(AA, AB, AC, AD, AE, AF, AG, AH, NULL, BA, BB, BC, BD, BE, BF, BG, BH, NULL, CA, CB,
CC, CD, CE, CF, CG, CH, NULL, AA, BA, CA, NULL, AB, BB, CB, NULL, AC, BC, CC, NULL, AD, BD,
CD, NULL, AE, BE, CE, NULL, AF, BF, CF, NULL, AG, BG, CG, AH, BH, CH, ylim=c(0,1))

boxplot(datamodelA$outcome, datamodelB$outcome, datamodelC$outcome, datasetA$outcome, datasetB$outcome, datasetC$outcome, datasetD$outcome, datasetE$outcome, ylim=c(0,1))
