# Supplementary material for: Comparing Artificial Neural Networks, General Linear Models and Support Vector Machines in Building Predictive Models for Small Interfering RNAs
Source: PLoS One. 2009 Oct 22;4(10):e7522. doi: 10.1371/journal.pone.0007522 (PMC2760777; doi:10.1371/journal.pone.0007522)
Supplement: Text S6 — MSE R output (0.45 MB TXT) [file pone.0007522.s008.txt]

R version 2.6.1 (2007-11-26)
Copyright (C) 2007 The R Foundation for Statistical Computing
ISBN 3-900051-07-0

R is free software and comes with ABSOLUTELY NO WARRANTY.
You are welcome to redistribute it under certain conditions.
Type 'license()' or 'licence()' for distribution details.

  Natural language support but running in an English locale

R is a collaborative project with many contributors.
Type 'contributors()' for more information and
'citation()' on how to cite R or R packages in publications.

Type 'demo()' for some demos, 'help()' for on-line help, or
'help.start()' for an HTML browser interface to help.
Type 'q()' to quit R.

> #data <- read.table("E:\\ANN_GLM_SVM\\ANOVA\\anova7_mse.txt", sep = "\t", header = T)
> 
> options(warn=-1)
> options(error=recover)
> 
> 
> data <- read.table("anova7_mse.txt", sep = "\t", header = T)
> datasubset <- data[c(1:150),1:3]
> 
> datanoANN <- datasubset[c(11:30,41:60,71:90,101:120,131:150),1:3]
> datanoGLM <- datasubset[c(1:10,21:40,51:70,81:100,111:130,141:150),1:3]
> datanoSVM <- datasubset[c(1:20,31:50,61:80,91:110,121:140),1:3]
> 
> datanoPSBC <- datasubset[c(31:150),1:3]
> datanoTHER <- datasubset[c(1:30,61:150),1:3]
> datanoNG25 <- datasubset[c(1:60,91:150),1:3]
> datanoGSSF <- datasubset[c(1:90,121:150),1:3]
> datanoGSSS <- datasubset[c(1:120),1:3]
> 
> 
> AA <- data$outcome[c(1:10)]
> BA <- data$outcome[c(11:20)]
> CA <- data$outcome[c(21:30)]
> AB <- data$outcome[c(31:40)]
> BB <- data$outcome[c(41:50)]
> CB <- data$outcome[c(51:60)]
> AC <- data$outcome[c(61:70)]
> BC <- data$outcome[c(71:80)]
> CC <- data$outcome[c(81:90)]
> AD <- data$outcome[c(91:100)]
> BD <- data$outcome[c(101:110)]
> CD <- data$outcome[c(111:120)]
> AE <- data$outcome[c(121:130)]
> BE <- data$outcome[c(131:140)]
> CE <- data$outcome[c(141:150)]
> AF <- data$outcome[c(151:160)]
> BF <- data$outcome[c(161:170)]
> CF <- data$outcome[c(171:180)]
> AG <- data$outcome[c(181:190)]
> BG <- data$outcome[c(191:200)]
> CG <- data$outcome[c(201:210)]
> AH <- data$outcome[c(211:220)]
> BH <- data$outcome[c(221:230)]
> CH <- data$outcome[c(231:240)]
> 
> 
> 
> 
> AVEAAAA <- mean((AA+AA)/2)
> AVEAAAB <- mean((AA+AB)/2)
> AVEAAAC <- mean((AA+AC)/2)
> AVEAAAD <- mean((AA+AD)/2)
> AVEAAAE <- mean((AA+AE)/2)
> AVEAAAF <- mean((AA+AF)/2)
> AVEAAAG <- mean((AA+AG)/2)
> AVEAAAH <- mean((AA+AH)/2)
> AVEAABA <- mean((AA+BA)/2)
> AVEAABB <- mean((AA+BB)/2)
> AVEAABC <- mean((AA+BC)/2)
> AVEAABD <- mean((AA+BD)/2)
> AVEAABE <- mean((AA+BE)/2)
> AVEAABF <- mean((AA+BF)/2)
> AVEAABG <- mean((AA+BG)/2)
> AVEAABH <- mean((AA+BH)/2)
> AVEAACA <- mean((AA+CA)/2)
> AVEAACB <- mean((AA+CB)/2)
> AVEAACC <- mean((AA+CC)/2)
> AVEAACD <- mean((AA+CD)/2)
> AVEAACE <- mean((AA+CE)/2)
> AVEAACF <- mean((AA+CF)/2)
> AVEAACG <- mean((AA+CG)/2)
> AVEAACH <- mean((AA+CH)/2)
> AVEABAA <- mean((AB+AA)/2)
> AVEABAB <- mean((AB+AB)/2)
> AVEABAC <- mean((AB+AC)/2)
> AVEABAD <- mean((AB+AD)/2)
> AVEABAE <- mean((AB+AE)/2)
> AVEABAF <- mean((AB+AF)/2)
> AVEABAG <- mean((AB+AG)/2)
> AVEABAH <- mean((AB+AH)/2)
> AVEABBA <- mean((AB+BA)/2)
> AVEABBB <- mean((AB+BB)/2)
> AVEABBC <- mean((AB+BC)/2)
> AVEABBD <- mean((AB+BD)/2)
> AVEABBE <- mean((AB+BE)/2)
> AVEABBF <- mean((AB+BF)/2)
> AVEABBG <- mean((AB+BG)/2)
> AVEABBH <- mean((AB+BH)/2)
> AVEABCA <- mean((AB+CA)/2)
> AVEABCB <- mean((AB+CB)/2)
> AVEABCC <- mean((AB+CC)/2)
> AVEABCD <- mean((AB+CD)/2)
> AVEABCE <- mean((AB+CE)/2)
> AVEABCF <- mean((AB+CF)/2)
> AVEABCG <- mean((AB+CG)/2)
> AVEABCH <- mean((AB+CH)/2)
> AVEACAA <- mean((AC+AA)/2)
> AVEACAB <- mean((AC+AB)/2)
> AVEACAC <- mean((AC+AC)/2)
> AVEACAD <- mean((AC+AD)/2)
> AVEACAE <- mean((AC+AE)/2)
> AVEACAF <- mean((AC+AF)/2)
> AVEACAG <- mean((AC+AG)/2)
> AVEACAH <- mean((AC+AH)/2)
> AVEACBA <- mean((AC+BA)/2)
> AVEACBB <- mean((AC+BB)/2)
> AVEACBC <- mean((AC+BC)/2)
> AVEACBD <- mean((AC+BD)/2)
> AVEACBE <- mean((AC+BE)/2)
> AVEACBF <- mean((AC+BF)/2)
> AVEACBG <- mean((AC+BG)/2)
> AVEACBH <- mean((AC+BH)/2)
> AVEACCA <- mean((AC+CA)/2)
> AVEACCB <- mean((AC+CB)/2)
> AVEACCC <- mean((AC+CC)/2)
> AVEACCD <- mean((AC+CD)/2)
> AVEACCE <- mean((AC+CE)/2)
> AVEACCF <- mean((AC+CF)/2)
> AVEACCG <- mean((AC+CG)/2)
> AVEACCH <- mean((AC+CH)/2)
> AVEADAA <- mean((AD+AA)/2)
> AVEADAB <- mean((AD+AB)/2)
> AVEADAC <- mean((AD+AC)/2)
> AVEADAD <- mean((AD+AD)/2)
> AVEADAE <- mean((AD+AE)/2)
> AVEADAF <- mean((AD+AF)/2)
> AVEADAG <- mean((AD+AG)/2)
> AVEADAH <- mean((AD+AH)/2)
> AVEADBA <- mean((AD+BA)/2)
> AVEADBB <- mean((AD+BB)/2)
> AVEADBC <- mean((AD+BC)/2)
> AVEADBD <- mean((AD+BD)/2)
> AVEADBE <- mean((AD+BE)/2)
> AVEADBF <- mean((AD+BF)/2)
> AVEADBG <- mean((AD+BG)/2)
> AVEADBH <- mean((AD+BH)/2)
> AVEADCA <- mean((AD+CA)/2)
> AVEADCB <- mean((AD+CB)/2)
> AVEADCC <- mean((AD+CC)/2)
> AVEADCD <- mean((AD+CD)/2)
> AVEADCE <- mean((AD+CE)/2)
> AVEADCF <- mean((AD+CF)/2)
> AVEADCG <- mean((AD+CG)/2)
> AVEADCH <- mean((AD+CH)/2)
> AVEAEAA <- mean((AE+AA)/2)
> AVEAEAB <- mean((AE+AB)/2)
> AVEAEAC <- mean((AE+AC)/2)
> AVEAEAD <- mean((AE+AD)/2)
> AVEAEAE <- mean((AE+AE)/2)
> AVEAEAF <- mean((AE+AF)/2)
> AVEAEAG <- mean((AE+AG)/2)
> AVEAEAH <- mean((AE+AH)/2)
> AVEAEBA <- mean((AE+BA)/2)
> AVEAEBB <- mean((AE+BB)/2)
> AVEAEBC <- mean((AE+BC)/2)
> AVEAEBD <- mean((AE+BD)/2)
> AVEAEBE <- mean((AE+BE)/2)
> AVEAEBF <- mean((AE+BF)/2)
> AVEAEBG <- mean((AE+BG)/2)
> AVEAEBH <- mean((AE+BH)/2)
> AVEAECA <- mean((AE+CA)/2)
> AVEAECB <- mean((AE+CB)/2)
> AVEAECC <- mean((AE+CC)/2)
> AVEAECD <- mean((AE+CD)/2)
> AVEAECE <- mean((AE+CE)/2)
> AVEAECF <- mean((AE+CF)/2)
> AVEAECG <- mean((AE+CG)/2)
> AVEAECH <- mean((AE+CH)/2)
> AVEAFAA <- mean((AF+AA)/2)
> AVEAFAB <- mean((AF+AB)/2)
> AVEAFAC <- mean((AF+AC)/2)
> AVEAFAD <- mean((AF+AD)/2)
> AVEAFAE <- mean((AF+AE)/2)
> AVEAFAF <- mean((AF+AF)/2)
> AVEAFAG <- mean((AF+AG)/2)
> AVEAFAH <- mean((AF+AH)/2)
> AVEAFBA <- mean((AF+BA)/2)
> AVEAFBB <- mean((AF+BB)/2)
> AVEAFBC <- mean((AF+BC)/2)
> AVEAFBD <- mean((AF+BD)/2)
> AVEAFBE <- mean((AF+BE)/2)
> AVEAFBF <- mean((AF+BF)/2)
> AVEAFBG <- mean((AF+BG)/2)
> AVEAFBH <- mean((AF+BH)/2)
> AVEAFCA <- mean((AF+CA)/2)
> AVEAFCB <- mean((AF+CB)/2)
> AVEAFCC <- mean((AF+CC)/2)
> AVEAFCD <- mean((AF+CD)/2)
> AVEAFCE <- mean((AF+CE)/2)
> AVEAFCF <- mean((AF+CF)/2)
> AVEAFCG <- mean((AF+CG)/2)
> AVEAFCH <- mean((AF+CH)/2)
> AVEAGAA <- mean((AG+AA)/2)
> AVEAGAB <- mean((AG+AB)/2)
> AVEAGAC <- mean((AG+AC)/2)
> AVEAGAD <- mean((AG+AD)/2)
> AVEAGAE <- mean((AG+AE)/2)
> AVEAGAF <- mean((AG+AF)/2)
> AVEAGAG <- mean((AG+AG)/2)
> AVEAGAH <- mean((AG+AH)/2)
> AVEAGBA <- mean((AG+BA)/2)
> AVEAGBB <- mean((AG+BB)/2)
> AVEAGBC <- mean((AG+BC)/2)
> AVEAGBD <- mean((AG+BD)/2)
> AVEAGBE <- mean((AG+BE)/2)
> AVEAGBF <- mean((AG+BF)/2)
> AVEAGBG <- mean((AG+BG)/2)
> AVEAGBH <- mean((AG+BH)/2)
> AVEAGCA <- mean((AG+CA)/2)
> AVEAGCB <- mean((AG+CB)/2)
> AVEAGCC <- mean((AG+CC)/2)
> AVEAGCD <- mean((AG+CD)/2)
> AVEAGCE <- mean((AG+CE)/2)
> AVEAGCF <- mean((AG+CF)/2)
> AVEAGCG <- mean((AG+CG)/2)
> AVEAGCH <- mean((AG+CH)/2)
> AVEAHAA <- mean((AH+AA)/2)
> AVEAHAB <- mean((AH+AB)/2)
> AVEAHAC <- mean((AH+AC)/2)
> AVEAHAD <- mean((AH+AD)/2)
> AVEAHAE <- mean((AH+AE)/2)
> AVEAHAF <- mean((AH+AF)/2)
> AVEAHAG <- mean((AH+AG)/2)
> AVEAHAH <- mean((AH+AH)/2)
> AVEAHBA <- mean((AH+BA)/2)
> AVEAHBB <- mean((AH+BB)/2)
> AVEAHBC <- mean((AH+BC)/2)
> AVEAHBD <- mean((AH+BD)/2)
> AVEAHBE <- mean((AH+BE)/2)
> AVEAHBF <- mean((AH+BF)/2)
> AVEAHBG <- mean((AH+BG)/2)
> AVEAHBH <- mean((AH+BH)/2)
> AVEAHCA <- mean((AH+CA)/2)
> AVEAHCB <- mean((AH+CB)/2)
> AVEAHCC <- mean((AH+CC)/2)
> AVEAHCD <- mean((AH+CD)/2)
> AVEAHCE <- mean((AH+CE)/2)
> AVEAHCF <- mean((AH+CF)/2)
> AVEAHCG <- mean((AH+CG)/2)
> AVEAHCH <- mean((AH+CH)/2)
> AVEBAAA <- mean((BA+AA)/2)
> AVEBAAB <- mean((BA+AB)/2)
> AVEBAAC <- mean((BA+AC)/2)
> AVEBAAD <- mean((BA+AD)/2)
> AVEBAAE <- mean((BA+AE)/2)
> AVEBAAF <- mean((BA+AF)/2)
> AVEBAAG <- mean((BA+AG)/2)
> AVEBAAH <- mean((BA+AH)/2)
> AVEBABA <- mean((BA+BA)/2)
> AVEBABB <- mean((BA+BB)/2)
> AVEBABC <- mean((BA+BC)/2)
> AVEBABD <- mean((BA+BD)/2)
> AVEBABE <- mean((BA+BE)/2)
> AVEBABF <- mean((BA+BF)/2)
> AVEBABG <- mean((BA+BG)/2)
> AVEBABH <- mean((BA+BH)/2)
> AVEBACA <- mean((BA+CA)/2)
> AVEBACB <- mean((BA+CB)/2)
> AVEBACC <- mean((BA+CC)/2)
> AVEBACD <- mean((BA+CD)/2)
> AVEBACE <- mean((BA+CE)/2)
> AVEBACF <- mean((BA+CF)/2)
> AVEBACG <- mean((BA+CG)/2)
> AVEBACH <- mean((BA+CH)/2)
> AVEBBAA <- mean((BB+AA)/2)
> AVEBBAB <- mean((BB+AB)/2)
> AVEBBAC <- mean((BB+AC)/2)
> AVEBBAD <- mean((BB+AD)/2)
> AVEBBAE <- mean((BB+AE)/2)
> AVEBBAF <- mean((BB+AF)/2)
> AVEBBAG <- mean((BB+AG)/2)
> AVEBBAH <- mean((BB+AH)/2)
> AVEBBBA <- mean((BB+BA)/2)
> AVEBBBB <- mean((BB+BB)/2)
> AVEBBBC <- mean((BB+BC)/2)
> AVEBBBD <- mean((BB+BD)/2)
> AVEBBBE <- mean((BB+BE)/2)
> AVEBBBF <- mean((BB+BF)/2)
> AVEBBBG <- mean((BB+BG)/2)
> AVEBBBH <- mean((BB+BH)/2)
> AVEBBCA <- mean((BB+CA)/2)
> AVEBBCB <- mean((BB+CB)/2)
> AVEBBCC <- mean((BB+CC)/2)
> AVEBBCD <- mean((BB+CD)/2)
> AVEBBCE <- mean((BB+CE)/2)
> AVEBBCF <- mean((BB+CF)/2)
> AVEBBCG <- mean((BB+CG)/2)
> AVEBBCH <- mean((BB+CH)/2)
> AVEBCAA <- mean((BC+AA)/2)
> AVEBCAB <- mean((BC+AB)/2)
> AVEBCAC <- mean((BC+AC)/2)
> AVEBCAD <- mean((BC+AD)/2)
> AVEBCAE <- mean((BC+AE)/2)
> AVEBCAF <- mean((BC+AF)/2)
> AVEBCAG <- mean((BC+AG)/2)
> AVEBCAH <- mean((BC+AH)/2)
> AVEBCBA <- mean((BC+BA)/2)
> AVEBCBB <- mean((BC+BB)/2)
> AVEBCBC <- mean((BC+BC)/2)
> AVEBCBD <- mean((BC+BD)/2)
> AVEBCBE <- mean((BC+BE)/2)
> AVEBCBF <- mean((BC+BF)/2)
> AVEBCBG <- mean((BC+BG)/2)
> AVEBCBH <- mean((BC+BH)/2)
> AVEBCCA <- mean((BC+CA)/2)
> AVEBCCB <- mean((BC+CB)/2)
> AVEBCCC <- mean((BC+CC)/2)
> AVEBCCD <- mean((BC+CD)/2)
> AVEBCCE <- mean((BC+CE)/2)
> AVEBCCF <- mean((BC+CF)/2)
> AVEBCCG <- mean((BC+CG)/2)
> AVEBCCH <- mean((BC+CH)/2)
> AVEBDAA <- mean((BD+AA)/2)
> AVEBDAB <- mean((BD+AB)/2)
> AVEBDAC <- mean((BD+AC)/2)
> AVEBDAD <- mean((BD+AD)/2)
> AVEBDAE <- mean((BD+AE)/2)
> AVEBDAF <- mean((BD+AF)/2)
> AVEBDAG <- mean((BD+AG)/2)
> AVEBDAH <- mean((BD+AH)/2)
> AVEBDBA <- mean((BD+BA)/2)
> AVEBDBB <- mean((BD+BB)/2)
> AVEBDBC <- mean((BD+BC)/2)
> AVEBDBD <- mean((BD+BD)/2)
> AVEBDBE <- mean((BD+BE)/2)
> AVEBDBF <- mean((BD+BF)/2)
> AVEBDBG <- mean((BD+BG)/2)
> AVEBDBH <- mean((BD+BH)/2)
> AVEBDCA <- mean((BD+CA)/2)
> AVEBDCB <- mean((BD+CB)/2)
> AVEBDCC <- mean((BD+CC)/2)
> AVEBDCD <- mean((BD+CD)/2)
> AVEBDCE <- mean((BD+CE)/2)
> AVEBDCF <- mean((BD+CF)/2)
> AVEBDCG <- mean((BD+CG)/2)
> AVEBDCH <- mean((BD+CH)/2)
> AVEBEAA <- mean((BE+AA)/2)
> AVEBEAB <- mean((BE+AB)/2)
> AVEBEAC <- mean((BE+AC)/2)
> AVEBEAD <- mean((BE+AD)/2)
> AVEBEAE <- mean((BE+AE)/2)
> AVEBEAF <- mean((BE+AF)/2)
> AVEBEAG <- mean((BE+AG)/2)
> AVEBEAH <- mean((BE+AH)/2)
> AVEBEBA <- mean((BE+BA)/2)
> AVEBEBB <- mean((BE+BB)/2)
> AVEBEBC <- mean((BE+BC)/2)
> AVEBEBD <- mean((BE+BD)/2)
> AVEBEBE <- mean((BE+BE)/2)
> AVEBEBF <- mean((BE+BF)/2)
> AVEBEBG <- mean((BE+BG)/2)
> AVEBEBH <- mean((BE+BH)/2)
> AVEBECA <- mean((BE+CA)/2)
> AVEBECB <- mean((BE+CB)/2)
> AVEBECC <- mean((BE+CC)/2)
> AVEBECD <- mean((BE+CD)/2)
> AVEBECE <- mean((BE+CE)/2)
> AVEBECF <- mean((BE+CF)/2)
> AVEBECG <- mean((BE+CG)/2)
> AVEBECH <- mean((BE+CH)/2)
> AVEBFAA <- mean((BF+AA)/2)
> AVEBFAB <- mean((BF+AB)/2)
> AVEBFAC <- mean((BF+AC)/2)
> AVEBFAD <- mean((BF+AD)/2)
> AVEBFAE <- mean((BF+AE)/2)
> AVEBFAF <- mean((BF+AF)/2)
> AVEBFAG <- mean((BF+AG)/2)
> AVEBFAH <- mean((BF+AH)/2)
> AVEBFBA <- mean((BF+BA)/2)
> AVEBFBB <- mean((BF+BB)/2)
> AVEBFBC <- mean((BF+BC)/2)
> AVEBFBD <- mean((BF+BD)/2)
> AVEBFBE <- mean((BF+BE)/2)
> AVEBFBF <- mean((BF+BF)/2)
> AVEBFBG <- mean((BF+BG)/2)
> AVEBFBH <- mean((BF+BH)/2)
> AVEBFCA <- mean((BF+CA)/2)
> AVEBFCB <- mean((BF+CB)/2)
> AVEBFCC <- mean((BF+CC)/2)
> AVEBFCD <- mean((BF+CD)/2)
> AVEBFCE <- mean((BF+CE)/2)
> AVEBFCF <- mean((BF+CF)/2)
> AVEBFCG <- mean((BF+CG)/2)
> AVEBFCH <- mean((BF+CH)/2)
> AVEBGAA <- mean((BG+AA)/2)
> AVEBGAB <- mean((BG+AB)/2)
> AVEBGAC <- mean((BG+AC)/2)
> AVEBGAD <- mean((BG+AD)/2)
> AVEBGAE <- mean((BG+AE)/2)
> AVEBGAF <- mean((BG+AF)/2)
> AVEBGAG <- mean((BG+AG)/2)
> AVEBGAH <- mean((BG+AH)/2)
> AVEBGBA <- mean((BG+BA)/2)
> AVEBGBB <- mean((BG+BB)/2)
> AVEBGBC <- mean((BG+BC)/2)
> AVEBGBD <- mean((BG+BD)/2)
> AVEBGBE <- mean((BG+BE)/2)
> AVEBGBF <- mean((BG+BF)/2)
> AVEBGBG <- mean((BG+BG)/2)
> AVEBGBH <- mean((BG+BH)/2)
> AVEBGCA <- mean((BG+CA)/2)
> AVEBGCB <- mean((BG+CB)/2)
> AVEBGCC <- mean((BG+CC)/2)
> AVEBGCD <- mean((BG+CD)/2)
> AVEBGCE <- mean((BG+CE)/2)
> AVEBGCF <- mean((BG+CF)/2)
> AVEBGCG <- mean((BG+CG)/2)
> AVEBGCH <- mean((BG+CH)/2)
> AVEBHAA <- mean((BH+AA)/2)
> AVEBHAB <- mean((BH+AB)/2)
> AVEBHAC <- mean((BH+AC)/2)
> AVEBHAD <- mean((BH+AD)/2)
> AVEBHAE <- mean((BH+AE)/2)
> AVEBHAF <- mean((BH+AF)/2)
> AVEBHAG <- mean((BH+AG)/2)
> AVEBHAH <- mean((BH+AH)/2)
> AVEBHBA <- mean((BH+BA)/2)
> AVEBHBB <- mean((BH+BB)/2)
> AVEBHBC <- mean((BH+BC)/2)
> AVEBHBD <- mean((BH+BD)/2)
> AVEBHBE <- mean((BH+BE)/2)
> AVEBHBF <- mean((BH+BF)/2)
> AVEBHBG <- mean((BH+BG)/2)
> AVEBHBH <- mean((BH+BH)/2)
> AVEBHCA <- mean((BH+CA)/2)
> AVEBHCB <- mean((BH+CB)/2)
> AVEBHCC <- mean((BH+CC)/2)
> AVEBHCD <- mean((BH+CD)/2)
> AVEBHCE <- mean((BH+CE)/2)
> AVEBHCF <- mean((BH+CF)/2)
> AVEBHCG <- mean((BH+CG)/2)
> AVEBHCH <- mean((BH+CH)/2)
> AVECAAA <- mean((CA+AA)/2)
> AVECAAB <- mean((CA+AB)/2)
> AVECAAC <- mean((CA+AC)/2)
> AVECAAD <- mean((CA+AD)/2)
> AVECAAE <- mean((CA+AE)/2)
> AVECAAF <- mean((CA+AF)/2)
> AVECAAG <- mean((CA+AG)/2)
> AVECAAH <- mean((CA+AH)/2)
> AVECABA <- mean((CA+BA)/2)
> AVECABB <- mean((CA+BB)/2)
> AVECABC <- mean((CA+BC)/2)
> AVECABD <- mean((CA+BD)/2)
> AVECABE <- mean((CA+BE)/2)
> AVECABF <- mean((CA+BF)/2)
> AVECABG <- mean((CA+BG)/2)
> AVECABH <- mean((CA+BH)/2)
> AVECACA <- mean((CA+CA)/2)
> AVECACB <- mean((CA+CB)/2)
> AVECACC <- mean((CA+CC)/2)
> AVECACD <- mean((CA+CD)/2)
> AVECACE <- mean((CA+CE)/2)
> AVECACF <- mean((CA+CF)/2)
> AVECACG <- mean((CA+CG)/2)
> AVECACH <- mean((CA+CH)/2)
> AVECBAA <- mean((CB+AA)/2)
> AVECBAB <- mean((CB+AB)/2)
> AVECBAC <- mean((CB+AC)/2)
> AVECBAD <- mean((CB+AD)/2)
> AVECBAE <- mean((CB+AE)/2)
> AVECBAF <- mean((CB+AF)/2)
> AVECBAG <- mean((CB+AG)/2)
> AVECBAH <- mean((CB+AH)/2)
> AVECBBA <- mean((CB+BA)/2)
> AVECBBB <- mean((CB+BB)/2)
> AVECBBC <- mean((CB+BC)/2)
> AVECBBD <- mean((CB+BD)/2)
> AVECBBE <- mean((CB+BE)/2)
> AVECBBF <- mean((CB+BF)/2)
> AVECBBG <- mean((CB+BG)/2)
> AVECBBH <- mean((CB+BH)/2)
> AVECBCA <- mean((CB+CA)/2)
> AVECBCB <- mean((CB+CB)/2)
> AVECBCC <- mean((CB+CC)/2)
> AVECBCD <- mean((CB+CD)/2)
> AVECBCE <- mean((CB+CE)/2)
> AVECBCF <- mean((CB+CF)/2)
> AVECBCG <- mean((CB+CG)/2)
> AVECBCH <- mean((CB+CH)/2)
> AVECCAA <- mean((CC+AA)/2)
> AVECCAB <- mean((CC+AB)/2)
> AVECCAC <- mean((CC+AC)/2)
> AVECCAD <- mean((CC+AD)/2)
> AVECCAE <- mean((CC+AE)/2)
> AVECCAF <- mean((CC+AF)/2)
> AVECCAG <- mean((CC+AG)/2)
> AVECCAH <- mean((CC+AH)/2)
> AVECCBA <- mean((CC+BA)/2)
> AVECCBB <- mean((CC+BB)/2)
> AVECCBC <- mean((CC+BC)/2)
> AVECCBD <- mean((CC+BD)/2)
> AVECCBE <- mean((CC+BE)/2)
> AVECCBF <- mean((CC+BF)/2)
> AVECCBG <- mean((CC+BG)/2)
> AVECCBH <- mean((CC+BH)/2)
> AVECCCA <- mean((CC+CA)/2)
> AVECCCB <- mean((CC+CB)/2)
> AVECCCC <- mean((CC+CC)/2)
> AVECCCD <- mean((CC+CD)/2)
> AVECCCE <- mean((CC+CE)/2)
> AVECCCF <- mean((CC+CF)/2)
> AVECCCG <- mean((CC+CG)/2)
> AVECCCH <- mean((CC+CH)/2)
> AVECDAA <- mean((CD+AA)/2)
> AVECDAB <- mean((CD+AB)/2)
> AVECDAC <- mean((CD+AC)/2)
> AVECDAD <- mean((CD+AD)/2)
> AVECDAE <- mean((CD+AE)/2)
> AVECDAF <- mean((CD+AF)/2)
> AVECDAG <- mean((CD+AG)/2)
> AVECDAH <- mean((CD+AH)/2)
> AVECDBA <- mean((CD+BA)/2)
> AVECDBB <- mean((CD+BB)/2)
> AVECDBC <- mean((CD+BC)/2)
> AVECDBD <- mean((CD+BD)/2)
> AVECDBE <- mean((CD+BE)/2)
> AVECDBF <- mean((CD+BF)/2)
> AVECDBG <- mean((CD+BG)/2)
> AVECDBH <- mean((CD+BH)/2)
> AVECDCA <- mean((CD+CA)/2)
> AVECDCB <- mean((CD+CB)/2)
> AVECDCC <- mean((CD+CC)/2)
> AVECDCD <- mean((CD+CD)/2)
> AVECDCE <- mean((CD+CE)/2)
> AVECDCF <- mean((CD+CF)/2)
> AVECDCG <- mean((CD+CG)/2)
> AVECDCH <- mean((CD+CH)/2)
> AVECEAA <- mean((CE+AA)/2)
> AVECEAB <- mean((CE+AB)/2)
> AVECEAC <- mean((CE+AC)/2)
> AVECEAD <- mean((CE+AD)/2)
> AVECEAE <- mean((CE+AE)/2)
> AVECEAF <- mean((CE+AF)/2)
> AVECEAG <- mean((CE+AG)/2)
> AVECEAH <- mean((CE+AH)/2)
> AVECEBA <- mean((CE+BA)/2)
> AVECEBB <- mean((CE+BB)/2)
> AVECEBC <- mean((CE+BC)/2)
> AVECEBD <- mean((CE+BD)/2)
> AVECEBE <- mean((CE+BE)/2)
> AVECEBF <- mean((CE+BF)/2)
> AVECEBG <- mean((CE+BG)/2)
> AVECEBH <- mean((CE+BH)/2)
> AVECECA <- mean((CE+CA)/2)
> AVECECB <- mean((CE+CB)/2)
> AVECECC <- mean((CE+CC)/2)
> AVECECD <- mean((CE+CD)/2)
> AVECECE <- mean((CE+CE)/2)
> AVECECF <- mean((CE+CF)/2)
> AVECECG <- mean((CE+CG)/2)
> AVECECH <- mean((CE+CH)/2)
> AVECFAA <- mean((CF+AA)/2)
> AVECFAB <- mean((CF+AB)/2)
> AVECFAC <- mean((CF+AC)/2)
> AVECFAD <- mean((CF+AD)/2)
> AVECFAE <- mean((CF+AE)/2)
> AVECFAF <- mean((CF+AF)/2)
> AVECFAG <- mean((CF+AG)/2)
> AVECFAH <- mean((CF+AH)/2)
> AVECFBA <- mean((CF+BA)/2)
> AVECFBB <- mean((CF+BB)/2)
> AVECFBC <- mean((CF+BC)/2)
> AVECFBD <- mean((CF+BD)/2)
> AVECFBE <- mean((CF+BE)/2)
> AVECFBF <- mean((CF+BF)/2)
> AVECFBG <- mean((CF+BG)/2)
> AVECFBH <- mean((CF+BH)/2)
> AVECFCA <- mean((CF+CA)/2)
> AVECFCB <- mean((CF+CB)/2)
> AVECFCC <- mean((CF+CC)/2)
> AVECFCD <- mean((CF+CD)/2)
> AVECFCE <- mean((CF+CE)/2)
> AVECFCF <- mean((CF+CF)/2)
> AVECFCG <- mean((CF+CG)/2)
> AVECFCH <- mean((CF+CH)/2)
> AVECGAA <- mean((CG+AA)/2)
> AVECGAB <- mean((CG+AB)/2)
> AVECGAC <- mean((CG+AC)/2)
> AVECGAD <- mean((CG+AD)/2)
> AVECGAE <- mean((CG+AE)/2)
> AVECGAF <- mean((CG+AF)/2)
> AVECGAG <- mean((CG+AG)/2)
> AVECGAH <- mean((CG+AH)/2)
> AVECGBA <- mean((CG+BA)/2)
> AVECGBB <- mean((CG+BB)/2)
> AVECGBC <- mean((CG+BC)/2)
> AVECGBD <- mean((CG+BD)/2)
> AVECGBE <- mean((CG+BE)/2)
> AVECGBF <- mean((CG+BF)/2)
> AVECGBG <- mean((CG+BG)/2)
> AVECGBH <- mean((CG+BH)/2)
> AVECGCA <- mean((CG+CA)/2)
> AVECGCB <- mean((CG+CB)/2)
> AVECGCC <- mean((CG+CC)/2)
> AVECGCD <- mean((CG+CD)/2)
> AVECGCE <- mean((CG+CE)/2)
> AVECGCF <- mean((CG+CF)/2)
> AVECGCG <- mean((CG+CG)/2)
> AVECGCH <- mean((CG+CH)/2)
> AVECHAA <- mean((CH+AA)/2)
> AVECHAB <- mean((CH+AB)/2)
> AVECHAC <- mean((CH+AC)/2)
> AVECHAD <- mean((CH+AD)/2)
> AVECHAE <- mean((CH+AE)/2)
> AVECHAF <- mean((CH+AF)/2)
> AVECHAG <- mean((CH+AG)/2)
> AVECHAH <- mean((CH+AH)/2)
> AVECHBA <- mean((CH+BA)/2)
> AVECHBB <- mean((CH+BB)/2)
> AVECHBC <- mean((CH+BC)/2)
> AVECHBD <- mean((CH+BD)/2)
> AVECHBE <- mean((CH+BE)/2)
> AVECHBF <- mean((CH+BF)/2)
> AVECHBG <- mean((CH+BG)/2)
> AVECHBH <- mean((CH+BH)/2)
> AVECHCA <- mean((CH+CA)/2)
> AVECHCB <- mean((CH+CB)/2)
> AVECHCC <- mean((CH+CC)/2)
> AVECHCD <- mean((CH+CD)/2)
> AVECHCE <- mean((CH+CE)/2)
> AVECHCF <- mean((CH+CF)/2)
> AVECHCG <- mean((CH+CG)/2)
> AVECHCH <- mean((CH+CH)/2)
> dAAAA <- numeric()
> bAAAA <- 0
> cAAAA <- 0
> MNAAAA <- 0
> dAAAB <- numeric()
> bAAAB <- 0
> cAAAB <- 0
> MNAAAB <- 0
> dAAAC <- numeric()
> bAAAC <- 0
> cAAAC <- 0
> MNAAAC <- 0
> dAAAD <- numeric()
> bAAAD <- 0
> cAAAD <- 0
> MNAAAD <- 0
> dAAAE <- numeric()
> bAAAE <- 0
> cAAAE <- 0
> MNAAAE <- 0
> dAAAF <- numeric()
> bAAAF <- 0
> cAAAF <- 0
> MNAAAF <- 0
> dAAAG <- numeric()
> bAAAG <- 0
> cAAAG <- 0
> MNAAAG <- 0
> dAAAH <- numeric()
> bAAAH <- 0
> cAAAH <- 0
> MNAAAH <- 0
> dAABA <- numeric()
> bAABA <- 0
> cAABA <- 0
> MNAABA <- 0
> dAABB <- numeric()
> bAABB <- 0
> cAABB <- 0
> MNAABB <- 0
> dAABC <- numeric()
> bAABC <- 0
> cAABC <- 0
> MNAABC <- 0
> dAABD <- numeric()
> bAABD <- 0
> cAABD <- 0
> MNAABD <- 0
> dAABE <- numeric()
> bAABE <- 0
> cAABE <- 0
> MNAABE <- 0
> dAABF <- numeric()
> bAABF <- 0
> cAABF <- 0
> MNAABF <- 0
> dAABG <- numeric()
> bAABG <- 0
> cAABG <- 0
> MNAABG <- 0
> dAABH <- numeric()
> bAABH <- 0
> cAABH <- 0
> MNAABH <- 0
> dAACA <- numeric()
> bAACA <- 0
> cAACA <- 0
> MNAACA <- 0
> dAACB <- numeric()
> bAACB <- 0
> cAACB <- 0
> MNAACB <- 0
> dAACC <- numeric()
> bAACC <- 0
> cAACC <- 0
> MNAACC <- 0
> dAACD <- numeric()
> bAACD <- 0
> cAACD <- 0
> MNAACD <- 0
> dAACE <- numeric()
> bAACE <- 0
> cAACE <- 0
> MNAACE <- 0
> dAACF <- numeric()
> bAACF <- 0
> cAACF <- 0
> MNAACF <- 0
> dAACG <- numeric()
> bAACG <- 0
> cAACG <- 0
> MNAACG <- 0
> dAACH <- numeric()
> bAACH <- 0
> cAACH <- 0
> MNAACH <- 0
> dABAA <- numeric()
> bABAA <- 0
> cABAA <- 0
> MNABAA <- 0
> dABAB <- numeric()
> bABAB <- 0
> cABAB <- 0
> MNABAB <- 0
> dABAC <- numeric()
> bABAC <- 0
> cABAC <- 0
> MNABAC <- 0
> dABAD <- numeric()
> bABAD <- 0
> cABAD <- 0
> MNABAD <- 0
> dABAE <- numeric()
> bABAE <- 0
> cABAE <- 0
> MNABAE <- 0
> dABAF <- numeric()
> bABAF <- 0
> cABAF <- 0
> MNABAF <- 0
> dABAG <- numeric()
> bABAG <- 0
> cABAG <- 0
> MNABAG <- 0
> dABAH <- numeric()
> bABAH <- 0
> cABAH <- 0
> MNABAH <- 0
> dABBA <- numeric()
> bABBA <- 0
> cABBA <- 0
> MNABBA <- 0
> dABBB <- numeric()
> bABBB <- 0
> cABBB <- 0
> MNABBB <- 0
> dABBC <- numeric()
> bABBC <- 0
> cABBC <- 0
> MNABBC <- 0
> dABBD <- numeric()
> bABBD <- 0
> cABBD <- 0
> MNABBD <- 0
> dABBE <- numeric()
> bABBE <- 0
> cABBE <- 0
> MNABBE <- 0
> dABBF <- numeric()
> bABBF <- 0
> cABBF <- 0
> MNABBF <- 0
> dABBG <- numeric()
> bABBG <- 0
> cABBG <- 0
> MNABBG <- 0
> dABBH <- numeric()
> bABBH <- 0
> cABBH <- 0
> MNABBH <- 0
> dABCA <- numeric()
> bABCA <- 0
> cABCA <- 0
> MNABCA <- 0
> dABCB <- numeric()
> bABCB <- 0
> cABCB <- 0
> MNABCB <- 0
> dABCC <- numeric()
> bABCC <- 0
> cABCC <- 0
> MNABCC <- 0
> dABCD <- numeric()
> bABCD <- 0
> cABCD <- 0
> MNABCD <- 0
> dABCE <- numeric()
> bABCE <- 0
> cABCE <- 0
> MNABCE <- 0
> dABCF <- numeric()
> bABCF <- 0
> cABCF <- 0
> MNABCF <- 0
> dABCG <- numeric()
> bABCG <- 0
> cABCG <- 0
> MNABCG <- 0
> dABCH <- numeric()
> bABCH <- 0
> cABCH <- 0
> MNABCH <- 0
> dACAA <- numeric()
> bACAA <- 0
> cACAA <- 0
> MNACAA <- 0
> dACAB <- numeric()
> bACAB <- 0
> cACAB <- 0
> MNACAB <- 0
> dACAC <- numeric()
> bACAC <- 0
> cACAC <- 0
> MNACAC <- 0
> dACAD <- numeric()
> bACAD <- 0
> cACAD <- 0
> MNACAD <- 0
> dACAE <- numeric()
> bACAE <- 0
> cACAE <- 0
> MNACAE <- 0
> dACAF <- numeric()
> bACAF <- 0
> cACAF <- 0
> MNACAF <- 0
> dACAG <- numeric()
> bACAG <- 0
> cACAG <- 0
> MNACAG <- 0
> dACAH <- numeric()
> bACAH <- 0
> cACAH <- 0
> MNACAH <- 0
> dACBA <- numeric()
> bACBA <- 0
> cACBA <- 0
> MNACBA <- 0
> dACBB <- numeric()
> bACBB <- 0
> cACBB <- 0
> MNACBB <- 0
> dACBC <- numeric()
> bACBC <- 0
> cACBC <- 0
> MNACBC <- 0
> dACBD <- numeric()
> bACBD <- 0
> cACBD <- 0
> MNACBD <- 0
> dACBE <- numeric()
> bACBE <- 0
> cACBE <- 0
> MNACBE <- 0
> dACBF <- numeric()
> bACBF <- 0
> cACBF <- 0
> MNACBF <- 0
> dACBG <- numeric()
> bACBG <- 0
> cACBG <- 0
> MNACBG <- 0
> dACBH <- numeric()
> bACBH <- 0
> cACBH <- 0
> MNACBH <- 0
> dACCA <- numeric()
> bACCA <- 0
> cACCA <- 0
> MNACCA <- 0
> dACCB <- numeric()
> bACCB <- 0
> cACCB <- 0
> MNACCB <- 0
> dACCC <- numeric()
> bACCC <- 0
> cACCC <- 0
> MNACCC <- 0
> dACCD <- numeric()
> bACCD <- 0
> cACCD <- 0
> MNACCD <- 0
> dACCE <- numeric()
> bACCE <- 0
> cACCE <- 0
> MNACCE <- 0
> dACCF <- numeric()
> bACCF <- 0
> cACCF <- 0
> MNACCF <- 0
> dACCG <- numeric()
> bACCG <- 0
> cACCG <- 0
> MNACCG <- 0
> dACCH <- numeric()
> bACCH <- 0
> cACCH <- 0
> MNACCH <- 0
> dADAA <- numeric()
> bADAA <- 0
> cADAA <- 0
> MNADAA <- 0
> dADAB <- numeric()
> bADAB <- 0
> cADAB <- 0
> MNADAB <- 0
> dADAC <- numeric()
> bADAC <- 0
> cADAC <- 0
> MNADAC <- 0
> dADAD <- numeric()
> bADAD <- 0
> cADAD <- 0
> MNADAD <- 0
> dADAE <- numeric()
> bADAE <- 0
> cADAE <- 0
> MNADAE <- 0
> dADAF <- numeric()
> bADAF <- 0
> cADAF <- 0
> MNADAF <- 0
> dADAG <- numeric()
> bADAG <- 0
> cADAG <- 0
> MNADAG <- 0
> dADAH <- numeric()
> bADAH <- 0
> cADAH <- 0
> MNADAH <- 0
> dADBA <- numeric()
> bADBA <- 0
> cADBA <- 0
> MNADBA <- 0
> dADBB <- numeric()
> bADBB <- 0
> cADBB <- 0
> MNADBB <- 0
> dADBC <- numeric()
> bADBC <- 0
> cADBC <- 0
> MNADBC <- 0
> dADBD <- numeric()
> bADBD <- 0
> cADBD <- 0
> MNADBD <- 0
> dADBE <- numeric()
> bADBE <- 0
> cADBE <- 0
> MNADBE <- 0
> dADBF <- numeric()
> bADBF <- 0
> cADBF <- 0
> MNADBF <- 0
> dADBG <- numeric()
> bADBG <- 0
> cADBG <- 0
> MNADBG <- 0
> dADBH <- numeric()
> bADBH <- 0
> cADBH <- 0
> MNADBH <- 0
> dADCA <- numeric()
> bADCA <- 0
> cADCA <- 0
> MNADCA <- 0
> dADCB <- numeric()
> bADCB <- 0
> cADCB <- 0
> MNADCB <- 0
> dADCC <- numeric()
> bADCC <- 0
> cADCC <- 0
> MNADCC <- 0
> dADCD <- numeric()
> bADCD <- 0
> cADCD <- 0
> MNADCD <- 0
> dADCE <- numeric()
> bADCE <- 0
> cADCE <- 0
> MNADCE <- 0
> dADCF <- numeric()
> bADCF <- 0
> cADCF <- 0
> MNADCF <- 0
> dADCG <- numeric()
> bADCG <- 0
> cADCG <- 0
> MNADCG <- 0
> dADCH <- numeric()
> bADCH <- 0
> cADCH <- 0
> MNADCH <- 0
> dAEAA <- numeric()
> bAEAA <- 0
> cAEAA <- 0
> MNAEAA <- 0
> dAEAB <- numeric()
> bAEAB <- 0
> cAEAB <- 0
> MNAEAB <- 0
> dAEAC <- numeric()
> bAEAC <- 0
> cAEAC <- 0
> MNAEAC <- 0
> dAEAD <- numeric()
> bAEAD <- 0
> cAEAD <- 0
> MNAEAD <- 0
> dAEAE <- numeric()
> bAEAE <- 0
> cAEAE <- 0
> MNAEAE <- 0
> dAEAF <- numeric()
> bAEAF <- 0
> cAEAF <- 0
> MNAEAF <- 0
> dAEAG <- numeric()
> bAEAG <- 0
> cAEAG <- 0
> MNAEAG <- 0
> dAEAH <- numeric()
> bAEAH <- 0
> cAEAH <- 0
> MNAEAH <- 0
> dAEBA <- numeric()
> bAEBA <- 0
> cAEBA <- 0
> MNAEBA <- 0
> dAEBB <- numeric()
> bAEBB <- 0
> cAEBB <- 0
> MNAEBB <- 0
> dAEBC <- numeric()
> bAEBC <- 0
> cAEBC <- 0
> MNAEBC <- 0
> dAEBD <- numeric()
> bAEBD <- 0
> cAEBD <- 0
> MNAEBD <- 0
> dAEBE <- numeric()
> bAEBE <- 0
> cAEBE <- 0
> MNAEBE <- 0
> dAEBF <- numeric()
> bAEBF <- 0
> cAEBF <- 0
> MNAEBF <- 0
> dAEBG <- numeric()
> bAEBG <- 0
> cAEBG <- 0
> MNAEBG <- 0
> dAEBH <- numeric()
> bAEBH <- 0
> cAEBH <- 0
> MNAEBH <- 0
> dAECA <- numeric()
> bAECA <- 0
> cAECA <- 0
> MNAECA <- 0
> dAECB <- numeric()
> bAECB <- 0
> cAECB <- 0
> MNAECB <- 0
> dAECC <- numeric()
> bAECC <- 0
> cAECC <- 0
> MNAECC <- 0
> dAECD <- numeric()
> bAECD <- 0
> cAECD <- 0
> MNAECD <- 0
> dAECE <- numeric()
> bAECE <- 0
> cAECE <- 0
> MNAECE <- 0
> dAECF <- numeric()
> bAECF <- 0
> cAECF <- 0
> MNAECF <- 0
> dAECG <- numeric()
> bAECG <- 0
> cAECG <- 0
> MNAECG <- 0
> dAECH <- numeric()
> bAECH <- 0
> cAECH <- 0
> MNAECH <- 0
> dAFAA <- numeric()
> bAFAA <- 0
> cAFAA <- 0
> MNAFAA <- 0
> dAFAB <- numeric()
> bAFAB <- 0
> cAFAB <- 0
> MNAFAB <- 0
> dAFAC <- numeric()
> bAFAC <- 0
> cAFAC <- 0
> MNAFAC <- 0
> dAFAD <- numeric()
> bAFAD <- 0
> cAFAD <- 0
> MNAFAD <- 0
> dAFAE <- numeric()
> bAFAE <- 0
> cAFAE <- 0
> MNAFAE <- 0
> dAFAF <- numeric()
> bAFAF <- 0
> cAFAF <- 0
> MNAFAF <- 0
> dAFAG <- numeric()
> bAFAG <- 0
> cAFAG <- 0
> MNAFAG <- 0
> dAFAH <- numeric()
> bAFAH <- 0
> cAFAH <- 0
> MNAFAH <- 0
> dAFBA <- numeric()
> bAFBA <- 0
> cAFBA <- 0
> MNAFBA <- 0
> dAFBB <- numeric()
> bAFBB <- 0
> cAFBB <- 0
> MNAFBB <- 0
> dAFBC <- numeric()
> bAFBC <- 0
> cAFBC <- 0
> MNAFBC <- 0
> dAFBD <- numeric()
> bAFBD <- 0
> cAFBD <- 0
> MNAFBD <- 0
> dAFBE <- numeric()
> bAFBE <- 0
> cAFBE <- 0
> MNAFBE <- 0
> dAFBF <- numeric()
> bAFBF <- 0
> cAFBF <- 0
> MNAFBF <- 0
> dAFBG <- numeric()
> bAFBG <- 0
> cAFBG <- 0
> MNAFBG <- 0
> dAFBH <- numeric()
> bAFBH <- 0
> cAFBH <- 0
> MNAFBH <- 0
> dAFCA <- numeric()
> bAFCA <- 0
> cAFCA <- 0
> MNAFCA <- 0
> dAFCB <- numeric()
> bAFCB <- 0
> cAFCB <- 0
> MNAFCB <- 0
> dAFCC <- numeric()
> bAFCC <- 0
> cAFCC <- 0
> MNAFCC <- 0
> dAFCD <- numeric()
> bAFCD <- 0
> cAFCD <- 0
> MNAFCD <- 0
> dAFCE <- numeric()
> bAFCE <- 0
> cAFCE <- 0
> MNAFCE <- 0
> dAFCF <- numeric()
> bAFCF <- 0
> cAFCF <- 0
> MNAFCF <- 0
> dAFCG <- numeric()
> bAFCG <- 0
> cAFCG <- 0
> MNAFCG <- 0
> dAFCH <- numeric()
> bAFCH <- 0
> cAFCH <- 0
> MNAFCH <- 0
> dAGAA <- numeric()
> bAGAA <- 0
> cAGAA <- 0
> MNAGAA <- 0
> dAGAB <- numeric()
> bAGAB <- 0
> cAGAB <- 0
> MNAGAB <- 0
> dAGAC <- numeric()
> bAGAC <- 0
> cAGAC <- 0
> MNAGAC <- 0
> dAGAD <- numeric()
> bAGAD <- 0
> cAGAD <- 0
> MNAGAD <- 0
> dAGAE <- numeric()
> bAGAE <- 0
> cAGAE <- 0
> MNAGAE <- 0
> dAGAF <- numeric()
> bAGAF <- 0
> cAGAF <- 0
> MNAGAF <- 0
> dAGAG <- numeric()
> bAGAG <- 0
> cAGAG <- 0
> MNAGAG <- 0
> dAGAH <- numeric()
> bAGAH <- 0
> cAGAH <- 0
> MNAGAH <- 0
> dAGBA <- numeric()
> bAGBA <- 0
> cAGBA <- 0
> MNAGBA <- 0
> dAGBB <- numeric()
> bAGBB <- 0
> cAGBB <- 0
> MNAGBB <- 0
> dAGBC <- numeric()
> bAGBC <- 0
> cAGBC <- 0
> MNAGBC <- 0
> dAGBD <- numeric()
> bAGBD <- 0
> cAGBD <- 0
> MNAGBD <- 0
> dAGBE <- numeric()
> bAGBE <- 0
> cAGBE <- 0
> MNAGBE <- 0
> dAGBF <- numeric()
> bAGBF <- 0
> cAGBF <- 0
> MNAGBF <- 0
> dAGBG <- numeric()
> bAGBG <- 0
> cAGBG <- 0
> MNAGBG <- 0
> dAGBH <- numeric()
> bAGBH <- 0
> cAGBH <- 0
> MNAGBH <- 0
> dAGCA <- numeric()
> bAGCA <- 0
> cAGCA <- 0
> MNAGCA <- 0
> dAGCB <- numeric()
> bAGCB <- 0
> cAGCB <- 0
> MNAGCB <- 0
> dAGCC <- numeric()
> bAGCC <- 0
> cAGCC <- 0
> MNAGCC <- 0
> dAGCD <- numeric()
> bAGCD <- 0
> cAGCD <- 0
> MNAGCD <- 0
> dAGCE <- numeric()
> bAGCE <- 0
> cAGCE <- 0
> MNAGCE <- 0
> dAGCF <- numeric()
> bAGCF <- 0
> cAGCF <- 0
> MNAGCF <- 0
> dAGCG <- numeric()
> bAGCG <- 0
> cAGCG <- 0
> MNAGCG <- 0
> dAGCH <- numeric()
> bAGCH <- 0
> cAGCH <- 0
> MNAGCH <- 0
> dAHAA <- numeric()
> bAHAA <- 0
> cAHAA <- 0
> MNAHAA <- 0
> dAHAB <- numeric()
> bAHAB <- 0
> cAHAB <- 0
> MNAHAB <- 0
> dAHAC <- numeric()
> bAHAC <- 0
> cAHAC <- 0
> MNAHAC <- 0
> dAHAD <- numeric()
> bAHAD <- 0
> cAHAD <- 0
> MNAHAD <- 0
> dAHAE <- numeric()
> bAHAE <- 0
> cAHAE <- 0
> MNAHAE <- 0
> dAHAF <- numeric()
> bAHAF <- 0
> cAHAF <- 0
> MNAHAF <- 0
> dAHAG <- numeric()
> bAHAG <- 0
> cAHAG <- 0
> MNAHAG <- 0
> dAHAH <- numeric()
> bAHAH <- 0
> cAHAH <- 0
> MNAHAH <- 0
> dAHBA <- numeric()
> bAHBA <- 0
> cAHBA <- 0
> MNAHBA <- 0
> dAHBB <- numeric()
> bAHBB <- 0
> cAHBB <- 0
> MNAHBB <- 0
> dAHBC <- numeric()
> bAHBC <- 0
> cAHBC <- 0
> MNAHBC <- 0
> dAHBD <- numeric()
> bAHBD <- 0
> cAHBD <- 0
> MNAHBD <- 0
> dAHBE <- numeric()
> bAHBE <- 0
> cAHBE <- 0
> MNAHBE <- 0
> dAHBF <- numeric()
> bAHBF <- 0
> cAHBF <- 0
> MNAHBF <- 0
> dAHBG <- numeric()
> bAHBG <- 0
> cAHBG <- 0
> MNAHBG <- 0
> dAHBH <- numeric()
> bAHBH <- 0
> cAHBH <- 0
> MNAHBH <- 0
> dAHCA <- numeric()
> bAHCA <- 0
> cAHCA <- 0
> MNAHCA <- 0
> dAHCB <- numeric()
> bAHCB <- 0
> cAHCB <- 0
> MNAHCB <- 0
> dAHCC <- numeric()
> bAHCC <- 0
> cAHCC <- 0
> MNAHCC <- 0
> dAHCD <- numeric()
> bAHCD <- 0
> cAHCD <- 0
> MNAHCD <- 0
> dAHCE <- numeric()
> bAHCE <- 0
> cAHCE <- 0
> MNAHCE <- 0
> dAHCF <- numeric()
> bAHCF <- 0
> cAHCF <- 0
> MNAHCF <- 0
> dAHCG <- numeric()
> bAHCG <- 0
> cAHCG <- 0
> MNAHCG <- 0
> dAHCH <- numeric()
> bAHCH <- 0
> cAHCH <- 0
> MNAHCH <- 0
> dBAAA <- numeric()
> bBAAA <- 0
> cBAAA <- 0
> MNBAAA <- 0
> dBAAB <- numeric()
> bBAAB <- 0
> cBAAB <- 0
> MNBAAB <- 0
> dBAAC <- numeric()
> bBAAC <- 0
> cBAAC <- 0
> MNBAAC <- 0
> dBAAD <- numeric()
> bBAAD <- 0
> cBAAD <- 0
> MNBAAD <- 0
> dBAAE <- numeric()
> bBAAE <- 0
> cBAAE <- 0
> MNBAAE <- 0
> dBAAF <- numeric()
> bBAAF <- 0
> cBAAF <- 0
> MNBAAF <- 0
> dBAAG <- numeric()
> bBAAG <- 0
> cBAAG <- 0
> MNBAAG <- 0
> dBAAH <- numeric()
> bBAAH <- 0
> cBAAH <- 0
> MNBAAH <- 0
> dBABA <- numeric()
> bBABA <- 0
> cBABA <- 0
> MNBABA <- 0
> dBABB <- numeric()
> bBABB <- 0
> cBABB <- 0
> MNBABB <- 0
> dBABC <- numeric()
> bBABC <- 0
> cBABC <- 0
> MNBABC <- 0
> dBABD <- numeric()
> bBABD <- 0
> cBABD <- 0
> MNBABD <- 0
> dBABE <- numeric()
> bBABE <- 0
> cBABE <- 0
> MNBABE <- 0
> dBABF <- numeric()
> bBABF <- 0
> cBABF <- 0
> MNBABF <- 0
> dBABG <- numeric()
> bBABG <- 0
> cBABG <- 0
> MNBABG <- 0
> dBABH <- numeric()
> bBABH <- 0
> cBABH <- 0
> MNBABH <- 0
> dBACA <- numeric()
> bBACA <- 0
> cBACA <- 0
> MNBACA <- 0
> dBACB <- numeric()
> bBACB <- 0
> cBACB <- 0
> MNBACB <- 0
> dBACC <- numeric()
> bBACC <- 0
> cBACC <- 0
> MNBACC <- 0
> dBACD <- numeric()
> bBACD <- 0
> cBACD <- 0
> MNBACD <- 0
> dBACE <- numeric()
> bBACE <- 0
> cBACE <- 0
> MNBACE <- 0
> dBACF <- numeric()
> bBACF <- 0
> cBACF <- 0
> MNBACF <- 0
> dBACG <- numeric()
> bBACG <- 0
> cBACG <- 0
> MNBACG <- 0
> dBACH <- numeric()
> bBACH <- 0
> cBACH <- 0
> MNBACH <- 0
> dBBAA <- numeric()
> bBBAA <- 0
> cBBAA <- 0
> MNBBAA <- 0
> dBBAB <- numeric()
> bBBAB <- 0
> cBBAB <- 0
> MNBBAB <- 0
> dBBAC <- numeric()
> bBBAC <- 0
> cBBAC <- 0
> MNBBAC <- 0
> dBBAD <- numeric()
> bBBAD <- 0
> cBBAD <- 0
> MNBBAD <- 0
> dBBAE <- numeric()
> bBBAE <- 0
> cBBAE <- 0
> MNBBAE <- 0
> dBBAF <- numeric()
> bBBAF <- 0
> cBBAF <- 0
> MNBBAF <- 0
> dBBAG <- numeric()
> bBBAG <- 0
> cBBAG <- 0
> MNBBAG <- 0
> dBBAH <- numeric()
> bBBAH <- 0
> cBBAH <- 0
> MNBBAH <- 0
> dBBBA <- numeric()
> bBBBA <- 0
> cBBBA <- 0
> MNBBBA <- 0
> dBBBB <- numeric()
> bBBBB <- 0
> cBBBB <- 0
> MNBBBB <- 0
> dBBBC <- numeric()
> bBBBC <- 0
> cBBBC <- 0
> MNBBBC <- 0
> dBBBD <- numeric()
> bBBBD <- 0
> cBBBD <- 0
> MNBBBD <- 0
> dBBBE <- numeric()
> bBBBE <- 0
> cBBBE <- 0
> MNBBBE <- 0
> dBBBF <- numeric()
> bBBBF <- 0
> cBBBF <- 0
> MNBBBF <- 0
> dBBBG <- numeric()
> bBBBG <- 0
> cBBBG <- 0
> MNBBBG <- 0
> dBBBH <- numeric()
> bBBBH <- 0
> cBBBH <- 0
> MNBBBH <- 0
> dBBCA <- numeric()
> bBBCA <- 0
> cBBCA <- 0
> MNBBCA <- 0
> dBBCB <- numeric()
> bBBCB <- 0
> cBBCB <- 0
> MNBBCB <- 0
> dBBCC <- numeric()
> bBBCC <- 0
> cBBCC <- 0
> MNBBCC <- 0
> dBBCD <- numeric()
> bBBCD <- 0
> cBBCD <- 0
> MNBBCD <- 0
> dBBCE <- numeric()
> bBBCE <- 0
> cBBCE <- 0
> MNBBCE <- 0
> dBBCF <- numeric()
> bBBCF <- 0
> cBBCF <- 0
> MNBBCF <- 0
> dBBCG <- numeric()
> bBBCG <- 0
> cBBCG <- 0
> MNBBCG <- 0
> dBBCH <- numeric()
> bBBCH <- 0
> cBBCH <- 0
> MNBBCH <- 0
> dBCAA <- numeric()
> bBCAA <- 0
> cBCAA <- 0
> MNBCAA <- 0
> dBCAB <- numeric()
> bBCAB <- 0
> cBCAB <- 0
> MNBCAB <- 0
> dBCAC <- numeric()
> bBCAC <- 0
> cBCAC <- 0
> MNBCAC <- 0
> dBCAD <- numeric()
> bBCAD <- 0
> cBCAD <- 0
> MNBCAD <- 0
> dBCAE <- numeric()
> bBCAE <- 0
> cBCAE <- 0
> MNBCAE <- 0
> dBCAF <- numeric()
> bBCAF <- 0
> cBCAF <- 0
> MNBCAF <- 0
> dBCAG <- numeric()
> bBCAG <- 0
> cBCAG <- 0
> MNBCAG <- 0
> dBCAH <- numeric()
> bBCAH <- 0
> cBCAH <- 0
> MNBCAH <- 0
> dBCBA <- numeric()
> bBCBA <- 0
> cBCBA <- 0
> MNBCBA <- 0
> dBCBB <- numeric()
> bBCBB <- 0
> cBCBB <- 0
> MNBCBB <- 0
> dBCBC <- numeric()
> bBCBC <- 0
> cBCBC <- 0
> MNBCBC <- 0
> dBCBD <- numeric()
> bBCBD <- 0
> cBCBD <- 0
> MNBCBD <- 0
> dBCBE <- numeric()
> bBCBE <- 0
> cBCBE <- 0
> MNBCBE <- 0
> dBCBF <- numeric()
> bBCBF <- 0
> cBCBF <- 0
> MNBCBF <- 0
> dBCBG <- numeric()
> bBCBG <- 0
> cBCBG <- 0
> MNBCBG <- 0
> dBCBH <- numeric()
> bBCBH <- 0
> cBCBH <- 0
> MNBCBH <- 0
> dBCCA <- numeric()
> bBCCA <- 0
> cBCCA <- 0
> MNBCCA <- 0
> dBCCB <- numeric()
> bBCCB <- 0
> cBCCB <- 0
> MNBCCB <- 0
> dBCCC <- numeric()
> bBCCC <- 0
> cBCCC <- 0
> MNBCCC <- 0
> dBCCD <- numeric()
> bBCCD <- 0
> cBCCD <- 0
> MNBCCD <- 0
> dBCCE <- numeric()
> bBCCE <- 0
> cBCCE <- 0
> MNBCCE <- 0
> dBCCF <- numeric()
> bBCCF <- 0
> cBCCF <- 0
> MNBCCF <- 0
> dBCCG <- numeric()
> bBCCG <- 0
> cBCCG <- 0
> MNBCCG <- 0
> dBCCH <- numeric()
> bBCCH <- 0
> cBCCH <- 0
> MNBCCH <- 0
> dBDAA <- numeric()
> bBDAA <- 0
> cBDAA <- 0
> MNBDAA <- 0
> dBDAB <- numeric()
> bBDAB <- 0
> cBDAB <- 0
> MNBDAB <- 0
> dBDAC <- numeric()
> bBDAC <- 0
> cBDAC <- 0
> MNBDAC <- 0
> dBDAD <- numeric()
> bBDAD <- 0
> cBDAD <- 0
> MNBDAD <- 0
> dBDAE <- numeric()
> bBDAE <- 0
> cBDAE <- 0
> MNBDAE <- 0
> dBDAF <- numeric()
> bBDAF <- 0
> cBDAF <- 0
> MNBDAF <- 0
> dBDAG <- numeric()
> bBDAG <- 0
> cBDAG <- 0
> MNBDAG <- 0
> dBDAH <- numeric()
> bBDAH <- 0
> cBDAH <- 0
> MNBDAH <- 0
> dBDBA <- numeric()
> bBDBA <- 0
> cBDBA <- 0
> MNBDBA <- 0
> dBDBB <- numeric()
> bBDBB <- 0
> cBDBB <- 0
> MNBDBB <- 0
> dBDBC <- numeric()
> bBDBC <- 0
> cBDBC <- 0
> MNBDBC <- 0
> dBDBD <- numeric()
> bBDBD <- 0
> cBDBD <- 0
> MNBDBD <- 0
> dBDBE <- numeric()
> bBDBE <- 0
> cBDBE <- 0
> MNBDBE <- 0
> dBDBF <- numeric()
> bBDBF <- 0
> cBDBF <- 0
> MNBDBF <- 0
> dBDBG <- numeric()
> bBDBG <- 0
> cBDBG <- 0
> MNBDBG <- 0
> dBDBH <- numeric()
> bBDBH <- 0
> cBDBH <- 0
> MNBDBH <- 0
> dBDCA <- numeric()
> bBDCA <- 0
> cBDCA <- 0
> MNBDCA <- 0
> dBDCB <- numeric()
> bBDCB <- 0
> cBDCB <- 0
> MNBDCB <- 0
> dBDCC <- numeric()
> bBDCC <- 0
> cBDCC <- 0
> MNBDCC <- 0
> dBDCD <- numeric()
> bBDCD <- 0
> cBDCD <- 0
> MNBDCD <- 0
> dBDCE <- numeric()
> bBDCE <- 0
> cBDCE <- 0
> MNBDCE <- 0
> dBDCF <- numeric()
> bBDCF <- 0
> cBDCF <- 0
> MNBDCF <- 0
> dBDCG <- numeric()
> bBDCG <- 0
> cBDCG <- 0
> MNBDCG <- 0
> dBDCH <- numeric()
> bBDCH <- 0
> cBDCH <- 0
> MNBDCH <- 0
> dBEAA <- numeric()
> bBEAA <- 0
> cBEAA <- 0
> MNBEAA <- 0
> dBEAB <- numeric()
> bBEAB <- 0
> cBEAB <- 0
> MNBEAB <- 0
> dBEAC <- numeric()
> bBEAC <- 0
> cBEAC <- 0
> MNBEAC <- 0
> dBEAD <- numeric()
> bBEAD <- 0
> cBEAD <- 0
> MNBEAD <- 0
> dBEAE <- numeric()
> bBEAE <- 0
> cBEAE <- 0
> MNBEAE <- 0
> dBEAF <- numeric()
> bBEAF <- 0
> cBEAF <- 0
> MNBEAF <- 0
> dBEAG <- numeric()
> bBEAG <- 0
> cBEAG <- 0
> MNBEAG <- 0
> dBEAH <- numeric()
> bBEAH <- 0
> cBEAH <- 0
> MNBEAH <- 0
> dBEBA <- numeric()
> bBEBA <- 0
> cBEBA <- 0
> MNBEBA <- 0
> dBEBB <- numeric()
> bBEBB <- 0
> cBEBB <- 0
> MNBEBB <- 0
> dBEBC <- numeric()
> bBEBC <- 0
> cBEBC <- 0
> MNBEBC <- 0
> dBEBD <- numeric()
> bBEBD <- 0
> cBEBD <- 0
> MNBEBD <- 0
> dBEBE <- numeric()
> bBEBE <- 0
> cBEBE <- 0
> MNBEBE <- 0
> dBEBF <- numeric()
> bBEBF <- 0
> cBEBF <- 0
> MNBEBF <- 0
> dBEBG <- numeric()
> bBEBG <- 0
> cBEBG <- 0
> MNBEBG <- 0
> dBEBH <- numeric()
> bBEBH <- 0
> cBEBH <- 0
> MNBEBH <- 0
> dBECA <- numeric()
> bBECA <- 0
> cBECA <- 0
> MNBECA <- 0
> dBECB <- numeric()
> bBECB <- 0
> cBECB <- 0
> MNBECB <- 0
> dBECC <- numeric()
> bBECC <- 0
> cBECC <- 0
> MNBECC <- 0
> dBECD <- numeric()
> bBECD <- 0
> cBECD <- 0
> MNBECD <- 0
> dBECE <- numeric()
> bBECE <- 0
> cBECE <- 0
> MNBECE <- 0
> dBECF <- numeric()
> bBECF <- 0
> cBECF <- 0
> MNBECF <- 0
> dBECG <- numeric()
> bBECG <- 0
> cBECG <- 0
> MNBECG <- 0
> dBECH <- numeric()
> bBECH <- 0
> cBECH <- 0
> MNBECH <- 0
> dBFAA <- numeric()
> bBFAA <- 0
> cBFAA <- 0
> MNBFAA <- 0
> dBFAB <- numeric()
> bBFAB <- 0
> cBFAB <- 0
> MNBFAB <- 0
> dBFAC <- numeric()
> bBFAC <- 0
> cBFAC <- 0
> MNBFAC <- 0
> dBFAD <- numeric()
> bBFAD <- 0
> cBFAD <- 0
> MNBFAD <- 0
> dBFAE <- numeric()
> bBFAE <- 0
> cBFAE <- 0
> MNBFAE <- 0
> dBFAF <- numeric()
> bBFAF <- 0
> cBFAF <- 0
> MNBFAF <- 0
> dBFAG <- numeric()
> bBFAG <- 0
> cBFAG <- 0
> MNBFAG <- 0
> dBFAH <- numeric()
> bBFAH <- 0
> cBFAH <- 0
> MNBFAH <- 0
> dBFBA <- numeric()
> bBFBA <- 0
> cBFBA <- 0
> MNBFBA <- 0
> dBFBB <- numeric()
> bBFBB <- 0
> cBFBB <- 0
> MNBFBB <- 0
> dBFBC <- numeric()
> bBFBC <- 0
> cBFBC <- 0
> MNBFBC <- 0
> dBFBD <- numeric()
> bBFBD <- 0
> cBFBD <- 0
> MNBFBD <- 0
> dBFBE <- numeric()
> bBFBE <- 0
> cBFBE <- 0
> MNBFBE <- 0
> dBFBF <- numeric()
> bBFBF <- 0
> cBFBF <- 0
> MNBFBF <- 0
> dBFBG <- numeric()
> bBFBG <- 0
> cBFBG <- 0
> MNBFBG <- 0
> dBFBH <- numeric()
> bBFBH <- 0
> cBFBH <- 0
> MNBFBH <- 0
> dBFCA <- numeric()
> bBFCA <- 0
> cBFCA <- 0
> MNBFCA <- 0
> dBFCB <- numeric()
> bBFCB <- 0
> cBFCB <- 0
> MNBFCB <- 0
> dBFCC <- numeric()
> bBFCC <- 0
> cBFCC <- 0
> MNBFCC <- 0
> dBFCD <- numeric()
> bBFCD <- 0
> cBFCD <- 0
> MNBFCD <- 0
> dBFCE <- numeric()
> bBFCE <- 0
> cBFCE <- 0
> MNBFCE <- 0
> dBFCF <- numeric()
> bBFCF <- 0
> cBFCF <- 0
> MNBFCF <- 0
> dBFCG <- numeric()
> bBFCG <- 0
> cBFCG <- 0
> MNBFCG <- 0
> dBFCH <- numeric()
> bBFCH <- 0
> cBFCH <- 0
> MNBFCH <- 0
> dBGAA <- numeric()
> bBGAA <- 0
> cBGAA <- 0
> MNBGAA <- 0
> dBGAB <- numeric()
> bBGAB <- 0
> cBGAB <- 0
> MNBGAB <- 0
> dBGAC <- numeric()
> bBGAC <- 0
> cBGAC <- 0
> MNBGAC <- 0
> dBGAD <- numeric()
> bBGAD <- 0
> cBGAD <- 0
> MNBGAD <- 0
> dBGAE <- numeric()
> bBGAE <- 0
> cBGAE <- 0
> MNBGAE <- 0
> dBGAF <- numeric()
> bBGAF <- 0
> cBGAF <- 0
> MNBGAF <- 0
> dBGAG <- numeric()
> bBGAG <- 0
> cBGAG <- 0
> MNBGAG <- 0
> dBGAH <- numeric()
> bBGAH <- 0
> cBGAH <- 0
> MNBGAH <- 0
> dBGBA <- numeric()
> bBGBA <- 0
> cBGBA <- 0
> MNBGBA <- 0
> dBGBB <- numeric()
> bBGBB <- 0
> cBGBB <- 0
> MNBGBB <- 0
> dBGBC <- numeric()
> bBGBC <- 0
> cBGBC <- 0
> MNBGBC <- 0
> dBGBD <- numeric()
> bBGBD <- 0
> cBGBD <- 0
> MNBGBD <- 0
> dBGBE <- numeric()
> bBGBE <- 0
> cBGBE <- 0
> MNBGBE <- 0
> dBGBF <- numeric()
> bBGBF <- 0
> cBGBF <- 0
> MNBGBF <- 0
> dBGBG <- numeric()
> bBGBG <- 0
> cBGBG <- 0
> MNBGBG <- 0
> dBGBH <- numeric()
> bBGBH <- 0
> cBGBH <- 0
> MNBGBH <- 0
> dBGCA <- numeric()
> bBGCA <- 0
> cBGCA <- 0
> MNBGCA <- 0
> dBGCB <- numeric()
> bBGCB <- 0
> cBGCB <- 0
> MNBGCB <- 0
> dBGCC <- numeric()
> bBGCC <- 0
> cBGCC <- 0
> MNBGCC <- 0
> dBGCD <- numeric()
> bBGCD <- 0
> cBGCD <- 0
> MNBGCD <- 0
> dBGCE <- numeric()
> bBGCE <- 0
> cBGCE <- 0
> MNBGCE <- 0
> dBGCF <- numeric()
> bBGCF <- 0
> cBGCF <- 0
> MNBGCF <- 0
> dBGCG <- numeric()
> bBGCG <- 0
> cBGCG <- 0
> MNBGCG <- 0
> dBGCH <- numeric()
> bBGCH <- 0
> cBGCH <- 0
> MNBGCH <- 0
> dBHAA <- numeric()
> bBHAA <- 0
> cBHAA <- 0
> MNBHAA <- 0
> dBHAB <- numeric()
> bBHAB <- 0
> cBHAB <- 0
> MNBHAB <- 0
> dBHAC <- numeric()
> bBHAC <- 0
> cBHAC <- 0
> MNBHAC <- 0
> dBHAD <- numeric()
> bBHAD <- 0
> cBHAD <- 0
> MNBHAD <- 0
> dBHAE <- numeric()
> bBHAE <- 0
> cBHAE <- 0
> MNBHAE <- 0
> dBHAF <- numeric()
> bBHAF <- 0
> cBHAF <- 0
> MNBHAF <- 0
> dBHAG <- numeric()
> bBHAG <- 0
> cBHAG <- 0
> MNBHAG <- 0
> dBHAH <- numeric()
> bBHAH <- 0
> cBHAH <- 0
> MNBHAH <- 0
> dBHBA <- numeric()
> bBHBA <- 0
> cBHBA <- 0
> MNBHBA <- 0
> dBHBB <- numeric()
> bBHBB <- 0
> cBHBB <- 0
> MNBHBB <- 0
> dBHBC <- numeric()
> bBHBC <- 0
> cBHBC <- 0
> MNBHBC <- 0
> dBHBD <- numeric()
> bBHBD <- 0
> cBHBD <- 0
> MNBHBD <- 0
> dBHBE <- numeric()
> bBHBE <- 0
> cBHBE <- 0
> MNBHBE <- 0
> dBHBF <- numeric()
> bBHBF <- 0
> cBHBF <- 0
> MNBHBF <- 0
> dBHBG <- numeric()
> bBHBG <- 0
> cBHBG <- 0
> MNBHBG <- 0
> dBHBH <- numeric()
> bBHBH <- 0
> cBHBH <- 0
> MNBHBH <- 0
> dBHCA <- numeric()
> bBHCA <- 0
> cBHCA <- 0
> MNBHCA <- 0
> dBHCB <- numeric()
> bBHCB <- 0
> cBHCB <- 0
> MNBHCB <- 0
> dBHCC <- numeric()
> bBHCC <- 0
> cBHCC <- 0
> MNBHCC <- 0
> dBHCD <- numeric()
> bBHCD <- 0
> cBHCD <- 0
> MNBHCD <- 0
> dBHCE <- numeric()
> bBHCE <- 0
> cBHCE <- 0
> MNBHCE <- 0
> dBHCF <- numeric()
> bBHCF <- 0
> cBHCF <- 0
> MNBHCF <- 0
> dBHCG <- numeric()
> bBHCG <- 0
> cBHCG <- 0
> MNBHCG <- 0
> dBHCH <- numeric()
> bBHCH <- 0
> cBHCH <- 0
> MNBHCH <- 0
> dCAAA <- numeric()
> bCAAA <- 0
> cCAAA <- 0
> MNCAAA <- 0
> dCAAB <- numeric()
> bCAAB <- 0
> cCAAB <- 0
> MNCAAB <- 0
> dCAAC <- numeric()
> bCAAC <- 0
> cCAAC <- 0
> MNCAAC <- 0
> dCAAD <- numeric()
> bCAAD <- 0
> cCAAD <- 0
> MNCAAD <- 0
> dCAAE <- numeric()
> bCAAE <- 0
> cCAAE <- 0
> MNCAAE <- 0
> dCAAF <- numeric()
> bCAAF <- 0
> cCAAF <- 0
> MNCAAF <- 0
> dCAAG <- numeric()
> bCAAG <- 0
> cCAAG <- 0
> MNCAAG <- 0
> dCAAH <- numeric()
> bCAAH <- 0
> cCAAH <- 0
> MNCAAH <- 0
> dCABA <- numeric()
> bCABA <- 0
> cCABA <- 0
> MNCABA <- 0
> dCABB <- numeric()
> bCABB <- 0
> cCABB <- 0
> MNCABB <- 0
> dCABC <- numeric()
> bCABC <- 0
> cCABC <- 0
> MNCABC <- 0
> dCABD <- numeric()
> bCABD <- 0
> cCABD <- 0
> MNCABD <- 0
> dCABE <- numeric()
> bCABE <- 0
> cCABE <- 0
> MNCABE <- 0
> dCABF <- numeric()
> bCABF <- 0
> cCABF <- 0
> MNCABF <- 0
> dCABG <- numeric()
> bCABG <- 0
> cCABG <- 0
> MNCABG <- 0
> dCABH <- numeric()
> bCABH <- 0
> cCABH <- 0
> MNCABH <- 0
> dCACA <- numeric()
> bCACA <- 0
> cCACA <- 0
> MNCACA <- 0
> dCACB <- numeric()
> bCACB <- 0
> cCACB <- 0
> MNCACB <- 0
> dCACC <- numeric()
> bCACC <- 0
> cCACC <- 0
> MNCACC <- 0
> dCACD <- numeric()
> bCACD <- 0
> cCACD <- 0
> MNCACD <- 0
> dCACE <- numeric()
> bCACE <- 0
> cCACE <- 0
> MNCACE <- 0
> dCACF <- numeric()
> bCACF <- 0
> cCACF <- 0
> MNCACF <- 0
> dCACG <- numeric()
> bCACG <- 0
> cCACG <- 0
> MNCACG <- 0
> dCACH <- numeric()
> bCACH <- 0
> cCACH <- 0
> MNCACH <- 0
> dCBAA <- numeric()
> bCBAA <- 0
> cCBAA <- 0
> MNCBAA <- 0
> dCBAB <- numeric()
> bCBAB <- 0
> cCBAB <- 0
> MNCBAB <- 0
> dCBAC <- numeric()
> bCBAC <- 0
> cCBAC <- 0
> MNCBAC <- 0
> dCBAD <- numeric()
> bCBAD <- 0
> cCBAD <- 0
> MNCBAD <- 0
> dCBAE <- numeric()
> bCBAE <- 0
> cCBAE <- 0
> MNCBAE <- 0
> dCBAF <- numeric()
> bCBAF <- 0
> cCBAF <- 0
> MNCBAF <- 0
> dCBAG <- numeric()
> bCBAG <- 0
> cCBAG <- 0
> MNCBAG <- 0
> dCBAH <- numeric()
> bCBAH <- 0
> cCBAH <- 0
> MNCBAH <- 0
> dCBBA <- numeric()
> bCBBA <- 0
> cCBBA <- 0
> MNCBBA <- 0
> dCBBB <- numeric()
> bCBBB <- 0
> cCBBB <- 0
> MNCBBB <- 0
> dCBBC <- numeric()
> bCBBC <- 0
> cCBBC <- 0
> MNCBBC <- 0
> dCBBD <- numeric()
> bCBBD <- 0
> cCBBD <- 0
> MNCBBD <- 0
> dCBBE <- numeric()
> bCBBE <- 0
> cCBBE <- 0
> MNCBBE <- 0
> dCBBF <- numeric()
> bCBBF <- 0
> cCBBF <- 0
> MNCBBF <- 0
> dCBBG <- numeric()
> bCBBG <- 0
> cCBBG <- 0
> MNCBBG <- 0
> dCBBH <- numeric()
> bCBBH <- 0
> cCBBH <- 0
> MNCBBH <- 0
> dCBCA <- numeric()
> bCBCA <- 0
> cCBCA <- 0
> MNCBCA <- 0
> dCBCB <- numeric()
> bCBCB <- 0
> cCBCB <- 0
> MNCBCB <- 0
> dCBCC <- numeric()
> bCBCC <- 0
> cCBCC <- 0
> MNCBCC <- 0
> dCBCD <- numeric()
> bCBCD <- 0
> cCBCD <- 0
> MNCBCD <- 0
> dCBCE <- numeric()
> bCBCE <- 0
> cCBCE <- 0
> MNCBCE <- 0
> dCBCF <- numeric()
> bCBCF <- 0
> cCBCF <- 0
> MNCBCF <- 0
> dCBCG <- numeric()
> bCBCG <- 0
> cCBCG <- 0
> MNCBCG <- 0
> dCBCH <- numeric()
> bCBCH <- 0
> cCBCH <- 0
> MNCBCH <- 0
> dCCAA <- numeric()
> bCCAA <- 0
> cCCAA <- 0
> MNCCAA <- 0
> dCCAB <- numeric()
> bCCAB <- 0
> cCCAB <- 0
> MNCCAB <- 0
> dCCAC <- numeric()
> bCCAC <- 0
> cCCAC <- 0
> MNCCAC <- 0
> dCCAD <- numeric()
> bCCAD <- 0
> cCCAD <- 0
> MNCCAD <- 0
> dCCAE <- numeric()
> bCCAE <- 0
> cCCAE <- 0
> MNCCAE <- 0
> dCCAF <- numeric()
> bCCAF <- 0
> cCCAF <- 0
> MNCCAF <- 0
> dCCAG <- numeric()
> bCCAG <- 0
> cCCAG <- 0
> MNCCAG <- 0
> dCCAH <- numeric()
> bCCAH <- 0
> cCCAH <- 0
> MNCCAH <- 0
> dCCBA <- numeric()
> bCCBA <- 0
> cCCBA <- 0
> MNCCBA <- 0
> dCCBB <- numeric()
> bCCBB <- 0
> cCCBB <- 0
> MNCCBB <- 0
> dCCBC <- numeric()
> bCCBC <- 0
> cCCBC <- 0
> MNCCBC <- 0
> dCCBD <- numeric()
> bCCBD <- 0
> cCCBD <- 0
> MNCCBD <- 0
> dCCBE <- numeric()
> bCCBE <- 0
> cCCBE <- 0
> MNCCBE <- 0
> dCCBF <- numeric()
> bCCBF <- 0
> cCCBF <- 0
> MNCCBF <- 0
> dCCBG <- numeric()
> bCCBG <- 0
> cCCBG <- 0
> MNCCBG <- 0
> dCCBH <- numeric()
> bCCBH <- 0
> cCCBH <- 0
> MNCCBH <- 0
> dCCCA <- numeric()
> bCCCA <- 0
> cCCCA <- 0
> MNCCCA <- 0
> dCCCB <- numeric()
> bCCCB <- 0
> cCCCB <- 0
> MNCCCB <- 0
> dCCCC <- numeric()
> bCCCC <- 0
> cCCCC <- 0
> MNCCCC <- 0
> dCCCD <- numeric()
> bCCCD <- 0
> cCCCD <- 0
> MNCCCD <- 0
> dCCCE <- numeric()
> bCCCE <- 0
> cCCCE <- 0
> MNCCCE <- 0
> dCCCF <- numeric()
> bCCCF <- 0
> cCCCF <- 0
> MNCCCF <- 0
> dCCCG <- numeric()
> bCCCG <- 0
> cCCCG <- 0
> MNCCCG <- 0
> dCCCH <- numeric()
> bCCCH <- 0
> cCCCH <- 0
> MNCCCH <- 0
> dCDAA <- numeric()
> bCDAA <- 0
> cCDAA <- 0
> MNCDAA <- 0
> dCDAB <- numeric()
> bCDAB <- 0
> cCDAB <- 0
> MNCDAB <- 0
> dCDAC <- numeric()
> bCDAC <- 0
> cCDAC <- 0
> MNCDAC <- 0
> dCDAD <- numeric()
> bCDAD <- 0
> cCDAD <- 0
> MNCDAD <- 0
> dCDAE <- numeric()
> bCDAE <- 0
> cCDAE <- 0
> MNCDAE <- 0
> dCDAF <- numeric()
> bCDAF <- 0
> cCDAF <- 0
> MNCDAF <- 0
> dCDAG <- numeric()
> bCDAG <- 0
> cCDAG <- 0
> MNCDAG <- 0
> dCDAH <- numeric()
> bCDAH <- 0
> cCDAH <- 0
> MNCDAH <- 0
> dCDBA <- numeric()
> bCDBA <- 0
> cCDBA <- 0
> MNCDBA <- 0
> dCDBB <- numeric()
> bCDBB <- 0
> cCDBB <- 0
> MNCDBB <- 0
> dCDBC <- numeric()
> bCDBC <- 0
> cCDBC <- 0
> MNCDBC <- 0
> dCDBD <- numeric()
> bCDBD <- 0
> cCDBD <- 0
> MNCDBD <- 0
> dCDBE <- numeric()
> bCDBE <- 0
> cCDBE <- 0
> MNCDBE <- 0
> dCDBF <- numeric()
> bCDBF <- 0
> cCDBF <- 0
> MNCDBF <- 0
> dCDBG <- numeric()
> bCDBG <- 0
> cCDBG <- 0
> MNCDBG <- 0
> dCDBH <- numeric()
> bCDBH <- 0
> cCDBH <- 0
> MNCDBH <- 0
> dCDCA <- numeric()
> bCDCA <- 0
> cCDCA <- 0
> MNCDCA <- 0
> dCDCB <- numeric()
> bCDCB <- 0
> cCDCB <- 0
> MNCDCB <- 0
> dCDCC <- numeric()
> bCDCC <- 0
> cCDCC <- 0
> MNCDCC <- 0
> dCDCD <- numeric()
> bCDCD <- 0
> cCDCD <- 0
> MNCDCD <- 0
> dCDCE <- numeric()
> bCDCE <- 0
> cCDCE <- 0
> MNCDCE <- 0
> dCDCF <- numeric()
> bCDCF <- 0
> cCDCF <- 0
> MNCDCF <- 0
> dCDCG <- numeric()
> bCDCG <- 0
> cCDCG <- 0
> MNCDCG <- 0
> dCDCH <- numeric()
> bCDCH <- 0
> cCDCH <- 0
> MNCDCH <- 0
> dCEAA <- numeric()
> bCEAA <- 0
> cCEAA <- 0
> MNCEAA <- 0
> dCEAB <- numeric()
> bCEAB <- 0
> cCEAB <- 0
> MNCEAB <- 0
> dCEAC <- numeric()
> bCEAC <- 0
> cCEAC <- 0
> MNCEAC <- 0
> dCEAD <- numeric()
> bCEAD <- 0
> cCEAD <- 0
> MNCEAD <- 0
> dCEAE <- numeric()
> bCEAE <- 0
> cCEAE <- 0
> MNCEAE <- 0
> dCEAF <- numeric()
> bCEAF <- 0
> cCEAF <- 0
> MNCEAF <- 0
> dCEAG <- numeric()
> bCEAG <- 0
> cCEAG <- 0
> MNCEAG <- 0
> dCEAH <- numeric()
> bCEAH <- 0
> cCEAH <- 0
> MNCEAH <- 0
> dCEBA <- numeric()
> bCEBA <- 0
> cCEBA <- 0
> MNCEBA <- 0
> dCEBB <- numeric()
> bCEBB <- 0
> cCEBB <- 0
> MNCEBB <- 0
> dCEBC <- numeric()
> bCEBC <- 0
> cCEBC <- 0
> MNCEBC <- 0
> dCEBD <- numeric()
> bCEBD <- 0
> cCEBD <- 0
> MNCEBD <- 0
> dCEBE <- numeric()
> bCEBE <- 0
> cCEBE <- 0
> MNCEBE <- 0
> dCEBF <- numeric()
> bCEBF <- 0
> cCEBF <- 0
> MNCEBF <- 0
> dCEBG <- numeric()
> bCEBG <- 0
> cCEBG <- 0
> MNCEBG <- 0
> dCEBH <- numeric()
> bCEBH <- 0
> cCEBH <- 0
> MNCEBH <- 0
> dCECA <- numeric()
> bCECA <- 0
> cCECA <- 0
> MNCECA <- 0
> dCECB <- numeric()
> bCECB <- 0
> cCECB <- 0
> MNCECB <- 0
> dCECC <- numeric()
> bCECC <- 0
> cCECC <- 0
> MNCECC <- 0
> dCECD <- numeric()
> bCECD <- 0
> cCECD <- 0
> MNCECD <- 0
> dCECE <- numeric()
> bCECE <- 0
> cCECE <- 0
> MNCECE <- 0
> dCECF <- numeric()
> bCECF <- 0
> cCECF <- 0
> MNCECF <- 0
> dCECG <- numeric()
> bCECG <- 0
> cCECG <- 0
> MNCECG <- 0
> dCECH <- numeric()
> bCECH <- 0
> cCECH <- 0
> MNCECH <- 0
> dCFAA <- numeric()
> bCFAA <- 0
> cCFAA <- 0
> MNCFAA <- 0
> dCFAB <- numeric()
> bCFAB <- 0
> cCFAB <- 0
> MNCFAB <- 0
> dCFAC <- numeric()
> bCFAC <- 0
> cCFAC <- 0
> MNCFAC <- 0
> dCFAD <- numeric()
> bCFAD <- 0
> cCFAD <- 0
> MNCFAD <- 0
> dCFAE <- numeric()
> bCFAE <- 0
> cCFAE <- 0
> MNCFAE <- 0
> dCFAF <- numeric()
> bCFAF <- 0
> cCFAF <- 0
> MNCFAF <- 0
> dCFAG <- numeric()
> bCFAG <- 0
> cCFAG <- 0
> MNCFAG <- 0
> dCFAH <- numeric()
> bCFAH <- 0
> cCFAH <- 0
> MNCFAH <- 0
> dCFBA <- numeric()
> bCFBA <- 0
> cCFBA <- 0
> MNCFBA <- 0
> dCFBB <- numeric()
> bCFBB <- 0
> cCFBB <- 0
> MNCFBB <- 0
> dCFBC <- numeric()
> bCFBC <- 0
> cCFBC <- 0
> MNCFBC <- 0
> dCFBD <- numeric()
> bCFBD <- 0
> cCFBD <- 0
> MNCFBD <- 0
> dCFBE <- numeric()
> bCFBE <- 0
> cCFBE <- 0
> MNCFBE <- 0
> dCFBF <- numeric()
> bCFBF <- 0
> cCFBF <- 0
> MNCFBF <- 0
> dCFBG <- numeric()
> bCFBG <- 0
> cCFBG <- 0
> MNCFBG <- 0
> dCFBH <- numeric()
> bCFBH <- 0
> cCFBH <- 0
> MNCFBH <- 0
> dCFCA <- numeric()
> bCFCA <- 0
> cCFCA <- 0
> MNCFCA <- 0
> dCFCB <- numeric()
> bCFCB <- 0
> cCFCB <- 0
> MNCFCB <- 0
> dCFCC <- numeric()
> bCFCC <- 0
> cCFCC <- 0
> MNCFCC <- 0
> dCFCD <- numeric()
> bCFCD <- 0
> cCFCD <- 0
> MNCFCD <- 0
> dCFCE <- numeric()
> bCFCE <- 0
> cCFCE <- 0
> MNCFCE <- 0
> dCFCF <- numeric()
> bCFCF <- 0
> cCFCF <- 0
> MNCFCF <- 0
> dCFCG <- numeric()
> bCFCG <- 0
> cCFCG <- 0
> MNCFCG <- 0
> dCFCH <- numeric()
> bCFCH <- 0
> cCFCH <- 0
> MNCFCH <- 0
> dCGAA <- numeric()
> bCGAA <- 0
> cCGAA <- 0
> MNCGAA <- 0
> dCGAB <- numeric()
> bCGAB <- 0
> cCGAB <- 0
> MNCGAB <- 0
> dCGAC <- numeric()
> bCGAC <- 0
> cCGAC <- 0
> MNCGAC <- 0
> dCGAD <- numeric()
> bCGAD <- 0
> cCGAD <- 0
> MNCGAD <- 0
> dCGAE <- numeric()
> bCGAE <- 0
> cCGAE <- 0
> MNCGAE <- 0
> dCGAF <- numeric()
> bCGAF <- 0
> cCGAF <- 0
> MNCGAF <- 0
> dCGAG <- numeric()
> bCGAG <- 0
> cCGAG <- 0
> MNCGAG <- 0
> dCGAH <- numeric()
> bCGAH <- 0
> cCGAH <- 0
> MNCGAH <- 0
> dCGBA <- numeric()
> bCGBA <- 0
> cCGBA <- 0
> MNCGBA <- 0
> dCGBB <- numeric()
> bCGBB <- 0
> cCGBB <- 0
> MNCGBB <- 0
> dCGBC <- numeric()
> bCGBC <- 0
> cCGBC <- 0
> MNCGBC <- 0
> dCGBD <- numeric()
> bCGBD <- 0
> cCGBD <- 0
> MNCGBD <- 0
> dCGBE <- numeric()
> bCGBE <- 0
> cCGBE <- 0
> MNCGBE <- 0
> dCGBF <- numeric()
> bCGBF <- 0
> cCGBF <- 0
> MNCGBF <- 0
> dCGBG <- numeric()
> bCGBG <- 0
> cCGBG <- 0
> MNCGBG <- 0
> dCGBH <- numeric()
> bCGBH <- 0
> cCGBH <- 0
> MNCGBH <- 0
> dCGCA <- numeric()
> bCGCA <- 0
> cCGCA <- 0
> MNCGCA <- 0
> dCGCB <- numeric()
> bCGCB <- 0
> cCGCB <- 0
> MNCGCB <- 0
> dCGCC <- numeric()
> bCGCC <- 0
> cCGCC <- 0
> MNCGCC <- 0
> dCGCD <- numeric()
> bCGCD <- 0
> cCGCD <- 0
> MNCGCD <- 0
> dCGCE <- numeric()
> bCGCE <- 0
> cCGCE <- 0
> MNCGCE <- 0
> dCGCF <- numeric()
> bCGCF <- 0
> cCGCF <- 0
> MNCGCF <- 0
> dCGCG <- numeric()
> bCGCG <- 0
> cCGCG <- 0
> MNCGCG <- 0
> dCGCH <- numeric()
> bCGCH <- 0
> cCGCH <- 0
> MNCGCH <- 0
> dCHAA <- numeric()
> bCHAA <- 0
> cCHAA <- 0
> MNCHAA <- 0
> dCHAB <- numeric()
> bCHAB <- 0
> cCHAB <- 0
> MNCHAB <- 0
> dCHAC <- numeric()
> bCHAC <- 0
> cCHAC <- 0
> MNCHAC <- 0
> dCHAD <- numeric()
> bCHAD <- 0
> cCHAD <- 0
> MNCHAD <- 0
> dCHAE <- numeric()
> bCHAE <- 0
> cCHAE <- 0
> MNCHAE <- 0
> dCHAF <- numeric()
> bCHAF <- 0
> cCHAF <- 0
> MNCHAF <- 0
> dCHAG <- numeric()
> bCHAG <- 0
> cCHAG <- 0
> MNCHAG <- 0
> dCHAH <- numeric()
> bCHAH <- 0
> cCHAH <- 0
> MNCHAH <- 0
> dCHBA <- numeric()
> bCHBA <- 0
> cCHBA <- 0
> MNCHBA <- 0
> dCHBB <- numeric()
> bCHBB <- 0
> cCHBB <- 0
> MNCHBB <- 0
> dCHBC <- numeric()
> bCHBC <- 0
> cCHBC <- 0
> MNCHBC <- 0
> dCHBD <- numeric()
> bCHBD <- 0
> cCHBD <- 0
> MNCHBD <- 0
> dCHBE <- numeric()
> bCHBE <- 0
> cCHBE <- 0
> MNCHBE <- 0
> dCHBF <- numeric()
> bCHBF <- 0
> cCHBF <- 0
> MNCHBF <- 0
> dCHBG <- numeric()
> bCHBG <- 0
> cCHBG <- 0
> MNCHBG <- 0
> dCHBH <- numeric()
> bCHBH <- 0
> cCHBH <- 0
> MNCHBH <- 0
> dCHCA <- numeric()
> bCHCA <- 0
> cCHCA <- 0
> MNCHCA <- 0
> dCHCB <- numeric()
> bCHCB <- 0
> cCHCB <- 0
> MNCHCB <- 0
> dCHCC <- numeric()
> bCHCC <- 0
> cCHCC <- 0
> MNCHCC <- 0
> dCHCD <- numeric()
> bCHCD <- 0
> cCHCD <- 0
> MNCHCD <- 0
> dCHCE <- numeric()
> bCHCE <- 0
> cCHCE <- 0
> MNCHCE <- 0
> dCHCF <- numeric()
> bCHCF <- 0
> cCHCF <- 0
> MNCHCF <- 0
> dCHCG <- numeric()
> bCHCG <- 0
> cCHCG <- 0
> MNCHCG <- 0
> dCHCH <- numeric()
> bCHCH <- 0
> cCHCH <- 0
> MNCHCH <- 0
> 
> 
> 
> 
> 
> for(i in 1:length(AA)){
+ if(AA[[i]] > AVEAAAA){ dAAAA[[i]] <- '0' } else {dAAAA[[i]] <- '1'}
+ if(AA[[i]] > AVEAAAA){ dAAAA[[i]] <- '0' } else {dAAAA[[i]] <- '1'}
+ if(AA[[i]] > AVEAAAB){ dAAAB[[i]] <- '0' } else {dAAAB[[i]] <- '1'}
+ if(AB[[i]] > AVEAAAB){ dABAA[[i]] <- '0' } else {dABAA[[i]] <- '1'}
+ if(AA[[i]] > AVEAAAC){ dAAAC[[i]] <- '0' } else {dAAAC[[i]] <- '1'}
+ if(AC[[i]] > AVEAAAC){ dACAA[[i]] <- '0' } else {dACAA[[i]] <- '1'}
+ if(AA[[i]] > AVEAAAD){ dAAAD[[i]] <- '0' } else {dAAAD[[i]] <- '1'}
+ if(AD[[i]] > AVEAAAD){ dADAA[[i]] <- '0' } else {dADAA[[i]] <- '1'}
+ if(AA[[i]] > AVEAAAE){ dAAAE[[i]] <- '0' } else {dAAAE[[i]] <- '1'}
+ if(AE[[i]] > AVEAAAE){ dAEAA[[i]] <- '0' } else {dAEAA[[i]] <- '1'}
+ if(AA[[i]] > AVEAAAF){ dAAAF[[i]] <- '0' } else {dAAAF[[i]] <- '1'}
+ if(AF[[i]] > AVEAAAF){ dAFAA[[i]] <- '0' } else {dAFAA[[i]] <- '1'}
+ if(AA[[i]] > AVEAAAG){ dAAAG[[i]] <- '0' } else {dAAAG[[i]] <- '1'}
+ if(AG[[i]] > AVEAAAG){ dAGAA[[i]] <- '0' } else {dAGAA[[i]] <- '1'}
+ if(AA[[i]] > AVEAAAH){ dAAAH[[i]] <- '0' } else {dAAAH[[i]] <- '1'}
+ if(AH[[i]] > AVEAAAH){ dAHAA[[i]] <- '0' } else {dAHAA[[i]] <- '1'}
+ if(AA[[i]] > AVEAABA){ dAABA[[i]] <- '0' } else {dAABA[[i]] <- '1'}
+ if(BA[[i]] > AVEAABA){ dBAAA[[i]] <- '0' } else {dBAAA[[i]] <- '1'}
+ if(AA[[i]] > AVEAABB){ dAABB[[i]] <- '0' } else {dAABB[[i]] <- '1'}
+ if(BB[[i]] > AVEAABB){ dBBAA[[i]] <- '0' } else {dBBAA[[i]] <- '1'}
+ if(AA[[i]] > AVEAABC){ dAABC[[i]] <- '0' } else {dAABC[[i]] <- '1'}
+ if(BC[[i]] > AVEAABC){ dBCAA[[i]] <- '0' } else {dBCAA[[i]] <- '1'}
+ if(AA[[i]] > AVEAABD){ dAABD[[i]] <- '0' } else {dAABD[[i]] <- '1'}
+ if(BD[[i]] > AVEAABD){ dBDAA[[i]] <- '0' } else {dBDAA[[i]] <- '1'}
+ if(AA[[i]] > AVEAABE){ dAABE[[i]] <- '0' } else {dAABE[[i]] <- '1'}
+ if(BE[[i]] > AVEAABE){ dBEAA[[i]] <- '0' } else {dBEAA[[i]] <- '1'}
+ if(AA[[i]] > AVEAABF){ dAABF[[i]] <- '0' } else {dAABF[[i]] <- '1'}
+ if(BF[[i]] > AVEAABF){ dBFAA[[i]] <- '0' } else {dBFAA[[i]] <- '1'}
+ if(AA[[i]] > AVEAABG){ dAABG[[i]] <- '0' } else {dAABG[[i]] <- '1'}
+ if(BG[[i]] > AVEAABG){ dBGAA[[i]] <- '0' } else {dBGAA[[i]] <- '1'}
+ if(AA[[i]] > AVEAABH){ dAABH[[i]] <- '0' } else {dAABH[[i]] <- '1'}
+ if(BH[[i]] > AVEAABH){ dBHAA[[i]] <- '0' } else {dBHAA[[i]] <- '1'}
+ if(AA[[i]] > AVEAACA){ dAACA[[i]] <- '0' } else {dAACA[[i]] <- '1'}
+ if(CA[[i]] > AVEAACA){ dCAAA[[i]] <- '0' } else {dCAAA[[i]] <- '1'}
+ if(AA[[i]] > AVEAACB){ dAACB[[i]] <- '0' } else {dAACB[[i]] <- '1'}
+ if(CB[[i]] > AVEAACB){ dCBAA[[i]] <- '0' } else {dCBAA[[i]] <- '1'}
+ if(AA[[i]] > AVEAACC){ dAACC[[i]] <- '0' } else {dAACC[[i]] <- '1'}
+ if(CC[[i]] > AVEAACC){ dCCAA[[i]] <- '0' } else {dCCAA[[i]] <- '1'}
+ if(AA[[i]] > AVEAACD){ dAACD[[i]] <- '0' } else {dAACD[[i]] <- '1'}
+ if(CD[[i]] > AVEAACD){ dCDAA[[i]] <- '0' } else {dCDAA[[i]] <- '1'}
+ if(AA[[i]] > AVEAACE){ dAACE[[i]] <- '0' } else {dAACE[[i]] <- '1'}
+ if(CE[[i]] > AVEAACE){ dCEAA[[i]] <- '0' } else {dCEAA[[i]] <- '1'}
+ if(AA[[i]] > AVEAACF){ dAACF[[i]] <- '0' } else {dAACF[[i]] <- '1'}
+ if(CF[[i]] > AVEAACF){ dCFAA[[i]] <- '0' } else {dCFAA[[i]] <- '1'}
+ if(AA[[i]] > AVEAACG){ dAACG[[i]] <- '0' } else {dAACG[[i]] <- '1'}
+ if(CG[[i]] > AVEAACG){ dCGAA[[i]] <- '0' } else {dCGAA[[i]] <- '1'}
+ if(AA[[i]] > AVEAACH){ dAACH[[i]] <- '0' } else {dAACH[[i]] <- '1'}
+ if(CH[[i]] > AVEAACH){ dCHAA[[i]] <- '0' } else {dCHAA[[i]] <- '1'}
+ if(AB[[i]] > AVEABAA){ dABAA[[i]] <- '0' } else {dABAA[[i]] <- '1'}
+ if(AA[[i]] > AVEABAA){ dAAAB[[i]] <- '0' } else {dAAAB[[i]] <- '1'}
+ if(AB[[i]] > AVEABAB){ dABAB[[i]] <- '0' } else {dABAB[[i]] <- '1'}
+ if(AB[[i]] > AVEABAB){ dABAB[[i]] <- '0' } else {dABAB[[i]] <- '1'}
+ if(AB[[i]] > AVEABAC){ dABAC[[i]] <- '0' } else {dABAC[[i]] <- '1'}
+ if(AC[[i]] > AVEABAC){ dACAB[[i]] <- '0' } else {dACAB[[i]] <- '1'}
+ if(AB[[i]] > AVEABAD){ dABAD[[i]] <- '0' } else {dABAD[[i]] <- '1'}
+ if(AD[[i]] > AVEABAD){ dADAB[[i]] <- '0' } else {dADAB[[i]] <- '1'}
+ if(AB[[i]] > AVEABAE){ dABAE[[i]] <- '0' } else {dABAE[[i]] <- '1'}
+ if(AE[[i]] > AVEABAE){ dAEAB[[i]] <- '0' } else {dAEAB[[i]] <- '1'}
+ if(AB[[i]] > AVEABAF){ dABAF[[i]] <- '0' } else {dABAF[[i]] <- '1'}
+ if(AF[[i]] > AVEABAF){ dAFAB[[i]] <- '0' } else {dAFAB[[i]] <- '1'}
+ if(AB[[i]] > AVEABAG){ dABAG[[i]] <- '0' } else {dABAG[[i]] <- '1'}
+ if(AG[[i]] > AVEABAG){ dAGAB[[i]] <- '0' } else {dAGAB[[i]] <- '1'}
+ if(AB[[i]] > AVEABAH){ dABAH[[i]] <- '0' } else {dABAH[[i]] <- '1'}
+ if(AH[[i]] > AVEABAH){ dAHAB[[i]] <- '0' } else {dAHAB[[i]] <- '1'}
+ if(AB[[i]] > AVEABBA){ dABBA[[i]] <- '0' } else {dABBA[[i]] <- '1'}
+ if(BA[[i]] > AVEABBA){ dBAAB[[i]] <- '0' } else {dBAAB[[i]] <- '1'}
+ if(AB[[i]] > AVEABBB){ dABBB[[i]] <- '0' } else {dABBB[[i]] <- '1'}
+ if(BB[[i]] > AVEABBB){ dBBAB[[i]] <- '0' } else {dBBAB[[i]] <- '1'}
+ if(AB[[i]] > AVEABBC){ dABBC[[i]] <- '0' } else {dABBC[[i]] <- '1'}
+ if(BC[[i]] > AVEABBC){ dBCAB[[i]] <- '0' } else {dBCAB[[i]] <- '1'}
+ if(AB[[i]] > AVEABBD){ dABBD[[i]] <- '0' } else {dABBD[[i]] <- '1'}
+ if(BD[[i]] > AVEABBD){ dBDAB[[i]] <- '0' } else {dBDAB[[i]] <- '1'}
+ if(AB[[i]] > AVEABBE){ dABBE[[i]] <- '0' } else {dABBE[[i]] <- '1'}
+ if(BE[[i]] > AVEABBE){ dBEAB[[i]] <- '0' } else {dBEAB[[i]] <- '1'}
+ if(AB[[i]] > AVEABBF){ dABBF[[i]] <- '0' } else {dABBF[[i]] <- '1'}
+ if(BF[[i]] > AVEABBF){ dBFAB[[i]] <- '0' } else {dBFAB[[i]] <- '1'}
+ if(AB[[i]] > AVEABBG){ dABBG[[i]] <- '0' } else {dABBG[[i]] <- '1'}
+ if(BG[[i]] > AVEABBG){ dBGAB[[i]] <- '0' } else {dBGAB[[i]] <- '1'}
+ if(AB[[i]] > AVEABBH){ dABBH[[i]] <- '0' } else {dABBH[[i]] <- '1'}
+ if(BH[[i]] > AVEABBH){ dBHAB[[i]] <- '0' } else {dBHAB[[i]] <- '1'}
+ if(AB[[i]] > AVEABCA){ dABCA[[i]] <- '0' } else {dABCA[[i]] <- '1'}
+ if(CA[[i]] > AVEABCA){ dCAAB[[i]] <- '0' } else {dCAAB[[i]] <- '1'}
+ if(AB[[i]] > AVEABCB){ dABCB[[i]] <- '0' } else {dABCB[[i]] <- '1'}
+ if(CB[[i]] > AVEABCB){ dCBAB[[i]] <- '0' } else {dCBAB[[i]] <- '1'}
+ if(AB[[i]] > AVEABCC){ dABCC[[i]] <- '0' } else {dABCC[[i]] <- '1'}
+ if(CC[[i]] > AVEABCC){ dCCAB[[i]] <- '0' } else {dCCAB[[i]] <- '1'}
+ if(AB[[i]] > AVEABCD){ dABCD[[i]] <- '0' } else {dABCD[[i]] <- '1'}
+ if(CD[[i]] > AVEABCD){ dCDAB[[i]] <- '0' } else {dCDAB[[i]] <- '1'}
+ if(AB[[i]] > AVEABCE){ dABCE[[i]] <- '0' } else {dABCE[[i]] <- '1'}
+ if(CE[[i]] > AVEABCE){ dCEAB[[i]] <- '0' } else {dCEAB[[i]] <- '1'}
+ if(AB[[i]] > AVEABCF){ dABCF[[i]] <- '0' } else {dABCF[[i]] <- '1'}
+ if(CF[[i]] > AVEABCF){ dCFAB[[i]] <- '0' } else {dCFAB[[i]] <- '1'}
+ if(AB[[i]] > AVEABCG){ dABCG[[i]] <- '0' } else {dABCG[[i]] <- '1'}
+ if(CG[[i]] > AVEABCG){ dCGAB[[i]] <- '0' } else {dCGAB[[i]] <- '1'}
+ if(AB[[i]] > AVEABCH){ dABCH[[i]] <- '0' } else {dABCH[[i]] <- '1'}
+ if(CH[[i]] > AVEABCH){ dCHAB[[i]] <- '0' } else {dCHAB[[i]] <- '1'}
+ if(AC[[i]] > AVEACAA){ dACAA[[i]] <- '0' } else {dACAA[[i]] <- '1'}
+ if(AA[[i]] > AVEACAA){ dAAAC[[i]] <- '0' } else {dAAAC[[i]] <- '1'}
+ if(AC[[i]] > AVEACAB){ dACAB[[i]] <- '0' } else {dACAB[[i]] <- '1'}
+ if(AB[[i]] > AVEACAB){ dABAC[[i]] <- '0' } else {dABAC[[i]] <- '1'}
+ if(AC[[i]] > AVEACAC){ dACAC[[i]] <- '0' } else {dACAC[[i]] <- '1'}
+ if(AC[[i]] > AVEACAC){ dACAC[[i]] <- '0' } else {dACAC[[i]] <- '1'}
+ if(AC[[i]] > AVEACAD){ dACAD[[i]] <- '0' } else {dACAD[[i]] <- '1'}
+ if(AD[[i]] > AVEACAD){ dADAC[[i]] <- '0' } else {dADAC[[i]] <- '1'}
+ if(AC[[i]] > AVEACAE){ dACAE[[i]] <- '0' } else {dACAE[[i]] <- '1'}
+ if(AE[[i]] > AVEACAE){ dAEAC[[i]] <- '0' } else {dAEAC[[i]] <- '1'}
+ if(AC[[i]] > AVEACAF){ dACAF[[i]] <- '0' } else {dACAF[[i]] <- '1'}
+ if(AF[[i]] > AVEACAF){ dAFAC[[i]] <- '0' } else {dAFAC[[i]] <- '1'}
+ if(AC[[i]] > AVEACAG){ dACAG[[i]] <- '0' } else {dACAG[[i]] <- '1'}
+ if(AG[[i]] > AVEACAG){ dAGAC[[i]] <- '0' } else {dAGAC[[i]] <- '1'}
+ if(AC[[i]] > AVEACAH){ dACAH[[i]] <- '0' } else {dACAH[[i]] <- '1'}
+ if(AH[[i]] > AVEACAH){ dAHAC[[i]] <- '0' } else {dAHAC[[i]] <- '1'}
+ if(AC[[i]] > AVEACBA){ dACBA[[i]] <- '0' } else {dACBA[[i]] <- '1'}
+ if(BA[[i]] > AVEACBA){ dBAAC[[i]] <- '0' } else {dBAAC[[i]] <- '1'}
+ if(AC[[i]] > AVEACBB){ dACBB[[i]] <- '0' } else {dACBB[[i]] <- '1'}
+ if(BB[[i]] > AVEACBB){ dBBAC[[i]] <- '0' } else {dBBAC[[i]] <- '1'}
+ if(AC[[i]] > AVEACBC){ dACBC[[i]] <- '0' } else {dACBC[[i]] <- '1'}
+ if(BC[[i]] > AVEACBC){ dBCAC[[i]] <- '0' } else {dBCAC[[i]] <- '1'}
+ if(AC[[i]] > AVEACBD){ dACBD[[i]] <- '0' } else {dACBD[[i]] <- '1'}
+ if(BD[[i]] > AVEACBD){ dBDAC[[i]] <- '0' } else {dBDAC[[i]] <- '1'}
+ if(AC[[i]] > AVEACBE){ dACBE[[i]] <- '0' } else {dACBE[[i]] <- '1'}
+ if(BE[[i]] > AVEACBE){ dBEAC[[i]] <- '0' } else {dBEAC[[i]] <- '1'}
+ if(AC[[i]] > AVEACBF){ dACBF[[i]] <- '0' } else {dACBF[[i]] <- '1'}
+ if(BF[[i]] > AVEACBF){ dBFAC[[i]] <- '0' } else {dBFAC[[i]] <- '1'}
+ if(AC[[i]] > AVEACBG){ dACBG[[i]] <- '0' } else {dACBG[[i]] <- '1'}
+ if(BG[[i]] > AVEACBG){ dBGAC[[i]] <- '0' } else {dBGAC[[i]] <- '1'}
+ if(AC[[i]] > AVEACBH){ dACBH[[i]] <- '0' } else {dACBH[[i]] <- '1'}
+ if(BH[[i]] > AVEACBH){ dBHAC[[i]] <- '0' } else {dBHAC[[i]] <- '1'}
+ if(AC[[i]] > AVEACCA){ dACCA[[i]] <- '0' } else {dACCA[[i]] <- '1'}
+ if(CA[[i]] > AVEACCA){ dCAAC[[i]] <- '0' } else {dCAAC[[i]] <- '1'}
+ if(AC[[i]] > AVEACCB){ dACCB[[i]] <- '0' } else {dACCB[[i]] <- '1'}
+ if(CB[[i]] > AVEACCB){ dCBAC[[i]] <- '0' } else {dCBAC[[i]] <- '1'}
+ if(AC[[i]] > AVEACCC){ dACCC[[i]] <- '0' } else {dACCC[[i]] <- '1'}
+ if(CC[[i]] > AVEACCC){ dCCAC[[i]] <- '0' } else {dCCAC[[i]] <- '1'}
+ if(AC[[i]] > AVEACCD){ dACCD[[i]] <- '0' } else {dACCD[[i]] <- '1'}
+ if(CD[[i]] > AVEACCD){ dCDAC[[i]] <- '0' } else {dCDAC[[i]] <- '1'}
+ if(AC[[i]] > AVEACCE){ dACCE[[i]] <- '0' } else {dACCE[[i]] <- '1'}
+ if(CE[[i]] > AVEACCE){ dCEAC[[i]] <- '0' } else {dCEAC[[i]] <- '1'}
+ if(AC[[i]] > AVEACCF){ dACCF[[i]] <- '0' } else {dACCF[[i]] <- '1'}
+ if(CF[[i]] > AVEACCF){ dCFAC[[i]] <- '0' } else {dCFAC[[i]] <- '1'}
+ if(AC[[i]] > AVEACCG){ dACCG[[i]] <- '0' } else {dACCG[[i]] <- '1'}
+ if(CG[[i]] > AVEACCG){ dCGAC[[i]] <- '0' } else {dCGAC[[i]] <- '1'}
+ if(AC[[i]] > AVEACCH){ dACCH[[i]] <- '0' } else {dACCH[[i]] <- '1'}
+ if(CH[[i]] > AVEACCH){ dCHAC[[i]] <- '0' } else {dCHAC[[i]] <- '1'}
+ if(AD[[i]] > AVEADAA){ dADAA[[i]] <- '0' } else {dADAA[[i]] <- '1'}
+ if(AA[[i]] > AVEADAA){ dAAAD[[i]] <- '0' } else {dAAAD[[i]] <- '1'}
+ if(AD[[i]] > AVEADAB){ dADAB[[i]] <- '0' } else {dADAB[[i]] <- '1'}
+ if(AB[[i]] > AVEADAB){ dABAD[[i]] <- '0' } else {dABAD[[i]] <- '1'}
+ if(AD[[i]] > AVEADAC){ dADAC[[i]] <- '0' } else {dADAC[[i]] <- '1'}
+ if(AC[[i]] > AVEADAC){ dACAD[[i]] <- '0' } else {dACAD[[i]] <- '1'}
+ if(AD[[i]] > AVEADAD){ dADAD[[i]] <- '0' } else {dADAD[[i]] <- '1'}
+ if(AD[[i]] > AVEADAD){ dADAD[[i]] <- '0' } else {dADAD[[i]] <- '1'}
+ if(AD[[i]] > AVEADAE){ dADAE[[i]] <- '0' } else {dADAE[[i]] <- '1'}
+ if(AE[[i]] > AVEADAE){ dAEAD[[i]] <- '0' } else {dAEAD[[i]] <- '1'}
+ if(AD[[i]] > AVEADAF){ dADAF[[i]] <- '0' } else {dADAF[[i]] <- '1'}
+ if(AF[[i]] > AVEADAF){ dAFAD[[i]] <- '0' } else {dAFAD[[i]] <- '1'}
+ if(AD[[i]] > AVEADAG){ dADAG[[i]] <- '0' } else {dADAG[[i]] <- '1'}
+ if(AG[[i]] > AVEADAG){ dAGAD[[i]] <- '0' } else {dAGAD[[i]] <- '1'}
+ if(AD[[i]] > AVEADAH){ dADAH[[i]] <- '0' } else {dADAH[[i]] <- '1'}
+ if(AH[[i]] > AVEADAH){ dAHAD[[i]] <- '0' } else {dAHAD[[i]] <- '1'}
+ if(AD[[i]] > AVEADBA){ dADBA[[i]] <- '0' } else {dADBA[[i]] <- '1'}
+ if(BA[[i]] > AVEADBA){ dBAAD[[i]] <- '0' } else {dBAAD[[i]] <- '1'}
+ if(AD[[i]] > AVEADBB){ dADBB[[i]] <- '0' } else {dADBB[[i]] <- '1'}
+ if(BB[[i]] > AVEADBB){ dBBAD[[i]] <- '0' } else {dBBAD[[i]] <- '1'}
+ if(AD[[i]] > AVEADBC){ dADBC[[i]] <- '0' } else {dADBC[[i]] <- '1'}
+ if(BC[[i]] > AVEADBC){ dBCAD[[i]] <- '0' } else {dBCAD[[i]] <- '1'}
+ if(AD[[i]] > AVEADBD){ dADBD[[i]] <- '0' } else {dADBD[[i]] <- '1'}
+ if(BD[[i]] > AVEADBD){ dBDAD[[i]] <- '0' } else {dBDAD[[i]] <- '1'}
+ if(AD[[i]] > AVEADBE){ dADBE[[i]] <- '0' } else {dADBE[[i]] <- '1'}
+ if(BE[[i]] > AVEADBE){ dBEAD[[i]] <- '0' } else {dBEAD[[i]] <- '1'}
+ if(AD[[i]] > AVEADBF){ dADBF[[i]] <- '0' } else {dADBF[[i]] <- '1'}
+ if(BF[[i]] > AVEADBF){ dBFAD[[i]] <- '0' } else {dBFAD[[i]] <- '1'}
+ if(AD[[i]] > AVEADBG){ dADBG[[i]] <- '0' } else {dADBG[[i]] <- '1'}
+ if(BG[[i]] > AVEADBG){ dBGAD[[i]] <- '0' } else {dBGAD[[i]] <- '1'}
+ if(AD[[i]] > AVEADBH){ dADBH[[i]] <- '0' } else {dADBH[[i]] <- '1'}
+ if(BH[[i]] > AVEADBH){ dBHAD[[i]] <- '0' } else {dBHAD[[i]] <- '1'}
+ if(AD[[i]] > AVEADCA){ dADCA[[i]] <- '0' } else {dADCA[[i]] <- '1'}
+ if(CA[[i]] > AVEADCA){ dCAAD[[i]] <- '0' } else {dCAAD[[i]] <- '1'}
+ if(AD[[i]] > AVEADCB){ dADCB[[i]] <- '0' } else {dADCB[[i]] <- '1'}
+ if(CB[[i]] > AVEADCB){ dCBAD[[i]] <- '0' } else {dCBAD[[i]] <- '1'}
+ if(AD[[i]] > AVEADCC){ dADCC[[i]] <- '0' } else {dADCC[[i]] <- '1'}
+ if(CC[[i]] > AVEADCC){ dCCAD[[i]] <- '0' } else {dCCAD[[i]] <- '1'}
+ if(AD[[i]] > AVEADCD){ dADCD[[i]] <- '0' } else {dADCD[[i]] <- '1'}
+ if(CD[[i]] > AVEADCD){ dCDAD[[i]] <- '0' } else {dCDAD[[i]] <- '1'}
+ if(AD[[i]] > AVEADCE){ dADCE[[i]] <- '0' } else {dADCE[[i]] <- '1'}
+ if(CE[[i]] > AVEADCE){ dCEAD[[i]] <- '0' } else {dCEAD[[i]] <- '1'}
+ if(AD[[i]] > AVEADCF){ dADCF[[i]] <- '0' } else {dADCF[[i]] <- '1'}
+ if(CF[[i]] > AVEADCF){ dCFAD[[i]] <- '0' } else {dCFAD[[i]] <- '1'}
+ if(AD[[i]] > AVEADCG){ dADCG[[i]] <- '0' } else {dADCG[[i]] <- '1'}
+ if(CG[[i]] > AVEADCG){ dCGAD[[i]] <- '0' } else {dCGAD[[i]] <- '1'}
+ if(AD[[i]] > AVEADCH){ dADCH[[i]] <- '0' } else {dADCH[[i]] <- '1'}
+ if(CH[[i]] > AVEADCH){ dCHAD[[i]] <- '0' } else {dCHAD[[i]] <- '1'}
+ if(AE[[i]] > AVEAEAA){ dAEAA[[i]] <- '0' } else {dAEAA[[i]] <- '1'}
+ if(AA[[i]] > AVEAEAA){ dAAAE[[i]] <- '0' } else {dAAAE[[i]] <- '1'}
+ if(AE[[i]] > AVEAEAB){ dAEAB[[i]] <- '0' } else {dAEAB[[i]] <- '1'}
+ if(AB[[i]] > AVEAEAB){ dABAE[[i]] <- '0' } else {dABAE[[i]] <- '1'}
+ if(AE[[i]] > AVEAEAC){ dAEAC[[i]] <- '0' } else {dAEAC[[i]] <- '1'}
+ if(AC[[i]] > AVEAEAC){ dACAE[[i]] <- '0' } else {dACAE[[i]] <- '1'}
+ if(AE[[i]] > AVEAEAD){ dAEAD[[i]] <- '0' } else {dAEAD[[i]] <- '1'}
+ if(AD[[i]] > AVEAEAD){ dADAE[[i]] <- '0' } else {dADAE[[i]] <- '1'}
+ if(AE[[i]] > AVEAEAE){ dAEAE[[i]] <- '0' } else {dAEAE[[i]] <- '1'}
+ if(AE[[i]] > AVEAEAE){ dAEAE[[i]] <- '0' } else {dAEAE[[i]] <- '1'}
+ if(AE[[i]] > AVEAEAF){ dAEAF[[i]] <- '0' } else {dAEAF[[i]] <- '1'}
+ if(AF[[i]] > AVEAEAF){ dAFAE[[i]] <- '0' } else {dAFAE[[i]] <- '1'}
+ if(AE[[i]] > AVEAEAG){ dAEAG[[i]] <- '0' } else {dAEAG[[i]] <- '1'}
+ if(AG[[i]] > AVEAEAG){ dAGAE[[i]] <- '0' } else {dAGAE[[i]] <- '1'}
+ if(AE[[i]] > AVEAEAH){ dAEAH[[i]] <- '0' } else {dAEAH[[i]] <- '1'}
+ if(AH[[i]] > AVEAEAH){ dAHAE[[i]] <- '0' } else {dAHAE[[i]] <- '1'}
+ if(AE[[i]] > AVEAEBA){ dAEBA[[i]] <- '0' } else {dAEBA[[i]] <- '1'}
+ if(BA[[i]] > AVEAEBA){ dBAAE[[i]] <- '0' } else {dBAAE[[i]] <- '1'}
+ if(AE[[i]] > AVEAEBB){ dAEBB[[i]] <- '0' } else {dAEBB[[i]] <- '1'}
+ if(BB[[i]] > AVEAEBB){ dBBAE[[i]] <- '0' } else {dBBAE[[i]] <- '1'}
+ if(AE[[i]] > AVEAEBC){ dAEBC[[i]] <- '0' } else {dAEBC[[i]] <- '1'}
+ if(BC[[i]] > AVEAEBC){ dBCAE[[i]] <- '0' } else {dBCAE[[i]] <- '1'}
+ if(AE[[i]] > AVEAEBD){ dAEBD[[i]] <- '0' } else {dAEBD[[i]] <- '1'}
+ if(BD[[i]] > AVEAEBD){ dBDAE[[i]] <- '0' } else {dBDAE[[i]] <- '1'}
+ if(AE[[i]] > AVEAEBE){ dAEBE[[i]] <- '0' } else {dAEBE[[i]] <- '1'}
+ if(BE[[i]] > AVEAEBE){ dBEAE[[i]] <- '0' } else {dBEAE[[i]] <- '1'}
+ if(AE[[i]] > AVEAEBF){ dAEBF[[i]] <- '0' } else {dAEBF[[i]] <- '1'}
+ if(BF[[i]] > AVEAEBF){ dBFAE[[i]] <- '0' } else {dBFAE[[i]] <- '1'}
+ if(AE[[i]] > AVEAEBG){ dAEBG[[i]] <- '0' } else {dAEBG[[i]] <- '1'}
+ if(BG[[i]] > AVEAEBG){ dBGAE[[i]] <- '0' } else {dBGAE[[i]] <- '1'}
+ if(AE[[i]] > AVEAEBH){ dAEBH[[i]] <- '0' } else {dAEBH[[i]] <- '1'}
+ if(BH[[i]] > AVEAEBH){ dBHAE[[i]] <- '0' } else {dBHAE[[i]] <- '1'}
+ if(AE[[i]] > AVEAECA){ dAECA[[i]] <- '0' } else {dAECA[[i]] <- '1'}
+ if(CA[[i]] > AVEAECA){ dCAAE[[i]] <- '0' } else {dCAAE[[i]] <- '1'}
+ if(AE[[i]] > AVEAECB){ dAECB[[i]] <- '0' } else {dAECB[[i]] <- '1'}
+ if(CB[[i]] > AVEAECB){ dCBAE[[i]] <- '0' } else {dCBAE[[i]] <- '1'}
+ if(AE[[i]] > AVEAECC){ dAECC[[i]] <- '0' } else {dAECC[[i]] <- '1'}
+ if(CC[[i]] > AVEAECC){ dCCAE[[i]] <- '0' } else {dCCAE[[i]] <- '1'}
+ if(AE[[i]] > AVEAECD){ dAECD[[i]] <- '0' } else {dAECD[[i]] <- '1'}
+ if(CD[[i]] > AVEAECD){ dCDAE[[i]] <- '0' } else {dCDAE[[i]] <- '1'}
+ if(AE[[i]] > AVEAECE){ dAECE[[i]] <- '0' } else {dAECE[[i]] <- '1'}
+ if(CE[[i]] > AVEAECE){ dCEAE[[i]] <- '0' } else {dCEAE[[i]] <- '1'}
+ if(AE[[i]] > AVEAECF){ dAECF[[i]] <- '0' } else {dAECF[[i]] <- '1'}
+ if(CF[[i]] > AVEAECF){ dCFAE[[i]] <- '0' } else {dCFAE[[i]] <- '1'}
+ if(AE[[i]] > AVEAECG){ dAECG[[i]] <- '0' } else {dAECG[[i]] <- '1'}
+ if(CG[[i]] > AVEAECG){ dCGAE[[i]] <- '0' } else {dCGAE[[i]] <- '1'}
+ if(AE[[i]] > AVEAECH){ dAECH[[i]] <- '0' } else {dAECH[[i]] <- '1'}
+ if(CH[[i]] > AVEAECH){ dCHAE[[i]] <- '0' } else {dCHAE[[i]] <- '1'}
+ if(AF[[i]] > AVEAFAA){ dAFAA[[i]] <- '0' } else {dAFAA[[i]] <- '1'}
+ if(AA[[i]] > AVEAFAA){ dAAAF[[i]] <- '0' } else {dAAAF[[i]] <- '1'}
+ if(AF[[i]] > AVEAFAB){ dAFAB[[i]] <- '0' } else {dAFAB[[i]] <- '1'}
+ if(AB[[i]] > AVEAFAB){ dABAF[[i]] <- '0' } else {dABAF[[i]] <- '1'}
+ if(AF[[i]] > AVEAFAC){ dAFAC[[i]] <- '0' } else {dAFAC[[i]] <- '1'}
+ if(AC[[i]] > AVEAFAC){ dACAF[[i]] <- '0' } else {dACAF[[i]] <- '1'}
+ if(AF[[i]] > AVEAFAD){ dAFAD[[i]] <- '0' } else {dAFAD[[i]] <- '1'}
+ if(AD[[i]] > AVEAFAD){ dADAF[[i]] <- '0' } else {dADAF[[i]] <- '1'}
+ if(AF[[i]] > AVEAFAE){ dAFAE[[i]] <- '0' } else {dAFAE[[i]] <- '1'}
+ if(AE[[i]] > AVEAFAE){ dAEAF[[i]] <- '0' } else {dAEAF[[i]] <- '1'}
+ if(AF[[i]] > AVEAFAF){ dAFAF[[i]] <- '0' } else {dAFAF[[i]] <- '1'}
+ if(AF[[i]] > AVEAFAF){ dAFAF[[i]] <- '0' } else {dAFAF[[i]] <- '1'}
+ if(AF[[i]] > AVEAFAG){ dAFAG[[i]] <- '0' } else {dAFAG[[i]] <- '1'}
+ if(AG[[i]] > AVEAFAG){ dAGAF[[i]] <- '0' } else {dAGAF[[i]] <- '1'}
+ if(AF[[i]] > AVEAFAH){ dAFAH[[i]] <- '0' } else {dAFAH[[i]] <- '1'}
+ if(AH[[i]] > AVEAFAH){ dAHAF[[i]] <- '0' } else {dAHAF[[i]] <- '1'}
+ if(AF[[i]] > AVEAFBA){ dAFBA[[i]] <- '0' } else {dAFBA[[i]] <- '1'}
+ if(BA[[i]] > AVEAFBA){ dBAAF[[i]] <- '0' } else {dBAAF[[i]] <- '1'}
+ if(AF[[i]] > AVEAFBB){ dAFBB[[i]] <- '0' } else {dAFBB[[i]] <- '1'}
+ if(BB[[i]] > AVEAFBB){ dBBAF[[i]] <- '0' } else {dBBAF[[i]] <- '1'}
+ if(AF[[i]] > AVEAFBC){ dAFBC[[i]] <- '0' } else {dAFBC[[i]] <- '1'}
+ if(BC[[i]] > AVEAFBC){ dBCAF[[i]] <- '0' } else {dBCAF[[i]] <- '1'}
+ if(AF[[i]] > AVEAFBD){ dAFBD[[i]] <- '0' } else {dAFBD[[i]] <- '1'}
+ if(BD[[i]] > AVEAFBD){ dBDAF[[i]] <- '0' } else {dBDAF[[i]] <- '1'}
+ if(AF[[i]] > AVEAFBE){ dAFBE[[i]] <- '0' } else {dAFBE[[i]] <- '1'}
+ if(BE[[i]] > AVEAFBE){ dBEAF[[i]] <- '0' } else {dBEAF[[i]] <- '1'}
+ if(AF[[i]] > AVEAFBF){ dAFBF[[i]] <- '0' } else {dAFBF[[i]] <- '1'}
+ if(BF[[i]] > AVEAFBF){ dBFAF[[i]] <- '0' } else {dBFAF[[i]] <- '1'}
+ if(AF[[i]] > AVEAFBG){ dAFBG[[i]] <- '0' } else {dAFBG[[i]] <- '1'}
+ if(BG[[i]] > AVEAFBG){ dBGAF[[i]] <- '0' } else {dBGAF[[i]] <- '1'}
+ if(AF[[i]] > AVEAFBH){ dAFBH[[i]] <- '0' } else {dAFBH[[i]] <- '1'}
+ if(BH[[i]] > AVEAFBH){ dBHAF[[i]] <- '0' } else {dBHAF[[i]] <- '1'}
+ if(AF[[i]] > AVEAFCA){ dAFCA[[i]] <- '0' } else {dAFCA[[i]] <- '1'}
+ if(CA[[i]] > AVEAFCA){ dCAAF[[i]] <- '0' } else {dCAAF[[i]] <- '1'}
+ if(AF[[i]] > AVEAFCB){ dAFCB[[i]] <- '0' } else {dAFCB[[i]] <- '1'}
+ if(CB[[i]] > AVEAFCB){ dCBAF[[i]] <- '0' } else {dCBAF[[i]] <- '1'}
+ if(AF[[i]] > AVEAFCC){ dAFCC[[i]] <- '0' } else {dAFCC[[i]] <- '1'}
+ if(CC[[i]] > AVEAFCC){ dCCAF[[i]] <- '0' } else {dCCAF[[i]] <- '1'}
+ if(AF[[i]] > AVEAFCD){ dAFCD[[i]] <- '0' } else {dAFCD[[i]] <- '1'}
+ if(CD[[i]] > AVEAFCD){ dCDAF[[i]] <- '0' } else {dCDAF[[i]] <- '1'}
+ if(AF[[i]] > AVEAFCE){ dAFCE[[i]] <- '0' } else {dAFCE[[i]] <- '1'}
+ if(CE[[i]] > AVEAFCE){ dCEAF[[i]] <- '0' } else {dCEAF[[i]] <- '1'}
+ if(AF[[i]] > AVEAFCF){ dAFCF[[i]] <- '0' } else {dAFCF[[i]] <- '1'}
+ if(CF[[i]] > AVEAFCF){ dCFAF[[i]] <- '0' } else {dCFAF[[i]] <- '1'}
+ if(AF[[i]] > AVEAFCG){ dAFCG[[i]] <- '0' } else {dAFCG[[i]] <- '1'}
+ if(CG[[i]] > AVEAFCG){ dCGAF[[i]] <- '0' } else {dCGAF[[i]] <- '1'}
+ if(AF[[i]] > AVEAFCH){ dAFCH[[i]] <- '0' } else {dAFCH[[i]] <- '1'}
+ if(CH[[i]] > AVEAFCH){ dCHAF[[i]] <- '0' } else {dCHAF[[i]] <- '1'}
+ if(AG[[i]] > AVEAGAA){ dAGAA[[i]] <- '0' } else {dAGAA[[i]] <- '1'}
+ if(AA[[i]] > AVEAGAA){ dAAAG[[i]] <- '0' } else {dAAAG[[i]] <- '1'}
+ if(AG[[i]] > AVEAGAB){ dAGAB[[i]] <- '0' } else {dAGAB[[i]] <- '1'}
+ if(AB[[i]] > AVEAGAB){ dABAG[[i]] <- '0' } else {dABAG[[i]] <- '1'}
+ if(AG[[i]] > AVEAGAC){ dAGAC[[i]] <- '0' } else {dAGAC[[i]] <- '1'}
+ if(AC[[i]] > AVEAGAC){ dACAG[[i]] <- '0' } else {dACAG[[i]] <- '1'}
+ if(AG[[i]] > AVEAGAD){ dAGAD[[i]] <- '0' } else {dAGAD[[i]] <- '1'}
+ if(AD[[i]] > AVEAGAD){ dADAG[[i]] <- '0' } else {dADAG[[i]] <- '1'}
+ if(AG[[i]] > AVEAGAE){ dAGAE[[i]] <- '0' } else {dAGAE[[i]] <- '1'}
+ if(AE[[i]] > AVEAGAE){ dAEAG[[i]] <- '0' } else {dAEAG[[i]] <- '1'}
+ if(AG[[i]] > AVEAGAF){ dAGAF[[i]] <- '0' } else {dAGAF[[i]] <- '1'}
+ if(AF[[i]] > AVEAGAF){ dAFAG[[i]] <- '0' } else {dAFAG[[i]] <- '1'}
+ if(AG[[i]] > AVEAGAG){ dAGAG[[i]] <- '0' } else {dAGAG[[i]] <- '1'}
+ if(AG[[i]] > AVEAGAG){ dAGAG[[i]] <- '0' } else {dAGAG[[i]] <- '1'}
+ if(AG[[i]] > AVEAGAH){ dAGAH[[i]] <- '0' } else {dAGAH[[i]] <- '1'}
+ if(AH[[i]] > AVEAGAH){ dAHAG[[i]] <- '0' } else {dAHAG[[i]] <- '1'}
+ if(AG[[i]] > AVEAGBA){ dAGBA[[i]] <- '0' } else {dAGBA[[i]] <- '1'}
+ if(BA[[i]] > AVEAGBA){ dBAAG[[i]] <- '0' } else {dBAAG[[i]] <- '1'}
+ if(AG[[i]] > AVEAGBB){ dAGBB[[i]] <- '0' } else {dAGBB[[i]] <- '1'}
+ if(BB[[i]] > AVEAGBB){ dBBAG[[i]] <- '0' } else {dBBAG[[i]] <- '1'}
+ if(AG[[i]] > AVEAGBC){ dAGBC[[i]] <- '0' } else {dAGBC[[i]] <- '1'}
+ if(BC[[i]] > AVEAGBC){ dBCAG[[i]] <- '0' } else {dBCAG[[i]] <- '1'}
+ if(AG[[i]] > AVEAGBD){ dAGBD[[i]] <- '0' } else {dAGBD[[i]] <- '1'}
+ if(BD[[i]] > AVEAGBD){ dBDAG[[i]] <- '0' } else {dBDAG[[i]] <- '1'}
+ if(AG[[i]] > AVEAGBE){ dAGBE[[i]] <- '0' } else {dAGBE[[i]] <- '1'}
+ if(BE[[i]] > AVEAGBE){ dBEAG[[i]] <- '0' } else {dBEAG[[i]] <- '1'}
+ if(AG[[i]] > AVEAGBF){ dAGBF[[i]] <- '0' } else {dAGBF[[i]] <- '1'}
+ if(BF[[i]] > AVEAGBF){ dBFAG[[i]] <- '0' } else {dBFAG[[i]] <- '1'}
+ if(AG[[i]] > AVEAGBG){ dAGBG[[i]] <- '0' } else {dAGBG[[i]] <- '1'}
+ if(BG[[i]] > AVEAGBG){ dBGAG[[i]] <- '0' } else {dBGAG[[i]] <- '1'}
+ if(AG[[i]] > AVEAGBH){ dAGBH[[i]] <- '0' } else {dAGBH[[i]] <- '1'}
+ if(BH[[i]] > AVEAGBH){ dBHAG[[i]] <- '0' } else {dBHAG[[i]] <- '1'}
+ if(AG[[i]] > AVEAGCA){ dAGCA[[i]] <- '0' } else {dAGCA[[i]] <- '1'}
+ if(CA[[i]] > AVEAGCA){ dCAAG[[i]] <- '0' } else {dCAAG[[i]] <- '1'}
+ if(AG[[i]] > AVEAGCB){ dAGCB[[i]] <- '0' } else {dAGCB[[i]] <- '1'}
+ if(CB[[i]] > AVEAGCB){ dCBAG[[i]] <- '0' } else {dCBAG[[i]] <- '1'}
+ if(AG[[i]] > AVEAGCC){ dAGCC[[i]] <- '0' } else {dAGCC[[i]] <- '1'}
+ if(CC[[i]] > AVEAGCC){ dCCAG[[i]] <- '0' } else {dCCAG[[i]] <- '1'}
+ if(AG[[i]] > AVEAGCD){ dAGCD[[i]] <- '0' } else {dAGCD[[i]] <- '1'}
+ if(CD[[i]] > AVEAGCD){ dCDAG[[i]] <- '0' } else {dCDAG[[i]] <- '1'}
+ if(AG[[i]] > AVEAGCE){ dAGCE[[i]] <- '0' } else {dAGCE[[i]] <- '1'}
+ if(CE[[i]] > AVEAGCE){ dCEAG[[i]] <- '0' } else {dCEAG[[i]] <- '1'}
+ if(AG[[i]] > AVEAGCF){ dAGCF[[i]] <- '0' } else {dAGCF[[i]] <- '1'}
+ if(CF[[i]] > AVEAGCF){ dCFAG[[i]] <- '0' } else {dCFAG[[i]] <- '1'}
+ if(AG[[i]] > AVEAGCG){ dAGCG[[i]] <- '0' } else {dAGCG[[i]] <- '1'}
+ if(CG[[i]] > AVEAGCG){ dCGAG[[i]] <- '0' } else {dCGAG[[i]] <- '1'}
+ if(AG[[i]] > AVEAGCH){ dAGCH[[i]] <- '0' } else {dAGCH[[i]] <- '1'}
+ if(CH[[i]] > AVEAGCH){ dCHAG[[i]] <- '0' } else {dCHAG[[i]] <- '1'}
+ if(AH[[i]] > AVEAHAA){ dAHAA[[i]] <- '0' } else {dAHAA[[i]] <- '1'}
+ if(AA[[i]] > AVEAHAA){ dAAAH[[i]] <- '0' } else {dAAAH[[i]] <- '1'}
+ if(AH[[i]] > AVEAHAB){ dAHAB[[i]] <- '0' } else {dAHAB[[i]] <- '1'}
+ if(AB[[i]] > AVEAHAB){ dABAH[[i]] <- '0' } else {dABAH[[i]] <- '1'}
+ if(AH[[i]] > AVEAHAC){ dAHAC[[i]] <- '0' } else {dAHAC[[i]] <- '1'}
+ if(AC[[i]] > AVEAHAC){ dACAH[[i]] <- '0' } else {dACAH[[i]] <- '1'}
+ if(AH[[i]] > AVEAHAD){ dAHAD[[i]] <- '0' } else {dAHAD[[i]] <- '1'}
+ if(AD[[i]] > AVEAHAD){ dADAH[[i]] <- '0' } else {dADAH[[i]] <- '1'}
+ if(AH[[i]] > AVEAHAE){ dAHAE[[i]] <- '0' } else {dAHAE[[i]] <- '1'}
+ if(AE[[i]] > AVEAHAE){ dAEAH[[i]] <- '0' } else {dAEAH[[i]] <- '1'}
+ if(AH[[i]] > AVEAHAF){ dAHAF[[i]] <- '0' } else {dAHAF[[i]] <- '1'}
+ if(AF[[i]] > AVEAHAF){ dAFAH[[i]] <- '0' } else {dAFAH[[i]] <- '1'}
+ if(AH[[i]] > AVEAHAG){ dAHAG[[i]] <- '0' } else {dAHAG[[i]] <- '1'}
+ if(AG[[i]] > AVEAHAG){ dAGAH[[i]] <- '0' } else {dAGAH[[i]] <- '1'}
+ if(AH[[i]] > AVEAHAH){ dAHAH[[i]] <- '0' } else {dAHAH[[i]] <- '1'}
+ if(AH[[i]] > AVEAHAH){ dAHAH[[i]] <- '0' } else {dAHAH[[i]] <- '1'}
+ if(AH[[i]] > AVEAHBA){ dAHBA[[i]] <- '0' } else {dAHBA[[i]] <- '1'}
+ if(BA[[i]] > AVEAHBA){ dBAAH[[i]] <- '0' } else {dBAAH[[i]] <- '1'}
+ if(AH[[i]] > AVEAHBB){ dAHBB[[i]] <- '0' } else {dAHBB[[i]] <- '1'}
+ if(BB[[i]] > AVEAHBB){ dBBAH[[i]] <- '0' } else {dBBAH[[i]] <- '1'}
+ if(AH[[i]] > AVEAHBC){ dAHBC[[i]] <- '0' } else {dAHBC[[i]] <- '1'}
+ if(BC[[i]] > AVEAHBC){ dBCAH[[i]] <- '0' } else {dBCAH[[i]] <- '1'}
+ if(AH[[i]] > AVEAHBD){ dAHBD[[i]] <- '0' } else {dAHBD[[i]] <- '1'}
+ if(BD[[i]] > AVEAHBD){ dBDAH[[i]] <- '0' } else {dBDAH[[i]] <- '1'}
+ if(AH[[i]] > AVEAHBE){ dAHBE[[i]] <- '0' } else {dAHBE[[i]] <- '1'}
+ if(BE[[i]] > AVEAHBE){ dBEAH[[i]] <- '0' } else {dBEAH[[i]] <- '1'}
+ if(AH[[i]] > AVEAHBF){ dAHBF[[i]] <- '0' } else {dAHBF[[i]] <- '1'}
+ if(BF[[i]] > AVEAHBF){ dBFAH[[i]] <- '0' } else {dBFAH[[i]] <- '1'}
+ if(AH[[i]] > AVEAHBG){ dAHBG[[i]] <- '0' } else {dAHBG[[i]] <- '1'}
+ if(BG[[i]] > AVEAHBG){ dBGAH[[i]] <- '0' } else {dBGAH[[i]] <- '1'}
+ if(AH[[i]] > AVEAHBH){ dAHBH[[i]] <- '0' } else {dAHBH[[i]] <- '1'}
+ if(BH[[i]] > AVEAHBH){ dBHAH[[i]] <- '0' } else {dBHAH[[i]] <- '1'}
+ if(AH[[i]] > AVEAHCA){ dAHCA[[i]] <- '0' } else {dAHCA[[i]] <- '1'}
+ if(CA[[i]] > AVEAHCA){ dCAAH[[i]] <- '0' } else {dCAAH[[i]] <- '1'}
+ if(AH[[i]] > AVEAHCB){ dAHCB[[i]] <- '0' } else {dAHCB[[i]] <- '1'}
+ if(CB[[i]] > AVEAHCB){ dCBAH[[i]] <- '0' } else {dCBAH[[i]] <- '1'}
+ if(AH[[i]] > AVEAHCC){ dAHCC[[i]] <- '0' } else {dAHCC[[i]] <- '1'}
+ if(CC[[i]] > AVEAHCC){ dCCAH[[i]] <- '0' } else {dCCAH[[i]] <- '1'}
+ if(AH[[i]] > AVEAHCD){ dAHCD[[i]] <- '0' } else {dAHCD[[i]] <- '1'}
+ if(CD[[i]] > AVEAHCD){ dCDAH[[i]] <- '0' } else {dCDAH[[i]] <- '1'}
+ if(AH[[i]] > AVEAHCE){ dAHCE[[i]] <- '0' } else {dAHCE[[i]] <- '1'}
+ if(CE[[i]] > AVEAHCE){ dCEAH[[i]] <- '0' } else {dCEAH[[i]] <- '1'}
+ if(AH[[i]] > AVEAHCF){ dAHCF[[i]] <- '0' } else {dAHCF[[i]] <- '1'}
+ if(CF[[i]] > AVEAHCF){ dCFAH[[i]] <- '0' } else {dCFAH[[i]] <- '1'}
+ if(AH[[i]] > AVEAHCG){ dAHCG[[i]] <- '0' } else {dAHCG[[i]] <- '1'}
+ if(CG[[i]] > AVEAHCG){ dCGAH[[i]] <- '0' } else {dCGAH[[i]] <- '1'}
+ if(AH[[i]] > AVEAHCH){ dAHCH[[i]] <- '0' } else {dAHCH[[i]] <- '1'}
+ if(CH[[i]] > AVEAHCH){ dCHAH[[i]] <- '0' } else {dCHAH[[i]] <- '1'}
+ if(BA[[i]] > AVEBAAA){ dBAAA[[i]] <- '0' } else {dBAAA[[i]] <- '1'}
+ if(AA[[i]] > AVEBAAA){ dAABA[[i]] <- '0' } else {dAABA[[i]] <- '1'}
+ if(BA[[i]] > AVEBAAB){ dBAAB[[i]] <- '0' } else {dBAAB[[i]] <- '1'}
+ if(AB[[i]] > AVEBAAB){ dABBA[[i]] <- '0' } else {dABBA[[i]] <- '1'}
+ if(BA[[i]] > AVEBAAC){ dBAAC[[i]] <- '0' } else {dBAAC[[i]] <- '1'}
+ if(AC[[i]] > AVEBAAC){ dACBA[[i]] <- '0' } else {dACBA[[i]] <- '1'}
+ if(BA[[i]] > AVEBAAD){ dBAAD[[i]] <- '0' } else {dBAAD[[i]] <- '1'}
+ if(AD[[i]] > AVEBAAD){ dADBA[[i]] <- '0' } else {dADBA[[i]] <- '1'}
+ if(BA[[i]] > AVEBAAE){ dBAAE[[i]] <- '0' } else {dBAAE[[i]] <- '1'}
+ if(AE[[i]] > AVEBAAE){ dAEBA[[i]] <- '0' } else {dAEBA[[i]] <- '1'}
+ if(BA[[i]] > AVEBAAF){ dBAAF[[i]] <- '0' } else {dBAAF[[i]] <- '1'}
+ if(AF[[i]] > AVEBAAF){ dAFBA[[i]] <- '0' } else {dAFBA[[i]] <- '1'}
+ if(BA[[i]] > AVEBAAG){ dBAAG[[i]] <- '0' } else {dBAAG[[i]] <- '1'}
+ if(AG[[i]] > AVEBAAG){ dAGBA[[i]] <- '0' } else {dAGBA[[i]] <- '1'}
+ if(BA[[i]] > AVEBAAH){ dBAAH[[i]] <- '0' } else {dBAAH[[i]] <- '1'}
+ if(AH[[i]] > AVEBAAH){ dAHBA[[i]] <- '0' } else {dAHBA[[i]] <- '1'}
+ if(BA[[i]] > AVEBABA){ dBABA[[i]] <- '0' } else {dBABA[[i]] <- '1'}
+ if(BA[[i]] > AVEBABA){ dBABA[[i]] <- '0' } else {dBABA[[i]] <- '1'}
+ if(BA[[i]] > AVEBABB){ dBABB[[i]] <- '0' } else {dBABB[[i]] <- '1'}
+ if(BB[[i]] > AVEBABB){ dBBBA[[i]] <- '0' } else {dBBBA[[i]] <- '1'}
+ if(BA[[i]] > AVEBABC){ dBABC[[i]] <- '0' } else {dBABC[[i]] <- '1'}
+ if(BC[[i]] > AVEBABC){ dBCBA[[i]] <- '0' } else {dBCBA[[i]] <- '1'}
+ if(BA[[i]] > AVEBABD){ dBABD[[i]] <- '0' } else {dBABD[[i]] <- '1'}
+ if(BD[[i]] > AVEBABD){ dBDBA[[i]] <- '0' } else {dBDBA[[i]] <- '1'}
+ if(BA[[i]] > AVEBABE){ dBABE[[i]] <- '0' } else {dBABE[[i]] <- '1'}
+ if(BE[[i]] > AVEBABE){ dBEBA[[i]] <- '0' } else {dBEBA[[i]] <- '1'}
+ if(BA[[i]] > AVEBABF){ dBABF[[i]] <- '0' } else {dBABF[[i]] <- '1'}
+ if(BF[[i]] > AVEBABF){ dBFBA[[i]] <- '0' } else {dBFBA[[i]] <- '1'}
+ if(BA[[i]] > AVEBABG){ dBABG[[i]] <- '0' } else {dBABG[[i]] <- '1'}
+ if(BG[[i]] > AVEBABG){ dBGBA[[i]] <- '0' } else {dBGBA[[i]] <- '1'}
+ if(BA[[i]] > AVEBABH){ dBABH[[i]] <- '0' } else {dBABH[[i]] <- '1'}
+ if(BH[[i]] > AVEBABH){ dBHBA[[i]] <- '0' } else {dBHBA[[i]] <- '1'}
+ if(BA[[i]] > AVEBACA){ dBACA[[i]] <- '0' } else {dBACA[[i]] <- '1'}
+ if(CA[[i]] > AVEBACA){ dCABA[[i]] <- '0' } else {dCABA[[i]] <- '1'}
+ if(BA[[i]] > AVEBACB){ dBACB[[i]] <- '0' } else {dBACB[[i]] <- '1'}
+ if(CB[[i]] > AVEBACB){ dCBBA[[i]] <- '0' } else {dCBBA[[i]] <- '1'}
+ if(BA[[i]] > AVEBACC){ dBACC[[i]] <- '0' } else {dBACC[[i]] <- '1'}
+ if(CC[[i]] > AVEBACC){ dCCBA[[i]] <- '0' } else {dCCBA[[i]] <- '1'}
+ if(BA[[i]] > AVEBACD){ dBACD[[i]] <- '0' } else {dBACD[[i]] <- '1'}
+ if(CD[[i]] > AVEBACD){ dCDBA[[i]] <- '0' } else {dCDBA[[i]] <- '1'}
+ if(BA[[i]] > AVEBACE){ dBACE[[i]] <- '0' } else {dBACE[[i]] <- '1'}
+ if(CE[[i]] > AVEBACE){ dCEBA[[i]] <- '0' } else {dCEBA[[i]] <- '1'}
+ if(BA[[i]] > AVEBACF){ dBACF[[i]] <- '0' } else {dBACF[[i]] <- '1'}
+ if(CF[[i]] > AVEBACF){ dCFBA[[i]] <- '0' } else {dCFBA[[i]] <- '1'}
+ if(BA[[i]] > AVEBACG){ dBACG[[i]] <- '0' } else {dBACG[[i]] <- '1'}
+ if(CG[[i]] > AVEBACG){ dCGBA[[i]] <- '0' } else {dCGBA[[i]] <- '1'}
+ if(BA[[i]] > AVEBACH){ dBACH[[i]] <- '0' } else {dBACH[[i]] <- '1'}
+ if(CH[[i]] > AVEBACH){ dCHBA[[i]] <- '0' } else {dCHBA[[i]] <- '1'}
+ if(BB[[i]] > AVEBBAA){ dBBAA[[i]] <- '0' } else {dBBAA[[i]] <- '1'}
+ if(AA[[i]] > AVEBBAA){ dAABB[[i]] <- '0' } else {dAABB[[i]] <- '1'}
+ if(BB[[i]] > AVEBBAB){ dBBAB[[i]] <- '0' } else {dBBAB[[i]] <- '1'}
+ if(AB[[i]] > AVEBBAB){ dABBB[[i]] <- '0' } else {dABBB[[i]] <- '1'}
+ if(BB[[i]] > AVEBBAC){ dBBAC[[i]] <- '0' } else {dBBAC[[i]] <- '1'}
+ if(AC[[i]] > AVEBBAC){ dACBB[[i]] <- '0' } else {dACBB[[i]] <- '1'}
+ if(BB[[i]] > AVEBBAD){ dBBAD[[i]] <- '0' } else {dBBAD[[i]] <- '1'}
+ if(AD[[i]] > AVEBBAD){ dADBB[[i]] <- '0' } else {dADBB[[i]] <- '1'}
+ if(BB[[i]] > AVEBBAE){ dBBAE[[i]] <- '0' } else {dBBAE[[i]] <- '1'}
+ if(AE[[i]] > AVEBBAE){ dAEBB[[i]] <- '0' } else {dAEBB[[i]] <- '1'}
+ if(BB[[i]] > AVEBBAF){ dBBAF[[i]] <- '0' } else {dBBAF[[i]] <- '1'}
+ if(AF[[i]] > AVEBBAF){ dAFBB[[i]] <- '0' } else {dAFBB[[i]] <- '1'}
+ if(BB[[i]] > AVEBBAG){ dBBAG[[i]] <- '0' } else {dBBAG[[i]] <- '1'}
+ if(AG[[i]] > AVEBBAG){ dAGBB[[i]] <- '0' } else {dAGBB[[i]] <- '1'}
+ if(BB[[i]] > AVEBBAH){ dBBAH[[i]] <- '0' } else {dBBAH[[i]] <- '1'}
+ if(AH[[i]] > AVEBBAH){ dAHBB[[i]] <- '0' } else {dAHBB[[i]] <- '1'}
+ if(BB[[i]] > AVEBBBA){ dBBBA[[i]] <- '0' } else {dBBBA[[i]] <- '1'}
+ if(BA[[i]] > AVEBBBA){ dBABB[[i]] <- '0' } else {dBABB[[i]] <- '1'}
+ if(BB[[i]] > AVEBBBB){ dBBBB[[i]] <- '0' } else {dBBBB[[i]] <- '1'}
+ if(BB[[i]] > AVEBBBB){ dBBBB[[i]] <- '0' } else {dBBBB[[i]] <- '1'}
+ if(BB[[i]] > AVEBBBC){ dBBBC[[i]] <- '0' } else {dBBBC[[i]] <- '1'}
+ if(BC[[i]] > AVEBBBC){ dBCBB[[i]] <- '0' } else {dBCBB[[i]] <- '1'}
+ if(BB[[i]] > AVEBBBD){ dBBBD[[i]] <- '0' } else {dBBBD[[i]] <- '1'}
+ if(BD[[i]] > AVEBBBD){ dBDBB[[i]] <- '0' } else {dBDBB[[i]] <- '1'}
+ if(BB[[i]] > AVEBBBE){ dBBBE[[i]] <- '0' } else {dBBBE[[i]] <- '1'}
+ if(BE[[i]] > AVEBBBE){ dBEBB[[i]] <- '0' } else {dBEBB[[i]] <- '1'}
+ if(BB[[i]] > AVEBBBF){ dBBBF[[i]] <- '0' } else {dBBBF[[i]] <- '1'}
+ if(BF[[i]] > AVEBBBF){ dBFBB[[i]] <- '0' } else {dBFBB[[i]] <- '1'}
+ if(BB[[i]] > AVEBBBG){ dBBBG[[i]] <- '0' } else {dBBBG[[i]] <- '1'}
+ if(BG[[i]] > AVEBBBG){ dBGBB[[i]] <- '0' } else {dBGBB[[i]] <- '1'}
+ if(BB[[i]] > AVEBBBH){ dBBBH[[i]] <- '0' } else {dBBBH[[i]] <- '1'}
+ if(BH[[i]] > AVEBBBH){ dBHBB[[i]] <- '0' } else {dBHBB[[i]] <- '1'}
+ if(BB[[i]] > AVEBBCA){ dBBCA[[i]] <- '0' } else {dBBCA[[i]] <- '1'}
+ if(CA[[i]] > AVEBBCA){ dCABB[[i]] <- '0' } else {dCABB[[i]] <- '1'}
+ if(BB[[i]] > AVEBBCB){ dBBCB[[i]] <- '0' } else {dBBCB[[i]] <- '1'}
+ if(CB[[i]] > AVEBBCB){ dCBBB[[i]] <- '0' } else {dCBBB[[i]] <- '1'}
+ if(BB[[i]] > AVEBBCC){ dBBCC[[i]] <- '0' } else {dBBCC[[i]] <- '1'}
+ if(CC[[i]] > AVEBBCC){ dCCBB[[i]] <- '0' } else {dCCBB[[i]] <- '1'}
+ if(BB[[i]] > AVEBBCD){ dBBCD[[i]] <- '0' } else {dBBCD[[i]] <- '1'}
+ if(CD[[i]] > AVEBBCD){ dCDBB[[i]] <- '0' } else {dCDBB[[i]] <- '1'}
+ if(BB[[i]] > AVEBBCE){ dBBCE[[i]] <- '0' } else {dBBCE[[i]] <- '1'}
+ if(CE[[i]] > AVEBBCE){ dCEBB[[i]] <- '0' } else {dCEBB[[i]] <- '1'}
+ if(BB[[i]] > AVEBBCF){ dBBCF[[i]] <- '0' } else {dBBCF[[i]] <- '1'}
+ if(CF[[i]] > AVEBBCF){ dCFBB[[i]] <- '0' } else {dCFBB[[i]] <- '1'}
+ if(BB[[i]] > AVEBBCG){ dBBCG[[i]] <- '0' } else {dBBCG[[i]] <- '1'}
+ if(CG[[i]] > AVEBBCG){ dCGBB[[i]] <- '0' } else {dCGBB[[i]] <- '1'}
+ if(BB[[i]] > AVEBBCH){ dBBCH[[i]] <- '0' } else {dBBCH[[i]] <- '1'}
+ if(CH[[i]] > AVEBBCH){ dCHBB[[i]] <- '0' } else {dCHBB[[i]] <- '1'}
+ if(BC[[i]] > AVEBCAA){ dBCAA[[i]] <- '0' } else {dBCAA[[i]] <- '1'}
+ if(AA[[i]] > AVEBCAA){ dAABC[[i]] <- '0' } else {dAABC[[i]] <- '1'}
+ if(BC[[i]] > AVEBCAB){ dBCAB[[i]] <- '0' } else {dBCAB[[i]] <- '1'}
+ if(AB[[i]] > AVEBCAB){ dABBC[[i]] <- '0' } else {dABBC[[i]] <- '1'}
+ if(BC[[i]] > AVEBCAC){ dBCAC[[i]] <- '0' } else {dBCAC[[i]] <- '1'}
+ if(AC[[i]] > AVEBCAC){ dACBC[[i]] <- '0' } else {dACBC[[i]] <- '1'}
+ if(BC[[i]] > AVEBCAD){ dBCAD[[i]] <- '0' } else {dBCAD[[i]] <- '1'}
+ if(AD[[i]] > AVEBCAD){ dADBC[[i]] <- '0' } else {dADBC[[i]] <- '1'}
+ if(BC[[i]] > AVEBCAE){ dBCAE[[i]] <- '0' } else {dBCAE[[i]] <- '1'}
+ if(AE[[i]] > AVEBCAE){ dAEBC[[i]] <- '0' } else {dAEBC[[i]] <- '1'}
+ if(BC[[i]] > AVEBCAF){ dBCAF[[i]] <- '0' } else {dBCAF[[i]] <- '1'}
+ if(AF[[i]] > AVEBCAF){ dAFBC[[i]] <- '0' } else {dAFBC[[i]] <- '1'}
+ if(BC[[i]] > AVEBCAG){ dBCAG[[i]] <- '0' } else {dBCAG[[i]] <- '1'}
+ if(AG[[i]] > AVEBCAG){ dAGBC[[i]] <- '0' } else {dAGBC[[i]] <- '1'}
+ if(BC[[i]] > AVEBCAH){ dBCAH[[i]] <- '0' } else {dBCAH[[i]] <- '1'}
+ if(AH[[i]] > AVEBCAH){ dAHBC[[i]] <- '0' } else {dAHBC[[i]] <- '1'}
+ if(BC[[i]] > AVEBCBA){ dBCBA[[i]] <- '0' } else {dBCBA[[i]] <- '1'}
+ if(BA[[i]] > AVEBCBA){ dBABC[[i]] <- '0' } else {dBABC[[i]] <- '1'}
+ if(BC[[i]] > AVEBCBB){ dBCBB[[i]] <- '0' } else {dBCBB[[i]] <- '1'}
+ if(BB[[i]] > AVEBCBB){ dBBBC[[i]] <- '0' } else {dBBBC[[i]] <- '1'}
+ if(BC[[i]] > AVEBCBC){ dBCBC[[i]] <- '0' } else {dBCBC[[i]] <- '1'}
+ if(BC[[i]] > AVEBCBC){ dBCBC[[i]] <- '0' } else {dBCBC[[i]] <- '1'}
+ if(BC[[i]] > AVEBCBD){ dBCBD[[i]] <- '0' } else {dBCBD[[i]] <- '1'}
+ if(BD[[i]] > AVEBCBD){ dBDBC[[i]] <- '0' } else {dBDBC[[i]] <- '1'}
+ if(BC[[i]] > AVEBCBE){ dBCBE[[i]] <- '0' } else {dBCBE[[i]] <- '1'}
+ if(BE[[i]] > AVEBCBE){ dBEBC[[i]] <- '0' } else {dBEBC[[i]] <- '1'}
+ if(BC[[i]] > AVEBCBF){ dBCBF[[i]] <- '0' } else {dBCBF[[i]] <- '1'}
+ if(BF[[i]] > AVEBCBF){ dBFBC[[i]] <- '0' } else {dBFBC[[i]] <- '1'}
+ if(BC[[i]] > AVEBCBG){ dBCBG[[i]] <- '0' } else {dBCBG[[i]] <- '1'}
+ if(BG[[i]] > AVEBCBG){ dBGBC[[i]] <- '0' } else {dBGBC[[i]] <- '1'}
+ if(BC[[i]] > AVEBCBH){ dBCBH[[i]] <- '0' } else {dBCBH[[i]] <- '1'}
+ if(BH[[i]] > AVEBCBH){ dBHBC[[i]] <- '0' } else {dBHBC[[i]] <- '1'}
+ if(BC[[i]] > AVEBCCA){ dBCCA[[i]] <- '0' } else {dBCCA[[i]] <- '1'}
+ if(CA[[i]] > AVEBCCA){ dCABC[[i]] <- '0' } else {dCABC[[i]] <- '1'}
+ if(BC[[i]] > AVEBCCB){ dBCCB[[i]] <- '0' } else {dBCCB[[i]] <- '1'}
+ if(CB[[i]] > AVEBCCB){ dCBBC[[i]] <- '0' } else {dCBBC[[i]] <- '1'}
+ if(BC[[i]] > AVEBCCC){ dBCCC[[i]] <- '0' } else {dBCCC[[i]] <- '1'}
+ if(CC[[i]] > AVEBCCC){ dCCBC[[i]] <- '0' } else {dCCBC[[i]] <- '1'}
+ if(BC[[i]] > AVEBCCD){ dBCCD[[i]] <- '0' } else {dBCCD[[i]] <- '1'}
+ if(CD[[i]] > AVEBCCD){ dCDBC[[i]] <- '0' } else {dCDBC[[i]] <- '1'}
+ if(BC[[i]] > AVEBCCE){ dBCCE[[i]] <- '0' } else {dBCCE[[i]] <- '1'}
+ if(CE[[i]] > AVEBCCE){ dCEBC[[i]] <- '0' } else {dCEBC[[i]] <- '1'}
+ if(BC[[i]] > AVEBCCF){ dBCCF[[i]] <- '0' } else {dBCCF[[i]] <- '1'}
+ if(CF[[i]] > AVEBCCF){ dCFBC[[i]] <- '0' } else {dCFBC[[i]] <- '1'}
+ if(BC[[i]] > AVEBCCG){ dBCCG[[i]] <- '0' } else {dBCCG[[i]] <- '1'}
+ if(CG[[i]] > AVEBCCG){ dCGBC[[i]] <- '0' } else {dCGBC[[i]] <- '1'}
+ if(BC[[i]] > AVEBCCH){ dBCCH[[i]] <- '0' } else {dBCCH[[i]] <- '1'}
+ if(CH[[i]] > AVEBCCH){ dCHBC[[i]] <- '0' } else {dCHBC[[i]] <- '1'}
+ if(BD[[i]] > AVEBDAA){ dBDAA[[i]] <- '0' } else {dBDAA[[i]] <- '1'}
+ if(AA[[i]] > AVEBDAA){ dAABD[[i]] <- '0' } else {dAABD[[i]] <- '1'}
+ if(BD[[i]] > AVEBDAB){ dBDAB[[i]] <- '0' } else {dBDAB[[i]] <- '1'}
+ if(AB[[i]] > AVEBDAB){ dABBD[[i]] <- '0' } else {dABBD[[i]] <- '1'}
+ if(BD[[i]] > AVEBDAC){ dBDAC[[i]] <- '0' } else {dBDAC[[i]] <- '1'}
+ if(AC[[i]] > AVEBDAC){ dACBD[[i]] <- '0' } else {dACBD[[i]] <- '1'}
+ if(BD[[i]] > AVEBDAD){ dBDAD[[i]] <- '0' } else {dBDAD[[i]] <- '1'}
+ if(AD[[i]] > AVEBDAD){ dADBD[[i]] <- '0' } else {dADBD[[i]] <- '1'}
+ if(BD[[i]] > AVEBDAE){ dBDAE[[i]] <- '0' } else {dBDAE[[i]] <- '1'}
+ if(AE[[i]] > AVEBDAE){ dAEBD[[i]] <- '0' } else {dAEBD[[i]] <- '1'}
+ if(BD[[i]] > AVEBDAF){ dBDAF[[i]] <- '0' } else {dBDAF[[i]] <- '1'}
+ if(AF[[i]] > AVEBDAF){ dAFBD[[i]] <- '0' } else {dAFBD[[i]] <- '1'}
+ if(BD[[i]] > AVEBDAG){ dBDAG[[i]] <- '0' } else {dBDAG[[i]] <- '1'}
+ if(AG[[i]] > AVEBDAG){ dAGBD[[i]] <- '0' } else {dAGBD[[i]] <- '1'}
+ if(BD[[i]] > AVEBDAH){ dBDAH[[i]] <- '0' } else {dBDAH[[i]] <- '1'}
+ if(AH[[i]] > AVEBDAH){ dAHBD[[i]] <- '0' } else {dAHBD[[i]] <- '1'}
+ if(BD[[i]] > AVEBDBA){ dBDBA[[i]] <- '0' } else {dBDBA[[i]] <- '1'}
+ if(BA[[i]] > AVEBDBA){ dBABD[[i]] <- '0' } else {dBABD[[i]] <- '1'}
+ if(BD[[i]] > AVEBDBB){ dBDBB[[i]] <- '0' } else {dBDBB[[i]] <- '1'}
+ if(BB[[i]] > AVEBDBB){ dBBBD[[i]] <- '0' } else {dBBBD[[i]] <- '1'}
+ if(BD[[i]] > AVEBDBC){ dBDBC[[i]] <- '0' } else {dBDBC[[i]] <- '1'}
+ if(BC[[i]] > AVEBDBC){ dBCBD[[i]] <- '0' } else {dBCBD[[i]] <- '1'}
+ if(BD[[i]] > AVEBDBD){ dBDBD[[i]] <- '0' } else {dBDBD[[i]] <- '1'}
+ if(BD[[i]] > AVEBDBD){ dBDBD[[i]] <- '0' } else {dBDBD[[i]] <- '1'}
+ if(BD[[i]] > AVEBDBE){ dBDBE[[i]] <- '0' } else {dBDBE[[i]] <- '1'}
+ if(BE[[i]] > AVEBDBE){ dBEBD[[i]] <- '0' } else {dBEBD[[i]] <- '1'}
+ if(BD[[i]] > AVEBDBF){ dBDBF[[i]] <- '0' } else {dBDBF[[i]] <- '1'}
+ if(BF[[i]] > AVEBDBF){ dBFBD[[i]] <- '0' } else {dBFBD[[i]] <- '1'}
+ if(BD[[i]] > AVEBDBG){ dBDBG[[i]] <- '0' } else {dBDBG[[i]] <- '1'}
+ if(BG[[i]] > AVEBDBG){ dBGBD[[i]] <- '0' } else {dBGBD[[i]] <- '1'}
+ if(BD[[i]] > AVEBDBH){ dBDBH[[i]] <- '0' } else {dBDBH[[i]] <- '1'}
+ if(BH[[i]] > AVEBDBH){ dBHBD[[i]] <- '0' } else {dBHBD[[i]] <- '1'}
+ if(BD[[i]] > AVEBDCA){ dBDCA[[i]] <- '0' } else {dBDCA[[i]] <- '1'}
+ if(CA[[i]] > AVEBDCA){ dCABD[[i]] <- '0' } else {dCABD[[i]] <- '1'}
+ if(BD[[i]] > AVEBDCB){ dBDCB[[i]] <- '0' } else {dBDCB[[i]] <- '1'}
+ if(CB[[i]] > AVEBDCB){ dCBBD[[i]] <- '0' } else {dCBBD[[i]] <- '1'}
+ if(BD[[i]] > AVEBDCC){ dBDCC[[i]] <- '0' } else {dBDCC[[i]] <- '1'}
+ if(CC[[i]] > AVEBDCC){ dCCBD[[i]] <- '0' } else {dCCBD[[i]] <- '1'}
+ if(BD[[i]] > AVEBDCD){ dBDCD[[i]] <- '0' } else {dBDCD[[i]] <- '1'}
+ if(CD[[i]] > AVEBDCD){ dCDBD[[i]] <- '0' } else {dCDBD[[i]] <- '1'}
+ if(BD[[i]] > AVEBDCE){ dBDCE[[i]] <- '0' } else {dBDCE[[i]] <- '1'}
+ if(CE[[i]] > AVEBDCE){ dCEBD[[i]] <- '0' } else {dCEBD[[i]] <- '1'}
+ if(BD[[i]] > AVEBDCF){ dBDCF[[i]] <- '0' } else {dBDCF[[i]] <- '1'}
+ if(CF[[i]] > AVEBDCF){ dCFBD[[i]] <- '0' } else {dCFBD[[i]] <- '1'}
+ if(BD[[i]] > AVEBDCG){ dBDCG[[i]] <- '0' } else {dBDCG[[i]] <- '1'}
+ if(CG[[i]] > AVEBDCG){ dCGBD[[i]] <- '0' } else {dCGBD[[i]] <- '1'}
+ if(BD[[i]] > AVEBDCH){ dBDCH[[i]] <- '0' } else {dBDCH[[i]] <- '1'}
+ if(CH[[i]] > AVEBDCH){ dCHBD[[i]] <- '0' } else {dCHBD[[i]] <- '1'}
+ if(BE[[i]] > AVEBEAA){ dBEAA[[i]] <- '0' } else {dBEAA[[i]] <- '1'}
+ if(AA[[i]] > AVEBEAA){ dAABE[[i]] <- '0' } else {dAABE[[i]] <- '1'}
+ if(BE[[i]] > AVEBEAB){ dBEAB[[i]] <- '0' } else {dBEAB[[i]] <- '1'}
+ if(AB[[i]] > AVEBEAB){ dABBE[[i]] <- '0' } else {dABBE[[i]] <- '1'}
+ if(BE[[i]] > AVEBEAC){ dBEAC[[i]] <- '0' } else {dBEAC[[i]] <- '1'}
+ if(AC[[i]] > AVEBEAC){ dACBE[[i]] <- '0' } else {dACBE[[i]] <- '1'}
+ if(BE[[i]] > AVEBEAD){ dBEAD[[i]] <- '0' } else {dBEAD[[i]] <- '1'}
+ if(AD[[i]] > AVEBEAD){ dADBE[[i]] <- '0' } else {dADBE[[i]] <- '1'}
+ if(BE[[i]] > AVEBEAE){ dBEAE[[i]] <- '0' } else {dBEAE[[i]] <- '1'}
+ if(AE[[i]] > AVEBEAE){ dAEBE[[i]] <- '0' } else {dAEBE[[i]] <- '1'}
+ if(BE[[i]] > AVEBEAF){ dBEAF[[i]] <- '0' } else {dBEAF[[i]] <- '1'}
+ if(AF[[i]] > AVEBEAF){ dAFBE[[i]] <- '0' } else {dAFBE[[i]] <- '1'}
+ if(BE[[i]] > AVEBEAG){ dBEAG[[i]] <- '0' } else {dBEAG[[i]] <- '1'}
+ if(AG[[i]] > AVEBEAG){ dAGBE[[i]] <- '0' } else {dAGBE[[i]] <- '1'}
+ if(BE[[i]] > AVEBEAH){ dBEAH[[i]] <- '0' } else {dBEAH[[i]] <- '1'}
+ if(AH[[i]] > AVEBEAH){ dAHBE[[i]] <- '0' } else {dAHBE[[i]] <- '1'}
+ if(BE[[i]] > AVEBEBA){ dBEBA[[i]] <- '0' } else {dBEBA[[i]] <- '1'}
+ if(BA[[i]] > AVEBEBA){ dBABE[[i]] <- '0' } else {dBABE[[i]] <- '1'}
+ if(BE[[i]] > AVEBEBB){ dBEBB[[i]] <- '0' } else {dBEBB[[i]] <- '1'}
+ if(BB[[i]] > AVEBEBB){ dBBBE[[i]] <- '0' } else {dBBBE[[i]] <- '1'}
+ if(BE[[i]] > AVEBEBC){ dBEBC[[i]] <- '0' } else {dBEBC[[i]] <- '1'}
+ if(BC[[i]] > AVEBEBC){ dBCBE[[i]] <- '0' } else {dBCBE[[i]] <- '1'}
+ if(BE[[i]] > AVEBEBD){ dBEBD[[i]] <- '0' } else {dBEBD[[i]] <- '1'}
+ if(BD[[i]] > AVEBEBD){ dBDBE[[i]] <- '0' } else {dBDBE[[i]] <- '1'}
+ if(BE[[i]] > AVEBEBE){ dBEBE[[i]] <- '0' } else {dBEBE[[i]] <- '1'}
+ if(BE[[i]] > AVEBEBE){ dBEBE[[i]] <- '0' } else {dBEBE[[i]] <- '1'}
+ if(BE[[i]] > AVEBEBF){ dBEBF[[i]] <- '0' } else {dBEBF[[i]] <- '1'}
+ if(BF[[i]] > AVEBEBF){ dBFBE[[i]] <- '0' } else {dBFBE[[i]] <- '1'}
+ if(BE[[i]] > AVEBEBG){ dBEBG[[i]] <- '0' } else {dBEBG[[i]] <- '1'}
+ if(BG[[i]] > AVEBEBG){ dBGBE[[i]] <- '0' } else {dBGBE[[i]] <- '1'}
+ if(BE[[i]] > AVEBEBH){ dBEBH[[i]] <- '0' } else {dBEBH[[i]] <- '1'}
+ if(BH[[i]] > AVEBEBH){ dBHBE[[i]] <- '0' } else {dBHBE[[i]] <- '1'}
+ if(BE[[i]] > AVEBECA){ dBECA[[i]] <- '0' } else {dBECA[[i]] <- '1'}
+ if(CA[[i]] > AVEBECA){ dCABE[[i]] <- '0' } else {dCABE[[i]] <- '1'}
+ if(BE[[i]] > AVEBECB){ dBECB[[i]] <- '0' } else {dBECB[[i]] <- '1'}
+ if(CB[[i]] > AVEBECB){ dCBBE[[i]] <- '0' } else {dCBBE[[i]] <- '1'}
+ if(BE[[i]] > AVEBECC){ dBECC[[i]] <- '0' } else {dBECC[[i]] <- '1'}
+ if(CC[[i]] > AVEBECC){ dCCBE[[i]] <- '0' } else {dCCBE[[i]] <- '1'}
+ if(BE[[i]] > AVEBECD){ dBECD[[i]] <- '0' } else {dBECD[[i]] <- '1'}
+ if(CD[[i]] > AVEBECD){ dCDBE[[i]] <- '0' } else {dCDBE[[i]] <- '1'}
+ if(BE[[i]] > AVEBECE){ dBECE[[i]] <- '0' } else {dBECE[[i]] <- '1'}
+ if(CE[[i]] > AVEBECE){ dCEBE[[i]] <- '0' } else {dCEBE[[i]] <- '1'}
+ if(BE[[i]] > AVEBECF){ dBECF[[i]] <- '0' } else {dBECF[[i]] <- '1'}
+ if(CF[[i]] > AVEBECF){ dCFBE[[i]] <- '0' } else {dCFBE[[i]] <- '1'}
+ if(BE[[i]] > AVEBECG){ dBECG[[i]] <- '0' } else {dBECG[[i]] <- '1'}
+ if(CG[[i]] > AVEBECG){ dCGBE[[i]] <- '0' } else {dCGBE[[i]] <- '1'}
+ if(BE[[i]] > AVEBECH){ dBECH[[i]] <- '0' } else {dBECH[[i]] <- '1'}
+ if(CH[[i]] > AVEBECH){ dCHBE[[i]] <- '0' } else {dCHBE[[i]] <- '1'}
+ if(BF[[i]] > AVEBFAA){ dBFAA[[i]] <- '0' } else {dBFAA[[i]] <- '1'}
+ if(AA[[i]] > AVEBFAA){ dAABF[[i]] <- '0' } else {dAABF[[i]] <- '1'}
+ if(BF[[i]] > AVEBFAB){ dBFAB[[i]] <- '0' } else {dBFAB[[i]] <- '1'}
+ if(AB[[i]] > AVEBFAB){ dABBF[[i]] <- '0' } else {dABBF[[i]] <- '1'}
+ if(BF[[i]] > AVEBFAC){ dBFAC[[i]] <- '0' } else {dBFAC[[i]] <- '1'}
+ if(AC[[i]] > AVEBFAC){ dACBF[[i]] <- '0' } else {dACBF[[i]] <- '1'}
+ if(BF[[i]] > AVEBFAD){ dBFAD[[i]] <- '0' } else {dBFAD[[i]] <- '1'}
+ if(AD[[i]] > AVEBFAD){ dADBF[[i]] <- '0' } else {dADBF[[i]] <- '1'}
+ if(BF[[i]] > AVEBFAE){ dBFAE[[i]] <- '0' } else {dBFAE[[i]] <- '1'}
+ if(AE[[i]] > AVEBFAE){ dAEBF[[i]] <- '0' } else {dAEBF[[i]] <- '1'}
+ if(BF[[i]] > AVEBFAF){ dBFAF[[i]] <- '0' } else {dBFAF[[i]] <- '1'}
+ if(AF[[i]] > AVEBFAF){ dAFBF[[i]] <- '0' } else {dAFBF[[i]] <- '1'}
+ if(BF[[i]] > AVEBFAG){ dBFAG[[i]] <- '0' } else {dBFAG[[i]] <- '1'}
+ if(AG[[i]] > AVEBFAG){ dAGBF[[i]] <- '0' } else {dAGBF[[i]] <- '1'}
+ if(BF[[i]] > AVEBFAH){ dBFAH[[i]] <- '0' } else {dBFAH[[i]] <- '1'}
+ if(AH[[i]] > AVEBFAH){ dAHBF[[i]] <- '0' } else {dAHBF[[i]] <- '1'}
+ if(BF[[i]] > AVEBFBA){ dBFBA[[i]] <- '0' } else {dBFBA[[i]] <- '1'}
+ if(BA[[i]] > AVEBFBA){ dBABF[[i]] <- '0' } else {dBABF[[i]] <- '1'}
+ if(BF[[i]] > AVEBFBB){ dBFBB[[i]] <- '0' } else {dBFBB[[i]] <- '1'}
+ if(BB[[i]] > AVEBFBB){ dBBBF[[i]] <- '0' } else {dBBBF[[i]] <- '1'}
+ if(BF[[i]] > AVEBFBC){ dBFBC[[i]] <- '0' } else {dBFBC[[i]] <- '1'}
+ if(BC[[i]] > AVEBFBC){ dBCBF[[i]] <- '0' } else {dBCBF[[i]] <- '1'}
+ if(BF[[i]] > AVEBFBD){ dBFBD[[i]] <- '0' } else {dBFBD[[i]] <- '1'}
+ if(BD[[i]] > AVEBFBD){ dBDBF[[i]] <- '0' } else {dBDBF[[i]] <- '1'}
+ if(BF[[i]] > AVEBFBE){ dBFBE[[i]] <- '0' } else {dBFBE[[i]] <- '1'}
+ if(BE[[i]] > AVEBFBE){ dBEBF[[i]] <- '0' } else {dBEBF[[i]] <- '1'}
+ if(BF[[i]] > AVEBFBF){ dBFBF[[i]] <- '0' } else {dBFBF[[i]] <- '1'}
+ if(BF[[i]] > AVEBFBF){ dBFBF[[i]] <- '0' } else {dBFBF[[i]] <- '1'}
+ if(BF[[i]] > AVEBFBG){ dBFBG[[i]] <- '0' } else {dBFBG[[i]] <- '1'}
+ if(BG[[i]] > AVEBFBG){ dBGBF[[i]] <- '0' } else {dBGBF[[i]] <- '1'}
+ if(BF[[i]] > AVEBFBH){ dBFBH[[i]] <- '0' } else {dBFBH[[i]] <- '1'}
+ if(BH[[i]] > AVEBFBH){ dBHBF[[i]] <- '0' } else {dBHBF[[i]] <- '1'}
+ if(BF[[i]] > AVEBFCA){ dBFCA[[i]] <- '0' } else {dBFCA[[i]] <- '1'}
+ if(CA[[i]] > AVEBFCA){ dCABF[[i]] <- '0' } else {dCABF[[i]] <- '1'}
+ if(BF[[i]] > AVEBFCB){ dBFCB[[i]] <- '0' } else {dBFCB[[i]] <- '1'}
+ if(CB[[i]] > AVEBFCB){ dCBBF[[i]] <- '0' } else {dCBBF[[i]] <- '1'}
+ if(BF[[i]] > AVEBFCC){ dBFCC[[i]] <- '0' } else {dBFCC[[i]] <- '1'}
+ if(CC[[i]] > AVEBFCC){ dCCBF[[i]] <- '0' } else {dCCBF[[i]] <- '1'}
+ if(BF[[i]] > AVEBFCD){ dBFCD[[i]] <- '0' } else {dBFCD[[i]] <- '1'}
+ if(CD[[i]] > AVEBFCD){ dCDBF[[i]] <- '0' } else {dCDBF[[i]] <- '1'}
+ if(BF[[i]] > AVEBFCE){ dBFCE[[i]] <- '0' } else {dBFCE[[i]] <- '1'}
+ if(CE[[i]] > AVEBFCE){ dCEBF[[i]] <- '0' } else {dCEBF[[i]] <- '1'}
+ if(BF[[i]] > AVEBFCF){ dBFCF[[i]] <- '0' } else {dBFCF[[i]] <- '1'}
+ if(CF[[i]] > AVEBFCF){ dCFBF[[i]] <- '0' } else {dCFBF[[i]] <- '1'}
+ if(BF[[i]] > AVEBFCG){ dBFCG[[i]] <- '0' } else {dBFCG[[i]] <- '1'}
+ if(CG[[i]] > AVEBFCG){ dCGBF[[i]] <- '0' } else {dCGBF[[i]] <- '1'}
+ if(BF[[i]] > AVEBFCH){ dBFCH[[i]] <- '0' } else {dBFCH[[i]] <- '1'}
+ if(CH[[i]] > AVEBFCH){ dCHBF[[i]] <- '0' } else {dCHBF[[i]] <- '1'}
+ if(BG[[i]] > AVEBGAA){ dBGAA[[i]] <- '0' } else {dBGAA[[i]] <- '1'}
+ if(AA[[i]] > AVEBGAA){ dAABG[[i]] <- '0' } else {dAABG[[i]] <- '1'}
+ if(BG[[i]] > AVEBGAB){ dBGAB[[i]] <- '0' } else {dBGAB[[i]] <- '1'}
+ if(AB[[i]] > AVEBGAB){ dABBG[[i]] <- '0' } else {dABBG[[i]] <- '1'}
+ if(BG[[i]] > AVEBGAC){ dBGAC[[i]] <- '0' } else {dBGAC[[i]] <- '1'}
+ if(AC[[i]] > AVEBGAC){ dACBG[[i]] <- '0' } else {dACBG[[i]] <- '1'}
+ if(BG[[i]] > AVEBGAD){ dBGAD[[i]] <- '0' } else {dBGAD[[i]] <- '1'}
+ if(AD[[i]] > AVEBGAD){ dADBG[[i]] <- '0' } else {dADBG[[i]] <- '1'}
+ if(BG[[i]] > AVEBGAE){ dBGAE[[i]] <- '0' } else {dBGAE[[i]] <- '1'}
+ if(AE[[i]] > AVEBGAE){ dAEBG[[i]] <- '0' } else {dAEBG[[i]] <- '1'}
+ if(BG[[i]] > AVEBGAF){ dBGAF[[i]] <- '0' } else {dBGAF[[i]] <- '1'}
+ if(AF[[i]] > AVEBGAF){ dAFBG[[i]] <- '0' } else {dAFBG[[i]] <- '1'}
+ if(BG[[i]] > AVEBGAG){ dBGAG[[i]] <- '0' } else {dBGAG[[i]] <- '1'}
+ if(AG[[i]] > AVEBGAG){ dAGBG[[i]] <- '0' } else {dAGBG[[i]] <- '1'}
+ if(BG[[i]] > AVEBGAH){ dBGAH[[i]] <- '0' } else {dBGAH[[i]] <- '1'}
+ if(AH[[i]] > AVEBGAH){ dAHBG[[i]] <- '0' } else {dAHBG[[i]] <- '1'}
+ if(BG[[i]] > AVEBGBA){ dBGBA[[i]] <- '0' } else {dBGBA[[i]] <- '1'}
+ if(BA[[i]] > AVEBGBA){ dBABG[[i]] <- '0' } else {dBABG[[i]] <- '1'}
+ if(BG[[i]] > AVEBGBB){ dBGBB[[i]] <- '0' } else {dBGBB[[i]] <- '1'}
+ if(BB[[i]] > AVEBGBB){ dBBBG[[i]] <- '0' } else {dBBBG[[i]] <- '1'}
+ if(BG[[i]] > AVEBGBC){ dBGBC[[i]] <- '0' } else {dBGBC[[i]] <- '1'}
+ if(BC[[i]] > AVEBGBC){ dBCBG[[i]] <- '0' } else {dBCBG[[i]] <- '1'}
+ if(BG[[i]] > AVEBGBD){ dBGBD[[i]] <- '0' } else {dBGBD[[i]] <- '1'}
+ if(BD[[i]] > AVEBGBD){ dBDBG[[i]] <- '0' } else {dBDBG[[i]] <- '1'}
+ if(BG[[i]] > AVEBGBE){ dBGBE[[i]] <- '0' } else {dBGBE[[i]] <- '1'}
+ if(BE[[i]] > AVEBGBE){ dBEBG[[i]] <- '0' } else {dBEBG[[i]] <- '1'}
+ if(BG[[i]] > AVEBGBF){ dBGBF[[i]] <- '0' } else {dBGBF[[i]] <- '1'}
+ if(BF[[i]] > AVEBGBF){ dBFBG[[i]] <- '0' } else {dBFBG[[i]] <- '1'}
+ if(BG[[i]] > AVEBGBG){ dBGBG[[i]] <- '0' } else {dBGBG[[i]] <- '1'}
+ if(BG[[i]] > AVEBGBG){ dBGBG[[i]] <- '0' } else {dBGBG[[i]] <- '1'}
+ if(BG[[i]] > AVEBGBH){ dBGBH[[i]] <- '0' } else {dBGBH[[i]] <- '1'}
+ if(BH[[i]] > AVEBGBH){ dBHBG[[i]] <- '0' } else {dBHBG[[i]] <- '1'}
+ if(BG[[i]] > AVEBGCA){ dBGCA[[i]] <- '0' } else {dBGCA[[i]] <- '1'}
+ if(CA[[i]] > AVEBGCA){ dCABG[[i]] <- '0' } else {dCABG[[i]] <- '1'}
+ if(BG[[i]] > AVEBGCB){ dBGCB[[i]] <- '0' } else {dBGCB[[i]] <- '1'}
+ if(CB[[i]] > AVEBGCB){ dCBBG[[i]] <- '0' } else {dCBBG[[i]] <- '1'}
+ if(BG[[i]] > AVEBGCC){ dBGCC[[i]] <- '0' } else {dBGCC[[i]] <- '1'}
+ if(CC[[i]] > AVEBGCC){ dCCBG[[i]] <- '0' } else {dCCBG[[i]] <- '1'}
+ if(BG[[i]] > AVEBGCD){ dBGCD[[i]] <- '0' } else {dBGCD[[i]] <- '1'}
+ if(CD[[i]] > AVEBGCD){ dCDBG[[i]] <- '0' } else {dCDBG[[i]] <- '1'}
+ if(BG[[i]] > AVEBGCE){ dBGCE[[i]] <- '0' } else {dBGCE[[i]] <- '1'}
+ if(CE[[i]] > AVEBGCE){ dCEBG[[i]] <- '0' } else {dCEBG[[i]] <- '1'}
+ if(BG[[i]] > AVEBGCF){ dBGCF[[i]] <- '0' } else {dBGCF[[i]] <- '1'}
+ if(CF[[i]] > AVEBGCF){ dCFBG[[i]] <- '0' } else {dCFBG[[i]] <- '1'}
+ if(BG[[i]] > AVEBGCG){ dBGCG[[i]] <- '0' } else {dBGCG[[i]] <- '1'}
+ if(CG[[i]] > AVEBGCG){ dCGBG[[i]] <- '0' } else {dCGBG[[i]] <- '1'}
+ if(BG[[i]] > AVEBGCH){ dBGCH[[i]] <- '0' } else {dBGCH[[i]] <- '1'}
+ if(CH[[i]] > AVEBGCH){ dCHBG[[i]] <- '0' } else {dCHBG[[i]] <- '1'}
+ if(BH[[i]] > AVEBHAA){ dBHAA[[i]] <- '0' } else {dBHAA[[i]] <- '1'}
+ if(AA[[i]] > AVEBHAA){ dAABH[[i]] <- '0' } else {dAABH[[i]] <- '1'}
+ if(BH[[i]] > AVEBHAB){ dBHAB[[i]] <- '0' } else {dBHAB[[i]] <- '1'}
+ if(AB[[i]] > AVEBHAB){ dABBH[[i]] <- '0' } else {dABBH[[i]] <- '1'}
+ if(BH[[i]] > AVEBHAC){ dBHAC[[i]] <- '0' } else {dBHAC[[i]] <- '1'}
+ if(AC[[i]] > AVEBHAC){ dACBH[[i]] <- '0' } else {dACBH[[i]] <- '1'}
+ if(BH[[i]] > AVEBHAD){ dBHAD[[i]] <- '0' } else {dBHAD[[i]] <- '1'}
+ if(AD[[i]] > AVEBHAD){ dADBH[[i]] <- '0' } else {dADBH[[i]] <- '1'}
+ if(BH[[i]] > AVEBHAE){ dBHAE[[i]] <- '0' } else {dBHAE[[i]] <- '1'}
+ if(AE[[i]] > AVEBHAE){ dAEBH[[i]] <- '0' } else {dAEBH[[i]] <- '1'}
+ if(BH[[i]] > AVEBHAF){ dBHAF[[i]] <- '0' } else {dBHAF[[i]] <- '1'}
+ if(AF[[i]] > AVEBHAF){ dAFBH[[i]] <- '0' } else {dAFBH[[i]] <- '1'}
+ if(BH[[i]] > AVEBHAG){ dBHAG[[i]] <- '0' } else {dBHAG[[i]] <- '1'}
+ if(AG[[i]] > AVEBHAG){ dAGBH[[i]] <- '0' } else {dAGBH[[i]] <- '1'}
+ if(BH[[i]] > AVEBHAH){ dBHAH[[i]] <- '0' } else {dBHAH[[i]] <- '1'}
+ if(AH[[i]] > AVEBHAH){ dAHBH[[i]] <- '0' } else {dAHBH[[i]] <- '1'}
+ if(BH[[i]] > AVEBHBA){ dBHBA[[i]] <- '0' } else {dBHBA[[i]] <- '1'}
+ if(BA[[i]] > AVEBHBA){ dBABH[[i]] <- '0' } else {dBABH[[i]] <- '1'}
+ if(BH[[i]] > AVEBHBB){ dBHBB[[i]] <- '0' } else {dBHBB[[i]] <- '1'}
+ if(BB[[i]] > AVEBHBB){ dBBBH[[i]] <- '0' } else {dBBBH[[i]] <- '1'}
+ if(BH[[i]] > AVEBHBC){ dBHBC[[i]] <- '0' } else {dBHBC[[i]] <- '1'}
+ if(BC[[i]] > AVEBHBC){ dBCBH[[i]] <- '0' } else {dBCBH[[i]] <- '1'}
+ if(BH[[i]] > AVEBHBD){ dBHBD[[i]] <- '0' } else {dBHBD[[i]] <- '1'}
+ if(BD[[i]] > AVEBHBD){ dBDBH[[i]] <- '0' } else {dBDBH[[i]] <- '1'}
+ if(BH[[i]] > AVEBHBE){ dBHBE[[i]] <- '0' } else {dBHBE[[i]] <- '1'}
+ if(BE[[i]] > AVEBHBE){ dBEBH[[i]] <- '0' } else {dBEBH[[i]] <- '1'}
+ if(BH[[i]] > AVEBHBF){ dBHBF[[i]] <- '0' } else {dBHBF[[i]] <- '1'}
+ if(BF[[i]] > AVEBHBF){ dBFBH[[i]] <- '0' } else {dBFBH[[i]] <- '1'}
+ if(BH[[i]] > AVEBHBG){ dBHBG[[i]] <- '0' } else {dBHBG[[i]] <- '1'}
+ if(BG[[i]] > AVEBHBG){ dBGBH[[i]] <- '0' } else {dBGBH[[i]] <- '1'}
+ if(BH[[i]] > AVEBHBH){ dBHBH[[i]] <- '0' } else {dBHBH[[i]] <- '1'}
+ if(BH[[i]] > AVEBHBH){ dBHBH[[i]] <- '0' } else {dBHBH[[i]] <- '1'}
+ if(BH[[i]] > AVEBHCA){ dBHCA[[i]] <- '0' } else {dBHCA[[i]] <- '1'}
+ if(CA[[i]] > AVEBHCA){ dCABH[[i]] <- '0' } else {dCABH[[i]] <- '1'}
+ if(BH[[i]] > AVEBHCB){ dBHCB[[i]] <- '0' } else {dBHCB[[i]] <- '1'}
+ if(CB[[i]] > AVEBHCB){ dCBBH[[i]] <- '0' } else {dCBBH[[i]] <- '1'}
+ if(BH[[i]] > AVEBHCC){ dBHCC[[i]] <- '0' } else {dBHCC[[i]] <- '1'}
+ if(CC[[i]] > AVEBHCC){ dCCBH[[i]] <- '0' } else {dCCBH[[i]] <- '1'}
+ if(BH[[i]] > AVEBHCD){ dBHCD[[i]] <- '0' } else {dBHCD[[i]] <- '1'}
+ if(CD[[i]] > AVEBHCD){ dCDBH[[i]] <- '0' } else {dCDBH[[i]] <- '1'}
+ if(BH[[i]] > AVEBHCE){ dBHCE[[i]] <- '0' } else {dBHCE[[i]] <- '1'}
+ if(CE[[i]] > AVEBHCE){ dCEBH[[i]] <- '0' } else {dCEBH[[i]] <- '1'}
+ if(BH[[i]] > AVEBHCF){ dBHCF[[i]] <- '0' } else {dBHCF[[i]] <- '1'}
+ if(CF[[i]] > AVEBHCF){ dCFBH[[i]] <- '0' } else {dCFBH[[i]] <- '1'}
+ if(BH[[i]] > AVEBHCG){ dBHCG[[i]] <- '0' } else {dBHCG[[i]] <- '1'}
+ if(CG[[i]] > AVEBHCG){ dCGBH[[i]] <- '0' } else {dCGBH[[i]] <- '1'}
+ if(BH[[i]] > AVEBHCH){ dBHCH[[i]] <- '0' } else {dBHCH[[i]] <- '1'}
+ if(CH[[i]] > AVEBHCH){ dCHBH[[i]] <- '0' } else {dCHBH[[i]] <- '1'}
+ if(CA[[i]] > AVECAAA){ dCAAA[[i]] <- '0' } else {dCAAA[[i]] <- '1'}
+ if(AA[[i]] > AVECAAA){ dAACA[[i]] <- '0' } else {dAACA[[i]] <- '1'}
+ if(CA[[i]] > AVECAAB){ dCAAB[[i]] <- '0' } else {dCAAB[[i]] <- '1'}
+ if(AB[[i]] > AVECAAB){ dABCA[[i]] <- '0' } else {dABCA[[i]] <- '1'}
+ if(CA[[i]] > AVECAAC){ dCAAC[[i]] <- '0' } else {dCAAC[[i]] <- '1'}
+ if(AC[[i]] > AVECAAC){ dACCA[[i]] <- '0' } else {dACCA[[i]] <- '1'}
+ if(CA[[i]] > AVECAAD){ dCAAD[[i]] <- '0' } else {dCAAD[[i]] <- '1'}
+ if(AD[[i]] > AVECAAD){ dADCA[[i]] <- '0' } else {dADCA[[i]] <- '1'}
+ if(CA[[i]] > AVECAAE){ dCAAE[[i]] <- '0' } else {dCAAE[[i]] <- '1'}
+ if(AE[[i]] > AVECAAE){ dAECA[[i]] <- '0' } else {dAECA[[i]] <- '1'}
+ if(CA[[i]] > AVECAAF){ dCAAF[[i]] <- '0' } else {dCAAF[[i]] <- '1'}
+ if(AF[[i]] > AVECAAF){ dAFCA[[i]] <- '0' } else {dAFCA[[i]] <- '1'}
+ if(CA[[i]] > AVECAAG){ dCAAG[[i]] <- '0' } else {dCAAG[[i]] <- '1'}
+ if(AG[[i]] > AVECAAG){ dAGCA[[i]] <- '0' } else {dAGCA[[i]] <- '1'}
+ if(CA[[i]] > AVECAAH){ dCAAH[[i]] <- '0' } else {dCAAH[[i]] <- '1'}
+ if(AH[[i]] > AVECAAH){ dAHCA[[i]] <- '0' } else {dAHCA[[i]] <- '1'}
+ if(CA[[i]] > AVECABA){ dCABA[[i]] <- '0' } else {dCABA[[i]] <- '1'}
+ if(BA[[i]] > AVECABA){ dBACA[[i]] <- '0' } else {dBACA[[i]] <- '1'}
+ if(CA[[i]] > AVECABB){ dCABB[[i]] <- '0' } else {dCABB[[i]] <- '1'}
+ if(BB[[i]] > AVECABB){ dBBCA[[i]] <- '0' } else {dBBCA[[i]] <- '1'}
+ if(CA[[i]] > AVECABC){ dCABC[[i]] <- '0' } else {dCABC[[i]] <- '1'}
+ if(BC[[i]] > AVECABC){ dBCCA[[i]] <- '0' } else {dBCCA[[i]] <- '1'}
+ if(CA[[i]] > AVECABD){ dCABD[[i]] <- '0' } else {dCABD[[i]] <- '1'}
+ if(BD[[i]] > AVECABD){ dBDCA[[i]] <- '0' } else {dBDCA[[i]] <- '1'}
+ if(CA[[i]] > AVECABE){ dCABE[[i]] <- '0' } else {dCABE[[i]] <- '1'}
+ if(BE[[i]] > AVECABE){ dBECA[[i]] <- '0' } else {dBECA[[i]] <- '1'}
+ if(CA[[i]] > AVECABF){ dCABF[[i]] <- '0' } else {dCABF[[i]] <- '1'}
+ if(BF[[i]] > AVECABF){ dBFCA[[i]] <- '0' } else {dBFCA[[i]] <- '1'}
+ if(CA[[i]] > AVECABG){ dCABG[[i]] <- '0' } else {dCABG[[i]] <- '1'}
+ if(BG[[i]] > AVECABG){ dBGCA[[i]] <- '0' } else {dBGCA[[i]] <- '1'}
+ if(CA[[i]] > AVECABH){ dCABH[[i]] <- '0' } else {dCABH[[i]] <- '1'}
+ if(BH[[i]] > AVECABH){ dBHCA[[i]] <- '0' } else {dBHCA[[i]] <- '1'}
+ if(CA[[i]] > AVECACA){ dCACA[[i]] <- '0' } else {dCACA[[i]] <- '1'}
+ if(CA[[i]] > AVECACA){ dCACA[[i]] <- '0' } else {dCACA[[i]] <- '1'}
+ if(CA[[i]] > AVECACB){ dCACB[[i]] <- '0' } else {dCACB[[i]] <- '1'}
+ if(CB[[i]] > AVECACB){ dCBCA[[i]] <- '0' } else {dCBCA[[i]] <- '1'}
+ if(CA[[i]] > AVECACC){ dCACC[[i]] <- '0' } else {dCACC[[i]] <- '1'}
+ if(CC[[i]] > AVECACC){ dCCCA[[i]] <- '0' } else {dCCCA[[i]] <- '1'}
+ if(CA[[i]] > AVECACD){ dCACD[[i]] <- '0' } else {dCACD[[i]] <- '1'}
+ if(CD[[i]] > AVECACD){ dCDCA[[i]] <- '0' } else {dCDCA[[i]] <- '1'}
+ if(CA[[i]] > AVECACE){ dCACE[[i]] <- '0' } else {dCACE[[i]] <- '1'}
+ if(CE[[i]] > AVECACE){ dCECA[[i]] <- '0' } else {dCECA[[i]] <- '1'}
+ if(CA[[i]] > AVECACF){ dCACF[[i]] <- '0' } else {dCACF[[i]] <- '1'}
+ if(CF[[i]] > AVECACF){ dCFCA[[i]] <- '0' } else {dCFCA[[i]] <- '1'}
+ if(CA[[i]] > AVECACG){ dCACG[[i]] <- '0' } else {dCACG[[i]] <- '1'}
+ if(CG[[i]] > AVECACG){ dCGCA[[i]] <- '0' } else {dCGCA[[i]] <- '1'}
+ if(CA[[i]] > AVECACH){ dCACH[[i]] <- '0' } else {dCACH[[i]] <- '1'}
+ if(CH[[i]] > AVECACH){ dCHCA[[i]] <- '0' } else {dCHCA[[i]] <- '1'}
+ if(CB[[i]] > AVECBAA){ dCBAA[[i]] <- '0' } else {dCBAA[[i]] <- '1'}
+ if(AA[[i]] > AVECBAA){ dAACB[[i]] <- '0' } else {dAACB[[i]] <- '1'}
+ if(CB[[i]] > AVECBAB){ dCBAB[[i]] <- '0' } else {dCBAB[[i]] <- '1'}
+ if(AB[[i]] > AVECBAB){ dABCB[[i]] <- '0' } else {dABCB[[i]] <- '1'}
+ if(CB[[i]] > AVECBAC){ dCBAC[[i]] <- '0' } else {dCBAC[[i]] <- '1'}
+ if(AC[[i]] > AVECBAC){ dACCB[[i]] <- '0' } else {dACCB[[i]] <- '1'}
+ if(CB[[i]] > AVECBAD){ dCBAD[[i]] <- '0' } else {dCBAD[[i]] <- '1'}
+ if(AD[[i]] > AVECBAD){ dADCB[[i]] <- '0' } else {dADCB[[i]] <- '1'}
+ if(CB[[i]] > AVECBAE){ dCBAE[[i]] <- '0' } else {dCBAE[[i]] <- '1'}
+ if(AE[[i]] > AVECBAE){ dAECB[[i]] <- '0' } else {dAECB[[i]] <- '1'}
+ if(CB[[i]] > AVECBAF){ dCBAF[[i]] <- '0' } else {dCBAF[[i]] <- '1'}
+ if(AF[[i]] > AVECBAF){ dAFCB[[i]] <- '0' } else {dAFCB[[i]] <- '1'}
+ if(CB[[i]] > AVECBAG){ dCBAG[[i]] <- '0' } else {dCBAG[[i]] <- '1'}
+ if(AG[[i]] > AVECBAG){ dAGCB[[i]] <- '0' } else {dAGCB[[i]] <- '1'}
+ if(CB[[i]] > AVECBAH){ dCBAH[[i]] <- '0' } else {dCBAH[[i]] <- '1'}
+ if(AH[[i]] > AVECBAH){ dAHCB[[i]] <- '0' } else {dAHCB[[i]] <- '1'}
+ if(CB[[i]] > AVECBBA){ dCBBA[[i]] <- '0' } else {dCBBA[[i]] <- '1'}
+ if(BA[[i]] > AVECBBA){ dBACB[[i]] <- '0' } else {dBACB[[i]] <- '1'}
+ if(CB[[i]] > AVECBBB){ dCBBB[[i]] <- '0' } else {dCBBB[[i]] <- '1'}
+ if(BB[[i]] > AVECBBB){ dBBCB[[i]] <- '0' } else {dBBCB[[i]] <- '1'}
+ if(CB[[i]] > AVECBBC){ dCBBC[[i]] <- '0' } else {dCBBC[[i]] <- '1'}
+ if(BC[[i]] > AVECBBC){ dBCCB[[i]] <- '0' } else {dBCCB[[i]] <- '1'}
+ if(CB[[i]] > AVECBBD){ dCBBD[[i]] <- '0' } else {dCBBD[[i]] <- '1'}
+ if(BD[[i]] > AVECBBD){ dBDCB[[i]] <- '0' } else {dBDCB[[i]] <- '1'}
+ if(CB[[i]] > AVECBBE){ dCBBE[[i]] <- '0' } else {dCBBE[[i]] <- '1'}
+ if(BE[[i]] > AVECBBE){ dBECB[[i]] <- '0' } else {dBECB[[i]] <- '1'}
+ if(CB[[i]] > AVECBBF){ dCBBF[[i]] <- '0' } else {dCBBF[[i]] <- '1'}
+ if(BF[[i]] > AVECBBF){ dBFCB[[i]] <- '0' } else {dBFCB[[i]] <- '1'}
+ if(CB[[i]] > AVECBBG){ dCBBG[[i]] <- '0' } else {dCBBG[[i]] <- '1'}
+ if(BG[[i]] > AVECBBG){ dBGCB[[i]] <- '0' } else {dBGCB[[i]] <- '1'}
+ if(CB[[i]] > AVECBBH){ dCBBH[[i]] <- '0' } else {dCBBH[[i]] <- '1'}
+ if(BH[[i]] > AVECBBH){ dBHCB[[i]] <- '0' } else {dBHCB[[i]] <- '1'}
+ if(CB[[i]] > AVECBCA){ dCBCA[[i]] <- '0' } else {dCBCA[[i]] <- '1'}
+ if(CA[[i]] > AVECBCA){ dCACB[[i]] <- '0' } else {dCACB[[i]] <- '1'}
+ if(CB[[i]] > AVECBCB){ dCBCB[[i]] <- '0' } else {dCBCB[[i]] <- '1'}
+ if(CB[[i]] > AVECBCB){ dCBCB[[i]] <- '0' } else {dCBCB[[i]] <- '1'}
+ if(CB[[i]] > AVECBCC){ dCBCC[[i]] <- '0' } else {dCBCC[[i]] <- '1'}
+ if(CC[[i]] > AVECBCC){ dCCCB[[i]] <- '0' } else {dCCCB[[i]] <- '1'}
+ if(CB[[i]] > AVECBCD){ dCBCD[[i]] <- '0' } else {dCBCD[[i]] <- '1'}
+ if(CD[[i]] > AVECBCD){ dCDCB[[i]] <- '0' } else {dCDCB[[i]] <- '1'}
+ if(CB[[i]] > AVECBCE){ dCBCE[[i]] <- '0' } else {dCBCE[[i]] <- '1'}
+ if(CE[[i]] > AVECBCE){ dCECB[[i]] <- '0' } else {dCECB[[i]] <- '1'}
+ if(CB[[i]] > AVECBCF){ dCBCF[[i]] <- '0' } else {dCBCF[[i]] <- '1'}
+ if(CF[[i]] > AVECBCF){ dCFCB[[i]] <- '0' } else {dCFCB[[i]] <- '1'}
+ if(CB[[i]] > AVECBCG){ dCBCG[[i]] <- '0' } else {dCBCG[[i]] <- '1'}
+ if(CG[[i]] > AVECBCG){ dCGCB[[i]] <- '0' } else {dCGCB[[i]] <- '1'}
+ if(CB[[i]] > AVECBCH){ dCBCH[[i]] <- '0' } else {dCBCH[[i]] <- '1'}
+ if(CH[[i]] > AVECBCH){ dCHCB[[i]] <- '0' } else {dCHCB[[i]] <- '1'}
+ if(CC[[i]] > AVECCAA){ dCCAA[[i]] <- '0' } else {dCCAA[[i]] <- '1'}
+ if(AA[[i]] > AVECCAA){ dAACC[[i]] <- '0' } else {dAACC[[i]] <- '1'}
+ if(CC[[i]] > AVECCAB){ dCCAB[[i]] <- '0' } else {dCCAB[[i]] <- '1'}
+ if(AB[[i]] > AVECCAB){ dABCC[[i]] <- '0' } else {dABCC[[i]] <- '1'}
+ if(CC[[i]] > AVECCAC){ dCCAC[[i]] <- '0' } else {dCCAC[[i]] <- '1'}
+ if(AC[[i]] > AVECCAC){ dACCC[[i]] <- '0' } else {dACCC[[i]] <- '1'}
+ if(CC[[i]] > AVECCAD){ dCCAD[[i]] <- '0' } else {dCCAD[[i]] <- '1'}
+ if(AD[[i]] > AVECCAD){ dADCC[[i]] <- '0' } else {dADCC[[i]] <- '1'}
+ if(CC[[i]] > AVECCAE){ dCCAE[[i]] <- '0' } else {dCCAE[[i]] <- '1'}
+ if(AE[[i]] > AVECCAE){ dAECC[[i]] <- '0' } else {dAECC[[i]] <- '1'}
+ if(CC[[i]] > AVECCAF){ dCCAF[[i]] <- '0' } else {dCCAF[[i]] <- '1'}
+ if(AF[[i]] > AVECCAF){ dAFCC[[i]] <- '0' } else {dAFCC[[i]] <- '1'}
+ if(CC[[i]] > AVECCAG){ dCCAG[[i]] <- '0' } else {dCCAG[[i]] <- '1'}
+ if(AG[[i]] > AVECCAG){ dAGCC[[i]] <- '0' } else {dAGCC[[i]] <- '1'}
+ if(CC[[i]] > AVECCAH){ dCCAH[[i]] <- '0' } else {dCCAH[[i]] <- '1'}
+ if(AH[[i]] > AVECCAH){ dAHCC[[i]] <- '0' } else {dAHCC[[i]] <- '1'}
+ if(CC[[i]] > AVECCBA){ dCCBA[[i]] <- '0' } else {dCCBA[[i]] <- '1'}
+ if(BA[[i]] > AVECCBA){ dBACC[[i]] <- '0' } else {dBACC[[i]] <- '1'}
+ if(CC[[i]] > AVECCBB){ dCCBB[[i]] <- '0' } else {dCCBB[[i]] <- '1'}
+ if(BB[[i]] > AVECCBB){ dBBCC[[i]] <- '0' } else {dBBCC[[i]] <- '1'}
+ if(CC[[i]] > AVECCBC){ dCCBC[[i]] <- '0' } else {dCCBC[[i]] <- '1'}
+ if(BC[[i]] > AVECCBC){ dBCCC[[i]] <- '0' } else {dBCCC[[i]] <- '1'}
+ if(CC[[i]] > AVECCBD){ dCCBD[[i]] <- '0' } else {dCCBD[[i]] <- '1'}
+ if(BD[[i]] > AVECCBD){ dBDCC[[i]] <- '0' } else {dBDCC[[i]] <- '1'}
+ if(CC[[i]] > AVECCBE){ dCCBE[[i]] <- '0' } else {dCCBE[[i]] <- '1'}
+ if(BE[[i]] > AVECCBE){ dBECC[[i]] <- '0' } else {dBECC[[i]] <- '1'}
+ if(CC[[i]] > AVECCBF){ dCCBF[[i]] <- '0' } else {dCCBF[[i]] <- '1'}
+ if(BF[[i]] > AVECCBF){ dBFCC[[i]] <- '0' } else {dBFCC[[i]] <- '1'}
+ if(CC[[i]] > AVECCBG){ dCCBG[[i]] <- '0' } else {dCCBG[[i]] <- '1'}
+ if(BG[[i]] > AVECCBG){ dBGCC[[i]] <- '0' } else {dBGCC[[i]] <- '1'}
+ if(CC[[i]] > AVECCBH){ dCCBH[[i]] <- '0' } else {dCCBH[[i]] <- '1'}
+ if(BH[[i]] > AVECCBH){ dBHCC[[i]] <- '0' } else {dBHCC[[i]] <- '1'}
+ if(CC[[i]] > AVECCCA){ dCCCA[[i]] <- '0' } else {dCCCA[[i]] <- '1'}
+ if(CA[[i]] > AVECCCA){ dCACC[[i]] <- '0' } else {dCACC[[i]] <- '1'}
+ if(CC[[i]] > AVECCCB){ dCCCB[[i]] <- '0' } else {dCCCB[[i]] <- '1'}
+ if(CB[[i]] > AVECCCB){ dCBCC[[i]] <- '0' } else {dCBCC[[i]] <- '1'}
+ if(CC[[i]] > AVECCCC){ dCCCC[[i]] <- '0' } else {dCCCC[[i]] <- '1'}
+ if(CC[[i]] > AVECCCC){ dCCCC[[i]] <- '0' } else {dCCCC[[i]] <- '1'}
+ if(CC[[i]] > AVECCCD){ dCCCD[[i]] <- '0' } else {dCCCD[[i]] <- '1'}
+ if(CD[[i]] > AVECCCD){ dCDCC[[i]] <- '0' } else {dCDCC[[i]] <- '1'}
+ if(CC[[i]] > AVECCCE){ dCCCE[[i]] <- '0' } else {dCCCE[[i]] <- '1'}
+ if(CE[[i]] > AVECCCE){ dCECC[[i]] <- '0' } else {dCECC[[i]] <- '1'}
+ if(CC[[i]] > AVECCCF){ dCCCF[[i]] <- '0' } else {dCCCF[[i]] <- '1'}
+ if(CF[[i]] > AVECCCF){ dCFCC[[i]] <- '0' } else {dCFCC[[i]] <- '1'}
+ if(CC[[i]] > AVECCCG){ dCCCG[[i]] <- '0' } else {dCCCG[[i]] <- '1'}
+ if(CG[[i]] > AVECCCG){ dCGCC[[i]] <- '0' } else {dCGCC[[i]] <- '1'}
+ if(CC[[i]] > AVECCCH){ dCCCH[[i]] <- '0' } else {dCCCH[[i]] <- '1'}
+ if(CH[[i]] > AVECCCH){ dCHCC[[i]] <- '0' } else {dCHCC[[i]] <- '1'}
+ if(CD[[i]] > AVECDAA){ dCDAA[[i]] <- '0' } else {dCDAA[[i]] <- '1'}
+ if(AA[[i]] > AVECDAA){ dAACD[[i]] <- '0' } else {dAACD[[i]] <- '1'}
+ if(CD[[i]] > AVECDAB){ dCDAB[[i]] <- '0' } else {dCDAB[[i]] <- '1'}
+ if(AB[[i]] > AVECDAB){ dABCD[[i]] <- '0' } else {dABCD[[i]] <- '1'}
+ if(CD[[i]] > AVECDAC){ dCDAC[[i]] <- '0' } else {dCDAC[[i]] <- '1'}
+ if(AC[[i]] > AVECDAC){ dACCD[[i]] <- '0' } else {dACCD[[i]] <- '1'}
+ if(CD[[i]] > AVECDAD){ dCDAD[[i]] <- '0' } else {dCDAD[[i]] <- '1'}
+ if(AD[[i]] > AVECDAD){ dADCD[[i]] <- '0' } else {dADCD[[i]] <- '1'}
+ if(CD[[i]] > AVECDAE){ dCDAE[[i]] <- '0' } else {dCDAE[[i]] <- '1'}
+ if(AE[[i]] > AVECDAE){ dAECD[[i]] <- '0' } else {dAECD[[i]] <- '1'}
+ if(CD[[i]] > AVECDAF){ dCDAF[[i]] <- '0' } else {dCDAF[[i]] <- '1'}
+ if(AF[[i]] > AVECDAF){ dAFCD[[i]] <- '0' } else {dAFCD[[i]] <- '1'}
+ if(CD[[i]] > AVECDAG){ dCDAG[[i]] <- '0' } else {dCDAG[[i]] <- '1'}
+ if(AG[[i]] > AVECDAG){ dAGCD[[i]] <- '0' } else {dAGCD[[i]] <- '1'}
+ if(CD[[i]] > AVECDAH){ dCDAH[[i]] <- '0' } else {dCDAH[[i]] <- '1'}
+ if(AH[[i]] > AVECDAH){ dAHCD[[i]] <- '0' } else {dAHCD[[i]] <- '1'}
+ if(CD[[i]] > AVECDBA){ dCDBA[[i]] <- '0' } else {dCDBA[[i]] <- '1'}
+ if(BA[[i]] > AVECDBA){ dBACD[[i]] <- '0' } else {dBACD[[i]] <- '1'}
+ if(CD[[i]] > AVECDBB){ dCDBB[[i]] <- '0' } else {dCDBB[[i]] <- '1'}
+ if(BB[[i]] > AVECDBB){ dBBCD[[i]] <- '0' } else {dBBCD[[i]] <- '1'}
+ if(CD[[i]] > AVECDBC){ dCDBC[[i]] <- '0' } else {dCDBC[[i]] <- '1'}
+ if(BC[[i]] > AVECDBC){ dBCCD[[i]] <- '0' } else {dBCCD[[i]] <- '1'}
+ if(CD[[i]] > AVECDBD){ dCDBD[[i]] <- '0' } else {dCDBD[[i]] <- '1'}
+ if(BD[[i]] > AVECDBD){ dBDCD[[i]] <- '0' } else {dBDCD[[i]] <- '1'}
+ if(CD[[i]] > AVECDBE){ dCDBE[[i]] <- '0' } else {dCDBE[[i]] <- '1'}
+ if(BE[[i]] > AVECDBE){ dBECD[[i]] <- '0' } else {dBECD[[i]] <- '1'}
+ if(CD[[i]] > AVECDBF){ dCDBF[[i]] <- '0' } else {dCDBF[[i]] <- '1'}
+ if(BF[[i]] > AVECDBF){ dBFCD[[i]] <- '0' } else {dBFCD[[i]] <- '1'}
+ if(CD[[i]] > AVECDBG){ dCDBG[[i]] <- '0' } else {dCDBG[[i]] <- '1'}
+ if(BG[[i]] > AVECDBG){ dBGCD[[i]] <- '0' } else {dBGCD[[i]] <- '1'}
+ if(CD[[i]] > AVECDBH){ dCDBH[[i]] <- '0' } else {dCDBH[[i]] <- '1'}
+ if(BH[[i]] > AVECDBH){ dBHCD[[i]] <- '0' } else {dBHCD[[i]] <- '1'}
+ if(CD[[i]] > AVECDCA){ dCDCA[[i]] <- '0' } else {dCDCA[[i]] <- '1'}
+ if(CA[[i]] > AVECDCA){ dCACD[[i]] <- '0' } else {dCACD[[i]] <- '1'}
+ if(CD[[i]] > AVECDCB){ dCDCB[[i]] <- '0' } else {dCDCB[[i]] <- '1'}
+ if(CB[[i]] > AVECDCB){ dCBCD[[i]] <- '0' } else {dCBCD[[i]] <- '1'}
+ if(CD[[i]] > AVECDCC){ dCDCC[[i]] <- '0' } else {dCDCC[[i]] <- '1'}
+ if(CC[[i]] > AVECDCC){ dCCCD[[i]] <- '0' } else {dCCCD[[i]] <- '1'}
+ if(CD[[i]] > AVECDCD){ dCDCD[[i]] <- '0' } else {dCDCD[[i]] <- '1'}
+ if(CD[[i]] > AVECDCD){ dCDCD[[i]] <- '0' } else {dCDCD[[i]] <- '1'}
+ if(CD[[i]] > AVECDCE){ dCDCE[[i]] <- '0' } else {dCDCE[[i]] <- '1'}
+ if(CE[[i]] > AVECDCE){ dCECD[[i]] <- '0' } else {dCECD[[i]] <- '1'}
+ if(CD[[i]] > AVECDCF){ dCDCF[[i]] <- '0' } else {dCDCF[[i]] <- '1'}
+ if(CF[[i]] > AVECDCF){ dCFCD[[i]] <- '0' } else {dCFCD[[i]] <- '1'}
+ if(CD[[i]] > AVECDCG){ dCDCG[[i]] <- '0' } else {dCDCG[[i]] <- '1'}
+ if(CG[[i]] > AVECDCG){ dCGCD[[i]] <- '0' } else {dCGCD[[i]] <- '1'}
+ if(CD[[i]] > AVECDCH){ dCDCH[[i]] <- '0' } else {dCDCH[[i]] <- '1'}
+ if(CH[[i]] > AVECDCH){ dCHCD[[i]] <- '0' } else {dCHCD[[i]] <- '1'}
+ if(CE[[i]] > AVECEAA){ dCEAA[[i]] <- '0' } else {dCEAA[[i]] <- '1'}
+ if(AA[[i]] > AVECEAA){ dAACE[[i]] <- '0' } else {dAACE[[i]] <- '1'}
+ if(CE[[i]] > AVECEAB){ dCEAB[[i]] <- '0' } else {dCEAB[[i]] <- '1'}
+ if(AB[[i]] > AVECEAB){ dABCE[[i]] <- '0' } else {dABCE[[i]] <- '1'}
+ if(CE[[i]] > AVECEAC){ dCEAC[[i]] <- '0' } else {dCEAC[[i]] <- '1'}
+ if(AC[[i]] > AVECEAC){ dACCE[[i]] <- '0' } else {dACCE[[i]] <- '1'}
+ if(CE[[i]] > AVECEAD){ dCEAD[[i]] <- '0' } else {dCEAD[[i]] <- '1'}
+ if(AD[[i]] > AVECEAD){ dADCE[[i]] <- '0' } else {dADCE[[i]] <- '1'}
+ if(CE[[i]] > AVECEAE){ dCEAE[[i]] <- '0' } else {dCEAE[[i]] <- '1'}
+ if(AE[[i]] > AVECEAE){ dAECE[[i]] <- '0' } else {dAECE[[i]] <- '1'}
+ if(CE[[i]] > AVECEAF){ dCEAF[[i]] <- '0' } else {dCEAF[[i]] <- '1'}
+ if(AF[[i]] > AVECEAF){ dAFCE[[i]] <- '0' } else {dAFCE[[i]] <- '1'}
+ if(CE[[i]] > AVECEAG){ dCEAG[[i]] <- '0' } else {dCEAG[[i]] <- '1'}
+ if(AG[[i]] > AVECEAG){ dAGCE[[i]] <- '0' } else {dAGCE[[i]] <- '1'}
+ if(CE[[i]] > AVECEAH){ dCEAH[[i]] <- '0' } else {dCEAH[[i]] <- '1'}
+ if(AH[[i]] > AVECEAH){ dAHCE[[i]] <- '0' } else {dAHCE[[i]] <- '1'}
+ if(CE[[i]] > AVECEBA){ dCEBA[[i]] <- '0' } else {dCEBA[[i]] <- '1'}
+ if(BA[[i]] > AVECEBA){ dBACE[[i]] <- '0' } else {dBACE[[i]] <- '1'}
+ if(CE[[i]] > AVECEBB){ dCEBB[[i]] <- '0' } else {dCEBB[[i]] <- '1'}
+ if(BB[[i]] > AVECEBB){ dBBCE[[i]] <- '0' } else {dBBCE[[i]] <- '1'}
+ if(CE[[i]] > AVECEBC){ dCEBC[[i]] <- '0' } else {dCEBC[[i]] <- '1'}
+ if(BC[[i]] > AVECEBC){ dBCCE[[i]] <- '0' } else {dBCCE[[i]] <- '1'}
+ if(CE[[i]] > AVECEBD){ dCEBD[[i]] <- '0' } else {dCEBD[[i]] <- '1'}
+ if(BD[[i]] > AVECEBD){ dBDCE[[i]] <- '0' } else {dBDCE[[i]] <- '1'}
+ if(CE[[i]] > AVECEBE){ dCEBE[[i]] <- '0' } else {dCEBE[[i]] <- '1'}
+ if(BE[[i]] > AVECEBE){ dBECE[[i]] <- '0' } else {dBECE[[i]] <- '1'}
+ if(CE[[i]] > AVECEBF){ dCEBF[[i]] <- '0' } else {dCEBF[[i]] <- '1'}
+ if(BF[[i]] > AVECEBF){ dBFCE[[i]] <- '0' } else {dBFCE[[i]] <- '1'}
+ if(CE[[i]] > AVECEBG){ dCEBG[[i]] <- '0' } else {dCEBG[[i]] <- '1'}
+ if(BG[[i]] > AVECEBG){ dBGCE[[i]] <- '0' } else {dBGCE[[i]] <- '1'}
+ if(CE[[i]] > AVECEBH){ dCEBH[[i]] <- '0' } else {dCEBH[[i]] <- '1'}
+ if(BH[[i]] > AVECEBH){ dBHCE[[i]] <- '0' } else {dBHCE[[i]] <- '1'}
+ if(CE[[i]] > AVECECA){ dCECA[[i]] <- '0' } else {dCECA[[i]] <- '1'}
+ if(CA[[i]] > AVECECA){ dCACE[[i]] <- '0' } else {dCACE[[i]] <- '1'}
+ if(CE[[i]] > AVECECB){ dCECB[[i]] <- '0' } else {dCECB[[i]] <- '1'}
+ if(CB[[i]] > AVECECB){ dCBCE[[i]] <- '0' } else {dCBCE[[i]] <- '1'}
+ if(CE[[i]] > AVECECC){ dCECC[[i]] <- '0' } else {dCECC[[i]] <- '1'}
+ if(CC[[i]] > AVECECC){ dCCCE[[i]] <- '0' } else {dCCCE[[i]] <- '1'}
+ if(CE[[i]] > AVECECD){ dCECD[[i]] <- '0' } else {dCECD[[i]] <- '1'}
+ if(CD[[i]] > AVECECD){ dCDCE[[i]] <- '0' } else {dCDCE[[i]] <- '1'}
+ if(CE[[i]] > AVECECE){ dCECE[[i]] <- '0' } else {dCECE[[i]] <- '1'}
+ if(CE[[i]] > AVECECE){ dCECE[[i]] <- '0' } else {dCECE[[i]] <- '1'}
+ if(CE[[i]] > AVECECF){ dCECF[[i]] <- '0' } else {dCECF[[i]] <- '1'}
+ if(CF[[i]] > AVECECF){ dCFCE[[i]] <- '0' } else {dCFCE[[i]] <- '1'}
+ if(CE[[i]] > AVECECG){ dCECG[[i]] <- '0' } else {dCECG[[i]] <- '1'}
+ if(CG[[i]] > AVECECG){ dCGCE[[i]] <- '0' } else {dCGCE[[i]] <- '1'}
+ if(CE[[i]] > AVECECH){ dCECH[[i]] <- '0' } else {dCECH[[i]] <- '1'}
+ if(CH[[i]] > AVECECH){ dCHCE[[i]] <- '0' } else {dCHCE[[i]] <- '1'}
+ if(CF[[i]] > AVECFAA){ dCFAA[[i]] <- '0' } else {dCFAA[[i]] <- '1'}
+ if(AA[[i]] > AVECFAA){ dAACF[[i]] <- '0' } else {dAACF[[i]] <- '1'}
+ if(CF[[i]] > AVECFAB){ dCFAB[[i]] <- '0' } else {dCFAB[[i]] <- '1'}
+ if(AB[[i]] > AVECFAB){ dABCF[[i]] <- '0' } else {dABCF[[i]] <- '1'}
+ if(CF[[i]] > AVECFAC){ dCFAC[[i]] <- '0' } else {dCFAC[[i]] <- '1'}
+ if(AC[[i]] > AVECFAC){ dACCF[[i]] <- '0' } else {dACCF[[i]] <- '1'}
+ if(CF[[i]] > AVECFAD){ dCFAD[[i]] <- '0' } else {dCFAD[[i]] <- '1'}
+ if(AD[[i]] > AVECFAD){ dADCF[[i]] <- '0' } else {dADCF[[i]] <- '1'}
+ if(CF[[i]] > AVECFAE){ dCFAE[[i]] <- '0' } else {dCFAE[[i]] <- '1'}
+ if(AE[[i]] > AVECFAE){ dAECF[[i]] <- '0' } else {dAECF[[i]] <- '1'}
+ if(CF[[i]] > AVECFAF){ dCFAF[[i]] <- '0' } else {dCFAF[[i]] <- '1'}
+ if(AF[[i]] > AVECFAF){ dAFCF[[i]] <- '0' } else {dAFCF[[i]] <- '1'}
+ if(CF[[i]] > AVECFAG){ dCFAG[[i]] <- '0' } else {dCFAG[[i]] <- '1'}
+ if(AG[[i]] > AVECFAG){ dAGCF[[i]] <- '0' } else {dAGCF[[i]] <- '1'}
+ if(CF[[i]] > AVECFAH){ dCFAH[[i]] <- '0' } else {dCFAH[[i]] <- '1'}
+ if(AH[[i]] > AVECFAH){ dAHCF[[i]] <- '0' } else {dAHCF[[i]] <- '1'}
+ if(CF[[i]] > AVECFBA){ dCFBA[[i]] <- '0' } else {dCFBA[[i]] <- '1'}
+ if(BA[[i]] > AVECFBA){ dBACF[[i]] <- '0' } else {dBACF[[i]] <- '1'}
+ if(CF[[i]] > AVECFBB){ dCFBB[[i]] <- '0' } else {dCFBB[[i]] <- '1'}
+ if(BB[[i]] > AVECFBB){ dBBCF[[i]] <- '0' } else {dBBCF[[i]] <- '1'}
+ if(CF[[i]] > AVECFBC){ dCFBC[[i]] <- '0' } else {dCFBC[[i]] <- '1'}
+ if(BC[[i]] > AVECFBC){ dBCCF[[i]] <- '0' } else {dBCCF[[i]] <- '1'}
+ if(CF[[i]] > AVECFBD){ dCFBD[[i]] <- '0' } else {dCFBD[[i]] <- '1'}
+ if(BD[[i]] > AVECFBD){ dBDCF[[i]] <- '0' } else {dBDCF[[i]] <- '1'}
+ if(CF[[i]] > AVECFBE){ dCFBE[[i]] <- '0' } else {dCFBE[[i]] <- '1'}
+ if(BE[[i]] > AVECFBE){ dBECF[[i]] <- '0' } else {dBECF[[i]] <- '1'}
+ if(CF[[i]] > AVECFBF){ dCFBF[[i]] <- '0' } else {dCFBF[[i]] <- '1'}
+ if(BF[[i]] > AVECFBF){ dBFCF[[i]] <- '0' } else {dBFCF[[i]] <- '1'}
+ if(CF[[i]] > AVECFBG){ dCFBG[[i]] <- '0' } else {dCFBG[[i]] <- '1'}
+ if(BG[[i]] > AVECFBG){ dBGCF[[i]] <- '0' } else {dBGCF[[i]] <- '1'}
+ if(CF[[i]] > AVECFBH){ dCFBH[[i]] <- '0' } else {dCFBH[[i]] <- '1'}
+ if(BH[[i]] > AVECFBH){ dBHCF[[i]] <- '0' } else {dBHCF[[i]] <- '1'}
+ if(CF[[i]] > AVECFCA){ dCFCA[[i]] <- '0' } else {dCFCA[[i]] <- '1'}
+ if(CA[[i]] > AVECFCA){ dCACF[[i]] <- '0' } else {dCACF[[i]] <- '1'}
+ if(CF[[i]] > AVECFCB){ dCFCB[[i]] <- '0' } else {dCFCB[[i]] <- '1'}
+ if(CB[[i]] > AVECFCB){ dCBCF[[i]] <- '0' } else {dCBCF[[i]] <- '1'}
+ if(CF[[i]] > AVECFCC){ dCFCC[[i]] <- '0' } else {dCFCC[[i]] <- '1'}
+ if(CC[[i]] > AVECFCC){ dCCCF[[i]] <- '0' } else {dCCCF[[i]] <- '1'}
+ if(CF[[i]] > AVECFCD){ dCFCD[[i]] <- '0' } else {dCFCD[[i]] <- '1'}
+ if(CD[[i]] > AVECFCD){ dCDCF[[i]] <- '0' } else {dCDCF[[i]] <- '1'}
+ if(CF[[i]] > AVECFCE){ dCFCE[[i]] <- '0' } else {dCFCE[[i]] <- '1'}
+ if(CE[[i]] > AVECFCE){ dCECF[[i]] <- '0' } else {dCECF[[i]] <- '1'}
+ if(CF[[i]] > AVECFCF){ dCFCF[[i]] <- '0' } else {dCFCF[[i]] <- '1'}
+ if(CF[[i]] > AVECFCF){ dCFCF[[i]] <- '0' } else {dCFCF[[i]] <- '1'}
+ if(CF[[i]] > AVECFCG){ dCFCG[[i]] <- '0' } else {dCFCG[[i]] <- '1'}
+ if(CG[[i]] > AVECFCG){ dCGCF[[i]] <- '0' } else {dCGCF[[i]] <- '1'}
+ if(CF[[i]] > AVECFCH){ dCFCH[[i]] <- '0' } else {dCFCH[[i]] <- '1'}
+ if(CH[[i]] > AVECFCH){ dCHCF[[i]] <- '0' } else {dCHCF[[i]] <- '1'}
+ if(CG[[i]] > AVECGAA){ dCGAA[[i]] <- '0' } else {dCGAA[[i]] <- '1'}
+ if(AA[[i]] > AVECGAA){ dAACG[[i]] <- '0' } else {dAACG[[i]] <- '1'}
+ if(CG[[i]] > AVECGAB){ dCGAB[[i]] <- '0' } else {dCGAB[[i]] <- '1'}
+ if(AB[[i]] > AVECGAB){ dABCG[[i]] <- '0' } else {dABCG[[i]] <- '1'}
+ if(CG[[i]] > AVECGAC){ dCGAC[[i]] <- '0' } else {dCGAC[[i]] <- '1'}
+ if(AC[[i]] > AVECGAC){ dACCG[[i]] <- '0' } else {dACCG[[i]] <- '1'}
+ if(CG[[i]] > AVECGAD){ dCGAD[[i]] <- '0' } else {dCGAD[[i]] <- '1'}
+ if(AD[[i]] > AVECGAD){ dADCG[[i]] <- '0' } else {dADCG[[i]] <- '1'}
+ if(CG[[i]] > AVECGAE){ dCGAE[[i]] <- '0' } else {dCGAE[[i]] <- '1'}
+ if(AE[[i]] > AVECGAE){ dAECG[[i]] <- '0' } else {dAECG[[i]] <- '1'}
+ if(CG[[i]] > AVECGAF){ dCGAF[[i]] <- '0' } else {dCGAF[[i]] <- '1'}
+ if(AF[[i]] > AVECGAF){ dAFCG[[i]] <- '0' } else {dAFCG[[i]] <- '1'}
+ if(CG[[i]] > AVECGAG){ dCGAG[[i]] <- '0' } else {dCGAG[[i]] <- '1'}
+ if(AG[[i]] > AVECGAG){ dAGCG[[i]] <- '0' } else {dAGCG[[i]] <- '1'}
+ if(CG[[i]] > AVECGAH){ dCGAH[[i]] <- '0' } else {dCGAH[[i]] <- '1'}
+ if(AH[[i]] > AVECGAH){ dAHCG[[i]] <- '0' } else {dAHCG[[i]] <- '1'}
+ if(CG[[i]] > AVECGBA){ dCGBA[[i]] <- '0' } else {dCGBA[[i]] <- '1'}
+ if(BA[[i]] > AVECGBA){ dBACG[[i]] <- '0' } else {dBACG[[i]] <- '1'}
+ if(CG[[i]] > AVECGBB){ dCGBB[[i]] <- '0' } else {dCGBB[[i]] <- '1'}
+ if(BB[[i]] > AVECGBB){ dBBCG[[i]] <- '0' } else {dBBCG[[i]] <- '1'}
+ if(CG[[i]] > AVECGBC){ dCGBC[[i]] <- '0' } else {dCGBC[[i]] <- '1'}
+ if(BC[[i]] > AVECGBC){ dBCCG[[i]] <- '0' } else {dBCCG[[i]] <- '1'}
+ if(CG[[i]] > AVECGBD){ dCGBD[[i]] <- '0' } else {dCGBD[[i]] <- '1'}
+ if(BD[[i]] > AVECGBD){ dBDCG[[i]] <- '0' } else {dBDCG[[i]] <- '1'}
+ if(CG[[i]] > AVECGBE){ dCGBE[[i]] <- '0' } else {dCGBE[[i]] <- '1'}
+ if(BE[[i]] > AVECGBE){ dBECG[[i]] <- '0' } else {dBECG[[i]] <- '1'}
+ if(CG[[i]] > AVECGBF){ dCGBF[[i]] <- '0' } else {dCGBF[[i]] <- '1'}
+ if(BF[[i]] > AVECGBF){ dBFCG[[i]] <- '0' } else {dBFCG[[i]] <- '1'}
+ if(CG[[i]] > AVECGBG){ dCGBG[[i]] <- '0' } else {dCGBG[[i]] <- '1'}
+ if(BG[[i]] > AVECGBG){ dBGCG[[i]] <- '0' } else {dBGCG[[i]] <- '1'}
+ if(CG[[i]] > AVECGBH){ dCGBH[[i]] <- '0' } else {dCGBH[[i]] <- '1'}
+ if(BH[[i]] > AVECGBH){ dBHCG[[i]] <- '0' } else {dBHCG[[i]] <- '1'}
+ if(CG[[i]] > AVECGCA){ dCGCA[[i]] <- '0' } else {dCGCA[[i]] <- '1'}
+ if(CA[[i]] > AVECGCA){ dCACG[[i]] <- '0' } else {dCACG[[i]] <- '1'}
+ if(CG[[i]] > AVECGCB){ dCGCB[[i]] <- '0' } else {dCGCB[[i]] <- '1'}
+ if(CB[[i]] > AVECGCB){ dCBCG[[i]] <- '0' } else {dCBCG[[i]] <- '1'}
+ if(CG[[i]] > AVECGCC){ dCGCC[[i]] <- '0' } else {dCGCC[[i]] <- '1'}
+ if(CC[[i]] > AVECGCC){ dCCCG[[i]] <- '0' } else {dCCCG[[i]] <- '1'}
+ if(CG[[i]] > AVECGCD){ dCGCD[[i]] <- '0' } else {dCGCD[[i]] <- '1'}
+ if(CD[[i]] > AVECGCD){ dCDCG[[i]] <- '0' } else {dCDCG[[i]] <- '1'}
+ if(CG[[i]] > AVECGCE){ dCGCE[[i]] <- '0' } else {dCGCE[[i]] <- '1'}
+ if(CE[[i]] > AVECGCE){ dCECG[[i]] <- '0' } else {dCECG[[i]] <- '1'}
+ if(CG[[i]] > AVECGCF){ dCGCF[[i]] <- '0' } else {dCGCF[[i]] <- '1'}
+ if(CF[[i]] > AVECGCF){ dCFCG[[i]] <- '0' } else {dCFCG[[i]] <- '1'}
+ if(CG[[i]] > AVECGCG){ dCGCG[[i]] <- '0' } else {dCGCG[[i]] <- '1'}
+ if(CG[[i]] > AVECGCG){ dCGCG[[i]] <- '0' } else {dCGCG[[i]] <- '1'}
+ if(CG[[i]] > AVECGCH){ dCGCH[[i]] <- '0' } else {dCGCH[[i]] <- '1'}
+ if(CH[[i]] > AVECGCH){ dCHCG[[i]] <- '0' } else {dCHCG[[i]] <- '1'}
+ if(CH[[i]] > AVECHAA){ dCHAA[[i]] <- '0' } else {dCHAA[[i]] <- '1'}
+ if(AA[[i]] > AVECHAA){ dAACH[[i]] <- '0' } else {dAACH[[i]] <- '1'}
+ if(CH[[i]] > AVECHAB){ dCHAB[[i]] <- '0' } else {dCHAB[[i]] <- '1'}
+ if(AB[[i]] > AVECHAB){ dABCH[[i]] <- '0' } else {dABCH[[i]] <- '1'}
+ if(CH[[i]] > AVECHAC){ dCHAC[[i]] <- '0' } else {dCHAC[[i]] <- '1'}
+ if(AC[[i]] > AVECHAC){ dACCH[[i]] <- '0' } else {dACCH[[i]] <- '1'}
+ if(CH[[i]] > AVECHAD){ dCHAD[[i]] <- '0' } else {dCHAD[[i]] <- '1'}
+ if(AD[[i]] > AVECHAD){ dADCH[[i]] <- '0' } else {dADCH[[i]] <- '1'}
+ if(CH[[i]] > AVECHAE){ dCHAE[[i]] <- '0' } else {dCHAE[[i]] <- '1'}
+ if(AE[[i]] > AVECHAE){ dAECH[[i]] <- '0' } else {dAECH[[i]] <- '1'}
+ if(CH[[i]] > AVECHAF){ dCHAF[[i]] <- '0' } else {dCHAF[[i]] <- '1'}
+ if(AF[[i]] > AVECHAF){ dAFCH[[i]] <- '0' } else {dAFCH[[i]] <- '1'}
+ if(CH[[i]] > AVECHAG){ dCHAG[[i]] <- '0' } else {dCHAG[[i]] <- '1'}
+ if(AG[[i]] > AVECHAG){ dAGCH[[i]] <- '0' } else {dAGCH[[i]] <- '1'}
+ if(CH[[i]] > AVECHAH){ dCHAH[[i]] <- '0' } else {dCHAH[[i]] <- '1'}
+ if(AH[[i]] > AVECHAH){ dAHCH[[i]] <- '0' } else {dAHCH[[i]] <- '1'}
+ if(CH[[i]] > AVECHBA){ dCHBA[[i]] <- '0' } else {dCHBA[[i]] <- '1'}
+ if(BA[[i]] > AVECHBA){ dBACH[[i]] <- '0' } else {dBACH[[i]] <- '1'}
+ if(CH[[i]] > AVECHBB){ dCHBB[[i]] <- '0' } else {dCHBB[[i]] <- '1'}
+ if(BB[[i]] > AVECHBB){ dBBCH[[i]] <- '0' } else {dBBCH[[i]] <- '1'}
+ if(CH[[i]] > AVECHBC){ dCHBC[[i]] <- '0' } else {dCHBC[[i]] <- '1'}
+ if(BC[[i]] > AVECHBC){ dBCCH[[i]] <- '0' } else {dBCCH[[i]] <- '1'}
+ if(CH[[i]] > AVECHBD){ dCHBD[[i]] <- '0' } else {dCHBD[[i]] <- '1'}
+ if(BD[[i]] > AVECHBD){ dBDCH[[i]] <- '0' } else {dBDCH[[i]] <- '1'}
+ if(CH[[i]] > AVECHBE){ dCHBE[[i]] <- '0' } else {dCHBE[[i]] <- '1'}
+ if(BE[[i]] > AVECHBE){ dBECH[[i]] <- '0' } else {dBECH[[i]] <- '1'}
+ if(CH[[i]] > AVECHBF){ dCHBF[[i]] <- '0' } else {dCHBF[[i]] <- '1'}
+ if(BF[[i]] > AVECHBF){ dBFCH[[i]] <- '0' } else {dBFCH[[i]] <- '1'}
+ if(CH[[i]] > AVECHBG){ dCHBG[[i]] <- '0' } else {dCHBG[[i]] <- '1'}
+ if(BG[[i]] > AVECHBG){ dBGCH[[i]] <- '0' } else {dBGCH[[i]] <- '1'}
+ if(CH[[i]] > AVECHBH){ dCHBH[[i]] <- '0' } else {dCHBH[[i]] <- '1'}
+ if(BH[[i]] > AVECHBH){ dBHCH[[i]] <- '0' } else {dBHCH[[i]] <- '1'}
+ if(CH[[i]] > AVECHCA){ dCHCA[[i]] <- '0' } else {dCHCA[[i]] <- '1'}
+ if(CA[[i]] > AVECHCA){ dCACH[[i]] <- '0' } else {dCACH[[i]] <- '1'}
+ if(CH[[i]] > AVECHCB){ dCHCB[[i]] <- '0' } else {dCHCB[[i]] <- '1'}
+ if(CB[[i]] > AVECHCB){ dCBCH[[i]] <- '0' } else {dCBCH[[i]] <- '1'}
+ if(CH[[i]] > AVECHCC){ dCHCC[[i]] <- '0' } else {dCHCC[[i]] <- '1'}
+ if(CC[[i]] > AVECHCC){ dCCCH[[i]] <- '0' } else {dCCCH[[i]] <- '1'}
+ if(CH[[i]] > AVECHCD){ dCHCD[[i]] <- '0' } else {dCHCD[[i]] <- '1'}
+ if(CD[[i]] > AVECHCD){ dCDCH[[i]] <- '0' } else {dCDCH[[i]] <- '1'}
+ if(CH[[i]] > AVECHCE){ dCHCE[[i]] <- '0' } else {dCHCE[[i]] <- '1'}
+ if(CE[[i]] > AVECHCE){ dCECH[[i]] <- '0' } else {dCECH[[i]] <- '1'}
+ if(CH[[i]] > AVECHCF){ dCHCF[[i]] <- '0' } else {dCHCF[[i]] <- '1'}
+ if(CF[[i]] > AVECHCF){ dCFCH[[i]] <- '0' } else {dCFCH[[i]] <- '1'}
+ if(CH[[i]] > AVECHCG){ dCHCG[[i]] <- '0' } else {dCHCG[[i]] <- '1'}
+ if(CG[[i]] > AVECHCG){ dCGCH[[i]] <- '0' } else {dCGCH[[i]] <- '1'}
+ if(CH[[i]] > AVECHCH){ dCHCH[[i]] <- '0' } else {dCHCH[[i]] <- '1'}
+ if(CH[[i]] > AVECHCH){ dCHCH[[i]] <- '0' } else {dCHCH[[i]] <- '1'}
+ }
> 
> 
> mcnemar.test(dAAAA, dAAAA, correct = F)

	McNemar's Chi-squared test

data:  dAAAA and dAAAA 
McNemar's chi-squared = NaN, df = 1, p-value = NA

> mcnemar.test(dAAAB, dABAA, correct = F)
recover called non-interactively; frames dumped, use debugger() to view
> mcnemar.test(dAAAC, dACAA, correct = F)
recover called non-interactively; frames dumped, use debugger() to view
> mcnemar.test(dAAAD, dADAA, correct = F)
recover called non-interactively; frames dumped, use debugger() to view
> mcnemar.test(dAAAE, dAEAA, correct = F)
recover called non-interactively; frames dumped, use debugger() to view
> mcnemar.test(dAAAF, dAFAA, correct = F)

	McNemar's Chi-squared test

data:  dAAAF and dAFAA 
McNemar's chi-squared = 0.2, df = 1, p-value = 0.6547

> mcnemar.test(dAAAG, dAGAA, correct = F)
recover called non-interactively; frames dumped, use debugger() to view
> mcnemar.test(dAAAH, dAHAA, correct = F)
recover called non-interactively; frames dumped, use debugger() to view
> mcnemar.test(dAABA, dBAAA, correct = F)
recover called non-interactively; frames dumped, use debugger() to view
> mcnemar.test(dAABB, dBBAA, correct = F)
recover called non-interactively; frames dumped, use debugger() to view
> mcnemar.test(dAABC, dBCAA, correct = F)
recover called non-interactively; frames dumped, use debugger() to view
> mcnemar.test(dAABD, dBDAA, correct = F)
recover called non-interactively; frames dumped, use debugger() to view
> mcnemar.test(dAABE, dBEAA, correct = F)
recover called non-interactively; frames dumped, use debugger() to view
> mcnemar.test(dAABF, dBFAA, correct = F)
recover called non-interactively; frames dumped, use debugger() to view
> mcnemar.test(dAABG, dBGAA, correct = F)
recover called non-interactively; frames dumped, use debugger() to view
> mcnemar.test(dAABH, dBHAA, correct = F)
recover called non-interactively; frames dumped, use debugger() to view
> mcnemar.test(dAACA, dCAAA, correct = F)

	McNemar's Chi-squared test

data:  dAACA and dCAAA 
McNemar's chi-squared = 1, df = 1, p-value = 0.3173

> mcnemar.test(dAACB, dCBAA, correct = F)

	McNemar's Chi-squared test

data:  dAACB and dCBAA 
McNemar's chi-squared = 3, df = 1, p-value = 0.08326

> mcnemar.test(dAACC, dCCAA, correct = F)
recover called non-interactively; frames dumped, use debugger() to view
> mcnemar.test(dAACD, dCDAA, correct = F)
recover called non-interactively; frames dumped, use debugger() to view
> mcnemar.test(dAACE, dCEAA, correct = F)
recover called non-interactively; frames dumped, use debugger() to view
> mcnemar.test(dAACF, dCFAA, correct = F)

	McNemar's Chi-squared test

data:  dAACF and dCFAA 
McNemar's chi-squared = 4, df = 1, p-value = 0.0455

> mcnemar.test(dAACG, dCGAA, correct = F)

	McNemar's Chi-squared test

data:  dAACG and dCGAA 
McNemar's chi-squared = 7, df = 1, p-value = 0.008151

> mcnemar.test(dAACH, dCHAA, correct = F)

	McNemar's Chi-squared test

data:  dAACH and dCHAA 
McNemar's chi-squared = 0, df = 1, p-value = 1

> mcnemar.test(dABAA, dAAAB, correct = F)
recover called non-interactively; frames dumped, use debugger() to view
> mcnemar.test(dABAB, dABAB, correct = F)

	McNemar's Chi-squared test

data:  dABAB and dABAB 
McNemar's chi-squared = NaN, df = 1, p-value = NA

> mcnemar.test(dABAC, dACAB, correct = F)
recover called non-interactively; frames dumped, use debugger() to view
> mcnemar.test(dABAD, dADAB, correct = F)
recover called non-interactively; frames dumped, use debugger() to view
> mcnemar.test(dABAE, dAEAB, correct = F)
recover called non-interactively; frames dumped, use debugger() to view
> mcnemar.test(dABAF, dAFAB, correct = F)

	McNemar's Chi-squared test

data:  dABAF and dAFAB 
McNemar's chi-squared = 4, df = 1, p-value = 0.0455

> mcnemar.test(dABAG, dAGAB, correct = F)
recover called non-interactively; frames dumped, use debugger() to view
> mcnemar.test(dABAH, dAHAB, correct = F)
recover called non-interactively; frames dumped, use debugger() to view
> mcnemar.test(dABBA, dBAAB, correct = F)

	McNemar's Chi-squared test

data:  dABBA and dBAAB 
McNemar's chi-squared = 4, df = 1, p-value = 0.0455

> mcnemar.test(dABBB, dBBAB, correct = F)
recover called non-interactively; frames dumped, use debugger() to view
> mcnemar.test(dABBC, dBCAB, correct = F)
recover called non-interactively; frames dumped, use debugger() to view
> mcnemar.test(dABBD, dBDAB, correct = F)
recover called non-interactively; frames dumped, use debugger() to view
> mcnemar.test(dABBE, dBEAB, correct = F)
recover called non-interactively; frames dumped, use debugger() to view
> mcnemar.test(dABBF, dBFAB, correct = F)
recover called non-interactively; frames dumped, use debugger() to view
> mcnemar.test(dABBG, dBGAB, correct = F)
recover called non-interactively; frames dumped, use debugger() to view
> mcnemar.test(dABBH, dBHAB, correct = F)
recover called non-interactively; frames dumped, use debugger() to view
> mcnemar.test(dABCA, dCAAB, correct = F)

	McNemar's Chi-squared test

data:  dABCA and dCAAB 
McNemar's chi-squared = 8, df = 1, p-value = 0.004678

> mcnemar.test(dABCB, dCBAB, correct = F)

	McNemar's Chi-squared test

data:  dABCB and dCBAB 
McNemar's chi-squared = 3.5714, df = 1, p-value = 0.05878

> mcnemar.test(dABCC, dCCAB, correct = F)

	McNemar's Chi-squared test

data:  dABCC and dCCAB 
McNemar's chi-squared = 1, df = 1, p-value = 0.3173

> mcnemar.test(dABCD, dCDAB, correct = F)
recover called non-interactively; frames dumped, use debugger() to view
> mcnemar.test(dABCE, dCEAB, correct = F)
recover called non-interactively; frames dumped, use debugger() to view
> mcnemar.test(dABCF, dCFAB, correct = F)

	McNemar's Chi-squared test

data:  dABCF and dCFAB 
McNemar's chi-squared = 8, df = 1, p-value = 0.004678

> mcnemar.test(dABCG, dCGAB, correct = F)
recover called non-interactively; frames dumped, use debugger() to view
> mcnemar.test(dABCH, dCHAB, correct = F)

	McNemar's Chi-squared test

data:  dABCH and dCHAB 
McNemar's chi-squared = 8, df = 1, p-value = 0.004678

> mcnemar.test(dACAA, dAAAC, correct = F)
recover called non-interactively; frames dumped, use debugger() to view
> mcnemar.test(dACAB, dABAC, correct = F)
recover called non-interactively; frames dumped, use debugger() to view
> mcnemar.test(dACAC, dACAC, correct = F)

	McNemar's Chi-squared test

data:  dACAC and dACAC 
McNemar's chi-squared = NaN, df = 1, p-value = NA

> mcnemar.test(dACAD, dADAC, correct = F)
recover called non-interactively; frames dumped, use debugger() to view
> mcnemar.test(dACAE, dAEAC, correct = F)
recover called non-interactively; frames dumped, use debugger() to view
> mcnemar.test(dACAF, dAFAC, correct = F)
recover called non-interactively; frames dumped, use debugger() to view
> mcnemar.test(dACAG, dAGAC, correct = F)

	McNemar's Chi-squared test

data:  dACAG and dAGAC 
McNemar's chi-squared = 0.6667, df = 1, p-value = 0.4142

> mcnemar.test(dACAH, dAHAC, correct = F)

	McNemar's Chi-squared test

data:  dACAH and dAHAC 
McNemar's chi-squared = 1, df = 1, p-value = 0.3173

> mcnemar.test(dACBA, dBAAC, correct = F)
recover called non-interactively; frames dumped, use debugger() to view
> mcnemar.test(dACBB, dBBAC, correct = F)
recover called non-interactively; frames dumped, use debugger() to view
> mcnemar.test(dACBC, dBCAC, correct = F)
recover called non-interactively; frames dumped, use debugger() to view
> mcnemar.test(dACBD, dBDAC, correct = F)
recover called non-interactively; frames dumped, use debugger() to view
> mcnemar.test(dACBE, dBEAC, correct = F)
recover called non-interactively; frames dumped, use debugger() to view
> mcnemar.test(dACBF, dBFAC, correct = F)
recover called non-interactively; frames dumped, use debugger() to view
> mcnemar.test(dACBG, dBGAC, correct = F)
recover called non-interactively; frames dumped, use debugger() to view
> mcnemar.test(dACBH, dBHAC, correct = F)
recover called non-interactively; frames dumped, use debugger() to view
> mcnemar.test(dACCA, dCAAC, correct = F)
recover called non-interactively; frames dumped, use debugger() to view
> mcnemar.test(dACCB, dCBAC, correct = F)
recover called non-interactively; frames dumped, use debugger() to view
> mcnemar.test(dACCC, dCCAC, correct = F)
recover called non-interactively; frames dumped, use debugger() to view
> mcnemar.test(dACCD, dCDAC, correct = F)
recover called non-interactively; frames dumped, use debugger() to view
> mcnemar.test(dACCE, dCEAC, correct = F)
recover called non-interactively; frames dumped, use debugger() to view
> mcnemar.test(dACCF, dCFAC, correct = F)
recover called non-interactively; frames dumped, use debugger() to view
> mcnemar.test(dACCG, dCGAC, correct = F)
recover called non-interactively; frames dumped, use debugger() to view
> mcnemar.test(dACCH, dCHAC, correct = F)
recover called non-interactively; frames dumped, use debugger() to view
> mcnemar.test(dADAA, dAAAD, correct = F)
recover called non-interactively; frames dumped, use debugger() to view
> mcnemar.test(dADAB, dABAD, correct = F)
recover called non-interactively; frames dumped, use debugger() to view
> mcnemar.test(dADAC, dACAD, correct = F)
recover called non-interactively; frames dumped, use debugger() to view
> mcnemar.test(dADAD, dADAD, correct = F)

	McNemar's Chi-squared test

data:  dADAD and dADAD 
McNemar's chi-squared = NaN, df = 1, p-value = NA

> mcnemar.test(dADAE, dAEAD, correct = F)

	McNemar's Chi-squared test

data:  dADAE and dAEAD 
McNemar's chi-squared = 2, df = 1, p-value = 0.1573

> mcnemar.test(dADAF, dAFAD, correct = F)
recover called non-interactively; frames dumped, use debugger() to view
> mcnemar.test(dADAG, dAGAD, correct = F)
recover called non-interactively; frames dumped, use debugger() to view
> mcnemar.test(dADAH, dAHAD, correct = F)
recover called non-interactively; frames dumped, use debugger() to view
> mcnemar.test(dADBA, dBAAD, correct = F)
recover called non-interactively; frames dumped, use debugger() to view
> mcnemar.test(dADBB, dBBAD, correct = F)
recover called non-interactively; frames dumped, use debugger() to view
> mcnemar.test(dADBC, dBCAD, correct = F)
recover called non-interactively; frames dumped, use debugger() to view
> mcnemar.test(dADBD, dBDAD, correct = F)
recover called non-interactively; frames dumped, use debugger() to view
> mcnemar.test(dADBE, dBEAD, correct = F)
recover called non-interactively; frames dumped, use debugger() to view
> mcnemar.test(dADBF, dBFAD, correct = F)
recover called non-interactively; frames dumped, use debugger() to view
> mcnemar.test(dADBG, dBGAD, correct = F)
recover called non-interactively; frames dumped, use debugger() to view
> mcnemar.test(dADBH, dBHAD, correct = F)
recover called non-interactively; frames dumped, use debugger() to view
> mcnemar.test(dADCA, dCAAD, correct = F)
recover called non-interactively; frames dumped, use debugger() to view
> mcnemar.test(dADCB, dCBAD, correct = F)
recover called non-interactively; frames dumped, use debugger() to view
> mcnemar.test(dADCC, dCCAD, correct = F)
recover called non-interactively; frames dumped, use debugger() to view
> mcnemar.test(dADCD, dCDAD, correct = F)

	McNemar's Chi-squared test

data:  dADCD and dCDAD 
McNemar's chi-squared = 5, df = 1, p-value = 0.02535

> mcnemar.test(dADCE, dCEAD, correct = F)

	McNemar's Chi-squared test

data:  dADCE and dCEAD 
McNemar's chi-squared = 1, df = 1, p-value = 0.3173

> mcnemar.test(dADCF, dCFAD, correct = F)
recover called non-interactively; frames dumped, use debugger() to view
> mcnemar.test(dADCG, dCGAD, correct = F)
recover called non-interactively; frames dumped, use debugger() to view
> mcnemar.test(dADCH, dCHAD, correct = F)
recover called non-interactively; frames dumped, use debugger() to view
> mcnemar.test(dAEAA, dAAAE, correct = F)
recover called non-interactively; frames dumped, use debugger() to view
> mcnemar.test(dAEAB, dABAE, correct = F)
recover called non-interactively; frames dumped, use debugger() to view
> mcnemar.test(dAEAC, dACAE, correct = F)
recover called non-interactively; frames dumped, use debugger() to view
> mcnemar.test(dAEAD, dADAE, correct = F)

	McNemar's Chi-squared test

data:  dAEAD and dADAE 
McNemar's chi-squared = 2, df = 1, p-value = 0.1573

> mcnemar.test(dAEAE, dAEAE, correct = F)

	McNemar's Chi-squared test

data:  dAEAE and dAEAE 
McNemar's chi-squared = NaN, df = 1, p-value = NA

> mcnemar.test(dAEAF, dAFAE, correct = F)
recover called non-interactively; frames dumped, use debugger() to view
> mcnemar.test(dAEAG, dAGAE, correct = F)
recover called non-interactively; frames dumped, use debugger() to view
> mcnemar.test(dAEAH, dAHAE, correct = F)
recover called non-interactively; frames dumped, use debugger() to view
> mcnemar.test(dAEBA, dBAAE, correct = F)
recover called non-interactively; frames dumped, use debugger() to view
> mcnemar.test(dAEBB, dBBAE, correct = F)
recover called non-interactively; frames dumped, use debugger() to view
> mcnemar.test(dAEBC, dBCAE, correct = F)
recover called non-interactively; frames dumped, use debugger() to view
> mcnemar.test(dAEBD, dBDAE, correct = F)
recover called non-interactively; frames dumped, use debugger() to view
> mcnemar.test(dAEBE, dBEAE, correct = F)
recover called non-interactively; frames dumped, use debugger() to view
> mcnemar.test(dAEBF, dBFAE, correct = F)
recover called non-interactively; frames dumped, use debugger() to view
> mcnemar.test(dAEBG, dBGAE, correct = F)
recover called non-interactively; frames dumped, use debugger() to view
> mcnemar.test(dAEBH, dBHAE, correct = F)
recover called non-interactively; frames dumped, use debugger() to view
> mcnemar.test(dAECA, dCAAE, correct = F)
recover called non-interactively; frames dumped, use debugger() to view
> mcnemar.test(dAECB, dCBAE, correct = F)
recover called non-interactively; frames dumped, use debugger() to view
> mcnemar.test(dAECC, dCCAE, correct = F)
recover called non-interactively; frames dumped, use debugger() to view
> mcnemar.test(dAECD, dCDAE, correct = F)

	McNemar's Chi-squared test

data:  dAECD and dCDAE 
McNemar's chi-squared = 5, df = 1, p-value = 0.02535

> mcnemar.test(dAECE, dCEAE, correct = F)

	McNemar's Chi-squared test

data:  dAECE and dCEAE 
McNemar's chi-squared = 1, df = 1, p-value = 0.3173

> mcnemar.test(dAECF, dCFAE, correct = F)
recover called non-interactively; frames dumped, use debugger() to view
> mcnemar.test(dAECG, dCGAE, correct = F)
recover called non-interactively; frames dumped, use debugger() to view
> mcnemar.test(dAECH, dCHAE, correct = F)
recover called non-interactively; frames dumped, use debugger() to view
> mcnemar.test(dAFAA, dAAAF, correct = F)

	McNemar's Chi-squared test

data:  dAFAA and dAAAF 
McNemar's chi-squared = 0.2, df = 1, p-value = 0.6547

> mcnemar.test(dAFAB, dABAF, correct = F)

	McNemar's Chi-squared test

data:  dAFAB and dABAF 
McNemar's chi-squared = 4, df = 1, p-value = 0.0455

> mcnemar.test(dAFAC, dACAF, correct = F)
recover called non-interactively; frames dumped, use debugger() to view
> mcnemar.test(dAFAD, dADAF, correct = F)
recover called non-interactively; frames dumped, use debugger() to view
> mcnemar.test(dAFAE, dAEAF, correct = F)
recover called non-interactively; frames dumped, use debugger() to view
> mcnemar.test(dAFAF, dAFAF, correct = F)

	McNemar's Chi-squared test

data:  dAFAF and dAFAF 
McNemar's chi-squared = NaN, df = 1, p-value = NA

> mcnemar.test(dAFAG, dAGAF, correct = F)
recover called non-interactively; frames dumped, use debugger() to view
> mcnemar.test(dAFAH, dAHAF, correct = F)
recover called non-interactively; frames dumped, use debugger() to view
> mcnemar.test(dAFBA, dBAAF, correct = F)

	McNemar's Chi-squared test

data:  dAFBA and dBAAF 
McNemar's chi-squared = 2.6667, df = 1, p-value = 0.1025

> mcnemar.test(dAFBB, dBBAF, correct = F)
recover called non-interactively; frames dumped, use debugger() to view
> mcnemar.test(dAFBC, dBCAF, correct = F)
recover called non-interactively; frames dumped, use debugger() to view
> mcnemar.test(dAFBD, dBDAF, correct = F)
recover called non-interactively; frames dumped, use debugger() to view
> mcnemar.test(dAFBE, dBEAF, correct = F)
recover called non-interactively; frames dumped, use debugger() to view
> mcnemar.test(dAFBF, dBFAF, correct = F)
recover called non-interactively; frames dumped, use debugger() to view
> mcnemar.test(dAFBG, dBGAF, correct = F)
recover called non-interactively; frames dumped, use debugger() to view
> mcnemar.test(dAFBH, dBHAF, correct = F)
recover called non-interactively; frames dumped, use debugger() to view
> mcnemar.test(dAFCA, dCAAF, correct = F)

	McNemar's Chi-squared test

data:  dAFCA and dCAAF 
McNemar's chi-squared = 4, df = 1, p-value = 0.0455

> mcnemar.test(dAFCB, dCBAF, correct = F)

	McNemar's Chi-squared test

data:  dAFCB and dCBAF 
McNemar's chi-squared = 0.2, df = 1, p-value = 0.6547

> mcnemar.test(dAFCC, dCCAF, correct = F)

	McNemar's Chi-squared test

data:  dAFCC and dCCAF 
McNemar's chi-squared = 1, df = 1, p-value = 0.3173

> mcnemar.test(dAFCD, dCDAF, correct = F)
recover called non-interactively; frames dumped, use debugger() to view
> mcnemar.test(dAFCE, dCEAF, correct = F)
recover called non-interactively; frames dumped, use debugger() to view
> mcnemar.test(dAFCF, dCFAF, correct = F)

	McNemar's Chi-squared test

data:  dAFCF and dCFAF 
McNemar's chi-squared = 6, df = 1, p-value = 0.01431

> mcnemar.test(dAFCG, dCGAF, correct = F)

	McNemar's Chi-squared test

data:  dAFCG and dCGAF 
McNemar's chi-squared = 6, df = 1, p-value = 0.01431

> mcnemar.test(dAFCH, dCHAF, correct = F)

	McNemar's Chi-squared test

data:  dAFCH and dCHAF 
McNemar's chi-squared = 1, df = 1, p-value = 0.3173

> mcnemar.test(dAGAA, dAAAG, correct = F)
recover called non-interactively; frames dumped, use debugger() to view
> mcnemar.test(dAGAB, dABAG, correct = F)
recover called non-interactively; frames dumped, use debugger() to view
> mcnemar.test(dAGAC, dACAG, correct = F)

	McNemar's Chi-squared test

data:  dAGAC and dACAG 
McNemar's chi-squared = 0.6667, df = 1, p-value = 0.4142

> mcnemar.test(dAGAD, dADAG, correct = F)
recover called non-interactively; frames dumped, use debugger() to view
> mcnemar.test(dAGAE, dAEAG, correct = F)
recover called non-interactively; frames dumped, use debugger() to view
> mcnemar.test(dAGAF, dAFAG, correct = F)
recover called non-interactively; frames dumped, use debugger() to view
> mcnemar.test(dAGAG, dAGAG, correct = F)

	McNemar's Chi-squared test

data:  dAGAG and dAGAG 
McNemar's chi-squared = NaN, df = 1, p-value = NA

> mcnemar.test(dAGAH, dAHAG, correct = F)

	McNemar's Chi-squared test

data:  dAGAH and dAHAG 
McNemar's chi-squared = 0.6667, df = 1, p-value = 0.4142

> mcnemar.test(dAGBA, dBAAG, correct = F)
recover called non-interactively; frames dumped, use debugger() to view
> mcnemar.test(dAGBB, dBBAG, correct = F)
recover called non-interactively; frames dumped, use debugger() to view
> mcnemar.test(dAGBC, dBCAG, correct = F)
recover called non-interactively; frames dumped, use debugger() to view
> mcnemar.test(dAGBD, dBDAG, correct = F)
recover called non-interactively; frames dumped, use debugger() to view
> mcnemar.test(dAGBE, dBEAG, correct = F)
recover called non-interactively; frames dumped, use debugger() to view
> mcnemar.test(dAGBF, dBFAG, correct = F)
recover called non-interactively; frames dumped, use debugger() to view
> mcnemar.test(dAGBG, dBGAG, correct = F)
recover called non-interactively; frames dumped, use debugger() to view
> mcnemar.test(dAGBH, dBHAG, correct = F)
recover called non-interactively; frames dumped, use debugger() to view
> mcnemar.test(dAGCA, dCAAG, correct = F)
recover called non-interactively; frames dumped, use debugger() to view
> mcnemar.test(dAGCB, dCBAG, correct = F)
recover called non-interactively; frames dumped, use debugger() to view
> mcnemar.test(dAGCC, dCCAG, correct = F)
recover called non-interactively; frames dumped, use debugger() to view
> mcnemar.test(dAGCD, dCDAG, correct = F)
recover called non-interactively; frames dumped, use debugger() to view
> mcnemar.test(dAGCE, dCEAG, correct = F)
recover called non-interactively; frames dumped, use debugger() to view
> mcnemar.test(dAGCF, dCFAG, correct = F)
recover called non-interactively; frames dumped, use debugger() to view
> mcnemar.test(dAGCG, dCGAG, correct = F)
recover called non-interactively; frames dumped, use debugger() to view
> mcnemar.test(dAGCH, dCHAG, correct = F)
recover called non-interactively; frames dumped, use debugger() to view
> mcnemar.test(dAHAA, dAAAH, correct = F)
recover called non-interactively; frames dumped, use debugger() to view
> mcnemar.test(dAHAB, dABAH, correct = F)
recover called non-interactively; frames dumped, use debugger() to view
> mcnemar.test(dAHAC, dACAH, correct = F)

	McNemar's Chi-squared test

data:  dAHAC and dACAH 
McNemar's chi-squared = 1, df = 1, p-value = 0.3173

> mcnemar.test(dAHAD, dADAH, correct = F)
recover called non-interactively; frames dumped, use debugger() to view
> mcnemar.test(dAHAE, dAEAH, correct = F)
recover called non-interactively; frames dumped, use debugger() to view
> mcnemar.test(dAHAF, dAFAH, correct = F)
recover called non-interactively; frames dumped, use debugger() to view
> mcnemar.test(dAHAG, dAGAH, correct = F)

	McNemar's Chi-squared test

data:  dAHAG and dAGAH 
McNemar's chi-squared = 0.6667, df = 1, p-value = 0.4142

> mcnemar.test(dAHAH, dAHAH, correct = F)

	McNemar's Chi-squared test

data:  dAHAH and dAHAH 
McNemar's chi-squared = NaN, df = 1, p-value = NA

> mcnemar.test(dAHBA, dBAAH, correct = F)
recover called non-interactively; frames dumped, use debugger() to view
> mcnemar.test(dAHBB, dBBAH, correct = F)
recover called non-interactively; frames dumped, use debugger() to view
> mcnemar.test(dAHBC, dBCAH, correct = F)
recover called non-interactively; frames dumped, use debugger() to view
> mcnemar.test(dAHBD, dBDAH, correct = F)
recover called non-interactively; frames dumped, use debugger() to view
> mcnemar.test(dAHBE, dBEAH, correct = F)
recover called non-interactively; frames dumped, use debugger() to view
> mcnemar.test(dAHBF, dBFAH, correct = F)
recover called non-interactively; frames dumped, use debugger() to view
> mcnemar.test(dAHBG, dBGAH, correct = F)
recover called non-interactively; frames dumped, use debugger() to view
> mcnemar.test(dAHBH, dBHAH, correct = F)
recover called non-interactively; frames dumped, use debugger() to view
> mcnemar.test(dAHCA, dCAAH, correct = F)
recover called non-interactively; frames dumped, use debugger() to view
> mcnemar.test(dAHCB, dCBAH, correct = F)
recover called non-interactively; frames dumped, use debugger() to view
> mcnemar.test(dAHCC, dCCAH, correct = F)
recover called non-interactively; frames dumped, use debugger() to view
> mcnemar.test(dAHCD, dCDAH, correct = F)
recover called non-interactively; frames dumped, use debugger() to view
> mcnemar.test(dAHCE, dCEAH, correct = F)
recover called non-interactively; frames dumped, use debugger() to view
> mcnemar.test(dAHCF, dCFAH, correct = F)
recover called non-interactively; frames dumped, use debugger() to view
> mcnemar.test(dAHCG, dCGAH, correct = F)
recover called non-interactively; frames dumped, use debugger() to view
> mcnemar.test(dAHCH, dCHAH, correct = F)
recover called non-interactively; frames dumped, use debugger() to view
> mcnemar.test(dBAAA, dAABA, correct = F)
recover called non-interactively; frames dumped, use debugger() to view
> mcnemar.test(dBAAB, dABBA, correct = F)

	McNemar's Chi-squared test

data:  dBAAB and dABBA 
McNemar's chi-squared = 4, df = 1, p-value = 0.0455

> mcnemar.test(dBAAC, dACBA, correct = F)
recover called non-interactively; frames dumped, use debugger() to view
> mcnemar.test(dBAAD, dADBA, correct = F)
recover called non-interactively; frames dumped, use debugger() to view
> mcnemar.test(dBAAE, dAEBA, correct = F)
recover called non-interactively; frames dumped, use debugger() to view
> mcnemar.test(dBAAF, dAFBA, correct = F)

	McNemar's Chi-squared test

data:  dBAAF and dAFBA 
McNemar's chi-squared = 2.6667, df = 1, p-value = 0.1025

> mcnemar.test(dBAAG, dAGBA, correct = F)
recover called non-interactively; frames dumped, use debugger() to view
> mcnemar.test(dBAAH, dAHBA, correct = F)
recover called non-interactively; frames dumped, use debugger() to view
> mcnemar.test(dBABA, dBABA, correct = F)

	McNemar's Chi-squared test

data:  dBABA and dBABA 
McNemar's chi-squared = NaN, df = 1, p-value = NA

> mcnemar.test(dBABB, dBBBA, correct = F)
recover called non-interactively; frames dumped, use debugger() to view
> mcnemar.test(dBABC, dBCBA, correct = F)
recover called non-interactively; frames dumped, use debugger() to view
> mcnemar.test(dBABD, dBDBA, correct = F)
recover called non-interactively; frames dumped, use debugger() to view
> mcnemar.test(dBABE, dBEBA, correct = F)
recover called non-interactively; frames dumped, use debugger() to view
> mcnemar.test(dBABF, dBFBA, correct = F)
recover called non-interactively; frames dumped, use debugger() to view
> mcnemar.test(dBABG, dBGBA, correct = F)
recover called non-interactively; frames dumped, use debugger() to view
> mcnemar.test(dBABH, dBHBA, correct = F)
recover called non-interactively; frames dumped, use debugger() to view
> mcnemar.test(dBACA, dCABA, correct = F)

	McNemar's Chi-squared test

data:  dBACA and dCABA 
McNemar's chi-squared = 8, df = 1, p-value = 0.004678

> mcnemar.test(dBACB, dCBBA, correct = F)

	McNemar's Chi-squared test

data:  dBACB and dCBBA 
McNemar's chi-squared = 5, df = 1, p-value = 0.02535

> mcnemar.test(dBACC, dCCBA, correct = F)

	McNemar's Chi-squared test

data:  dBACC and dCCBA 
McNemar's chi-squared = 0.6667, df = 1, p-value = 0.4142

> mcnemar.test(dBACD, dCDBA, correct = F)
recover called non-interactively; frames dumped, use debugger() to view
> mcnemar.test(dBACE, dCEBA, correct = F)
recover called non-interactively; frames dumped, use debugger() to view
> mcnemar.test(dBACF, dCFBA, correct = F)

	McNemar's Chi-squared test

data:  dBACF and dCFBA 
McNemar's chi-squared = 8, df = 1, p-value = 0.004678

> mcnemar.test(dBACG, dCGBA, correct = F)
recover called non-interactively; frames dumped, use debugger() to view
> mcnemar.test(dBACH, dCHBA, correct = F)

	McNemar's Chi-squared test

data:  dBACH and dCHBA 
McNemar's chi-squared = 8, df = 1, p-value = 0.004678

> mcnemar.test(dBBAA, dAABB, correct = F)
recover called non-interactively; frames dumped, use debugger() to view
> mcnemar.test(dBBAB, dABBB, correct = F)
recover called non-interactively; frames dumped, use debugger() to view
> mcnemar.test(dBBAC, dACBB, correct = F)
recover called non-interactively; frames dumped, use debugger() to view
> mcnemar.test(dBBAD, dADBB, correct = F)
recover called non-interactively; frames dumped, use debugger() to view
> mcnemar.test(dBBAE, dAEBB, correct = F)
recover called non-interactively; frames dumped, use debugger() to view
> mcnemar.test(dBBAF, dAFBB, correct = F)
recover called non-interactively; frames dumped, use debugger() to view
> mcnemar.test(dBBAG, dAGBB, correct = F)
recover called non-interactively; frames dumped, use debugger() to view
> mcnemar.test(dBBAH, dAHBB, correct = F)
recover called non-interactively; frames dumped, use debugger() to view
> mcnemar.test(dBBBA, dBABB, correct = F)
recover called non-interactively; frames dumped, use debugger() to view
> mcnemar.test(dBBBB, dBBBB, correct = F)

	McNemar's Chi-squared test

data:  dBBBB and dBBBB 
McNemar's chi-squared = NaN, df = 1, p-value = NA

> mcnemar.test(dBBBC, dBCBB, correct = F)

	McNemar's Chi-squared test

data:  dBBBC and dBCBB 
McNemar's chi-squared = 5, df = 1, p-value = 0.02535

> mcnemar.test(dBBBD, dBDBB, correct = F)
recover called non-interactively; frames dumped, use debugger() to view
> mcnemar.test(dBBBE, dBEBB, correct = F)
recover called non-interactively; frames dumped, use debugger() to view
> mcnemar.test(dBBBF, dBFBB, correct = F)
recover called non-interactively; frames dumped, use debugger() to view
> mcnemar.test(dBBBG, dBGBB, correct = F)
recover called non-interactively; frames dumped, use debugger() to view
> mcnemar.test(dBBBH, dBHBB, correct = F)
recover called non-interactively; frames dumped, use debugger() to view
> mcnemar.test(dBBCA, dCABB, correct = F)
recover called non-interactively; frames dumped, use debugger() to view
> mcnemar.test(dBBCB, dCBBB, correct = F)
recover called non-interactively; frames dumped, use debugger() to view
> mcnemar.test(dBBCC, dCCBB, correct = F)
recover called non-interactively; frames dumped, use debugger() to view
> mcnemar.test(dBBCD, dCDBB, correct = F)
recover called non-interactively; frames dumped, use debugger() to view
> mcnemar.test(dBBCE, dCEBB, correct = F)
recover called non-interactively; frames dumped, use debugger() to view
> mcnemar.test(dBBCF, dCFBB, correct = F)
recover called non-interactively; frames dumped, use debugger() to view
> mcnemar.test(dBBCG, dCGBB, correct = F)
recover called non-interactively; frames dumped, use debugger() to view
> mcnemar.test(dBBCH, dCHBB, correct = F)
recover called non-interactively; frames dumped, use debugger() to view
> mcnemar.test(dBCAA, dAABC, correct = F)
recover called non-interactively; frames dumped, use debugger() to view
> mcnemar.test(dBCAB, dABBC, correct = F)
recover called non-interactively; frames dumped, use debugger() to view
> mcnemar.test(dBCAC, dACBC, correct = F)
recover called non-interactively; frames dumped, use debugger() to view
> mcnemar.test(dBCAD, dADBC, correct = F)
recover called non-interactively; frames dumped, use debugger() to view
> mcnemar.test(dBCAE, dAEBC, correct = F)
recover called non-interactively; frames dumped, use debugger() to view
> mcnemar.test(dBCAF, dAFBC, correct = F)
recover called non-interactively; frames dumped, use debugger() to view
> mcnemar.test(dBCAG, dAGBC, correct = F)
recover called non-interactively; frames dumped, use debugger() to view
> mcnemar.test(dBCAH, dAHBC, correct = F)
recover called non-interactively; frames dumped, use debugger() to view
> mcnemar.test(dBCBA, dBABC, correct = F)
recover called non-interactively; frames dumped, use debugger() to view
> mcnemar.test(dBCBB, dBBBC, correct = F)

	McNemar's Chi-squared test

data:  dBCBB and dBBBC 
McNemar's chi-squared = 5, df = 1, p-value = 0.02535

> mcnemar.test(dBCBC, dBCBC, correct = F)

	McNemar's Chi-squared test

data:  dBCBC and dBCBC 
McNemar's chi-squared = NaN, df = 1, p-value = NA

> mcnemar.test(dBCBD, dBDBC, correct = F)
recover called non-interactively; frames dumped, use debugger() to view
> mcnemar.test(dBCBE, dBEBC, correct = F)
recover called non-interactively; frames dumped, use debugger() to view
> mcnemar.test(dBCBF, dBFBC, correct = F)
recover called non-interactively; frames dumped, use debugger() to view
> mcnemar.test(dBCBG, dBGBC, correct = F)
recover called non-interactively; frames dumped, use debugger() to view
> mcnemar.test(dBCBH, dBHBC, correct = F)
recover called non-interactively; frames dumped, use debugger() to view
> mcnemar.test(dBCCA, dCABC, correct = F)
recover called non-interactively; frames dumped, use debugger() to view
> mcnemar.test(dBCCB, dCBBC, correct = F)
recover called non-interactively; frames dumped, use debugger() to view
> mcnemar.test(dBCCC, dCCBC, correct = F)
recover called non-interactively; frames dumped, use debugger() to view
> mcnemar.test(dBCCD, dCDBC, correct = F)
recover called non-interactively; frames dumped, use debugger() to view
> mcnemar.test(dBCCE, dCEBC, correct = F)
recover called non-interactively; frames dumped, use debugger() to view
> mcnemar.test(dBCCF, dCFBC, correct = F)
recover called non-interactively; frames dumped, use debugger() to view
> mcnemar.test(dBCCG, dCGBC, correct = F)
recover called non-interactively; frames dumped, use debugger() to view
> mcnemar.test(dBCCH, dCHBC, correct = F)
recover called non-interactively; frames dumped, use debugger() to view
> mcnemar.test(dBDAA, dAABD, correct = F)
recover called non-interactively; frames dumped, use debugger() to view
> mcnemar.test(dBDAB, dABBD, correct = F)
recover called non-interactively; frames dumped, use debugger() to view
> mcnemar.test(dBDAC, dACBD, correct = F)
recover called non-interactively; frames dumped, use debugger() to view
> mcnemar.test(dBDAD, dADBD, correct = F)
recover called non-interactively; frames dumped, use debugger() to view
> mcnemar.test(dBDAE, dAEBD, correct = F)
recover called non-interactively; frames dumped, use debugger() to view
> mcnemar.test(dBDAF, dAFBD, correct = F)
recover called non-interactively; frames dumped, use debugger() to view
> mcnemar.test(dBDAG, dAGBD, correct = F)
recover called non-interactively; frames dumped, use debugger() to view
> mcnemar.test(dBDAH, dAHBD, correct = F)
recover called non-interactively; frames dumped, use debugger() to view
> mcnemar.test(dBDBA, dBABD, correct = F)
recover called non-interactively; frames dumped, use debugger() to view
> mcnemar.test(dBDBB, dBBBD, correct = F)
recover called non-interactively; frames dumped, use debugger() to view
> mcnemar.test(dBDBC, dBCBD, correct = F)
recover called non-interactively; frames dumped, use debugger() to view
> mcnemar.test(dBDBD, dBDBD, correct = F)

	McNemar's Chi-squared test

data:  dBDBD and dBDBD 
McNemar's chi-squared = NaN, df = 1, p-value = NA

> mcnemar.test(dBDBE, dBEBD, correct = F)

	McNemar's Chi-squared test

data:  dBDBE and dBEBD 
McNemar's chi-squared = 5, df = 1, p-value = 0.02535

> mcnemar.test(dBDBF, dBFBD, correct = F)
recover called non-interactively; frames dumped, use debugger() to view
> mcnemar.test(dBDBG, dBGBD, correct = F)
recover called non-interactively; frames dumped, use debugger() to view
> mcnemar.test(dBDBH, dBHBD, correct = F)
recover called non-interactively; frames dumped, use debugger() to view
> mcnemar.test(dBDCA, dCABD, correct = F)
recover called non-interactively; frames dumped, use debugger() to view
> mcnemar.test(dBDCB, dCBBD, correct = F)
recover called non-interactively; frames dumped, use debugger() to view
> mcnemar.test(dBDCC, dCCBD, correct = F)
recover called non-interactively; frames dumped, use debugger() to view
> mcnemar.test(dBDCD, dCDBD, correct = F)
recover called non-interactively; frames dumped, use debugger() to view
> mcnemar.test(dBDCE, dCEBD, correct = F)
recover called non-interactively; frames dumped, use debugger() to view
> mcnemar.test(dBDCF, dCFBD, correct = F)
recover called non-interactively; frames dumped, use debugger() to view
> mcnemar.test(dBDCG, dCGBD, correct = F)
recover called non-interactively; frames dumped, use debugger() to view
> mcnemar.test(dBDCH, dCHBD, correct = F)
recover called non-interactively; frames dumped, use debugger() to view
> mcnemar.test(dBEAA, dAABE, correct = F)
recover called non-interactively; frames dumped, use debugger() to view
> mcnemar.test(dBEAB, dABBE, correct = F)
recover called non-interactively; frames dumped, use debugger() to view
> mcnemar.test(dBEAC, dACBE, correct = F)
recover called non-interactively; frames dumped, use debugger() to view
> mcnemar.test(dBEAD, dADBE, correct = F)
recover called non-interactively; frames dumped, use debugger() to view
> mcnemar.test(dBEAE, dAEBE, correct = F)
recover called non-interactively; frames dumped, use debugger() to view
> mcnemar.test(dBEAF, dAFBE, correct = F)
recover called non-interactively; frames dumped, use debugger() to view
> mcnemar.test(dBEAG, dAGBE, correct = F)
recover called non-interactively; frames dumped, use debugger() to view
> mcnemar.test(dBEAH, dAHBE, correct = F)
recover called non-interactively; frames dumped, use debugger() to view
> mcnemar.test(dBEBA, dBABE, correct = F)
recover called non-interactively; frames dumped, use debugger() to view
> mcnemar.test(dBEBB, dBBBE, correct = F)
recover called non-interactively; frames dumped, use debugger() to view
> mcnemar.test(dBEBC, dBCBE, correct = F)
recover called non-interactively; frames dumped, use debugger() to view
> mcnemar.test(dBEBD, dBDBE, correct = F)

	McNemar's Chi-squared test

data:  dBEBD and dBDBE 
McNemar's chi-squared = 5, df = 1, p-value = 0.02535

> mcnemar.test(dBEBE, dBEBE, correct = F)

	McNemar's Chi-squared test

data:  dBEBE and dBEBE 
McNemar's chi-squared = NaN, df = 1, p-value = NA

> mcnemar.test(dBEBF, dBFBE, correct = F)
recover called non-interactively; frames dumped, use debugger() to view
> mcnemar.test(dBEBG, dBGBE, correct = F)
recover called non-interactively; frames dumped, use debugger() to view
> mcnemar.test(dBEBH, dBHBE, correct = F)
recover called non-interactively; frames dumped, use debugger() to view
> mcnemar.test(dBECA, dCABE, correct = F)
recover called non-interactively; frames dumped, use debugger() to view
> mcnemar.test(dBECB, dCBBE, correct = F)
recover called non-interactively; frames dumped, use debugger() to view
> mcnemar.test(dBECC, dCCBE, correct = F)
recover called non-interactively; frames dumped, use debugger() to view
> mcnemar.test(dBECD, dCDBE, correct = F)
recover called non-interactively; frames dumped, use debugger() to view
> mcnemar.test(dBECE, dCEBE, correct = F)
recover called non-interactively; frames dumped, use debugger() to view
> mcnemar.test(dBECF, dCFBE, correct = F)
recover called non-interactively; frames dumped, use debugger() to view
> mcnemar.test(dBECG, dCGBE, correct = F)
recover called non-interactively; frames dumped, use debugger() to view
> mcnemar.test(dBECH, dCHBE, correct = F)
recover called non-interactively; frames dumped, use debugger() to view
> mcnemar.test(dBFAA, dAABF, correct = F)
recover called non-interactively; frames dumped, use debugger() to view
> mcnemar.test(dBFAB, dABBF, correct = F)
recover called non-interactively; frames dumped, use debugger() to view
> mcnemar.test(dBFAC, dACBF, correct = F)
recover called non-interactively; frames dumped, use debugger() to view
> mcnemar.test(dBFAD, dADBF, correct = F)
recover called non-interactively; frames dumped, use debugger() to view
> mcnemar.test(dBFAE, dAEBF, correct = F)
recover called non-interactively; frames dumped, use debugger() to view
> mcnemar.test(dBFAF, dAFBF, correct = F)
recover called non-interactively; frames dumped, use debugger() to view
> mcnemar.test(dBFAG, dAGBF, correct = F)
recover called non-interactively; frames dumped, use debugger() to view
> mcnemar.test(dBFAH, dAHBF, correct = F)
recover called non-interactively; frames dumped, use debugger() to view
> mcnemar.test(dBFBA, dBABF, correct = F)
recover called non-interactively; frames dumped, use debugger() to view
> mcnemar.test(dBFBB, dBBBF, correct = F)
recover called non-interactively; frames dumped, use debugger() to view
> mcnemar.test(dBFBC, dBCBF, correct = F)
recover called non-interactively; frames dumped, use debugger() to view
> mcnemar.test(dBFBD, dBDBF, correct = F)
recover called non-interactively; frames dumped, use debugger() to view
> mcnemar.test(dBFBE, dBEBF, correct = F)
recover called non-interactively; frames dumped, use debugger() to view
> mcnemar.test(dBFBF, dBFBF, correct = F)

	McNemar's Chi-squared test

data:  dBFBF and dBFBF 
McNemar's chi-squared = NaN, df = 1, p-value = NA

> mcnemar.test(dBFBG, dBGBF, correct = F)
recover called non-interactively; frames dumped, use debugger() to view
> mcnemar.test(dBFBH, dBHBF, correct = F)
recover called non-interactively; frames dumped, use debugger() to view
> mcnemar.test(dBFCA, dCABF, correct = F)
recover called non-interactively; frames dumped, use debugger() to view
> mcnemar.test(dBFCB, dCBBF, correct = F)
recover called non-interactively; frames dumped, use debugger() to view
> mcnemar.test(dBFCC, dCCBF, correct = F)
recover called non-interactively; frames dumped, use debugger() to view
> mcnemar.test(dBFCD, dCDBF, correct = F)
recover called non-interactively; frames dumped, use debugger() to view
> mcnemar.test(dBFCE, dCEBF, correct = F)
recover called non-interactively; frames dumped, use debugger() to view
> mcnemar.test(dBFCF, dCFBF, correct = F)
recover called non-interactively; frames dumped, use debugger() to view
> mcnemar.test(dBFCG, dCGBF, correct = F)
recover called non-interactively; frames dumped, use debugger() to view
> mcnemar.test(dBFCH, dCHBF, correct = F)
recover called non-interactively; frames dumped, use debugger() to view
> mcnemar.test(dBGAA, dAABG, correct = F)
recover called non-interactively; frames dumped, use debugger() to view
> mcnemar.test(dBGAB, dABBG, correct = F)
recover called non-interactively; frames dumped, use debugger() to view
> mcnemar.test(dBGAC, dACBG, correct = F)
recover called non-interactively; frames dumped, use debugger() to view
> mcnemar.test(dBGAD, dADBG, correct = F)
recover called non-interactively; frames dumped, use debugger() to view
> mcnemar.test(dBGAE, dAEBG, correct = F)
recover called non-interactively; frames dumped, use debugger() to view
> mcnemar.test(dBGAF, dAFBG, correct = F)
recover called non-interactively; frames dumped, use debugger() to view
> mcnemar.test(dBGAG, dAGBG, correct = F)
recover called non-interactively; frames dumped, use debugger() to view
> mcnemar.test(dBGAH, dAHBG, correct = F)
recover called non-interactively; frames dumped, use debugger() to view
> mcnemar.test(dBGBA, dBABG, correct = F)
recover called non-interactively; frames dumped, use debugger() to view
> mcnemar.test(dBGBB, dBBBG, correct = F)
recover called non-interactively; frames dumped, use debugger() to view
> mcnemar.test(dBGBC, dBCBG, correct = F)
recover called non-interactively; frames dumped, use debugger() to view
> mcnemar.test(dBGBD, dBDBG, correct = F)
recover called non-interactively; frames dumped, use debugger() to view
> mcnemar.test(dBGBE, dBEBG, correct = F)
recover called non-interactively; frames dumped, use debugger() to view
> mcnemar.test(dBGBF, dBFBG, correct = F)
recover called non-interactively; frames dumped, use debugger() to view
> mcnemar.test(dBGBG, dBGBG, correct = F)

	McNemar's Chi-squared test

data:  dBGBG and dBGBG 
McNemar's chi-squared = NaN, df = 1, p-value = NA

> mcnemar.test(dBGBH, dBHBG, correct = F)
recover called non-interactively; frames dumped, use debugger() to view
> mcnemar.test(dBGCA, dCABG, correct = F)
recover called non-interactively; frames dumped, use debugger() to view
> mcnemar.test(dBGCB, dCBBG, correct = F)
recover called non-interactively; frames dumped, use debugger() to view
> mcnemar.test(dBGCC, dCCBG, correct = F)
recover called non-interactively; frames dumped, use debugger() to view
> mcnemar.test(dBGCD, dCDBG, correct = F)
recover called non-interactively; frames dumped, use debugger() to view
> mcnemar.test(dBGCE, dCEBG, correct = F)
recover called non-interactively; frames dumped, use debugger() to view
> mcnemar.test(dBGCF, dCFBG, correct = F)
recover called non-interactively; frames dumped, use debugger() to view
> mcnemar.test(dBGCG, dCGBG, correct = F)
recover called non-interactively; frames dumped, use debugger() to view
> mcnemar.test(dBGCH, dCHBG, correct = F)
recover called non-interactively; frames dumped, use debugger() to view
> mcnemar.test(dBHAA, dAABH, correct = F)
recover called non-interactively; frames dumped, use debugger() to view
> mcnemar.test(dBHAB, dABBH, correct = F)
recover called non-interactively; frames dumped, use debugger() to view
> mcnemar.test(dBHAC, dACBH, correct = F)
recover called non-interactively; frames dumped, use debugger() to view
> mcnemar.test(dBHAD, dADBH, correct = F)
recover called non-interactively; frames dumped, use debugger() to view
> mcnemar.test(dBHAE, dAEBH, correct = F)
recover called non-interactively; frames dumped, use debugger() to view
> mcnemar.test(dBHAF, dAFBH, correct = F)
recover called non-interactively; frames dumped, use debugger() to view
> mcnemar.test(dBHAG, dAGBH, correct = F)
recover called non-interactively; frames dumped, use debugger() to view
> mcnemar.test(dBHAH, dAHBH, correct = F)
recover called non-interactively; frames dumped, use debugger() to view
> mcnemar.test(dBHBA, dBABH, correct = F)
recover called non-interactively; frames dumped, use debugger() to view
> mcnemar.test(dBHBB, dBBBH, correct = F)
recover called non-interactively; frames dumped, use debugger() to view
> mcnemar.test(dBHBC, dBCBH, correct = F)
recover called non-interactively; frames dumped, use debugger() to view
> mcnemar.test(dBHBD, dBDBH, correct = F)
recover called non-interactively; frames dumped, use debugger() to view
> mcnemar.test(dBHBE, dBEBH, correct = F)
recover called non-interactively; frames dumped, use debugger() to view
> mcnemar.test(dBHBF, dBFBH, correct = F)
recover called non-interactively; frames dumped, use debugger() to view
> mcnemar.test(dBHBG, dBGBH, correct = F)
recover called non-interactively; frames dumped, use debugger() to view
> mcnemar.test(dBHBH, dBHBH, correct = F)

	McNemar's Chi-squared test

data:  dBHBH and dBHBH 
McNemar's chi-squared = NaN, df = 1, p-value = NA

> mcnemar.test(dBHCA, dCABH, correct = F)
recover called non-interactively; frames dumped, use debugger() to view
> mcnemar.test(dBHCB, dCBBH, correct = F)
recover called non-interactively; frames dumped, use debugger() to view
> mcnemar.test(dBHCC, dCCBH, correct = F)
recover called non-interactively; frames dumped, use debugger() to view
> mcnemar.test(dBHCD, dCDBH, correct = F)
recover called non-interactively; frames dumped, use debugger() to view
> mcnemar.test(dBHCE, dCEBH, correct = F)
recover called non-interactively; frames dumped, use debugger() to view
> mcnemar.test(dBHCF, dCFBH, correct = F)
recover called non-interactively; frames dumped, use debugger() to view
> mcnemar.test(dBHCG, dCGBH, correct = F)
recover called non-interactively; frames dumped, use debugger() to view
> mcnemar.test(dBHCH, dCHBH, correct = F)
recover called non-interactively; frames dumped, use debugger() to view
> mcnemar.test(dCAAA, dAACA, correct = F)

	McNemar's Chi-squared test

data:  dCAAA and dAACA 
McNemar's chi-squared = 1, df = 1, p-value = 0.3173

> mcnemar.test(dCAAB, dABCA, correct = F)

	McNemar's Chi-squared test

data:  dCAAB and dABCA 
McNemar's chi-squared = 8, df = 1, p-value = 0.004678

> mcnemar.test(dCAAC, dACCA, correct = F)
recover called non-interactively; frames dumped, use debugger() to view
> mcnemar.test(dCAAD, dADCA, correct = F)
recover called non-interactively; frames dumped, use debugger() to view
> mcnemar.test(dCAAE, dAECA, correct = F)
recover called non-interactively; frames dumped, use debugger() to view
> mcnemar.test(dCAAF, dAFCA, correct = F)

	McNemar's Chi-squared test

data:  dCAAF and dAFCA 
McNemar's chi-squared = 4, df = 1, p-value = 0.0455

> mcnemar.test(dCAAG, dAGCA, correct = F)
recover called non-interactively; frames dumped, use debugger() to view
> mcnemar.test(dCAAH, dAHCA, correct = F)
recover called non-interactively; frames dumped, use debugger() to view
> mcnemar.test(dCABA, dBACA, correct = F)

	McNemar's Chi-squared test

data:  dCABA and dBACA 
McNemar's chi-squared = 8, df = 1, p-value = 0.004678

> mcnemar.test(dCABB, dBBCA, correct = F)
recover called non-interactively; frames dumped, use debugger() to view
> mcnemar.test(dCABC, dBCCA, correct = F)
recover called non-interactively; frames dumped, use debugger() to view
> mcnemar.test(dCABD, dBDCA, correct = F)
recover called non-interactively; frames dumped, use debugger() to view
> mcnemar.test(dCABE, dBECA, correct = F)
recover called non-interactively; frames dumped, use debugger() to view
> mcnemar.test(dCABF, dBFCA, correct = F)
recover called non-interactively; frames dumped, use debugger() to view
> mcnemar.test(dCABG, dBGCA, correct = F)
recover called non-interactively; frames dumped, use debugger() to view
> mcnemar.test(dCABH, dBHCA, correct = F)
recover called non-interactively; frames dumped, use debugger() to view
> mcnemar.test(dCACA, dCACA, correct = F)

	McNemar's Chi-squared test

data:  dCACA and dCACA 
McNemar's chi-squared = NaN, df = 1, p-value = NA

> mcnemar.test(dCACB, dCBCA, correct = F)

	McNemar's Chi-squared test

data:  dCACB and dCBCA 
McNemar's chi-squared = 7, df = 1, p-value = 0.008151

> mcnemar.test(dCACC, dCCCA, correct = F)

	McNemar's Chi-squared test

data:  dCACC and dCCCA 
McNemar's chi-squared = 7, df = 1, p-value = 0.008151

> mcnemar.test(dCACD, dCDCA, correct = F)
recover called non-interactively; frames dumped, use debugger() to view
> mcnemar.test(dCACE, dCECA, correct = F)
recover called non-interactively; frames dumped, use debugger() to view
> mcnemar.test(dCACF, dCFCA, correct = F)

	McNemar's Chi-squared test

data:  dCACF and dCFCA 
McNemar's chi-squared = 4, df = 1, p-value = 0.0455

> mcnemar.test(dCACG, dCGCA, correct = F)

	McNemar's Chi-squared test

data:  dCACG and dCGCA 
McNemar's chi-squared = 6, df = 1, p-value = 0.01431

> mcnemar.test(dCACH, dCHCA, correct = F)

	McNemar's Chi-squared test

data:  dCACH and dCHCA 
McNemar's chi-squared = 0.6667, df = 1, p-value = 0.4142

> mcnemar.test(dCBAA, dAACB, correct = F)

	McNemar's Chi-squared test

data:  dCBAA and dAACB 
McNemar's chi-squared = 3, df = 1, p-value = 0.08326

> mcnemar.test(dCBAB, dABCB, correct = F)

	McNemar's Chi-squared test

data:  dCBAB and dABCB 
McNemar's chi-squared = 3.5714, df = 1, p-value = 0.05878

> mcnemar.test(dCBAC, dACCB, correct = F)
recover called non-interactively; frames dumped, use debugger() to view
> mcnemar.test(dCBAD, dADCB, correct = F)
recover called non-interactively; frames dumped, use debugger() to view
> mcnemar.test(dCBAE, dAECB, correct = F)
recover called non-interactively; frames dumped, use debugger() to view
> mcnemar.test(dCBAF, dAFCB, correct = F)

	McNemar's Chi-squared test

data:  dCBAF and dAFCB 
McNemar's chi-squared = 0.2, df = 1, p-value = 0.6547

> mcnemar.test(dCBAG, dAGCB, correct = F)
recover called non-interactively; frames dumped, use debugger() to view
> mcnemar.test(dCBAH, dAHCB, correct = F)
recover called non-interactively; frames dumped, use debugger() to view
> mcnemar.test(dCBBA, dBACB, correct = F)

	McNemar's Chi-squared test

data:  dCBBA and dBACB 
McNemar's chi-squared = 5, df = 1, p-value = 0.02535

> mcnemar.test(dCBBB, dBBCB, correct = F)
recover called non-interactively; frames dumped, use debugger() to view
> mcnemar.test(dCBBC, dBCCB, correct = F)
recover called non-interactively; frames dumped, use debugger() to view
> mcnemar.test(dCBBD, dBDCB, correct = F)
recover called non-interactively; frames dumped, use debugger() to view
> mcnemar.test(dCBBE, dBECB, correct = F)
recover called non-interactively; frames dumped, use debugger() to view
> mcnemar.test(dCBBF, dBFCB, correct = F)
recover called non-interactively; frames dumped, use debugger() to view
> mcnemar.test(dCBBG, dBGCB, correct = F)
recover called non-interactively; frames dumped, use debugger() to view
> mcnemar.test(dCBBH, dBHCB, correct = F)
recover called non-interactively; frames dumped, use debugger() to view
> mcnemar.test(dCBCA, dCACB, correct = F)

	McNemar's Chi-squared test

data:  dCBCA and dCACB 
McNemar's chi-squared = 7, df = 1, p-value = 0.008151

> mcnemar.test(dCBCB, dCBCB, correct = F)

	McNemar's Chi-squared test

data:  dCBCB and dCBCB 
McNemar's chi-squared = NaN, df = 1, p-value = NA

> mcnemar.test(dCBCC, dCCCB, correct = F)

	McNemar's Chi-squared test

data:  dCBCC and dCCCB 
McNemar's chi-squared = 2, df = 1, p-value = 0.1573

> mcnemar.test(dCBCD, dCDCB, correct = F)
recover called non-interactively; frames dumped, use debugger() to view
> mcnemar.test(dCBCE, dCECB, correct = F)
recover called non-interactively; frames dumped, use debugger() to view
> mcnemar.test(dCBCF, dCFCB, correct = F)

	McNemar's Chi-squared test

data:  dCBCF and dCFCB 
McNemar's chi-squared = 8, df = 1, p-value = 0.004678

> mcnemar.test(dCBCG, dCGCB, correct = F)
recover called non-interactively; frames dumped, use debugger() to view
> mcnemar.test(dCBCH, dCHCB, correct = F)

	McNemar's Chi-squared test

data:  dCBCH and dCHCB 
McNemar's chi-squared = 5, df = 1, p-value = 0.02535

> mcnemar.test(dCCAA, dAACC, correct = F)
recover called non-interactively; frames dumped, use debugger() to view
> mcnemar.test(dCCAB, dABCC, correct = F)

	McNemar's Chi-squared test

data:  dCCAB and dABCC 
McNemar's chi-squared = 1, df = 1, p-value = 0.3173

> mcnemar.test(dCCAC, dACCC, correct = F)
recover called non-interactively; frames dumped, use debugger() to view
> mcnemar.test(dCCAD, dADCC, correct = F)
recover called non-interactively; frames dumped, use debugger() to view
> mcnemar.test(dCCAE, dAECC, correct = F)
recover called non-interactively; frames dumped, use debugger() to view
> mcnemar.test(dCCAF, dAFCC, correct = F)

	McNemar's Chi-squared test

data:  dCCAF and dAFCC 
McNemar's chi-squared = 1, df = 1, p-value = 0.3173

> mcnemar.test(dCCAG, dAGCC, correct = F)
recover called non-interactively; frames dumped, use debugger() to view
> mcnemar.test(dCCAH, dAHCC, correct = F)
recover called non-interactively; frames dumped, use debugger() to view
> mcnemar.test(dCCBA, dBACC, correct = F)

	McNemar's Chi-squared test

data:  dCCBA and dBACC 
McNemar's chi-squared = 0.6667, df = 1, p-value = 0.4142

> mcnemar.test(dCCBB, dBBCC, correct = F)
recover called non-interactively; frames dumped, use debugger() to view
> mcnemar.test(dCCBC, dBCCC, correct = F)
recover called non-interactively; frames dumped, use debugger() to view
> mcnemar.test(dCCBD, dBDCC, correct = F)
recover called non-interactively; frames dumped, use debugger() to view
> mcnemar.test(dCCBE, dBECC, correct = F)
recover called non-interactively; frames dumped, use debugger() to view
> mcnemar.test(dCCBF, dBFCC, correct = F)
recover called non-interactively; frames dumped, use debugger() to view
> mcnemar.test(dCCBG, dBGCC, correct = F)
recover called non-interactively; frames dumped, use debugger() to view
> mcnemar.test(dCCBH, dBHCC, correct = F)
recover called non-interactively; frames dumped, use debugger() to view
> mcnemar.test(dCCCA, dCACC, correct = F)

	McNemar's Chi-squared test

data:  dCCCA and dCACC 
McNemar's chi-squared = 7, df = 1, p-value = 0.008151

> mcnemar.test(dCCCB, dCBCC, correct = F)

	McNemar's Chi-squared test

data:  dCCCB and dCBCC 
McNemar's chi-squared = 2, df = 1, p-value = 0.1573

> mcnemar.test(dCCCC, dCCCC, correct = F)

	McNemar's Chi-squared test

data:  dCCCC and dCCCC 
McNemar's chi-squared = NaN, df = 1, p-value = NA

> mcnemar.test(dCCCD, dCDCC, correct = F)
recover called non-interactively; frames dumped, use debugger() to view
> mcnemar.test(dCCCE, dCECC, correct = F)
recover called non-interactively; frames dumped, use debugger() to view
> mcnemar.test(dCCCF, dCFCC, correct = F)
recover called non-interactively; frames dumped, use debugger() to view
> mcnemar.test(dCCCG, dCGCC, correct = F)
recover called non-interactively; frames dumped, use debugger() to view
> mcnemar.test(dCCCH, dCHCC, correct = F)

	McNemar's Chi-squared test

data:  dCCCH and dCHCC 
McNemar's chi-squared = 7, df = 1, p-value = 0.008151

> mcnemar.test(dCDAA, dAACD, correct = F)
recover called non-interactively; frames dumped, use debugger() to view
> mcnemar.test(dCDAB, dABCD, correct = F)
recover called non-interactively; frames dumped, use debugger() to view
> mcnemar.test(dCDAC, dACCD, correct = F)
recover called non-interactively; frames dumped, use debugger() to view
> mcnemar.test(dCDAD, dADCD, correct = F)

	McNemar's Chi-squared test

data:  dCDAD and dADCD 
McNemar's chi-squared = 5, df = 1, p-value = 0.02535

> mcnemar.test(dCDAE, dAECD, correct = F)

	McNemar's Chi-squared test

data:  dCDAE and dAECD 
McNemar's chi-squared = 5, df = 1, p-value = 0.02535

> mcnemar.test(dCDAF, dAFCD, correct = F)
recover called non-interactively; frames dumped, use debugger() to view
> mcnemar.test(dCDAG, dAGCD, correct = F)
recover called non-interactively; frames dumped, use debugger() to view
> mcnemar.test(dCDAH, dAHCD, correct = F)
recover called non-interactively; frames dumped, use debugger() to view
> mcnemar.test(dCDBA, dBACD, correct = F)
recover called non-interactively; frames dumped, use debugger() to view
> mcnemar.test(dCDBB, dBBCD, correct = F)
recover called non-interactively; frames dumped, use debugger() to view
> mcnemar.test(dCDBC, dBCCD, correct = F)
recover called non-interactively; frames dumped, use debugger() to view
> mcnemar.test(dCDBD, dBDCD, correct = F)
recover called non-interactively; frames dumped, use debugger() to view
> mcnemar.test(dCDBE, dBECD, correct = F)
recover called non-interactively; frames dumped, use debugger() to view
> mcnemar.test(dCDBF, dBFCD, correct = F)
recover called non-interactively; frames dumped, use debugger() to view
> mcnemar.test(dCDBG, dBGCD, correct = F)
recover called non-interactively; frames dumped, use debugger() to view
> mcnemar.test(dCDBH, dBHCD, correct = F)
recover called non-interactively; frames dumped, use debugger() to view
> mcnemar.test(dCDCA, dCACD, correct = F)
recover called non-interactively; frames dumped, use debugger() to view
> mcnemar.test(dCDCB, dCBCD, correct = F)
recover called non-interactively; frames dumped, use debugger() to view
> mcnemar.test(dCDCC, dCCCD, correct = F)
recover called non-interactively; frames dumped, use debugger() to view
> mcnemar.test(dCDCD, dCDCD, correct = F)

	McNemar's Chi-squared test

data:  dCDCD and dCDCD 
McNemar's chi-squared = NaN, df = 1, p-value = NA

> mcnemar.test(dCDCE, dCECD, correct = F)

	McNemar's Chi-squared test

data:  dCDCE and dCECD 
McNemar's chi-squared = 5, df = 1, p-value = 0.02535

> mcnemar.test(dCDCF, dCFCD, correct = F)
recover called non-interactively; frames dumped, use debugger() to view
> mcnemar.test(dCDCG, dCGCD, correct = F)
recover called non-interactively; frames dumped, use debugger() to view
> mcnemar.test(dCDCH, dCHCD, correct = F)
recover called non-interactively; frames dumped, use debugger() to view
> mcnemar.test(dCEAA, dAACE, correct = F)
recover called non-interactively; frames dumped, use debugger() to view
> mcnemar.test(dCEAB, dABCE, correct = F)
recover called non-interactively; frames dumped, use debugger() to view
> mcnemar.test(dCEAC, dACCE, correct = F)
recover called non-interactively; frames dumped, use debugger() to view
> mcnemar.test(dCEAD, dADCE, correct = F)

	McNemar's Chi-squared test

data:  dCEAD and dADCE 
McNemar's chi-squared = 1, df = 1, p-value = 0.3173

> mcnemar.test(dCEAE, dAECE, correct = F)

	McNemar's Chi-squared test

data:  dCEAE and dAECE 
McNemar's chi-squared = 1, df = 1, p-value = 0.3173

> mcnemar.test(dCEAF, dAFCE, correct = F)
recover called non-interactively; frames dumped, use debugger() to view
> mcnemar.test(dCEAG, dAGCE, correct = F)
recover called non-interactively; frames dumped, use debugger() to view
> mcnemar.test(dCEAH, dAHCE, correct = F)
recover called non-interactively; frames dumped, use debugger() to view
> mcnemar.test(dCEBA, dBACE, correct = F)
recover called non-interactively; frames dumped, use debugger() to view
> mcnemar.test(dCEBB, dBBCE, correct = F)
recover called non-interactively; frames dumped, use debugger() to view
> mcnemar.test(dCEBC, dBCCE, correct = F)
recover called non-interactively; frames dumped, use debugger() to view
> mcnemar.test(dCEBD, dBDCE, correct = F)
recover called non-interactively; frames dumped, use debugger() to view
> mcnemar.test(dCEBE, dBECE, correct = F)
recover called non-interactively; frames dumped, use debugger() to view
> mcnemar.test(dCEBF, dBFCE, correct = F)
recover called non-interactively; frames dumped, use debugger() to view
> mcnemar.test(dCEBG, dBGCE, correct = F)
recover called non-interactively; frames dumped, use debugger() to view
> mcnemar.test(dCEBH, dBHCE, correct = F)
recover called non-interactively; frames dumped, use debugger() to view
> mcnemar.test(dCECA, dCACE, correct = F)
recover called non-interactively; frames dumped, use debugger() to view
> mcnemar.test(dCECB, dCBCE, correct = F)
recover called non-interactively; frames dumped, use debugger() to view
> mcnemar.test(dCECC, dCCCE, correct = F)
recover called non-interactively; frames dumped, use debugger() to view
> mcnemar.test(dCECD, dCDCE, correct = F)

	McNemar's Chi-squared test

data:  dCECD and dCDCE 
McNemar's chi-squared = 5, df = 1, p-value = 0.02535

> mcnemar.test(dCECE, dCECE, correct = F)

	McNemar's Chi-squared test

data:  dCECE and dCECE 
McNemar's chi-squared = NaN, df = 1, p-value = NA

> mcnemar.test(dCECF, dCFCE, correct = F)
recover called non-interactively; frames dumped, use debugger() to view
> mcnemar.test(dCECG, dCGCE, correct = F)
recover called non-interactively; frames dumped, use debugger() to view
> mcnemar.test(dCECH, dCHCE, correct = F)
recover called non-interactively; frames dumped, use debugger() to view
> mcnemar.test(dCFAA, dAACF, correct = F)

	McNemar's Chi-squared test

data:  dCFAA and dAACF 
McNemar's chi-squared = 4, df = 1, p-value = 0.0455

> mcnemar.test(dCFAB, dABCF, correct = F)

	McNemar's Chi-squared test

data:  dCFAB and dABCF 
McNemar's chi-squared = 8, df = 1, p-value = 0.004678

> mcnemar.test(dCFAC, dACCF, correct = F)
recover called non-interactively; frames dumped, use debugger() to view
> mcnemar.test(dCFAD, dADCF, correct = F)
recover called non-interactively; frames dumped, use debugger() to view
> mcnemar.test(dCFAE, dAECF, correct = F)
recover called non-interactively; frames dumped, use debugger() to view
> mcnemar.test(dCFAF, dAFCF, correct = F)

	McNemar's Chi-squared test

data:  dCFAF and dAFCF 
McNemar's chi-squared = 6, df = 1, p-value = 0.01431

> mcnemar.test(dCFAG, dAGCF, correct = F)
recover called non-interactively; frames dumped, use debugger() to view
> mcnemar.test(dCFAH, dAHCF, correct = F)
recover called non-interactively; frames dumped, use debugger() to view
> mcnemar.test(dCFBA, dBACF, correct = F)

	McNemar's Chi-squared test

data:  dCFBA and dBACF 
McNemar's chi-squared = 8, df = 1, p-value = 0.004678

> mcnemar.test(dCFBB, dBBCF, correct = F)
recover called non-interactively; frames dumped, use debugger() to view
> mcnemar.test(dCFBC, dBCCF, correct = F)
recover called non-interactively; frames dumped, use debugger() to view
> mcnemar.test(dCFBD, dBDCF, correct = F)
recover called non-interactively; frames dumped, use debugger() to view
> mcnemar.test(dCFBE, dBECF, correct = F)
recover called non-interactively; frames dumped, use debugger() to view
> mcnemar.test(dCFBF, dBFCF, correct = F)
recover called non-interactively; frames dumped, use debugger() to view
> mcnemar.test(dCFBG, dBGCF, correct = F)
recover called non-interactively; frames dumped, use debugger() to view
> mcnemar.test(dCFBH, dBHCF, correct = F)
recover called non-interactively; frames dumped, use debugger() to view
> mcnemar.test(dCFCA, dCACF, correct = F)

	McNemar's Chi-squared test

data:  dCFCA and dCACF 
McNemar's chi-squared = 4, df = 1, p-value = 0.0455

> mcnemar.test(dCFCB, dCBCF, correct = F)

	McNemar's Chi-squared test

data:  dCFCB and dCBCF 
McNemar's chi-squared = 8, df = 1, p-value = 0.004678

> mcnemar.test(dCFCC, dCCCF, correct = F)
recover called non-interactively; frames dumped, use debugger() to view
> mcnemar.test(dCFCD, dCDCF, correct = F)
recover called non-interactively; frames dumped, use debugger() to view
> mcnemar.test(dCFCE, dCECF, correct = F)
recover called non-interactively; frames dumped, use debugger() to view
> mcnemar.test(dCFCF, dCFCF, correct = F)

	McNemar's Chi-squared test

data:  dCFCF and dCFCF 
McNemar's chi-squared = NaN, df = 1, p-value = NA

> mcnemar.test(dCFCG, dCGCF, correct = F)

	McNemar's Chi-squared test

data:  dCFCG and dCGCF 
McNemar's chi-squared = 2, df = 1, p-value = 0.1573

> mcnemar.test(dCFCH, dCHCF, correct = F)

	McNemar's Chi-squared test

data:  dCFCH and dCHCF 
McNemar's chi-squared = 4.5, df = 1, p-value = 0.03389

> mcnemar.test(dCGAA, dAACG, correct = F)

	McNemar's Chi-squared test

data:  dCGAA and dAACG 
McNemar's chi-squared = 7, df = 1, p-value = 0.008151

> mcnemar.test(dCGAB, dABCG, correct = F)
recover called non-interactively; frames dumped, use debugger() to view
> mcnemar.test(dCGAC, dACCG, correct = F)
recover called non-interactively; frames dumped, use debugger() to view
> mcnemar.test(dCGAD, dADCG, correct = F)
recover called non-interactively; frames dumped, use debugger() to view
> mcnemar.test(dCGAE, dAECG, correct = F)
recover called non-interactively; frames dumped, use debugger() to view
> mcnemar.test(dCGAF, dAFCG, correct = F)

	McNemar's Chi-squared test

data:  dCGAF and dAFCG 
McNemar's chi-squared = 6, df = 1, p-value = 0.01431

> mcnemar.test(dCGAG, dAGCG, correct = F)
recover called non-interactively; frames dumped, use debugger() to view
> mcnemar.test(dCGAH, dAHCG, correct = F)
recover called non-interactively; frames dumped, use debugger() to view
> mcnemar.test(dCGBA, dBACG, correct = F)
recover called non-interactively; frames dumped, use debugger() to view
> mcnemar.test(dCGBB, dBBCG, correct = F)
recover called non-interactively; frames dumped, use debugger() to view
> mcnemar.test(dCGBC, dBCCG, correct = F)
recover called non-interactively; frames dumped, use debugger() to view
> mcnemar.test(dCGBD, dBDCG, correct = F)
recover called non-interactively; frames dumped, use debugger() to view
> mcnemar.test(dCGBE, dBECG, correct = F)
recover called non-interactively; frames dumped, use debugger() to view
> mcnemar.test(dCGBF, dBFCG, correct = F)
recover called non-interactively; frames dumped, use debugger() to view
> mcnemar.test(dCGBG, dBGCG, correct = F)
recover called non-interactively; frames dumped, use debugger() to view
> mcnemar.test(dCGBH, dBHCG, correct = F)
recover called non-interactively; frames dumped, use debugger() to view
> mcnemar.test(dCGCA, dCACG, correct = F)

	McNemar's Chi-squared test

data:  dCGCA and dCACG 
McNemar's chi-squared = 6, df = 1, p-value = 0.01431

> mcnemar.test(dCGCB, dCBCG, correct = F)
recover called non-interactively; frames dumped, use debugger() to view
> mcnemar.test(dCGCC, dCCCG, correct = F)
recover called non-interactively; frames dumped, use debugger() to view
> mcnemar.test(dCGCD, dCDCG, correct = F)
recover called non-interactively; frames dumped, use debugger() to view
> mcnemar.test(dCGCE, dCECG, correct = F)
recover called non-interactively; frames dumped, use debugger() to view
> mcnemar.test(dCGCF, dCFCG, correct = F)

	McNemar's Chi-squared test

data:  dCGCF and dCFCG 
McNemar's chi-squared = 2, df = 1, p-value = 0.1573

> mcnemar.test(dCGCG, dCGCG, correct = F)

	McNemar's Chi-squared test

data:  dCGCG and dCGCG 
McNemar's chi-squared = NaN, df = 1, p-value = NA

> mcnemar.test(dCGCH, dCHCG, correct = F)

	McNemar's Chi-squared test

data:  dCGCH and dCHCG 
McNemar's chi-squared = 7, df = 1, p-value = 0.008151

> mcnemar.test(dCHAA, dAACH, correct = F)

	McNemar's Chi-squared test

data:  dCHAA and dAACH 
McNemar's chi-squared = 0, df = 1, p-value = 1

> mcnemar.test(dCHAB, dABCH, correct = F)

	McNemar's Chi-squared test

data:  dCHAB and dABCH 
McNemar's chi-squared = 8, df = 1, p-value = 0.004678

> mcnemar.test(dCHAC, dACCH, correct = F)
recover called non-interactively; frames dumped, use debugger() to view
> mcnemar.test(dCHAD, dADCH, correct = F)
recover called non-interactively; frames dumped, use debugger() to view
> mcnemar.test(dCHAE, dAECH, correct = F)
recover called non-interactively; frames dumped, use debugger() to view
> mcnemar.test(dCHAF, dAFCH, correct = F)

	McNemar's Chi-squared test

data:  dCHAF and dAFCH 
McNemar's chi-squared = 1, df = 1, p-value = 0.3173

> mcnemar.test(dCHAG, dAGCH, correct = F)
recover called non-interactively; frames dumped, use debugger() to view
> mcnemar.test(dCHAH, dAHCH, correct = F)
recover called non-interactively; frames dumped, use debugger() to view
> mcnemar.test(dCHBA, dBACH, correct = F)

	McNemar's Chi-squared test

data:  dCHBA and dBACH 
McNemar's chi-squared = 8, df = 1, p-value = 0.004678

> mcnemar.test(dCHBB, dBBCH, correct = F)
recover called non-interactively; frames dumped, use debugger() to view
> mcnemar.test(dCHBC, dBCCH, correct = F)
recover called non-interactively; frames dumped, use debugger() to view
> mcnemar.test(dCHBD, dBDCH, correct = F)
recover called non-interactively; frames dumped, use debugger() to view
> mcnemar.test(dCHBE, dBECH, correct = F)
recover called non-interactively; frames dumped, use debugger() to view
> mcnemar.test(dCHBF, dBFCH, correct = F)
recover called non-interactively; frames dumped, use debugger() to view
> mcnemar.test(dCHBG, dBGCH, correct = F)
recover called non-interactively; frames dumped, use debugger() to view
> mcnemar.test(dCHBH, dBHCH, correct = F)
recover called non-interactively; frames dumped, use debugger() to view
> mcnemar.test(dCHCA, dCACH, correct = F)

	McNemar's Chi-squared test

data:  dCHCA and dCACH 
McNemar's chi-squared = 0.6667, df = 1, p-value = 0.4142

> mcnemar.test(dCHCB, dCBCH, correct = F)

	McNemar's Chi-squared test

data:  dCHCB and dCBCH 
McNemar's chi-squared = 5, df = 1, p-value = 0.02535

> mcnemar.test(dCHCC, dCCCH, correct = F)

	McNemar's Chi-squared test

data:  dCHCC and dCCCH 
McNemar's chi-squared = 7, df = 1, p-value = 0.008151

> mcnemar.test(dCHCD, dCDCH, correct = F)
recover called non-interactively; frames dumped, use debugger() to view
> mcnemar.test(dCHCE, dCECH, correct = F)
recover called non-interactively; frames dumped, use debugger() to view
> mcnemar.test(dCHCF, dCFCH, correct = F)

	McNemar's Chi-squared test

data:  dCHCF and dCFCH 
McNemar's chi-squared = 4.5, df = 1, p-value = 0.03389

> mcnemar.test(dCHCG, dCGCH, correct = F)

	McNemar's Chi-squared test

data:  dCHCG and dCGCH 
McNemar's chi-squared = 7, df = 1, p-value = 0.008151

> mcnemar.test(dCHCH, dCHCH, correct = F)

	McNemar's Chi-squared test

data:  dCHCH and dCHCH 
McNemar's chi-squared = NaN, df = 1, p-value = NA

> 
> 
> 
> 
> 
> 
> 
> 
> 
> 
> for(i in 1:length(AA)){
+ if(dAAAA[[i]] > dAAAA[[i]]){bAAAA <- bAAAA+1}
+ if(dAAAA[[i]] < dAAAA[[i]]){cAAAA <- cAAAA+1}
+ if(dAAAB[[i]] > dABAA[[i]]){bAAAB <- bAAAB+1}
+ if(dAAAB[[i]] < dABAA[[i]]){cAAAB <- cAAAB+1}
+ if(dAAAC[[i]] > dACAA[[i]]){bAAAC <- bAAAC+1}
+ if(dAAAC[[i]] < dACAA[[i]]){cAAAC <- cAAAC+1}
+ if(dAAAD[[i]] > dADAA[[i]]){bAAAD <- bAAAD+1}
+ if(dAAAD[[i]] < dADAA[[i]]){cAAAD <- cAAAD+1}
+ if(dAAAE[[i]] > dAEAA[[i]]){bAAAE <- bAAAE+1}
+ if(dAAAE[[i]] < dAEAA[[i]]){cAAAE <- cAAAE+1}
+ if(dAAAF[[i]] > dAFAA[[i]]){bAAAF <- bAAAF+1}
+ if(dAAAF[[i]] < dAFAA[[i]]){cAAAF <- cAAAF+1}
+ if(dAAAG[[i]] > dAGAA[[i]]){bAAAG <- bAAAG+1}
+ if(dAAAG[[i]] < dAGAA[[i]]){cAAAG <- cAAAG+1}
+ if(dAAAH[[i]] > dAHAA[[i]]){bAAAH <- bAAAH+1}
+ if(dAAAH[[i]] < dAHAA[[i]]){cAAAH <- cAAAH+1}
+ if(dAABA[[i]] > dBAAA[[i]]){bAABA <- bAABA+1}
+ if(dAABA[[i]] < dBAAA[[i]]){cAABA <- cAABA+1}
+ if(dAABB[[i]] > dBBAA[[i]]){bAABB <- bAABB+1}
+ if(dAABB[[i]] < dBBAA[[i]]){cAABB <- cAABB+1}
+ if(dAABC[[i]] > dBCAA[[i]]){bAABC <- bAABC+1}
+ if(dAABC[[i]] < dBCAA[[i]]){cAABC <- cAABC+1}
+ if(dAABD[[i]] > dBDAA[[i]]){bAABD <- bAABD+1}
+ if(dAABD[[i]] < dBDAA[[i]]){cAABD <- cAABD+1}
+ if(dAABE[[i]] > dBEAA[[i]]){bAABE <- bAABE+1}
+ if(dAABE[[i]] < dBEAA[[i]]){cAABE <- cAABE+1}
+ if(dAABF[[i]] > dBFAA[[i]]){bAABF <- bAABF+1}
+ if(dAABF[[i]] < dBFAA[[i]]){cAABF <- cAABF+1}
+ if(dAABG[[i]] > dBGAA[[i]]){bAABG <- bAABG+1}
+ if(dAABG[[i]] < dBGAA[[i]]){cAABG <- cAABG+1}
+ if(dAABH[[i]] > dBHAA[[i]]){bAABH <- bAABH+1}
+ if(dAABH[[i]] < dBHAA[[i]]){cAABH <- cAABH+1}
+ if(dAACA[[i]] > dCAAA[[i]]){bAACA <- bAACA+1}
+ if(dAACA[[i]] < dCAAA[[i]]){cAACA <- cAACA+1}
+ if(dAACB[[i]] > dCBAA[[i]]){bAACB <- bAACB+1}
+ if(dAACB[[i]] < dCBAA[[i]]){cAACB <- cAACB+1}
+ if(dAACC[[i]] > dCCAA[[i]]){bAACC <- bAACC+1}
+ if(dAACC[[i]] < dCCAA[[i]]){cAACC <- cAACC+1}
+ if(dAACD[[i]] > dCDAA[[i]]){bAACD <- bAACD+1}
+ if(dAACD[[i]] < dCDAA[[i]]){cAACD <- cAACD+1}
+ if(dAACE[[i]] > dCEAA[[i]]){bAACE <- bAACE+1}
+ if(dAACE[[i]] < dCEAA[[i]]){cAACE <- cAACE+1}
+ if(dAACF[[i]] > dCFAA[[i]]){bAACF <- bAACF+1}
+ if(dAACF[[i]] < dCFAA[[i]]){cAACF <- cAACF+1}
+ if(dAACG[[i]] > dCGAA[[i]]){bAACG <- bAACG+1}
+ if(dAACG[[i]] < dCGAA[[i]]){cAACG <- cAACG+1}
+ if(dAACH[[i]] > dCHAA[[i]]){bAACH <- bAACH+1}
+ if(dAACH[[i]] < dCHAA[[i]]){cAACH <- cAACH+1}
+ if(dABAA[[i]] > dAAAB[[i]]){bABAA <- bABAA+1}
+ if(dABAA[[i]] < dAAAB[[i]]){cABAA <- cABAA+1}
+ if(dABAB[[i]] > dABAB[[i]]){bABAB <- bABAB+1}
+ if(dABAB[[i]] < dABAB[[i]]){cABAB <- cABAB+1}
+ if(dABAC[[i]] > dACAB[[i]]){bABAC <- bABAC+1}
+ if(dABAC[[i]] < dACAB[[i]]){cABAC <- cABAC+1}
+ if(dABAD[[i]] > dADAB[[i]]){bABAD <- bABAD+1}
+ if(dABAD[[i]] < dADAB[[i]]){cABAD <- cABAD+1}
+ if(dABAE[[i]] > dAEAB[[i]]){bABAE <- bABAE+1}
+ if(dABAE[[i]] < dAEAB[[i]]){cABAE <- cABAE+1}
+ if(dABAF[[i]] > dAFAB[[i]]){bABAF <- bABAF+1}
+ if(dABAF[[i]] < dAFAB[[i]]){cABAF <- cABAF+1}
+ if(dABAG[[i]] > dAGAB[[i]]){bABAG <- bABAG+1}
+ if(dABAG[[i]] < dAGAB[[i]]){cABAG <- cABAG+1}
+ if(dABAH[[i]] > dAHAB[[i]]){bABAH <- bABAH+1}
+ if(dABAH[[i]] < dAHAB[[i]]){cABAH <- cABAH+1}
+ if(dABBA[[i]] > dBAAB[[i]]){bABBA <- bABBA+1}
+ if(dABBA[[i]] < dBAAB[[i]]){cABBA <- cABBA+1}
+ if(dABBB[[i]] > dBBAB[[i]]){bABBB <- bABBB+1}
+ if(dABBB[[i]] < dBBAB[[i]]){cABBB <- cABBB+1}
+ if(dABBC[[i]] > dBCAB[[i]]){bABBC <- bABBC+1}
+ if(dABBC[[i]] < dBCAB[[i]]){cABBC <- cABBC+1}
+ if(dABBD[[i]] > dBDAB[[i]]){bABBD <- bABBD+1}
+ if(dABBD[[i]] < dBDAB[[i]]){cABBD <- cABBD+1}
+ if(dABBE[[i]] > dBEAB[[i]]){bABBE <- bABBE+1}
+ if(dABBE[[i]] < dBEAB[[i]]){cABBE <- cABBE+1}
+ if(dABBF[[i]] > dBFAB[[i]]){bABBF <- bABBF+1}
+ if(dABBF[[i]] < dBFAB[[i]]){cABBF <- cABBF+1}
+ if(dABBG[[i]] > dBGAB[[i]]){bABBG <- bABBG+1}
+ if(dABBG[[i]] < dBGAB[[i]]){cABBG <- cABBG+1}
+ if(dABBH[[i]] > dBHAB[[i]]){bABBH <- bABBH+1}
+ if(dABBH[[i]] < dBHAB[[i]]){cABBH <- cABBH+1}
+ if(dABCA[[i]] > dCAAB[[i]]){bABCA <- bABCA+1}
+ if(dABCA[[i]] < dCAAB[[i]]){cABCA <- cABCA+1}
+ if(dABCB[[i]] > dCBAB[[i]]){bABCB <- bABCB+1}
+ if(dABCB[[i]] < dCBAB[[i]]){cABCB <- cABCB+1}
+ if(dABCC[[i]] > dCCAB[[i]]){bABCC <- bABCC+1}
+ if(dABCC[[i]] < dCCAB[[i]]){cABCC <- cABCC+1}
+ if(dABCD[[i]] > dCDAB[[i]]){bABCD <- bABCD+1}
+ if(dABCD[[i]] < dCDAB[[i]]){cABCD <- cABCD+1}
+ if(dABCE[[i]] > dCEAB[[i]]){bABCE <- bABCE+1}
+ if(dABCE[[i]] < dCEAB[[i]]){cABCE <- cABCE+1}
+ if(dABCF[[i]] > dCFAB[[i]]){bABCF <- bABCF+1}
+ if(dABCF[[i]] < dCFAB[[i]]){cABCF <- cABCF+1}
+ if(dABCG[[i]] > dCGAB[[i]]){bABCG <- bABCG+1}
+ if(dABCG[[i]] < dCGAB[[i]]){cABCG <- cABCG+1}
+ if(dABCH[[i]] > dCHAB[[i]]){bABCH <- bABCH+1}
+ if(dABCH[[i]] < dCHAB[[i]]){cABCH <- cABCH+1}
+ if(dACAA[[i]] > dAAAC[[i]]){bACAA <- bACAA+1}
+ if(dACAA[[i]] < dAAAC[[i]]){cACAA <- cACAA+1}
+ if(dACAB[[i]] > dABAC[[i]]){bACAB <- bACAB+1}
+ if(dACAB[[i]] < dABAC[[i]]){cACAB <- cACAB+1}
+ if(dACAC[[i]] > dACAC[[i]]){bACAC <- bACAC+1}
+ if(dACAC[[i]] < dACAC[[i]]){cACAC <- cACAC+1}
+ if(dACAD[[i]] > dADAC[[i]]){bACAD <- bACAD+1}
+ if(dACAD[[i]] < dADAC[[i]]){cACAD <- cACAD+1}
+ if(dACAE[[i]] > dAEAC[[i]]){bACAE <- bACAE+1}
+ if(dACAE[[i]] < dAEAC[[i]]){cACAE <- cACAE+1}
+ if(dACAF[[i]] > dAFAC[[i]]){bACAF <- bACAF+1}
+ if(dACAF[[i]] < dAFAC[[i]]){cACAF <- cACAF+1}
+ if(dACAG[[i]] > dAGAC[[i]]){bACAG <- bACAG+1}
+ if(dACAG[[i]] < dAGAC[[i]]){cACAG <- cACAG+1}
+ if(dACAH[[i]] > dAHAC[[i]]){bACAH <- bACAH+1}
+ if(dACAH[[i]] < dAHAC[[i]]){cACAH <- cACAH+1}
+ if(dACBA[[i]] > dBAAC[[i]]){bACBA <- bACBA+1}
+ if(dACBA[[i]] < dBAAC[[i]]){cACBA <- cACBA+1}
+ if(dACBB[[i]] > dBBAC[[i]]){bACBB <- bACBB+1}
+ if(dACBB[[i]] < dBBAC[[i]]){cACBB <- cACBB+1}
+ if(dACBC[[i]] > dBCAC[[i]]){bACBC <- bACBC+1}
+ if(dACBC[[i]] < dBCAC[[i]]){cACBC <- cACBC+1}
+ if(dACBD[[i]] > dBDAC[[i]]){bACBD <- bACBD+1}
+ if(dACBD[[i]] < dBDAC[[i]]){cACBD <- cACBD+1}
+ if(dACBE[[i]] > dBEAC[[i]]){bACBE <- bACBE+1}
+ if(dACBE[[i]] < dBEAC[[i]]){cACBE <- cACBE+1}
+ if(dACBF[[i]] > dBFAC[[i]]){bACBF <- bACBF+1}
+ if(dACBF[[i]] < dBFAC[[i]]){cACBF <- cACBF+1}
+ if(dACBG[[i]] > dBGAC[[i]]){bACBG <- bACBG+1}
+ if(dACBG[[i]] < dBGAC[[i]]){cACBG <- cACBG+1}
+ if(dACBH[[i]] > dBHAC[[i]]){bACBH <- bACBH+1}
+ if(dACBH[[i]] < dBHAC[[i]]){cACBH <- cACBH+1}
+ if(dACCA[[i]] > dCAAC[[i]]){bACCA <- bACCA+1}
+ if(dACCA[[i]] < dCAAC[[i]]){cACCA <- cACCA+1}
+ if(dACCB[[i]] > dCBAC[[i]]){bACCB <- bACCB+1}
+ if(dACCB[[i]] < dCBAC[[i]]){cACCB <- cACCB+1}
+ if(dACCC[[i]] > dCCAC[[i]]){bACCC <- bACCC+1}
+ if(dACCC[[i]] < dCCAC[[i]]){cACCC <- cACCC+1}
+ if(dACCD[[i]] > dCDAC[[i]]){bACCD <- bACCD+1}
+ if(dACCD[[i]] < dCDAC[[i]]){cACCD <- cACCD+1}
+ if(dACCE[[i]] > dCEAC[[i]]){bACCE <- bACCE+1}
+ if(dACCE[[i]] < dCEAC[[i]]){cACCE <- cACCE+1}
+ if(dACCF[[i]] > dCFAC[[i]]){bACCF <- bACCF+1}
+ if(dACCF[[i]] < dCFAC[[i]]){cACCF <- cACCF+1}
+ if(dACCG[[i]] > dCGAC[[i]]){bACCG <- bACCG+1}
+ if(dACCG[[i]] < dCGAC[[i]]){cACCG <- cACCG+1}
+ if(dACCH[[i]] > dCHAC[[i]]){bACCH <- bACCH+1}
+ if(dACCH[[i]] < dCHAC[[i]]){cACCH <- cACCH+1}
+ if(dADAA[[i]] > dAAAD[[i]]){bADAA <- bADAA+1}
+ if(dADAA[[i]] < dAAAD[[i]]){cADAA <- cADAA+1}
+ if(dADAB[[i]] > dABAD[[i]]){bADAB <- bADAB+1}
+ if(dADAB[[i]] < dABAD[[i]]){cADAB <- cADAB+1}
+ if(dADAC[[i]] > dACAD[[i]]){bADAC <- bADAC+1}
+ if(dADAC[[i]] < dACAD[[i]]){cADAC <- cADAC+1}
+ if(dADAD[[i]] > dADAD[[i]]){bADAD <- bADAD+1}
+ if(dADAD[[i]] < dADAD[[i]]){cADAD <- cADAD+1}
+ if(dADAE[[i]] > dAEAD[[i]]){bADAE <- bADAE+1}
+ if(dADAE[[i]] < dAEAD[[i]]){cADAE <- cADAE+1}
+ if(dADAF[[i]] > dAFAD[[i]]){bADAF <- bADAF+1}
+ if(dADAF[[i]] < dAFAD[[i]]){cADAF <- cADAF+1}
+ if(dADAG[[i]] > dAGAD[[i]]){bADAG <- bADAG+1}
+ if(dADAG[[i]] < dAGAD[[i]]){cADAG <- cADAG+1}
+ if(dADAH[[i]] > dAHAD[[i]]){bADAH <- bADAH+1}
+ if(dADAH[[i]] < dAHAD[[i]]){cADAH <- cADAH+1}
+ if(dADBA[[i]] > dBAAD[[i]]){bADBA <- bADBA+1}
+ if(dADBA[[i]] < dBAAD[[i]]){cADBA <- cADBA+1}
+ if(dADBB[[i]] > dBBAD[[i]]){bADBB <- bADBB+1}
+ if(dADBB[[i]] < dBBAD[[i]]){cADBB <- cADBB+1}
+ if(dADBC[[i]] > dBCAD[[i]]){bADBC <- bADBC+1}
+ if(dADBC[[i]] < dBCAD[[i]]){cADBC <- cADBC+1}
+ if(dADBD[[i]] > dBDAD[[i]]){bADBD <- bADBD+1}
+ if(dADBD[[i]] < dBDAD[[i]]){cADBD <- cADBD+1}
+ if(dADBE[[i]] > dBEAD[[i]]){bADBE <- bADBE+1}
+ if(dADBE[[i]] < dBEAD[[i]]){cADBE <- cADBE+1}
+ if(dADBF[[i]] > dBFAD[[i]]){bADBF <- bADBF+1}
+ if(dADBF[[i]] < dBFAD[[i]]){cADBF <- cADBF+1}
+ if(dADBG[[i]] > dBGAD[[i]]){bADBG <- bADBG+1}
+ if(dADBG[[i]] < dBGAD[[i]]){cADBG <- cADBG+1}
+ if(dADBH[[i]] > dBHAD[[i]]){bADBH <- bADBH+1}
+ if(dADBH[[i]] < dBHAD[[i]]){cADBH <- cADBH+1}
+ if(dADCA[[i]] > dCAAD[[i]]){bADCA <- bADCA+1}
+ if(dADCA[[i]] < dCAAD[[i]]){cADCA <- cADCA+1}
+ if(dADCB[[i]] > dCBAD[[i]]){bADCB <- bADCB+1}
+ if(dADCB[[i]] < dCBAD[[i]]){cADCB <- cADCB+1}
+ if(dADCC[[i]] > dCCAD[[i]]){bADCC <- bADCC+1}
+ if(dADCC[[i]] < dCCAD[[i]]){cADCC <- cADCC+1}
+ if(dADCD[[i]] > dCDAD[[i]]){bADCD <- bADCD+1}
+ if(dADCD[[i]] < dCDAD[[i]]){cADCD <- cADCD+1}
+ if(dADCE[[i]] > dCEAD[[i]]){bADCE <- bADCE+1}
+ if(dADCE[[i]] < dCEAD[[i]]){cADCE <- cADCE+1}
+ if(dADCF[[i]] > dCFAD[[i]]){bADCF <- bADCF+1}
+ if(dADCF[[i]] < dCFAD[[i]]){cADCF <- cADCF+1}
+ if(dADCG[[i]] > dCGAD[[i]]){bADCG <- bADCG+1}
+ if(dADCG[[i]] < dCGAD[[i]]){cADCG <- cADCG+1}
+ if(dADCH[[i]] > dCHAD[[i]]){bADCH <- bADCH+1}
+ if(dADCH[[i]] < dCHAD[[i]]){cADCH <- cADCH+1}
+ if(dAEAA[[i]] > dAAAE[[i]]){bAEAA <- bAEAA+1}
+ if(dAEAA[[i]] < dAAAE[[i]]){cAEAA <- cAEAA+1}
+ if(dAEAB[[i]] > dABAE[[i]]){bAEAB <- bAEAB+1}
+ if(dAEAB[[i]] < dABAE[[i]]){cAEAB <- cAEAB+1}
+ if(dAEAC[[i]] > dACAE[[i]]){bAEAC <- bAEAC+1}
+ if(dAEAC[[i]] < dACAE[[i]]){cAEAC <- cAEAC+1}
+ if(dAEAD[[i]] > dADAE[[i]]){bAEAD <- bAEAD+1}
+ if(dAEAD[[i]] < dADAE[[i]]){cAEAD <- cAEAD+1}
+ if(dAEAE[[i]] > dAEAE[[i]]){bAEAE <- bAEAE+1}
+ if(dAEAE[[i]] < dAEAE[[i]]){cAEAE <- cAEAE+1}
+ if(dAEAF[[i]] > dAFAE[[i]]){bAEAF <- bAEAF+1}
+ if(dAEAF[[i]] < dAFAE[[i]]){cAEAF <- cAEAF+1}
+ if(dAEAG[[i]] > dAGAE[[i]]){bAEAG <- bAEAG+1}
+ if(dAEAG[[i]] < dAGAE[[i]]){cAEAG <- cAEAG+1}
+ if(dAEAH[[i]] > dAHAE[[i]]){bAEAH <- bAEAH+1}
+ if(dAEAH[[i]] < dAHAE[[i]]){cAEAH <- cAEAH+1}
+ if(dAEBA[[i]] > dBAAE[[i]]){bAEBA <- bAEBA+1}
+ if(dAEBA[[i]] < dBAAE[[i]]){cAEBA <- cAEBA+1}
+ if(dAEBB[[i]] > dBBAE[[i]]){bAEBB <- bAEBB+1}
+ if(dAEBB[[i]] < dBBAE[[i]]){cAEBB <- cAEBB+1}
+ if(dAEBC[[i]] > dBCAE[[i]]){bAEBC <- bAEBC+1}
+ if(dAEBC[[i]] < dBCAE[[i]]){cAEBC <- cAEBC+1}
+ if(dAEBD[[i]] > dBDAE[[i]]){bAEBD <- bAEBD+1}
+ if(dAEBD[[i]] < dBDAE[[i]]){cAEBD <- cAEBD+1}
+ if(dAEBE[[i]] > dBEAE[[i]]){bAEBE <- bAEBE+1}
+ if(dAEBE[[i]] < dBEAE[[i]]){cAEBE <- cAEBE+1}
+ if(dAEBF[[i]] > dBFAE[[i]]){bAEBF <- bAEBF+1}
+ if(dAEBF[[i]] < dBFAE[[i]]){cAEBF <- cAEBF+1}
+ if(dAEBG[[i]] > dBGAE[[i]]){bAEBG <- bAEBG+1}
+ if(dAEBG[[i]] < dBGAE[[i]]){cAEBG <- cAEBG+1}
+ if(dAEBH[[i]] > dBHAE[[i]]){bAEBH <- bAEBH+1}
+ if(dAEBH[[i]] < dBHAE[[i]]){cAEBH <- cAEBH+1}
+ if(dAECA[[i]] > dCAAE[[i]]){bAECA <- bAECA+1}
+ if(dAECA[[i]] < dCAAE[[i]]){cAECA <- cAECA+1}
+ if(dAECB[[i]] > dCBAE[[i]]){bAECB <- bAECB+1}
+ if(dAECB[[i]] < dCBAE[[i]]){cAECB <- cAECB+1}
+ if(dAECC[[i]] > dCCAE[[i]]){bAECC <- bAECC+1}
+ if(dAECC[[i]] < dCCAE[[i]]){cAECC <- cAECC+1}
+ if(dAECD[[i]] > dCDAE[[i]]){bAECD <- bAECD+1}
+ if(dAECD[[i]] < dCDAE[[i]]){cAECD <- cAECD+1}
+ if(dAECE[[i]] > dCEAE[[i]]){bAECE <- bAECE+1}
+ if(dAECE[[i]] < dCEAE[[i]]){cAECE <- cAECE+1}
+ if(dAECF[[i]] > dCFAE[[i]]){bAECF <- bAECF+1}
+ if(dAECF[[i]] < dCFAE[[i]]){cAECF <- cAECF+1}
+ if(dAECG[[i]] > dCGAE[[i]]){bAECG <- bAECG+1}
+ if(dAECG[[i]] < dCGAE[[i]]){cAECG <- cAECG+1}
+ if(dAECH[[i]] > dCHAE[[i]]){bAECH <- bAECH+1}
+ if(dAECH[[i]] < dCHAE[[i]]){cAECH <- cAECH+1}
+ if(dAFAA[[i]] > dAAAF[[i]]){bAFAA <- bAFAA+1}
+ if(dAFAA[[i]] < dAAAF[[i]]){cAFAA <- cAFAA+1}
+ if(dAFAB[[i]] > dABAF[[i]]){bAFAB <- bAFAB+1}
+ if(dAFAB[[i]] < dABAF[[i]]){cAFAB <- cAFAB+1}
+ if(dAFAC[[i]] > dACAF[[i]]){bAFAC <- bAFAC+1}
+ if(dAFAC[[i]] < dACAF[[i]]){cAFAC <- cAFAC+1}
+ if(dAFAD[[i]] > dADAF[[i]]){bAFAD <- bAFAD+1}
+ if(dAFAD[[i]] < dADAF[[i]]){cAFAD <- cAFAD+1}
+ if(dAFAE[[i]] > dAEAF[[i]]){bAFAE <- bAFAE+1}
+ if(dAFAE[[i]] < dAEAF[[i]]){cAFAE <- cAFAE+1}
+ if(dAFAF[[i]] > dAFAF[[i]]){bAFAF <- bAFAF+1}
+ if(dAFAF[[i]] < dAFAF[[i]]){cAFAF <- cAFAF+1}
+ if(dAFAG[[i]] > dAGAF[[i]]){bAFAG <- bAFAG+1}
+ if(dAFAG[[i]] < dAGAF[[i]]){cAFAG <- cAFAG+1}
+ if(dAFAH[[i]] > dAHAF[[i]]){bAFAH <- bAFAH+1}
+ if(dAFAH[[i]] < dAHAF[[i]]){cAFAH <- cAFAH+1}
+ if(dAFBA[[i]] > dBAAF[[i]]){bAFBA <- bAFBA+1}
+ if(dAFBA[[i]] < dBAAF[[i]]){cAFBA <- cAFBA+1}
+ if(dAFBB[[i]] > dBBAF[[i]]){bAFBB <- bAFBB+1}
+ if(dAFBB[[i]] < dBBAF[[i]]){cAFBB <- cAFBB+1}
+ if(dAFBC[[i]] > dBCAF[[i]]){bAFBC <- bAFBC+1}
+ if(dAFBC[[i]] < dBCAF[[i]]){cAFBC <- cAFBC+1}
+ if(dAFBD[[i]] > dBDAF[[i]]){bAFBD <- bAFBD+1}
+ if(dAFBD[[i]] < dBDAF[[i]]){cAFBD <- cAFBD+1}
+ if(dAFBE[[i]] > dBEAF[[i]]){bAFBE <- bAFBE+1}
+ if(dAFBE[[i]] < dBEAF[[i]]){cAFBE <- cAFBE+1}
+ if(dAFBF[[i]] > dBFAF[[i]]){bAFBF <- bAFBF+1}
+ if(dAFBF[[i]] < dBFAF[[i]]){cAFBF <- cAFBF+1}
+ if(dAFBG[[i]] > dBGAF[[i]]){bAFBG <- bAFBG+1}
+ if(dAFBG[[i]] < dBGAF[[i]]){cAFBG <- cAFBG+1}
+ if(dAFBH[[i]] > dBHAF[[i]]){bAFBH <- bAFBH+1}
+ if(dAFBH[[i]] < dBHAF[[i]]){cAFBH <- cAFBH+1}
+ if(dAFCA[[i]] > dCAAF[[i]]){bAFCA <- bAFCA+1}
+ if(dAFCA[[i]] < dCAAF[[i]]){cAFCA <- cAFCA+1}
+ if(dAFCB[[i]] > dCBAF[[i]]){bAFCB <- bAFCB+1}
+ if(dAFCB[[i]] < dCBAF[[i]]){cAFCB <- cAFCB+1}
+ if(dAFCC[[i]] > dCCAF[[i]]){bAFCC <- bAFCC+1}
+ if(dAFCC[[i]] < dCCAF[[i]]){cAFCC <- cAFCC+1}
+ if(dAFCD[[i]] > dCDAF[[i]]){bAFCD <- bAFCD+1}
+ if(dAFCD[[i]] < dCDAF[[i]]){cAFCD <- cAFCD+1}
+ if(dAFCE[[i]] > dCEAF[[i]]){bAFCE <- bAFCE+1}
+ if(dAFCE[[i]] < dCEAF[[i]]){cAFCE <- cAFCE+1}
+ if(dAFCF[[i]] > dCFAF[[i]]){bAFCF <- bAFCF+1}
+ if(dAFCF[[i]] < dCFAF[[i]]){cAFCF <- cAFCF+1}
+ if(dAFCG[[i]] > dCGAF[[i]]){bAFCG <- bAFCG+1}
+ if(dAFCG[[i]] < dCGAF[[i]]){cAFCG <- cAFCG+1}
+ if(dAFCH[[i]] > dCHAF[[i]]){bAFCH <- bAFCH+1}
+ if(dAFCH[[i]] < dCHAF[[i]]){cAFCH <- cAFCH+1}
+ if(dAGAA[[i]] > dAAAG[[i]]){bAGAA <- bAGAA+1}
+ if(dAGAA[[i]] < dAAAG[[i]]){cAGAA <- cAGAA+1}
+ if(dAGAB[[i]] > dABAG[[i]]){bAGAB <- bAGAB+1}
+ if(dAGAB[[i]] < dABAG[[i]]){cAGAB <- cAGAB+1}
+ if(dAGAC[[i]] > dACAG[[i]]){bAGAC <- bAGAC+1}
+ if(dAGAC[[i]] < dACAG[[i]]){cAGAC <- cAGAC+1}
+ if(dAGAD[[i]] > dADAG[[i]]){bAGAD <- bAGAD+1}
+ if(dAGAD[[i]] < dADAG[[i]]){cAGAD <- cAGAD+1}
+ if(dAGAE[[i]] > dAEAG[[i]]){bAGAE <- bAGAE+1}
+ if(dAGAE[[i]] < dAEAG[[i]]){cAGAE <- cAGAE+1}
+ if(dAGAF[[i]] > dAFAG[[i]]){bAGAF <- bAGAF+1}
+ if(dAGAF[[i]] < dAFAG[[i]]){cAGAF <- cAGAF+1}
+ if(dAGAG[[i]] > dAGAG[[i]]){bAGAG <- bAGAG+1}
+ if(dAGAG[[i]] < dAGAG[[i]]){cAGAG <- cAGAG+1}
+ if(dAGAH[[i]] > dAHAG[[i]]){bAGAH <- bAGAH+1}
+ if(dAGAH[[i]] < dAHAG[[i]]){cAGAH <- cAGAH+1}
+ if(dAGBA[[i]] > dBAAG[[i]]){bAGBA <- bAGBA+1}
+ if(dAGBA[[i]] < dBAAG[[i]]){cAGBA <- cAGBA+1}
+ if(dAGBB[[i]] > dBBAG[[i]]){bAGBB <- bAGBB+1}
+ if(dAGBB[[i]] < dBBAG[[i]]){cAGBB <- cAGBB+1}
+ if(dAGBC[[i]] > dBCAG[[i]]){bAGBC <- bAGBC+1}
+ if(dAGBC[[i]] < dBCAG[[i]]){cAGBC <- cAGBC+1}
+ if(dAGBD[[i]] > dBDAG[[i]]){bAGBD <- bAGBD+1}
+ if(dAGBD[[i]] < dBDAG[[i]]){cAGBD <- cAGBD+1}
+ if(dAGBE[[i]] > dBEAG[[i]]){bAGBE <- bAGBE+1}
+ if(dAGBE[[i]] < dBEAG[[i]]){cAGBE <- cAGBE+1}
+ if(dAGBF[[i]] > dBFAG[[i]]){bAGBF <- bAGBF+1}
+ if(dAGBF[[i]] < dBFAG[[i]]){cAGBF <- cAGBF+1}
+ if(dAGBG[[i]] > dBGAG[[i]]){bAGBG <- bAGBG+1}
+ if(dAGBG[[i]] < dBGAG[[i]]){cAGBG <- cAGBG+1}
+ if(dAGBH[[i]] > dBHAG[[i]]){bAGBH <- bAGBH+1}
+ if(dAGBH[[i]] < dBHAG[[i]]){cAGBH <- cAGBH+1}
+ if(dAGCA[[i]] > dCAAG[[i]]){bAGCA <- bAGCA+1}
+ if(dAGCA[[i]] < dCAAG[[i]]){cAGCA <- cAGCA+1}
+ if(dAGCB[[i]] > dCBAG[[i]]){bAGCB <- bAGCB+1}
+ if(dAGCB[[i]] < dCBAG[[i]]){cAGCB <- cAGCB+1}
+ if(dAGCC[[i]] > dCCAG[[i]]){bAGCC <- bAGCC+1}
+ if(dAGCC[[i]] < dCCAG[[i]]){cAGCC <- cAGCC+1}
+ if(dAGCD[[i]] > dCDAG[[i]]){bAGCD <- bAGCD+1}
+ if(dAGCD[[i]] < dCDAG[[i]]){cAGCD <- cAGCD+1}
+ if(dAGCE[[i]] > dCEAG[[i]]){bAGCE <- bAGCE+1}
+ if(dAGCE[[i]] < dCEAG[[i]]){cAGCE <- cAGCE+1}
+ if(dAGCF[[i]] > dCFAG[[i]]){bAGCF <- bAGCF+1}
+ if(dAGCF[[i]] < dCFAG[[i]]){cAGCF <- cAGCF+1}
+ if(dAGCG[[i]] > dCGAG[[i]]){bAGCG <- bAGCG+1}
+ if(dAGCG[[i]] < dCGAG[[i]]){cAGCG <- cAGCG+1}
+ if(dAGCH[[i]] > dCHAG[[i]]){bAGCH <- bAGCH+1}
+ if(dAGCH[[i]] < dCHAG[[i]]){cAGCH <- cAGCH+1}
+ if(dAHAA[[i]] > dAAAH[[i]]){bAHAA <- bAHAA+1}
+ if(dAHAA[[i]] < dAAAH[[i]]){cAHAA <- cAHAA+1}
+ if(dAHAB[[i]] > dABAH[[i]]){bAHAB <- bAHAB+1}
+ if(dAHAB[[i]] < dABAH[[i]]){cAHAB <- cAHAB+1}
+ if(dAHAC[[i]] > dACAH[[i]]){bAHAC <- bAHAC+1}
+ if(dAHAC[[i]] < dACAH[[i]]){cAHAC <- cAHAC+1}
+ if(dAHAD[[i]] > dADAH[[i]]){bAHAD <- bAHAD+1}
+ if(dAHAD[[i]] < dADAH[[i]]){cAHAD <- cAHAD+1}
+ if(dAHAE[[i]] > dAEAH[[i]]){bAHAE <- bAHAE+1}
+ if(dAHAE[[i]] < dAEAH[[i]]){cAHAE <- cAHAE+1}
+ if(dAHAF[[i]] > dAFAH[[i]]){bAHAF <- bAHAF+1}
+ if(dAHAF[[i]] < dAFAH[[i]]){cAHAF <- cAHAF+1}
+ if(dAHAG[[i]] > dAGAH[[i]]){bAHAG <- bAHAG+1}
+ if(dAHAG[[i]] < dAGAH[[i]]){cAHAG <- cAHAG+1}
+ if(dAHAH[[i]] > dAHAH[[i]]){bAHAH <- bAHAH+1}
+ if(dAHAH[[i]] < dAHAH[[i]]){cAHAH <- cAHAH+1}
+ if(dAHBA[[i]] > dBAAH[[i]]){bAHBA <- bAHBA+1}
+ if(dAHBA[[i]] < dBAAH[[i]]){cAHBA <- cAHBA+1}
+ if(dAHBB[[i]] > dBBAH[[i]]){bAHBB <- bAHBB+1}
+ if(dAHBB[[i]] < dBBAH[[i]]){cAHBB <- cAHBB+1}
+ if(dAHBC[[i]] > dBCAH[[i]]){bAHBC <- bAHBC+1}
+ if(dAHBC[[i]] < dBCAH[[i]]){cAHBC <- cAHBC+1}
+ if(dAHBD[[i]] > dBDAH[[i]]){bAHBD <- bAHBD+1}
+ if(dAHBD[[i]] < dBDAH[[i]]){cAHBD <- cAHBD+1}
+ if(dAHBE[[i]] > dBEAH[[i]]){bAHBE <- bAHBE+1}
+ if(dAHBE[[i]] < dBEAH[[i]]){cAHBE <- cAHBE+1}
+ if(dAHBF[[i]] > dBFAH[[i]]){bAHBF <- bAHBF+1}
+ if(dAHBF[[i]] < dBFAH[[i]]){cAHBF <- cAHBF+1}
+ if(dAHBG[[i]] > dBGAH[[i]]){bAHBG <- bAHBG+1}
+ if(dAHBG[[i]] < dBGAH[[i]]){cAHBG <- cAHBG+1}
+ if(dAHBH[[i]] > dBHAH[[i]]){bAHBH <- bAHBH+1}
+ if(dAHBH[[i]] < dBHAH[[i]]){cAHBH <- cAHBH+1}
+ if(dAHCA[[i]] > dCAAH[[i]]){bAHCA <- bAHCA+1}
+ if(dAHCA[[i]] < dCAAH[[i]]){cAHCA <- cAHCA+1}
+ if(dAHCB[[i]] > dCBAH[[i]]){bAHCB <- bAHCB+1}
+ if(dAHCB[[i]] < dCBAH[[i]]){cAHCB <- cAHCB+1}
+ if(dAHCC[[i]] > dCCAH[[i]]){bAHCC <- bAHCC+1}
+ if(dAHCC[[i]] < dCCAH[[i]]){cAHCC <- cAHCC+1}
+ if(dAHCD[[i]] > dCDAH[[i]]){bAHCD <- bAHCD+1}
+ if(dAHCD[[i]] < dCDAH[[i]]){cAHCD <- cAHCD+1}
+ if(dAHCE[[i]] > dCEAH[[i]]){bAHCE <- bAHCE+1}
+ if(dAHCE[[i]] < dCEAH[[i]]){cAHCE <- cAHCE+1}
+ if(dAHCF[[i]] > dCFAH[[i]]){bAHCF <- bAHCF+1}
+ if(dAHCF[[i]] < dCFAH[[i]]){cAHCF <- cAHCF+1}
+ if(dAHCG[[i]] > dCGAH[[i]]){bAHCG <- bAHCG+1}
+ if(dAHCG[[i]] < dCGAH[[i]]){cAHCG <- cAHCG+1}
+ if(dAHCH[[i]] > dCHAH[[i]]){bAHCH <- bAHCH+1}
+ if(dAHCH[[i]] < dCHAH[[i]]){cAHCH <- cAHCH+1}
+ if(dBAAA[[i]] > dAABA[[i]]){bBAAA <- bBAAA+1}
+ if(dBAAA[[i]] < dAABA[[i]]){cBAAA <- cBAAA+1}
+ if(dBAAB[[i]] > dABBA[[i]]){bBAAB <- bBAAB+1}
+ if(dBAAB[[i]] < dABBA[[i]]){cBAAB <- cBAAB+1}
+ if(dBAAC[[i]] > dACBA[[i]]){bBAAC <- bBAAC+1}
+ if(dBAAC[[i]] < dACBA[[i]]){cBAAC <- cBAAC+1}
+ if(dBAAD[[i]] > dADBA[[i]]){bBAAD <- bBAAD+1}
+ if(dBAAD[[i]] < dADBA[[i]]){cBAAD <- cBAAD+1}
+ if(dBAAE[[i]] > dAEBA[[i]]){bBAAE <- bBAAE+1}
+ if(dBAAE[[i]] < dAEBA[[i]]){cBAAE <- cBAAE+1}
+ if(dBAAF[[i]] > dAFBA[[i]]){bBAAF <- bBAAF+1}
+ if(dBAAF[[i]] < dAFBA[[i]]){cBAAF <- cBAAF+1}
+ if(dBAAG[[i]] > dAGBA[[i]]){bBAAG <- bBAAG+1}
+ if(dBAAG[[i]] < dAGBA[[i]]){cBAAG <- cBAAG+1}
+ if(dBAAH[[i]] > dAHBA[[i]]){bBAAH <- bBAAH+1}
+ if(dBAAH[[i]] < dAHBA[[i]]){cBAAH <- cBAAH+1}
+ if(dBABA[[i]] > dBABA[[i]]){bBABA <- bBABA+1}
+ if(dBABA[[i]] < dBABA[[i]]){cBABA <- cBABA+1}
+ if(dBABB[[i]] > dBBBA[[i]]){bBABB <- bBABB+1}
+ if(dBABB[[i]] < dBBBA[[i]]){cBABB <- cBABB+1}
+ if(dBABC[[i]] > dBCBA[[i]]){bBABC <- bBABC+1}
+ if(dBABC[[i]] < dBCBA[[i]]){cBABC <- cBABC+1}
+ if(dBABD[[i]] > dBDBA[[i]]){bBABD <- bBABD+1}
+ if(dBABD[[i]] < dBDBA[[i]]){cBABD <- cBABD+1}
+ if(dBABE[[i]] > dBEBA[[i]]){bBABE <- bBABE+1}
+ if(dBABE[[i]] < dBEBA[[i]]){cBABE <- cBABE+1}
+ if(dBABF[[i]] > dBFBA[[i]]){bBABF <- bBABF+1}
+ if(dBABF[[i]] < dBFBA[[i]]){cBABF <- cBABF+1}
+ if(dBABG[[i]] > dBGBA[[i]]){bBABG <- bBABG+1}
+ if(dBABG[[i]] < dBGBA[[i]]){cBABG <- cBABG+1}
+ if(dBABH[[i]] > dBHBA[[i]]){bBABH <- bBABH+1}
+ if(dBABH[[i]] < dBHBA[[i]]){cBABH <- cBABH+1}
+ if(dBACA[[i]] > dCABA[[i]]){bBACA <- bBACA+1}
+ if(dBACA[[i]] < dCABA[[i]]){cBACA <- cBACA+1}
+ if(dBACB[[i]] > dCBBA[[i]]){bBACB <- bBACB+1}
+ if(dBACB[[i]] < dCBBA[[i]]){cBACB <- cBACB+1}
+ if(dBACC[[i]] > dCCBA[[i]]){bBACC <- bBACC+1}
+ if(dBACC[[i]] < dCCBA[[i]]){cBACC <- cBACC+1}
+ if(dBACD[[i]] > dCDBA[[i]]){bBACD <- bBACD+1}
+ if(dBACD[[i]] < dCDBA[[i]]){cBACD <- cBACD+1}
+ if(dBACE[[i]] > dCEBA[[i]]){bBACE <- bBACE+1}
+ if(dBACE[[i]] < dCEBA[[i]]){cBACE <- cBACE+1}
+ if(dBACF[[i]] > dCFBA[[i]]){bBACF <- bBACF+1}
+ if(dBACF[[i]] < dCFBA[[i]]){cBACF <- cBACF+1}
+ if(dBACG[[i]] > dCGBA[[i]]){bBACG <- bBACG+1}
+ if(dBACG[[i]] < dCGBA[[i]]){cBACG <- cBACG+1}
+ if(dBACH[[i]] > dCHBA[[i]]){bBACH <- bBACH+1}
+ if(dBACH[[i]] < dCHBA[[i]]){cBACH <- cBACH+1}
+ if(dBBAA[[i]] > dAABB[[i]]){bBBAA <- bBBAA+1}
+ if(dBBAA[[i]] < dAABB[[i]]){cBBAA <- cBBAA+1}
+ if(dBBAB[[i]] > dABBB[[i]]){bBBAB <- bBBAB+1}
+ if(dBBAB[[i]] < dABBB[[i]]){cBBAB <- cBBAB+1}
+ if(dBBAC[[i]] > dACBB[[i]]){bBBAC <- bBBAC+1}
+ if(dBBAC[[i]] < dACBB[[i]]){cBBAC <- cBBAC+1}
+ if(dBBAD[[i]] > dADBB[[i]]){bBBAD <- bBBAD+1}
+ if(dBBAD[[i]] < dADBB[[i]]){cBBAD <- cBBAD+1}
+ if(dBBAE[[i]] > dAEBB[[i]]){bBBAE <- bBBAE+1}
+ if(dBBAE[[i]] < dAEBB[[i]]){cBBAE <- cBBAE+1}
+ if(dBBAF[[i]] > dAFBB[[i]]){bBBAF <- bBBAF+1}
+ if(dBBAF[[i]] < dAFBB[[i]]){cBBAF <- cBBAF+1}
+ if(dBBAG[[i]] > dAGBB[[i]]){bBBAG <- bBBAG+1}
+ if(dBBAG[[i]] < dAGBB[[i]]){cBBAG <- cBBAG+1}
+ if(dBBAH[[i]] > dAHBB[[i]]){bBBAH <- bBBAH+1}
+ if(dBBAH[[i]] < dAHBB[[i]]){cBBAH <- cBBAH+1}
+ if(dBBBA[[i]] > dBABB[[i]]){bBBBA <- bBBBA+1}
+ if(dBBBA[[i]] < dBABB[[i]]){cBBBA <- cBBBA+1}
+ if(dBBBB[[i]] > dBBBB[[i]]){bBBBB <- bBBBB+1}
+ if(dBBBB[[i]] < dBBBB[[i]]){cBBBB <- cBBBB+1}
+ if(dBBBC[[i]] > dBCBB[[i]]){bBBBC <- bBBBC+1}
+ if(dBBBC[[i]] < dBCBB[[i]]){cBBBC <- cBBBC+1}
+ if(dBBBD[[i]] > dBDBB[[i]]){bBBBD <- bBBBD+1}
+ if(dBBBD[[i]] < dBDBB[[i]]){cBBBD <- cBBBD+1}
+ if(dBBBE[[i]] > dBEBB[[i]]){bBBBE <- bBBBE+1}
+ if(dBBBE[[i]] < dBEBB[[i]]){cBBBE <- cBBBE+1}
+ if(dBBBF[[i]] > dBFBB[[i]]){bBBBF <- bBBBF+1}
+ if(dBBBF[[i]] < dBFBB[[i]]){cBBBF <- cBBBF+1}
+ if(dBBBG[[i]] > dBGBB[[i]]){bBBBG <- bBBBG+1}
+ if(dBBBG[[i]] < dBGBB[[i]]){cBBBG <- cBBBG+1}
+ if(dBBBH[[i]] > dBHBB[[i]]){bBBBH <- bBBBH+1}
+ if(dBBBH[[i]] < dBHBB[[i]]){cBBBH <- cBBBH+1}
+ if(dBBCA[[i]] > dCABB[[i]]){bBBCA <- bBBCA+1}
+ if(dBBCA[[i]] < dCABB[[i]]){cBBCA <- cBBCA+1}
+ if(dBBCB[[i]] > dCBBB[[i]]){bBBCB <- bBBCB+1}
+ if(dBBCB[[i]] < dCBBB[[i]]){cBBCB <- cBBCB+1}
+ if(dBBCC[[i]] > dCCBB[[i]]){bBBCC <- bBBCC+1}
+ if(dBBCC[[i]] < dCCBB[[i]]){cBBCC <- cBBCC+1}
+ if(dBBCD[[i]] > dCDBB[[i]]){bBBCD <- bBBCD+1}
+ if(dBBCD[[i]] < dCDBB[[i]]){cBBCD <- cBBCD+1}
+ if(dBBCE[[i]] > dCEBB[[i]]){bBBCE <- bBBCE+1}
+ if(dBBCE[[i]] < dCEBB[[i]]){cBBCE <- cBBCE+1}
+ if(dBBCF[[i]] > dCFBB[[i]]){bBBCF <- bBBCF+1}
+ if(dBBCF[[i]] < dCFBB[[i]]){cBBCF <- cBBCF+1}
+ if(dBBCG[[i]] > dCGBB[[i]]){bBBCG <- bBBCG+1}
+ if(dBBCG[[i]] < dCGBB[[i]]){cBBCG <- cBBCG+1}
+ if(dBBCH[[i]] > dCHBB[[i]]){bBBCH <- bBBCH+1}
+ if(dBBCH[[i]] < dCHBB[[i]]){cBBCH <- cBBCH+1}
+ if(dBCAA[[i]] > dAABC[[i]]){bBCAA <- bBCAA+1}
+ if(dBCAA[[i]] < dAABC[[i]]){cBCAA <- cBCAA+1}
+ if(dBCAB[[i]] > dABBC[[i]]){bBCAB <- bBCAB+1}
+ if(dBCAB[[i]] < dABBC[[i]]){cBCAB <- cBCAB+1}
+ if(dBCAC[[i]] > dACBC[[i]]){bBCAC <- bBCAC+1}
+ if(dBCAC[[i]] < dACBC[[i]]){cBCAC <- cBCAC+1}
+ if(dBCAD[[i]] > dADBC[[i]]){bBCAD <- bBCAD+1}
+ if(dBCAD[[i]] < dADBC[[i]]){cBCAD <- cBCAD+1}
+ if(dBCAE[[i]] > dAEBC[[i]]){bBCAE <- bBCAE+1}
+ if(dBCAE[[i]] < dAEBC[[i]]){cBCAE <- cBCAE+1}
+ if(dBCAF[[i]] > dAFBC[[i]]){bBCAF <- bBCAF+1}
+ if(dBCAF[[i]] < dAFBC[[i]]){cBCAF <- cBCAF+1}
+ if(dBCAG[[i]] > dAGBC[[i]]){bBCAG <- bBCAG+1}
+ if(dBCAG[[i]] < dAGBC[[i]]){cBCAG <- cBCAG+1}
+ if(dBCAH[[i]] > dAHBC[[i]]){bBCAH <- bBCAH+1}
+ if(dBCAH[[i]] < dAHBC[[i]]){cBCAH <- cBCAH+1}
+ if(dBCBA[[i]] > dBABC[[i]]){bBCBA <- bBCBA+1}
+ if(dBCBA[[i]] < dBABC[[i]]){cBCBA <- cBCBA+1}
+ if(dBCBB[[i]] > dBBBC[[i]]){bBCBB <- bBCBB+1}
+ if(dBCBB[[i]] < dBBBC[[i]]){cBCBB <- cBCBB+1}
+ if(dBCBC[[i]] > dBCBC[[i]]){bBCBC <- bBCBC+1}
+ if(dBCBC[[i]] < dBCBC[[i]]){cBCBC <- cBCBC+1}
+ if(dBCBD[[i]] > dBDBC[[i]]){bBCBD <- bBCBD+1}
+ if(dBCBD[[i]] < dBDBC[[i]]){cBCBD <- cBCBD+1}
+ if(dBCBE[[i]] > dBEBC[[i]]){bBCBE <- bBCBE+1}
+ if(dBCBE[[i]] < dBEBC[[i]]){cBCBE <- cBCBE+1}
+ if(dBCBF[[i]] > dBFBC[[i]]){bBCBF <- bBCBF+1}
+ if(dBCBF[[i]] < dBFBC[[i]]){cBCBF <- cBCBF+1}
+ if(dBCBG[[i]] > dBGBC[[i]]){bBCBG <- bBCBG+1}
+ if(dBCBG[[i]] < dBGBC[[i]]){cBCBG <- cBCBG+1}
+ if(dBCBH[[i]] > dBHBC[[i]]){bBCBH <- bBCBH+1}
+ if(dBCBH[[i]] < dBHBC[[i]]){cBCBH <- cBCBH+1}
+ if(dBCCA[[i]] > dCABC[[i]]){bBCCA <- bBCCA+1}
+ if(dBCCA[[i]] < dCABC[[i]]){cBCCA <- cBCCA+1}
+ if(dBCCB[[i]] > dCBBC[[i]]){bBCCB <- bBCCB+1}
+ if(dBCCB[[i]] < dCBBC[[i]]){cBCCB <- cBCCB+1}
+ if(dBCCC[[i]] > dCCBC[[i]]){bBCCC <- bBCCC+1}
+ if(dBCCC[[i]] < dCCBC[[i]]){cBCCC <- cBCCC+1}
+ if(dBCCD[[i]] > dCDBC[[i]]){bBCCD <- bBCCD+1}
+ if(dBCCD[[i]] < dCDBC[[i]]){cBCCD <- cBCCD+1}
+ if(dBCCE[[i]] > dCEBC[[i]]){bBCCE <- bBCCE+1}
+ if(dBCCE[[i]] < dCEBC[[i]]){cBCCE <- cBCCE+1}
+ if(dBCCF[[i]] > dCFBC[[i]]){bBCCF <- bBCCF+1}
+ if(dBCCF[[i]] < dCFBC[[i]]){cBCCF <- cBCCF+1}
+ if(dBCCG[[i]] > dCGBC[[i]]){bBCCG <- bBCCG+1}
+ if(dBCCG[[i]] < dCGBC[[i]]){cBCCG <- cBCCG+1}
+ if(dBCCH[[i]] > dCHBC[[i]]){bBCCH <- bBCCH+1}
+ if(dBCCH[[i]] < dCHBC[[i]]){cBCCH <- cBCCH+1}
+ if(dBDAA[[i]] > dAABD[[i]]){bBDAA <- bBDAA+1}
+ if(dBDAA[[i]] < dAABD[[i]]){cBDAA <- cBDAA+1}
+ if(dBDAB[[i]] > dABBD[[i]]){bBDAB <- bBDAB+1}
+ if(dBDAB[[i]] < dABBD[[i]]){cBDAB <- cBDAB+1}
+ if(dBDAC[[i]] > dACBD[[i]]){bBDAC <- bBDAC+1}
+ if(dBDAC[[i]] < dACBD[[i]]){cBDAC <- cBDAC+1}
+ if(dBDAD[[i]] > dADBD[[i]]){bBDAD <- bBDAD+1}
+ if(dBDAD[[i]] < dADBD[[i]]){cBDAD <- cBDAD+1}
+ if(dBDAE[[i]] > dAEBD[[i]]){bBDAE <- bBDAE+1}
+ if(dBDAE[[i]] < dAEBD[[i]]){cBDAE <- cBDAE+1}
+ if(dBDAF[[i]] > dAFBD[[i]]){bBDAF <- bBDAF+1}
+ if(dBDAF[[i]] < dAFBD[[i]]){cBDAF <- cBDAF+1}
+ if(dBDAG[[i]] > dAGBD[[i]]){bBDAG <- bBDAG+1}
+ if(dBDAG[[i]] < dAGBD[[i]]){cBDAG <- cBDAG+1}
+ if(dBDAH[[i]] > dAHBD[[i]]){bBDAH <- bBDAH+1}
+ if(dBDAH[[i]] < dAHBD[[i]]){cBDAH <- cBDAH+1}
+ if(dBDBA[[i]] > dBABD[[i]]){bBDBA <- bBDBA+1}
+ if(dBDBA[[i]] < dBABD[[i]]){cBDBA <- cBDBA+1}
+ if(dBDBB[[i]] > dBBBD[[i]]){bBDBB <- bBDBB+1}
+ if(dBDBB[[i]] < dBBBD[[i]]){cBDBB <- cBDBB+1}
+ if(dBDBC[[i]] > dBCBD[[i]]){bBDBC <- bBDBC+1}
+ if(dBDBC[[i]] < dBCBD[[i]]){cBDBC <- cBDBC+1}
+ if(dBDBD[[i]] > dBDBD[[i]]){bBDBD <- bBDBD+1}
+ if(dBDBD[[i]] < dBDBD[[i]]){cBDBD <- cBDBD+1}
+ if(dBDBE[[i]] > dBEBD[[i]]){bBDBE <- bBDBE+1}
+ if(dBDBE[[i]] < dBEBD[[i]]){cBDBE <- cBDBE+1}
+ if(dBDBF[[i]] > dBFBD[[i]]){bBDBF <- bBDBF+1}
+ if(dBDBF[[i]] < dBFBD[[i]]){cBDBF <- cBDBF+1}
+ if(dBDBG[[i]] > dBGBD[[i]]){bBDBG <- bBDBG+1}
+ if(dBDBG[[i]] < dBGBD[[i]]){cBDBG <- cBDBG+1}
+ if(dBDBH[[i]] > dBHBD[[i]]){bBDBH <- bBDBH+1}
+ if(dBDBH[[i]] < dBHBD[[i]]){cBDBH <- cBDBH+1}
+ if(dBDCA[[i]] > dCABD[[i]]){bBDCA <- bBDCA+1}
+ if(dBDCA[[i]] < dCABD[[i]]){cBDCA <- cBDCA+1}
+ if(dBDCB[[i]] > dCBBD[[i]]){bBDCB <- bBDCB+1}
+ if(dBDCB[[i]] < dCBBD[[i]]){cBDCB <- cBDCB+1}
+ if(dBDCC[[i]] > dCCBD[[i]]){bBDCC <- bBDCC+1}
+ if(dBDCC[[i]] < dCCBD[[i]]){cBDCC <- cBDCC+1}
+ if(dBDCD[[i]] > dCDBD[[i]]){bBDCD <- bBDCD+1}
+ if(dBDCD[[i]] < dCDBD[[i]]){cBDCD <- cBDCD+1}
+ if(dBDCE[[i]] > dCEBD[[i]]){bBDCE <- bBDCE+1}
+ if(dBDCE[[i]] < dCEBD[[i]]){cBDCE <- cBDCE+1}
+ if(dBDCF[[i]] > dCFBD[[i]]){bBDCF <- bBDCF+1}
+ if(dBDCF[[i]] < dCFBD[[i]]){cBDCF <- cBDCF+1}
+ if(dBDCG[[i]] > dCGBD[[i]]){bBDCG <- bBDCG+1}
+ if(dBDCG[[i]] < dCGBD[[i]]){cBDCG <- cBDCG+1}
+ if(dBDCH[[i]] > dCHBD[[i]]){bBDCH <- bBDCH+1}
+ if(dBDCH[[i]] < dCHBD[[i]]){cBDCH <- cBDCH+1}
+ if(dBEAA[[i]] > dAABE[[i]]){bBEAA <- bBEAA+1}
+ if(dBEAA[[i]] < dAABE[[i]]){cBEAA <- cBEAA+1}
+ if(dBEAB[[i]] > dABBE[[i]]){bBEAB <- bBEAB+1}
+ if(dBEAB[[i]] < dABBE[[i]]){cBEAB <- cBEAB+1}
+ if(dBEAC[[i]] > dACBE[[i]]){bBEAC <- bBEAC+1}
+ if(dBEAC[[i]] < dACBE[[i]]){cBEAC <- cBEAC+1}
+ if(dBEAD[[i]] > dADBE[[i]]){bBEAD <- bBEAD+1}
+ if(dBEAD[[i]] < dADBE[[i]]){cBEAD <- cBEAD+1}
+ if(dBEAE[[i]] > dAEBE[[i]]){bBEAE <- bBEAE+1}
+ if(dBEAE[[i]] < dAEBE[[i]]){cBEAE <- cBEAE+1}
+ if(dBEAF[[i]] > dAFBE[[i]]){bBEAF <- bBEAF+1}
+ if(dBEAF[[i]] < dAFBE[[i]]){cBEAF <- cBEAF+1}
+ if(dBEAG[[i]] > dAGBE[[i]]){bBEAG <- bBEAG+1}
+ if(dBEAG[[i]] < dAGBE[[i]]){cBEAG <- cBEAG+1}
+ if(dBEAH[[i]] > dAHBE[[i]]){bBEAH <- bBEAH+1}
+ if(dBEAH[[i]] < dAHBE[[i]]){cBEAH <- cBEAH+1}
+ if(dBEBA[[i]] > dBABE[[i]]){bBEBA <- bBEBA+1}
+ if(dBEBA[[i]] < dBABE[[i]]){cBEBA <- cBEBA+1}
+ if(dBEBB[[i]] > dBBBE[[i]]){bBEBB <- bBEBB+1}
+ if(dBEBB[[i]] < dBBBE[[i]]){cBEBB <- cBEBB+1}
+ if(dBEBC[[i]] > dBCBE[[i]]){bBEBC <- bBEBC+1}
+ if(dBEBC[[i]] < dBCBE[[i]]){cBEBC <- cBEBC+1}
+ if(dBEBD[[i]] > dBDBE[[i]]){bBEBD <- bBEBD+1}
+ if(dBEBD[[i]] < dBDBE[[i]]){cBEBD <- cBEBD+1}
+ if(dBEBE[[i]] > dBEBE[[i]]){bBEBE <- bBEBE+1}
+ if(dBEBE[[i]] < dBEBE[[i]]){cBEBE <- cBEBE+1}
+ if(dBEBF[[i]] > dBFBE[[i]]){bBEBF <- bBEBF+1}
+ if(dBEBF[[i]] < dBFBE[[i]]){cBEBF <- cBEBF+1}
+ if(dBEBG[[i]] > dBGBE[[i]]){bBEBG <- bBEBG+1}
+ if(dBEBG[[i]] < dBGBE[[i]]){cBEBG <- cBEBG+1}
+ if(dBEBH[[i]] > dBHBE[[i]]){bBEBH <- bBEBH+1}
+ if(dBEBH[[i]] < dBHBE[[i]]){cBEBH <- cBEBH+1}
+ if(dBECA[[i]] > dCABE[[i]]){bBECA <- bBECA+1}
+ if(dBECA[[i]] < dCABE[[i]]){cBECA <- cBECA+1}
+ if(dBECB[[i]] > dCBBE[[i]]){bBECB <- bBECB+1}
+ if(dBECB[[i]] < dCBBE[[i]]){cBECB <- cBECB+1}
+ if(dBECC[[i]] > dCCBE[[i]]){bBECC <- bBECC+1}
+ if(dBECC[[i]] < dCCBE[[i]]){cBECC <- cBECC+1}
+ if(dBECD[[i]] > dCDBE[[i]]){bBECD <- bBECD+1}
+ if(dBECD[[i]] < dCDBE[[i]]){cBECD <- cBECD+1}
+ if(dBECE[[i]] > dCEBE[[i]]){bBECE <- bBECE+1}
+ if(dBECE[[i]] < dCEBE[[i]]){cBECE <- cBECE+1}
+ if(dBECF[[i]] > dCFBE[[i]]){bBECF <- bBECF+1}
+ if(dBECF[[i]] < dCFBE[[i]]){cBECF <- cBECF+1}
+ if(dBECG[[i]] > dCGBE[[i]]){bBECG <- bBECG+1}
+ if(dBECG[[i]] < dCGBE[[i]]){cBECG <- cBECG+1}
+ if(dBECH[[i]] > dCHBE[[i]]){bBECH <- bBECH+1}
+ if(dBECH[[i]] < dCHBE[[i]]){cBECH <- cBECH+1}
+ if(dBFAA[[i]] > dAABF[[i]]){bBFAA <- bBFAA+1}
+ if(dBFAA[[i]] < dAABF[[i]]){cBFAA <- cBFAA+1}
+ if(dBFAB[[i]] > dABBF[[i]]){bBFAB <- bBFAB+1}
+ if(dBFAB[[i]] < dABBF[[i]]){cBFAB <- cBFAB+1}
+ if(dBFAC[[i]] > dACBF[[i]]){bBFAC <- bBFAC+1}
+ if(dBFAC[[i]] < dACBF[[i]]){cBFAC <- cBFAC+1}
+ if(dBFAD[[i]] > dADBF[[i]]){bBFAD <- bBFAD+1}
+ if(dBFAD[[i]] < dADBF[[i]]){cBFAD <- cBFAD+1}
+ if(dBFAE[[i]] > dAEBF[[i]]){bBFAE <- bBFAE+1}
+ if(dBFAE[[i]] < dAEBF[[i]]){cBFAE <- cBFAE+1}
+ if(dBFAF[[i]] > dAFBF[[i]]){bBFAF <- bBFAF+1}
+ if(dBFAF[[i]] < dAFBF[[i]]){cBFAF <- cBFAF+1}
+ if(dBFAG[[i]] > dAGBF[[i]]){bBFAG <- bBFAG+1}
+ if(dBFAG[[i]] < dAGBF[[i]]){cBFAG <- cBFAG+1}
+ if(dBFAH[[i]] > dAHBF[[i]]){bBFAH <- bBFAH+1}
+ if(dBFAH[[i]] < dAHBF[[i]]){cBFAH <- cBFAH+1}
+ if(dBFBA[[i]] > dBABF[[i]]){bBFBA <- bBFBA+1}
+ if(dBFBA[[i]] < dBABF[[i]]){cBFBA <- cBFBA+1}
+ if(dBFBB[[i]] > dBBBF[[i]]){bBFBB <- bBFBB+1}
+ if(dBFBB[[i]] < dBBBF[[i]]){cBFBB <- cBFBB+1}
+ if(dBFBC[[i]] > dBCBF[[i]]){bBFBC <- bBFBC+1}
+ if(dBFBC[[i]] < dBCBF[[i]]){cBFBC <- cBFBC+1}
+ if(dBFBD[[i]] > dBDBF[[i]]){bBFBD <- bBFBD+1}
+ if(dBFBD[[i]] < dBDBF[[i]]){cBFBD <- cBFBD+1}
+ if(dBFBE[[i]] > dBEBF[[i]]){bBFBE <- bBFBE+1}
+ if(dBFBE[[i]] < dBEBF[[i]]){cBFBE <- cBFBE+1}
+ if(dBFBF[[i]] > dBFBF[[i]]){bBFBF <- bBFBF+1}
+ if(dBFBF[[i]] < dBFBF[[i]]){cBFBF <- cBFBF+1}
+ if(dBFBG[[i]] > dBGBF[[i]]){bBFBG <- bBFBG+1}
+ if(dBFBG[[i]] < dBGBF[[i]]){cBFBG <- cBFBG+1}
+ if(dBFBH[[i]] > dBHBF[[i]]){bBFBH <- bBFBH+1}
+ if(dBFBH[[i]] < dBHBF[[i]]){cBFBH <- cBFBH+1}
+ if(dBFCA[[i]] > dCABF[[i]]){bBFCA <- bBFCA+1}
+ if(dBFCA[[i]] < dCABF[[i]]){cBFCA <- cBFCA+1}
+ if(dBFCB[[i]] > dCBBF[[i]]){bBFCB <- bBFCB+1}
+ if(dBFCB[[i]] < dCBBF[[i]]){cBFCB <- cBFCB+1}
+ if(dBFCC[[i]] > dCCBF[[i]]){bBFCC <- bBFCC+1}
+ if(dBFCC[[i]] < dCCBF[[i]]){cBFCC <- cBFCC+1}
+ if(dBFCD[[i]] > dCDBF[[i]]){bBFCD <- bBFCD+1}
+ if(dBFCD[[i]] < dCDBF[[i]]){cBFCD <- cBFCD+1}
+ if(dBFCE[[i]] > dCEBF[[i]]){bBFCE <- bBFCE+1}
+ if(dBFCE[[i]] < dCEBF[[i]]){cBFCE <- cBFCE+1}
+ if(dBFCF[[i]] > dCFBF[[i]]){bBFCF <- bBFCF+1}
+ if(dBFCF[[i]] < dCFBF[[i]]){cBFCF <- cBFCF+1}
+ if(dBFCG[[i]] > dCGBF[[i]]){bBFCG <- bBFCG+1}
+ if(dBFCG[[i]] < dCGBF[[i]]){cBFCG <- cBFCG+1}
+ if(dBFCH[[i]] > dCHBF[[i]]){bBFCH <- bBFCH+1}
+ if(dBFCH[[i]] < dCHBF[[i]]){cBFCH <- cBFCH+1}
+ if(dBGAA[[i]] > dAABG[[i]]){bBGAA <- bBGAA+1}
+ if(dBGAA[[i]] < dAABG[[i]]){cBGAA <- cBGAA+1}
+ if(dBGAB[[i]] > dABBG[[i]]){bBGAB <- bBGAB+1}
+ if(dBGAB[[i]] < dABBG[[i]]){cBGAB <- cBGAB+1}
+ if(dBGAC[[i]] > dACBG[[i]]){bBGAC <- bBGAC+1}
+ if(dBGAC[[i]] < dACBG[[i]]){cBGAC <- cBGAC+1}
+ if(dBGAD[[i]] > dADBG[[i]]){bBGAD <- bBGAD+1}
+ if(dBGAD[[i]] < dADBG[[i]]){cBGAD <- cBGAD+1}
+ if(dBGAE[[i]] > dAEBG[[i]]){bBGAE <- bBGAE+1}
+ if(dBGAE[[i]] < dAEBG[[i]]){cBGAE <- cBGAE+1}
+ if(dBGAF[[i]] > dAFBG[[i]]){bBGAF <- bBGAF+1}
+ if(dBGAF[[i]] < dAFBG[[i]]){cBGAF <- cBGAF+1}
+ if(dBGAG[[i]] > dAGBG[[i]]){bBGAG <- bBGAG+1}
+ if(dBGAG[[i]] < dAGBG[[i]]){cBGAG <- cBGAG+1}
+ if(dBGAH[[i]] > dAHBG[[i]]){bBGAH <- bBGAH+1}
+ if(dBGAH[[i]] < dAHBG[[i]]){cBGAH <- cBGAH+1}
+ if(dBGBA[[i]] > dBABG[[i]]){bBGBA <- bBGBA+1}
+ if(dBGBA[[i]] < dBABG[[i]]){cBGBA <- cBGBA+1}
+ if(dBGBB[[i]] > dBBBG[[i]]){bBGBB <- bBGBB+1}
+ if(dBGBB[[i]] < dBBBG[[i]]){cBGBB <- cBGBB+1}
+ if(dBGBC[[i]] > dBCBG[[i]]){bBGBC <- bBGBC+1}
+ if(dBGBC[[i]] < dBCBG[[i]]){cBGBC <- cBGBC+1}
+ if(dBGBD[[i]] > dBDBG[[i]]){bBGBD <- bBGBD+1}
+ if(dBGBD[[i]] < dBDBG[[i]]){cBGBD <- cBGBD+1}
+ if(dBGBE[[i]] > dBEBG[[i]]){bBGBE <- bBGBE+1}
+ if(dBGBE[[i]] < dBEBG[[i]]){cBGBE <- cBGBE+1}
+ if(dBGBF[[i]] > dBFBG[[i]]){bBGBF <- bBGBF+1}
+ if(dBGBF[[i]] < dBFBG[[i]]){cBGBF <- cBGBF+1}
+ if(dBGBG[[i]] > dBGBG[[i]]){bBGBG <- bBGBG+1}
+ if(dBGBG[[i]] < dBGBG[[i]]){cBGBG <- cBGBG+1}
+ if(dBGBH[[i]] > dBHBG[[i]]){bBGBH <- bBGBH+1}
+ if(dBGBH[[i]] < dBHBG[[i]]){cBGBH <- cBGBH+1}
+ if(dBGCA[[i]] > dCABG[[i]]){bBGCA <- bBGCA+1}
+ if(dBGCA[[i]] < dCABG[[i]]){cBGCA <- cBGCA+1}
+ if(dBGCB[[i]] > dCBBG[[i]]){bBGCB <- bBGCB+1}
+ if(dBGCB[[i]] < dCBBG[[i]]){cBGCB <- cBGCB+1}
+ if(dBGCC[[i]] > dCCBG[[i]]){bBGCC <- bBGCC+1}
+ if(dBGCC[[i]] < dCCBG[[i]]){cBGCC <- cBGCC+1}
+ if(dBGCD[[i]] > dCDBG[[i]]){bBGCD <- bBGCD+1}
+ if(dBGCD[[i]] < dCDBG[[i]]){cBGCD <- cBGCD+1}
+ if(dBGCE[[i]] > dCEBG[[i]]){bBGCE <- bBGCE+1}
+ if(dBGCE[[i]] < dCEBG[[i]]){cBGCE <- cBGCE+1}
+ if(dBGCF[[i]] > dCFBG[[i]]){bBGCF <- bBGCF+1}
+ if(dBGCF[[i]] < dCFBG[[i]]){cBGCF <- cBGCF+1}
+ if(dBGCG[[i]] > dCGBG[[i]]){bBGCG <- bBGCG+1}
+ if(dBGCG[[i]] < dCGBG[[i]]){cBGCG <- cBGCG+1}
+ if(dBGCH[[i]] > dCHBG[[i]]){bBGCH <- bBGCH+1}
+ if(dBGCH[[i]] < dCHBG[[i]]){cBGCH <- cBGCH+1}
+ if(dBHAA[[i]] > dAABH[[i]]){bBHAA <- bBHAA+1}
+ if(dBHAA[[i]] < dAABH[[i]]){cBHAA <- cBHAA+1}
+ if(dBHAB[[i]] > dABBH[[i]]){bBHAB <- bBHAB+1}
+ if(dBHAB[[i]] < dABBH[[i]]){cBHAB <- cBHAB+1}
+ if(dBHAC[[i]] > dACBH[[i]]){bBHAC <- bBHAC+1}
+ if(dBHAC[[i]] < dACBH[[i]]){cBHAC <- cBHAC+1}
+ if(dBHAD[[i]] > dADBH[[i]]){bBHAD <- bBHAD+1}
+ if(dBHAD[[i]] < dADBH[[i]]){cBHAD <- cBHAD+1}
+ if(dBHAE[[i]] > dAEBH[[i]]){bBHAE <- bBHAE+1}
+ if(dBHAE[[i]] < dAEBH[[i]]){cBHAE <- cBHAE+1}
+ if(dBHAF[[i]] > dAFBH[[i]]){bBHAF <- bBHAF+1}
+ if(dBHAF[[i]] < dAFBH[[i]]){cBHAF <- cBHAF+1}
+ if(dBHAG[[i]] > dAGBH[[i]]){bBHAG <- bBHAG+1}
+ if(dBHAG[[i]] < dAGBH[[i]]){cBHAG <- cBHAG+1}
+ if(dBHAH[[i]] > dAHBH[[i]]){bBHAH <- bBHAH+1}
+ if(dBHAH[[i]] < dAHBH[[i]]){cBHAH <- cBHAH+1}
+ if(dBHBA[[i]] > dBABH[[i]]){bBHBA <- bBHBA+1}
+ if(dBHBA[[i]] < dBABH[[i]]){cBHBA <- cBHBA+1}
+ if(dBHBB[[i]] > dBBBH[[i]]){bBHBB <- bBHBB+1}
+ if(dBHBB[[i]] < dBBBH[[i]]){cBHBB <- cBHBB+1}
+ if(dBHBC[[i]] > dBCBH[[i]]){bBHBC <- bBHBC+1}
+ if(dBHBC[[i]] < dBCBH[[i]]){cBHBC <- cBHBC+1}
+ if(dBHBD[[i]] > dBDBH[[i]]){bBHBD <- bBHBD+1}
+ if(dBHBD[[i]] < dBDBH[[i]]){cBHBD <- cBHBD+1}
+ if(dBHBE[[i]] > dBEBH[[i]]){bBHBE <- bBHBE+1}
+ if(dBHBE[[i]] < dBEBH[[i]]){cBHBE <- cBHBE+1}
+ if(dBHBF[[i]] > dBFBH[[i]]){bBHBF <- bBHBF+1}
+ if(dBHBF[[i]] < dBFBH[[i]]){cBHBF <- cBHBF+1}
+ if(dBHBG[[i]] > dBGBH[[i]]){bBHBG <- bBHBG+1}
+ if(dBHBG[[i]] < dBGBH[[i]]){cBHBG <- cBHBG+1}
+ if(dBHBH[[i]] > dBHBH[[i]]){bBHBH <- bBHBH+1}
+ if(dBHBH[[i]] < dBHBH[[i]]){cBHBH <- cBHBH+1}
+ if(dBHCA[[i]] > dCABH[[i]]){bBHCA <- bBHCA+1}
+ if(dBHCA[[i]] < dCABH[[i]]){cBHCA <- cBHCA+1}
+ if(dBHCB[[i]] > dCBBH[[i]]){bBHCB <- bBHCB+1}
+ if(dBHCB[[i]] < dCBBH[[i]]){cBHCB <- cBHCB+1}
+ if(dBHCC[[i]] > dCCBH[[i]]){bBHCC <- bBHCC+1}
+ if(dBHCC[[i]] < dCCBH[[i]]){cBHCC <- cBHCC+1}
+ if(dBHCD[[i]] > dCDBH[[i]]){bBHCD <- bBHCD+1}
+ if(dBHCD[[i]] < dCDBH[[i]]){cBHCD <- cBHCD+1}
+ if(dBHCE[[i]] > dCEBH[[i]]){bBHCE <- bBHCE+1}
+ if(dBHCE[[i]] < dCEBH[[i]]){cBHCE <- cBHCE+1}
+ if(dBHCF[[i]] > dCFBH[[i]]){bBHCF <- bBHCF+1}
+ if(dBHCF[[i]] < dCFBH[[i]]){cBHCF <- cBHCF+1}
+ if(dBHCG[[i]] > dCGBH[[i]]){bBHCG <- bBHCG+1}
+ if(dBHCG[[i]] < dCGBH[[i]]){cBHCG <- cBHCG+1}
+ if(dBHCH[[i]] > dCHBH[[i]]){bBHCH <- bBHCH+1}
+ if(dBHCH[[i]] < dCHBH[[i]]){cBHCH <- cBHCH+1}
+ if(dCAAA[[i]] > dAACA[[i]]){bCAAA <- bCAAA+1}
+ if(dCAAA[[i]] < dAACA[[i]]){cCAAA <- cCAAA+1}
+ if(dCAAB[[i]] > dABCA[[i]]){bCAAB <- bCAAB+1}
+ if(dCAAB[[i]] < dABCA[[i]]){cCAAB <- cCAAB+1}
+ if(dCAAC[[i]] > dACCA[[i]]){bCAAC <- bCAAC+1}
+ if(dCAAC[[i]] < dACCA[[i]]){cCAAC <- cCAAC+1}
+ if(dCAAD[[i]] > dADCA[[i]]){bCAAD <- bCAAD+1}
+ if(dCAAD[[i]] < dADCA[[i]]){cCAAD <- cCAAD+1}
+ if(dCAAE[[i]] > dAECA[[i]]){bCAAE <- bCAAE+1}
+ if(dCAAE[[i]] < dAECA[[i]]){cCAAE <- cCAAE+1}
+ if(dCAAF[[i]] > dAFCA[[i]]){bCAAF <- bCAAF+1}
+ if(dCAAF[[i]] < dAFCA[[i]]){cCAAF <- cCAAF+1}
+ if(dCAAG[[i]] > dAGCA[[i]]){bCAAG <- bCAAG+1}
+ if(dCAAG[[i]] < dAGCA[[i]]){cCAAG <- cCAAG+1}
+ if(dCAAH[[i]] > dAHCA[[i]]){bCAAH <- bCAAH+1}
+ if(dCAAH[[i]] < dAHCA[[i]]){cCAAH <- cCAAH+1}
+ if(dCABA[[i]] > dBACA[[i]]){bCABA <- bCABA+1}
+ if(dCABA[[i]] < dBACA[[i]]){cCABA <- cCABA+1}
+ if(dCABB[[i]] > dBBCA[[i]]){bCABB <- bCABB+1}
+ if(dCABB[[i]] < dBBCA[[i]]){cCABB <- cCABB+1}
+ if(dCABC[[i]] > dBCCA[[i]]){bCABC <- bCABC+1}
+ if(dCABC[[i]] < dBCCA[[i]]){cCABC <- cCABC+1}
+ if(dCABD[[i]] > dBDCA[[i]]){bCABD <- bCABD+1}
+ if(dCABD[[i]] < dBDCA[[i]]){cCABD <- cCABD+1}
+ if(dCABE[[i]] > dBECA[[i]]){bCABE <- bCABE+1}
+ if(dCABE[[i]] < dBECA[[i]]){cCABE <- cCABE+1}
+ if(dCABF[[i]] > dBFCA[[i]]){bCABF <- bCABF+1}
+ if(dCABF[[i]] < dBFCA[[i]]){cCABF <- cCABF+1}
+ if(dCABG[[i]] > dBGCA[[i]]){bCABG <- bCABG+1}
+ if(dCABG[[i]] < dBGCA[[i]]){cCABG <- cCABG+1}
+ if(dCABH[[i]] > dBHCA[[i]]){bCABH <- bCABH+1}
+ if(dCABH[[i]] < dBHCA[[i]]){cCABH <- cCABH+1}
+ if(dCACA[[i]] > dCACA[[i]]){bCACA <- bCACA+1}
+ if(dCACA[[i]] < dCACA[[i]]){cCACA <- cCACA+1}
+ if(dCACB[[i]] > dCBCA[[i]]){bCACB <- bCACB+1}
+ if(dCACB[[i]] < dCBCA[[i]]){cCACB <- cCACB+1}
+ if(dCACC[[i]] > dCCCA[[i]]){bCACC <- bCACC+1}
+ if(dCACC[[i]] < dCCCA[[i]]){cCACC <- cCACC+1}
+ if(dCACD[[i]] > dCDCA[[i]]){bCACD <- bCACD+1}
+ if(dCACD[[i]] < dCDCA[[i]]){cCACD <- cCACD+1}
+ if(dCACE[[i]] > dCECA[[i]]){bCACE <- bCACE+1}
+ if(dCACE[[i]] < dCECA[[i]]){cCACE <- cCACE+1}
+ if(dCACF[[i]] > dCFCA[[i]]){bCACF <- bCACF+1}
+ if(dCACF[[i]] < dCFCA[[i]]){cCACF <- cCACF+1}
+ if(dCACG[[i]] > dCGCA[[i]]){bCACG <- bCACG+1}
+ if(dCACG[[i]] < dCGCA[[i]]){cCACG <- cCACG+1}
+ if(dCACH[[i]] > dCHCA[[i]]){bCACH <- bCACH+1}
+ if(dCACH[[i]] < dCHCA[[i]]){cCACH <- cCACH+1}
+ if(dCBAA[[i]] > dAACB[[i]]){bCBAA <- bCBAA+1}
+ if(dCBAA[[i]] < dAACB[[i]]){cCBAA <- cCBAA+1}
+ if(dCBAB[[i]] > dABCB[[i]]){bCBAB <- bCBAB+1}
+ if(dCBAB[[i]] < dABCB[[i]]){cCBAB <- cCBAB+1}
+ if(dCBAC[[i]] > dACCB[[i]]){bCBAC <- bCBAC+1}
+ if(dCBAC[[i]] < dACCB[[i]]){cCBAC <- cCBAC+1}
+ if(dCBAD[[i]] > dADCB[[i]]){bCBAD <- bCBAD+1}
+ if(dCBAD[[i]] < dADCB[[i]]){cCBAD <- cCBAD+1}
+ if(dCBAE[[i]] > dAECB[[i]]){bCBAE <- bCBAE+1}
+ if(dCBAE[[i]] < dAECB[[i]]){cCBAE <- cCBAE+1}
+ if(dCBAF[[i]] > dAFCB[[i]]){bCBAF <- bCBAF+1}
+ if(dCBAF[[i]] < dAFCB[[i]]){cCBAF <- cCBAF+1}
+ if(dCBAG[[i]] > dAGCB[[i]]){bCBAG <- bCBAG+1}
+ if(dCBAG[[i]] < dAGCB[[i]]){cCBAG <- cCBAG+1}
+ if(dCBAH[[i]] > dAHCB[[i]]){bCBAH <- bCBAH+1}
+ if(dCBAH[[i]] < dAHCB[[i]]){cCBAH <- cCBAH+1}
+ if(dCBBA[[i]] > dBACB[[i]]){bCBBA <- bCBBA+1}
+ if(dCBBA[[i]] < dBACB[[i]]){cCBBA <- cCBBA+1}
+ if(dCBBB[[i]] > dBBCB[[i]]){bCBBB <- bCBBB+1}
+ if(dCBBB[[i]] < dBBCB[[i]]){cCBBB <- cCBBB+1}
+ if(dCBBC[[i]] > dBCCB[[i]]){bCBBC <- bCBBC+1}
+ if(dCBBC[[i]] < dBCCB[[i]]){cCBBC <- cCBBC+1}
+ if(dCBBD[[i]] > dBDCB[[i]]){bCBBD <- bCBBD+1}
+ if(dCBBD[[i]] < dBDCB[[i]]){cCBBD <- cCBBD+1}
+ if(dCBBE[[i]] > dBECB[[i]]){bCBBE <- bCBBE+1}
+ if(dCBBE[[i]] < dBECB[[i]]){cCBBE <- cCBBE+1}
+ if(dCBBF[[i]] > dBFCB[[i]]){bCBBF <- bCBBF+1}
+ if(dCBBF[[i]] < dBFCB[[i]]){cCBBF <- cCBBF+1}
+ if(dCBBG[[i]] > dBGCB[[i]]){bCBBG <- bCBBG+1}
+ if(dCBBG[[i]] < dBGCB[[i]]){cCBBG <- cCBBG+1}
+ if(dCBBH[[i]] > dBHCB[[i]]){bCBBH <- bCBBH+1}
+ if(dCBBH[[i]] < dBHCB[[i]]){cCBBH <- cCBBH+1}
+ if(dCBCA[[i]] > dCACB[[i]]){bCBCA <- bCBCA+1}
+ if(dCBCA[[i]] < dCACB[[i]]){cCBCA <- cCBCA+1}
+ if(dCBCB[[i]] > dCBCB[[i]]){bCBCB <- bCBCB+1}
+ if(dCBCB[[i]] < dCBCB[[i]]){cCBCB <- cCBCB+1}
+ if(dCBCC[[i]] > dCCCB[[i]]){bCBCC <- bCBCC+1}
+ if(dCBCC[[i]] < dCCCB[[i]]){cCBCC <- cCBCC+1}
+ if(dCBCD[[i]] > dCDCB[[i]]){bCBCD <- bCBCD+1}
+ if(dCBCD[[i]] < dCDCB[[i]]){cCBCD <- cCBCD+1}
+ if(dCBCE[[i]] > dCECB[[i]]){bCBCE <- bCBCE+1}
+ if(dCBCE[[i]] < dCECB[[i]]){cCBCE <- cCBCE+1}
+ if(dCBCF[[i]] > dCFCB[[i]]){bCBCF <- bCBCF+1}
+ if(dCBCF[[i]] < dCFCB[[i]]){cCBCF <- cCBCF+1}
+ if(dCBCG[[i]] > dCGCB[[i]]){bCBCG <- bCBCG+1}
+ if(dCBCG[[i]] < dCGCB[[i]]){cCBCG <- cCBCG+1}
+ if(dCBCH[[i]] > dCHCB[[i]]){bCBCH <- bCBCH+1}
+ if(dCBCH[[i]] < dCHCB[[i]]){cCBCH <- cCBCH+1}
+ if(dCCAA[[i]] > dAACC[[i]]){bCCAA <- bCCAA+1}
+ if(dCCAA[[i]] < dAACC[[i]]){cCCAA <- cCCAA+1}
+ if(dCCAB[[i]] > dABCC[[i]]){bCCAB <- bCCAB+1}
+ if(dCCAB[[i]] < dABCC[[i]]){cCCAB <- cCCAB+1}
+ if(dCCAC[[i]] > dACCC[[i]]){bCCAC <- bCCAC+1}
+ if(dCCAC[[i]] < dACCC[[i]]){cCCAC <- cCCAC+1}
+ if(dCCAD[[i]] > dADCC[[i]]){bCCAD <- bCCAD+1}
+ if(dCCAD[[i]] < dADCC[[i]]){cCCAD <- cCCAD+1}
+ if(dCCAE[[i]] > dAECC[[i]]){bCCAE <- bCCAE+1}
+ if(dCCAE[[i]] < dAECC[[i]]){cCCAE <- cCCAE+1}
+ if(dCCAF[[i]] > dAFCC[[i]]){bCCAF <- bCCAF+1}
+ if(dCCAF[[i]] < dAFCC[[i]]){cCCAF <- cCCAF+1}
+ if(dCCAG[[i]] > dAGCC[[i]]){bCCAG <- bCCAG+1}
+ if(dCCAG[[i]] < dAGCC[[i]]){cCCAG <- cCCAG+1}
+ if(dCCAH[[i]] > dAHCC[[i]]){bCCAH <- bCCAH+1}
+ if(dCCAH[[i]] < dAHCC[[i]]){cCCAH <- cCCAH+1}
+ if(dCCBA[[i]] > dBACC[[i]]){bCCBA <- bCCBA+1}
+ if(dCCBA[[i]] < dBACC[[i]]){cCCBA <- cCCBA+1}
+ if(dCCBB[[i]] > dBBCC[[i]]){bCCBB <- bCCBB+1}
+ if(dCCBB[[i]] < dBBCC[[i]]){cCCBB <- cCCBB+1}
+ if(dCCBC[[i]] > dBCCC[[i]]){bCCBC <- bCCBC+1}
+ if(dCCBC[[i]] < dBCCC[[i]]){cCCBC <- cCCBC+1}
+ if(dCCBD[[i]] > dBDCC[[i]]){bCCBD <- bCCBD+1}
+ if(dCCBD[[i]] < dBDCC[[i]]){cCCBD <- cCCBD+1}
+ if(dCCBE[[i]] > dBECC[[i]]){bCCBE <- bCCBE+1}
+ if(dCCBE[[i]] < dBECC[[i]]){cCCBE <- cCCBE+1}
+ if(dCCBF[[i]] > dBFCC[[i]]){bCCBF <- bCCBF+1}
+ if(dCCBF[[i]] < dBFCC[[i]]){cCCBF <- cCCBF+1}
+ if(dCCBG[[i]] > dBGCC[[i]]){bCCBG <- bCCBG+1}
+ if(dCCBG[[i]] < dBGCC[[i]]){cCCBG <- cCCBG+1}
+ if(dCCBH[[i]] > dBHCC[[i]]){bCCBH <- bCCBH+1}
+ if(dCCBH[[i]] < dBHCC[[i]]){cCCBH <- cCCBH+1}
+ if(dCCCA[[i]] > dCACC[[i]]){bCCCA <- bCCCA+1}
+ if(dCCCA[[i]] < dCACC[[i]]){cCCCA <- cCCCA+1}
+ if(dCCCB[[i]] > dCBCC[[i]]){bCCCB <- bCCCB+1}
+ if(dCCCB[[i]] < dCBCC[[i]]){cCCCB <- cCCCB+1}
+ if(dCCCC[[i]] > dCCCC[[i]]){bCCCC <- bCCCC+1}
+ if(dCCCC[[i]] < dCCCC[[i]]){cCCCC <- cCCCC+1}
+ if(dCCCD[[i]] > dCDCC[[i]]){bCCCD <- bCCCD+1}
+ if(dCCCD[[i]] < dCDCC[[i]]){cCCCD <- cCCCD+1}
+ if(dCCCE[[i]] > dCECC[[i]]){bCCCE <- bCCCE+1}
+ if(dCCCE[[i]] < dCECC[[i]]){cCCCE <- cCCCE+1}
+ if(dCCCF[[i]] > dCFCC[[i]]){bCCCF <- bCCCF+1}
+ if(dCCCF[[i]] < dCFCC[[i]]){cCCCF <- cCCCF+1}
+ if(dCCCG[[i]] > dCGCC[[i]]){bCCCG <- bCCCG+1}
+ if(dCCCG[[i]] < dCGCC[[i]]){cCCCG <- cCCCG+1}
+ if(dCCCH[[i]] > dCHCC[[i]]){bCCCH <- bCCCH+1}
+ if(dCCCH[[i]] < dCHCC[[i]]){cCCCH <- cCCCH+1}
+ if(dCDAA[[i]] > dAACD[[i]]){bCDAA <- bCDAA+1}
+ if(dCDAA[[i]] < dAACD[[i]]){cCDAA <- cCDAA+1}
+ if(dCDAB[[i]] > dABCD[[i]]){bCDAB <- bCDAB+1}
+ if(dCDAB[[i]] < dABCD[[i]]){cCDAB <- cCDAB+1}
+ if(dCDAC[[i]] > dACCD[[i]]){bCDAC <- bCDAC+1}
+ if(dCDAC[[i]] < dACCD[[i]]){cCDAC <- cCDAC+1}
+ if(dCDAD[[i]] > dADCD[[i]]){bCDAD <- bCDAD+1}
+ if(dCDAD[[i]] < dADCD[[i]]){cCDAD <- cCDAD+1}
+ if(dCDAE[[i]] > dAECD[[i]]){bCDAE <- bCDAE+1}
+ if(dCDAE[[i]] < dAECD[[i]]){cCDAE <- cCDAE+1}
+ if(dCDAF[[i]] > dAFCD[[i]]){bCDAF <- bCDAF+1}
+ if(dCDAF[[i]] < dAFCD[[i]]){cCDAF <- cCDAF+1}
+ if(dCDAG[[i]] > dAGCD[[i]]){bCDAG <- bCDAG+1}
+ if(dCDAG[[i]] < dAGCD[[i]]){cCDAG <- cCDAG+1}
+ if(dCDAH[[i]] > dAHCD[[i]]){bCDAH <- bCDAH+1}
+ if(dCDAH[[i]] < dAHCD[[i]]){cCDAH <- cCDAH+1}
+ if(dCDBA[[i]] > dBACD[[i]]){bCDBA <- bCDBA+1}
+ if(dCDBA[[i]] < dBACD[[i]]){cCDBA <- cCDBA+1}
+ if(dCDBB[[i]] > dBBCD[[i]]){bCDBB <- bCDBB+1}
+ if(dCDBB[[i]] < dBBCD[[i]]){cCDBB <- cCDBB+1}
+ if(dCDBC[[i]] > dBCCD[[i]]){bCDBC <- bCDBC+1}
+ if(dCDBC[[i]] < dBCCD[[i]]){cCDBC <- cCDBC+1}
+ if(dCDBD[[i]] > dBDCD[[i]]){bCDBD <- bCDBD+1}
+ if(dCDBD[[i]] < dBDCD[[i]]){cCDBD <- cCDBD+1}
+ if(dCDBE[[i]] > dBECD[[i]]){bCDBE <- bCDBE+1}
+ if(dCDBE[[i]] < dBECD[[i]]){cCDBE <- cCDBE+1}
+ if(dCDBF[[i]] > dBFCD[[i]]){bCDBF <- bCDBF+1}
+ if(dCDBF[[i]] < dBFCD[[i]]){cCDBF <- cCDBF+1}
+ if(dCDBG[[i]] > dBGCD[[i]]){bCDBG <- bCDBG+1}
+ if(dCDBG[[i]] < dBGCD[[i]]){cCDBG <- cCDBG+1}
+ if(dCDBH[[i]] > dBHCD[[i]]){bCDBH <- bCDBH+1}
+ if(dCDBH[[i]] < dBHCD[[i]]){cCDBH <- cCDBH+1}
+ if(dCDCA[[i]] > dCACD[[i]]){bCDCA <- bCDCA+1}
+ if(dCDCA[[i]] < dCACD[[i]]){cCDCA <- cCDCA+1}
+ if(dCDCB[[i]] > dCBCD[[i]]){bCDCB <- bCDCB+1}
+ if(dCDCB[[i]] < dCBCD[[i]]){cCDCB <- cCDCB+1}
+ if(dCDCC[[i]] > dCCCD[[i]]){bCDCC <- bCDCC+1}
+ if(dCDCC[[i]] < dCCCD[[i]]){cCDCC <- cCDCC+1}
+ if(dCDCD[[i]] > dCDCD[[i]]){bCDCD <- bCDCD+1}
+ if(dCDCD[[i]] < dCDCD[[i]]){cCDCD <- cCDCD+1}
+ if(dCDCE[[i]] > dCECD[[i]]){bCDCE <- bCDCE+1}
+ if(dCDCE[[i]] < dCECD[[i]]){cCDCE <- cCDCE+1}
+ if(dCDCF[[i]] > dCFCD[[i]]){bCDCF <- bCDCF+1}
+ if(dCDCF[[i]] < dCFCD[[i]]){cCDCF <- cCDCF+1}
+ if(dCDCG[[i]] > dCGCD[[i]]){bCDCG <- bCDCG+1}
+ if(dCDCG[[i]] < dCGCD[[i]]){cCDCG <- cCDCG+1}
+ if(dCDCH[[i]] > dCHCD[[i]]){bCDCH <- bCDCH+1}
+ if(dCDCH[[i]] < dCHCD[[i]]){cCDCH <- cCDCH+1}
+ if(dCEAA[[i]] > dAACE[[i]]){bCEAA <- bCEAA+1}
+ if(dCEAA[[i]] < dAACE[[i]]){cCEAA <- cCEAA+1}
+ if(dCEAB[[i]] > dABCE[[i]]){bCEAB <- bCEAB+1}
+ if(dCEAB[[i]] < dABCE[[i]]){cCEAB <- cCEAB+1}
+ if(dCEAC[[i]] > dACCE[[i]]){bCEAC <- bCEAC+1}
+ if(dCEAC[[i]] < dACCE[[i]]){cCEAC <- cCEAC+1}
+ if(dCEAD[[i]] > dADCE[[i]]){bCEAD <- bCEAD+1}
+ if(dCEAD[[i]] < dADCE[[i]]){cCEAD <- cCEAD+1}
+ if(dCEAE[[i]] > dAECE[[i]]){bCEAE <- bCEAE+1}
+ if(dCEAE[[i]] < dAECE[[i]]){cCEAE <- cCEAE+1}
+ if(dCEAF[[i]] > dAFCE[[i]]){bCEAF <- bCEAF+1}
+ if(dCEAF[[i]] < dAFCE[[i]]){cCEAF <- cCEAF+1}
+ if(dCEAG[[i]] > dAGCE[[i]]){bCEAG <- bCEAG+1}
+ if(dCEAG[[i]] < dAGCE[[i]]){cCEAG <- cCEAG+1}
+ if(dCEAH[[i]] > dAHCE[[i]]){bCEAH <- bCEAH+1}
+ if(dCEAH[[i]] < dAHCE[[i]]){cCEAH <- cCEAH+1}
+ if(dCEBA[[i]] > dBACE[[i]]){bCEBA <- bCEBA+1}
+ if(dCEBA[[i]] < dBACE[[i]]){cCEBA <- cCEBA+1}
+ if(dCEBB[[i]] > dBBCE[[i]]){bCEBB <- bCEBB+1}
+ if(dCEBB[[i]] < dBBCE[[i]]){cCEBB <- cCEBB+1}
+ if(dCEBC[[i]] > dBCCE[[i]]){bCEBC <- bCEBC+1}
+ if(dCEBC[[i]] < dBCCE[[i]]){cCEBC <- cCEBC+1}
+ if(dCEBD[[i]] > dBDCE[[i]]){bCEBD <- bCEBD+1}
+ if(dCEBD[[i]] < dBDCE[[i]]){cCEBD <- cCEBD+1}
+ if(dCEBE[[i]] > dBECE[[i]]){bCEBE <- bCEBE+1}
+ if(dCEBE[[i]] < dBECE[[i]]){cCEBE <- cCEBE+1}
+ if(dCEBF[[i]] > dBFCE[[i]]){bCEBF <- bCEBF+1}
+ if(dCEBF[[i]] < dBFCE[[i]]){cCEBF <- cCEBF+1}
+ if(dCEBG[[i]] > dBGCE[[i]]){bCEBG <- bCEBG+1}
+ if(dCEBG[[i]] < dBGCE[[i]]){cCEBG <- cCEBG+1}
+ if(dCEBH[[i]] > dBHCE[[i]]){bCEBH <- bCEBH+1}
+ if(dCEBH[[i]] < dBHCE[[i]]){cCEBH <- cCEBH+1}
+ if(dCECA[[i]] > dCACE[[i]]){bCECA <- bCECA+1}
+ if(dCECA[[i]] < dCACE[[i]]){cCECA <- cCECA+1}
+ if(dCECB[[i]] > dCBCE[[i]]){bCECB <- bCECB+1}
+ if(dCECB[[i]] < dCBCE[[i]]){cCECB <- cCECB+1}
+ if(dCECC[[i]] > dCCCE[[i]]){bCECC <- bCECC+1}
+ if(dCECC[[i]] < dCCCE[[i]]){cCECC <- cCECC+1}
+ if(dCECD[[i]] > dCDCE[[i]]){bCECD <- bCECD+1}
+ if(dCECD[[i]] < dCDCE[[i]]){cCECD <- cCECD+1}
+ if(dCECE[[i]] > dCECE[[i]]){bCECE <- bCECE+1}
+ if(dCECE[[i]] < dCECE[[i]]){cCECE <- cCECE+1}
+ if(dCECF[[i]] > dCFCE[[i]]){bCECF <- bCECF+1}
+ if(dCECF[[i]] < dCFCE[[i]]){cCECF <- cCECF+1}
+ if(dCECG[[i]] > dCGCE[[i]]){bCECG <- bCECG+1}
+ if(dCECG[[i]] < dCGCE[[i]]){cCECG <- cCECG+1}
+ if(dCECH[[i]] > dCHCE[[i]]){bCECH <- bCECH+1}
+ if(dCECH[[i]] < dCHCE[[i]]){cCECH <- cCECH+1}
+ if(dCFAA[[i]] > dAACF[[i]]){bCFAA <- bCFAA+1}
+ if(dCFAA[[i]] < dAACF[[i]]){cCFAA <- cCFAA+1}
+ if(dCFAB[[i]] > dABCF[[i]]){bCFAB <- bCFAB+1}
+ if(dCFAB[[i]] < dABCF[[i]]){cCFAB <- cCFAB+1}
+ if(dCFAC[[i]] > dACCF[[i]]){bCFAC <- bCFAC+1}
+ if(dCFAC[[i]] < dACCF[[i]]){cCFAC <- cCFAC+1}
+ if(dCFAD[[i]] > dADCF[[i]]){bCFAD <- bCFAD+1}
+ if(dCFAD[[i]] < dADCF[[i]]){cCFAD <- cCFAD+1}
+ if(dCFAE[[i]] > dAECF[[i]]){bCFAE <- bCFAE+1}
+ if(dCFAE[[i]] < dAECF[[i]]){cCFAE <- cCFAE+1}
+ if(dCFAF[[i]] > dAFCF[[i]]){bCFAF <- bCFAF+1}
+ if(dCFAF[[i]] < dAFCF[[i]]){cCFAF <- cCFAF+1}
+ if(dCFAG[[i]] > dAGCF[[i]]){bCFAG <- bCFAG+1}
+ if(dCFAG[[i]] < dAGCF[[i]]){cCFAG <- cCFAG+1}
+ if(dCFAH[[i]] > dAHCF[[i]]){bCFAH <- bCFAH+1}
+ if(dCFAH[[i]] < dAHCF[[i]]){cCFAH <- cCFAH+1}
+ if(dCFBA[[i]] > dBACF[[i]]){bCFBA <- bCFBA+1}
+ if(dCFBA[[i]] < dBACF[[i]]){cCFBA <- cCFBA+1}
+ if(dCFBB[[i]] > dBBCF[[i]]){bCFBB <- bCFBB+1}
+ if(dCFBB[[i]] < dBBCF[[i]]){cCFBB <- cCFBB+1}
+ if(dCFBC[[i]] > dBCCF[[i]]){bCFBC <- bCFBC+1}
+ if(dCFBC[[i]] < dBCCF[[i]]){cCFBC <- cCFBC+1}
+ if(dCFBD[[i]] > dBDCF[[i]]){bCFBD <- bCFBD+1}
+ if(dCFBD[[i]] < dBDCF[[i]]){cCFBD <- cCFBD+1}
+ if(dCFBE[[i]] > dBECF[[i]]){bCFBE <- bCFBE+1}
+ if(dCFBE[[i]] < dBECF[[i]]){cCFBE <- cCFBE+1}
+ if(dCFBF[[i]] > dBFCF[[i]]){bCFBF <- bCFBF+1}
+ if(dCFBF[[i]] < dBFCF[[i]]){cCFBF <- cCFBF+1}
+ if(dCFBG[[i]] > dBGCF[[i]]){bCFBG <- bCFBG+1}
+ if(dCFBG[[i]] < dBGCF[[i]]){cCFBG <- cCFBG+1}
+ if(dCFBH[[i]] > dBHCF[[i]]){bCFBH <- bCFBH+1}
+ if(dCFBH[[i]] < dBHCF[[i]]){cCFBH <- cCFBH+1}
+ if(dCFCA[[i]] > dCACF[[i]]){bCFCA <- bCFCA+1}
+ if(dCFCA[[i]] < dCACF[[i]]){cCFCA <- cCFCA+1}
+ if(dCFCB[[i]] > dCBCF[[i]]){bCFCB <- bCFCB+1}
+ if(dCFCB[[i]] < dCBCF[[i]]){cCFCB <- cCFCB+1}
+ if(dCFCC[[i]] > dCCCF[[i]]){bCFCC <- bCFCC+1}
+ if(dCFCC[[i]] < dCCCF[[i]]){cCFCC <- cCFCC+1}
+ if(dCFCD[[i]] > dCDCF[[i]]){bCFCD <- bCFCD+1}
+ if(dCFCD[[i]] < dCDCF[[i]]){cCFCD <- cCFCD+1}
+ if(dCFCE[[i]] > dCECF[[i]]){bCFCE <- bCFCE+1}
+ if(dCFCE[[i]] < dCECF[[i]]){cCFCE <- cCFCE+1}
+ if(dCFCF[[i]] > dCFCF[[i]]){bCFCF <- bCFCF+1}
+ if(dCFCF[[i]] < dCFCF[[i]]){cCFCF <- cCFCF+1}
+ if(dCFCG[[i]] > dCGCF[[i]]){bCFCG <- bCFCG+1}
+ if(dCFCG[[i]] < dCGCF[[i]]){cCFCG <- cCFCG+1}
+ if(dCFCH[[i]] > dCHCF[[i]]){bCFCH <- bCFCH+1}
+ if(dCFCH[[i]] < dCHCF[[i]]){cCFCH <- cCFCH+1}
+ if(dCGAA[[i]] > dAACG[[i]]){bCGAA <- bCGAA+1}
+ if(dCGAA[[i]] < dAACG[[i]]){cCGAA <- cCGAA+1}
+ if(dCGAB[[i]] > dABCG[[i]]){bCGAB <- bCGAB+1}
+ if(dCGAB[[i]] < dABCG[[i]]){cCGAB <- cCGAB+1}
+ if(dCGAC[[i]] > dACCG[[i]]){bCGAC <- bCGAC+1}
+ if(dCGAC[[i]] < dACCG[[i]]){cCGAC <- cCGAC+1}
+ if(dCGAD[[i]] > dADCG[[i]]){bCGAD <- bCGAD+1}
+ if(dCGAD[[i]] < dADCG[[i]]){cCGAD <- cCGAD+1}
+ if(dCGAE[[i]] > dAECG[[i]]){bCGAE <- bCGAE+1}
+ if(dCGAE[[i]] < dAECG[[i]]){cCGAE <- cCGAE+1}
+ if(dCGAF[[i]] > dAFCG[[i]]){bCGAF <- bCGAF+1}
+ if(dCGAF[[i]] < dAFCG[[i]]){cCGAF <- cCGAF+1}
+ if(dCGAG[[i]] > dAGCG[[i]]){bCGAG <- bCGAG+1}
+ if(dCGAG[[i]] < dAGCG[[i]]){cCGAG <- cCGAG+1}
+ if(dCGAH[[i]] > dAHCG[[i]]){bCGAH <- bCGAH+1}
+ if(dCGAH[[i]] < dAHCG[[i]]){cCGAH <- cCGAH+1}
+ if(dCGBA[[i]] > dBACG[[i]]){bCGBA <- bCGBA+1}
+ if(dCGBA[[i]] < dBACG[[i]]){cCGBA <- cCGBA+1}
+ if(dCGBB[[i]] > dBBCG[[i]]){bCGBB <- bCGBB+1}
+ if(dCGBB[[i]] < dBBCG[[i]]){cCGBB <- cCGBB+1}
+ if(dCGBC[[i]] > dBCCG[[i]]){bCGBC <- bCGBC+1}
+ if(dCGBC[[i]] < dBCCG[[i]]){cCGBC <- cCGBC+1}
+ if(dCGBD[[i]] > dBDCG[[i]]){bCGBD <- bCGBD+1}
+ if(dCGBD[[i]] < dBDCG[[i]]){cCGBD <- cCGBD+1}
+ if(dCGBE[[i]] > dBECG[[i]]){bCGBE <- bCGBE+1}
+ if(dCGBE[[i]] < dBECG[[i]]){cCGBE <- cCGBE+1}
+ if(dCGBF[[i]] > dBFCG[[i]]){bCGBF <- bCGBF+1}
+ if(dCGBF[[i]] < dBFCG[[i]]){cCGBF <- cCGBF+1}
+ if(dCGBG[[i]] > dBGCG[[i]]){bCGBG <- bCGBG+1}
+ if(dCGBG[[i]] < dBGCG[[i]]){cCGBG <- cCGBG+1}
+ if(dCGBH[[i]] > dBHCG[[i]]){bCGBH <- bCGBH+1}
+ if(dCGBH[[i]] < dBHCG[[i]]){cCGBH <- cCGBH+1}
+ if(dCGCA[[i]] > dCACG[[i]]){bCGCA <- bCGCA+1}
+ if(dCGCA[[i]] < dCACG[[i]]){cCGCA <- cCGCA+1}
+ if(dCGCB[[i]] > dCBCG[[i]]){bCGCB <- bCGCB+1}
+ if(dCGCB[[i]] < dCBCG[[i]]){cCGCB <- cCGCB+1}
+ if(dCGCC[[i]] > dCCCG[[i]]){bCGCC <- bCGCC+1}
+ if(dCGCC[[i]] < dCCCG[[i]]){cCGCC <- cCGCC+1}
+ if(dCGCD[[i]] > dCDCG[[i]]){bCGCD <- bCGCD+1}
+ if(dCGCD[[i]] < dCDCG[[i]]){cCGCD <- cCGCD+1}
+ if(dCGCE[[i]] > dCECG[[i]]){bCGCE <- bCGCE+1}
+ if(dCGCE[[i]] < dCECG[[i]]){cCGCE <- cCGCE+1}
+ if(dCGCF[[i]] > dCFCG[[i]]){bCGCF <- bCGCF+1}
+ if(dCGCF[[i]] < dCFCG[[i]]){cCGCF <- cCGCF+1}
+ if(dCGCG[[i]] > dCGCG[[i]]){bCGCG <- bCGCG+1}
+ if(dCGCG[[i]] < dCGCG[[i]]){cCGCG <- cCGCG+1}
+ if(dCGCH[[i]] > dCHCG[[i]]){bCGCH <- bCGCH+1}
+ if(dCGCH[[i]] < dCHCG[[i]]){cCGCH <- cCGCH+1}
+ if(dCHAA[[i]] > dAACH[[i]]){bCHAA <- bCHAA+1}
+ if(dCHAA[[i]] < dAACH[[i]]){cCHAA <- cCHAA+1}
+ if(dCHAB[[i]] > dABCH[[i]]){bCHAB <- bCHAB+1}
+ if(dCHAB[[i]] < dABCH[[i]]){cCHAB <- cCHAB+1}
+ if(dCHAC[[i]] > dACCH[[i]]){bCHAC <- bCHAC+1}
+ if(dCHAC[[i]] < dACCH[[i]]){cCHAC <- cCHAC+1}
+ if(dCHAD[[i]] > dADCH[[i]]){bCHAD <- bCHAD+1}
+ if(dCHAD[[i]] < dADCH[[i]]){cCHAD <- cCHAD+1}
+ if(dCHAE[[i]] > dAECH[[i]]){bCHAE <- bCHAE+1}
+ if(dCHAE[[i]] < dAECH[[i]]){cCHAE <- cCHAE+1}
+ if(dCHAF[[i]] > dAFCH[[i]]){bCHAF <- bCHAF+1}
+ if(dCHAF[[i]] < dAFCH[[i]]){cCHAF <- cCHAF+1}
+ if(dCHAG[[i]] > dAGCH[[i]]){bCHAG <- bCHAG+1}
+ if(dCHAG[[i]] < dAGCH[[i]]){cCHAG <- cCHAG+1}
+ if(dCHAH[[i]] > dAHCH[[i]]){bCHAH <- bCHAH+1}
+ if(dCHAH[[i]] < dAHCH[[i]]){cCHAH <- cCHAH+1}
+ if(dCHBA[[i]] > dBACH[[i]]){bCHBA <- bCHBA+1}
+ if(dCHBA[[i]] < dBACH[[i]]){cCHBA <- cCHBA+1}
+ if(dCHBB[[i]] > dBBCH[[i]]){bCHBB <- bCHBB+1}
+ if(dCHBB[[i]] < dBBCH[[i]]){cCHBB <- cCHBB+1}
+ if(dCHBC[[i]] > dBCCH[[i]]){bCHBC <- bCHBC+1}
+ if(dCHBC[[i]] < dBCCH[[i]]){cCHBC <- cCHBC+1}
+ if(dCHBD[[i]] > dBDCH[[i]]){bCHBD <- bCHBD+1}
+ if(dCHBD[[i]] < dBDCH[[i]]){cCHBD <- cCHBD+1}
+ if(dCHBE[[i]] > dBECH[[i]]){bCHBE <- bCHBE+1}
+ if(dCHBE[[i]] < dBECH[[i]]){cCHBE <- cCHBE+1}
+ if(dCHBF[[i]] > dBFCH[[i]]){bCHBF <- bCHBF+1}
+ if(dCHBF[[i]] < dBFCH[[i]]){cCHBF <- cCHBF+1}
+ if(dCHBG[[i]] > dBGCH[[i]]){bCHBG <- bCHBG+1}
+ if(dCHBG[[i]] < dBGCH[[i]]){cCHBG <- cCHBG+1}
+ if(dCHBH[[i]] > dBHCH[[i]]){bCHBH <- bCHBH+1}
+ if(dCHBH[[i]] < dBHCH[[i]]){cCHBH <- cCHBH+1}
+ if(dCHCA[[i]] > dCACH[[i]]){bCHCA <- bCHCA+1}
+ if(dCHCA[[i]] < dCACH[[i]]){cCHCA <- cCHCA+1}
+ if(dCHCB[[i]] > dCBCH[[i]]){bCHCB <- bCHCB+1}
+ if(dCHCB[[i]] < dCBCH[[i]]){cCHCB <- cCHCB+1}
+ if(dCHCC[[i]] > dCCCH[[i]]){bCHCC <- bCHCC+1}
+ if(dCHCC[[i]] < dCCCH[[i]]){cCHCC <- cCHCC+1}
+ if(dCHCD[[i]] > dCDCH[[i]]){bCHCD <- bCHCD+1}
+ if(dCHCD[[i]] < dCDCH[[i]]){cCHCD <- cCHCD+1}
+ if(dCHCE[[i]] > dCECH[[i]]){bCHCE <- bCHCE+1}
+ if(dCHCE[[i]] < dCECH[[i]]){cCHCE <- cCHCE+1}
+ if(dCHCF[[i]] > dCFCH[[i]]){bCHCF <- bCHCF+1}
+ if(dCHCF[[i]] < dCFCH[[i]]){cCHCF <- cCHCF+1}
+ if(dCHCG[[i]] > dCGCH[[i]]){bCHCG <- bCHCG+1}
+ if(dCHCG[[i]] < dCGCH[[i]]){cCHCG <- cCHCG+1}
+ if(dCHCH[[i]] > dCHCH[[i]]){bCHCH <- bCHCH+1}
+ if(dCHCH[[i]] < dCHCH[[i]]){cCHCH <- cCHCH+1}
+ }
> 
> 
> MNAAAA <- ((bAAAA - cAAAA)^2 / (bAAAA + cAAAA))
> MNAAAA
[1] NaN
> dchisq(MNAAAA, df=1)
[1] NaN
> MNAAAB <- ((bAAAB - cAAAB)^2 / (bAAAB + cAAAB))
> MNAAAB
[1] 9
> dchisq(MNAAAB, df=1)
[1] 0.001477283
> MNAAAC <- ((bAAAC - cAAAC)^2 / (bAAAC + cAAAC))
> MNAAAC
[1] 9
> dchisq(MNAAAC, df=1)
[1] 0.001477283
> MNAAAD <- ((bAAAD - cAAAD)^2 / (bAAAD + cAAAD))
> MNAAAD
[1] 10
> dchisq(MNAAAD, df=1)
[1] 0.0008500367
> MNAAAE <- ((bAAAE - cAAAE)^2 / (bAAAE + cAAAE))
> MNAAAE
[1] 10
> dchisq(MNAAAE, df=1)
[1] 0.0008500367
> MNAAAF <- ((bAAAF - cAAAF)^2 / (bAAAF + cAAAF))
> MNAAAF
[1] 0.2
> dchisq(MNAAAF, df=1)
[1] 0.8071711
> MNAAAG <- ((bAAAG - cAAAG)^2 / (bAAAG + cAAAG))
> MNAAAG
[1] 5
> dchisq(MNAAAG, df=1)
[1] 0.01464498
> MNAAAH <- ((bAAAH - cAAAH)^2 / (bAAAH + cAAAH))
> MNAAAH
[1] 9
> dchisq(MNAAAH, df=1)
[1] 0.001477283
> MNAABA <- ((bAABA - cAABA)^2 / (bAABA + cAABA))
> MNAABA
[1] 9
> dchisq(MNAABA, df=1)
[1] 0.001477283
> MNAABB <- ((bAABB - cAABB)^2 / (bAABB + cAABB))
> MNAABB
[1] 10
> dchisq(MNAABB, df=1)
[1] 0.0008500367
> MNAABC <- ((bAABC - cAABC)^2 / (bAABC + cAABC))
> MNAABC
[1] 10
> dchisq(MNAABC, df=1)
[1] 0.0008500367
> MNAABD <- ((bAABD - cAABD)^2 / (bAABD + cAABD))
> MNAABD
[1] 10
> dchisq(MNAABD, df=1)
[1] 0.0008500367
> MNAABE <- ((bAABE - cAABE)^2 / (bAABE + cAABE))
> MNAABE
[1] 10
> dchisq(MNAABE, df=1)
[1] 0.0008500367
> MNAABF <- ((bAABF - cAABF)^2 / (bAABF + cAABF))
> MNAABF
[1] 10
> dchisq(MNAABF, df=1)
[1] 0.0008500367
> MNAABG <- ((bAABG - cAABG)^2 / (bAABG + cAABG))
> MNAABG
[1] 10
> dchisq(MNAABG, df=1)
[1] 0.0008500367
> MNAABH <- ((bAABH - cAABH)^2 / (bAABH + cAABH))
> MNAABH
[1] 10
> dchisq(MNAABH, df=1)
[1] 0.0008500367
> MNAACA <- ((bAACA - cAACA)^2 / (bAACA + cAACA))
> MNAACA
[1] 1
> dchisq(MNAACA, df=1)
[1] 0.2419707
> MNAACB <- ((bAACB - cAACB)^2 / (bAACB + cAACB))
> MNAACB
[1] 3
> dchisq(MNAACB, df=1)
[1] 0.05139344
> MNAACC <- ((bAACC - cAACC)^2 / (bAACC + cAACC))
> MNAACC
[1] 8
> dchisq(MNAACC, df=1)
[1] 0.002583373
> MNAACD <- ((bAACD - cAACD)^2 / (bAACD + cAACD))
> MNAACD
[1] 10
> dchisq(MNAACD, df=1)
[1] 0.0008500367
> MNAACE <- ((bAACE - cAACE)^2 / (bAACE + cAACE))
> MNAACE
[1] 10
> dchisq(MNAACE, df=1)
[1] 0.0008500367
> MNAACF <- ((bAACF - cAACF)^2 / (bAACF + cAACF))
> MNAACF
[1] 4
> dchisq(MNAACF, df=1)
[1] 0.02699548
> MNAACG <- ((bAACG - cAACG)^2 / (bAACG + cAACG))
> MNAACG
[1] 7
> dchisq(MNAACG, df=1)
[1] 0.004553343
> MNAACH <- ((bAACH - cAACH)^2 / (bAACH + cAACH))
> MNAACH
[1] 0
> dchisq(MNAACH, df=1)
[1] Inf
> MNABAA <- ((bABAA - cABAA)^2 / (bABAA + cABAA))
> MNABAA
[1] 9
> dchisq(MNABAA, df=1)
[1] 0.001477283
> MNABAB <- ((bABAB - cABAB)^2 / (bABAB + cABAB))
> MNABAB
[1] NaN
> dchisq(MNABAB, df=1)
[1] NaN
> MNABAC <- ((bABAC - cABAC)^2 / (bABAC + cABAC))
> MNABAC
[1] 8
> dchisq(MNABAC, df=1)
[1] 0.002583373
> MNABAD <- ((bABAD - cABAD)^2 / (bABAD + cABAD))
> MNABAD
[1] 10
> dchisq(MNABAD, df=1)
[1] 0.0008500367
> MNABAE <- ((bABAE - cABAE)^2 / (bABAE + cABAE))
> MNABAE
[1] 10
> dchisq(MNABAE, df=1)
[1] 0.0008500367
> MNABAF <- ((bABAF - cABAF)^2 / (bABAF + cABAF))
> MNABAF
[1] 4
> dchisq(MNABAF, df=1)
[1] 0.02699548
> MNABAG <- ((bABAG - cABAG)^2 / (bABAG + cABAG))
> MNABAG
[1] 5
> dchisq(MNABAG, df=1)
[1] 0.01464498
> MNABAH <- ((bABAH - cABAH)^2 / (bABAH + cABAH))
> MNABAH
[1] 8
> dchisq(MNABAH, df=1)
[1] 0.002583373
> MNABBA <- ((bABBA - cABBA)^2 / (bABBA + cABBA))
> MNABBA
[1] 4
> dchisq(MNABBA, df=1)
[1] 0.02699548
> MNABBB <- ((bABBB - cABBB)^2 / (bABBB + cABBB))
> MNABBB
[1] 10
> dchisq(MNABBB, df=1)
[1] 0.0008500367
> MNABBC <- ((bABBC - cABBC)^2 / (bABBC + cABBC))
> MNABBC
[1] 10
> dchisq(MNABBC, df=1)
[1] 0.0008500367
> MNABBD <- ((bABBD - cABBD)^2 / (bABBD + cABBD))
> MNABBD
[1] 10
> dchisq(MNABBD, df=1)
[1] 0.0008500367
> MNABBE <- ((bABBE - cABBE)^2 / (bABBE + cABBE))
> MNABBE
[1] 10
> dchisq(MNABBE, df=1)
[1] 0.0008500367
> MNABBF <- ((bABBF - cABBF)^2 / (bABBF + cABBF))
> MNABBF
[1] 10
> dchisq(MNABBF, df=1)
[1] 0.0008500367
> MNABBG <- ((bABBG - cABBG)^2 / (bABBG + cABBG))
> MNABBG
[1] 10
> dchisq(MNABBG, df=1)
[1] 0.0008500367
> MNABBH <- ((bABBH - cABBH)^2 / (bABBH + cABBH))
> MNABBH
[1] 10
> dchisq(MNABBH, df=1)
[1] 0.0008500367
> MNABCA <- ((bABCA - cABCA)^2 / (bABCA + cABCA))
> MNABCA
[1] 8
> dchisq(MNABCA, df=1)
[1] 0.002583373
> MNABCB <- ((bABCB - cABCB)^2 / (bABCB + cABCB))
> MNABCB
[1] 3.571429
> dchisq(MNABCB, df=1)
[1] 0.03539674
> MNABCC <- ((bABCC - cABCC)^2 / (bABCC + cABCC))
> MNABCC
[1] 1
> dchisq(MNABCC, df=1)
[1] 0.2419707
> MNABCD <- ((bABCD - cABCD)^2 / (bABCD + cABCD))
> MNABCD
[1] 10
> dchisq(MNABCD, df=1)
[1] 0.0008500367
> MNABCE <- ((bABCE - cABCE)^2 / (bABCE + cABCE))
> MNABCE
[1] 10
> dchisq(MNABCE, df=1)
[1] 0.0008500367
> MNABCF <- ((bABCF - cABCF)^2 / (bABCF + cABCF))
> MNABCF
[1] 8
> dchisq(MNABCF, df=1)
[1] 0.002583373
> MNABCG <- ((bABCG - cABCG)^2 / (bABCG + cABCG))
> MNABCG
[1] 9
> dchisq(MNABCG, df=1)
[1] 0.001477283
> MNABCH <- ((bABCH - cABCH)^2 / (bABCH + cABCH))
> MNABCH
[1] 8
> dchisq(MNABCH, df=1)
[1] 0.002583373
> MNACAA <- ((bACAA - cACAA)^2 / (bACAA + cACAA))
> MNACAA
[1] 9
> dchisq(MNACAA, df=1)
[1] 0.001477283
> MNACAB <- ((bACAB - cACAB)^2 / (bACAB + cACAB))
> MNACAB
[1] 8
> dchisq(MNACAB, df=1)
[1] 0.002583373
> MNACAC <- ((bACAC - cACAC)^2 / (bACAC + cACAC))
> MNACAC
[1] NaN
> dchisq(MNACAC, df=1)
[1] NaN
> MNACAD <- ((bACAD - cACAD)^2 / (bACAD + cACAD))
> MNACAD
[1] 6
> dchisq(MNACAD, df=1)
[1] 0.008108696
> MNACAE <- ((bACAE - cACAE)^2 / (bACAE + cACAE))
> MNACAE
[1] 6
> dchisq(MNACAE, df=1)
[1] 0.008108696
> MNACAF <- ((bACAF - cACAF)^2 / (bACAF + cACAF))
> MNACAF
[1] 8
> dchisq(MNACAF, df=1)
[1] 0.002583373
> MNACAG <- ((bACAG - cACAG)^2 / (bACAG + cACAG))
> MNACAG
[1] 0.6666667
> dchisq(MNACAG, df=1)
[1] 0.350099
> MNACAH <- ((bACAH - cACAH)^2 / (bACAH + cACAH))
> MNACAH
[1] 1
> dchisq(MNACAH, df=1)
[1] 0.2419707
> MNACBA <- ((bACBA - cACBA)^2 / (bACBA + cACBA))
> MNACBA
[1] 8
> dchisq(MNACBA, df=1)
[1] 0.002583373
> MNACBB <- ((bACBB - cACBB)^2 / (bACBB + cACBB))
> MNACBB
[1] 10
> dchisq(MNACBB, df=1)
[1] 0.0008500367
> MNACBC <- ((bACBC - cACBC)^2 / (bACBC + cACBC))
> MNACBC
[1] 10
> dchisq(MNACBC, df=1)
[1] 0.0008500367
> MNACBD <- ((bACBD - cACBD)^2 / (bACBD + cACBD))
> MNACBD
[1] 10
> dchisq(MNACBD, df=1)
[1] 0.0008500367
> MNACBE <- ((bACBE - cACBE)^2 / (bACBE + cACBE))
> MNACBE
[1] 10
> dchisq(MNACBE, df=1)
[1] 0.0008500367
> MNACBF <- ((bACBF - cACBF)^2 / (bACBF + cACBF))
> MNACBF
[1] 10
> dchisq(MNACBF, df=1)
[1] 0.0008500367
> MNACBG <- ((bACBG - cACBG)^2 / (bACBG + cACBG))
> MNACBG
[1] 10
> dchisq(MNACBG, df=1)
[1] 0.0008500367
> MNACBH <- ((bACBH - cACBH)^2 / (bACBH + cACBH))
> MNACBH
[1] 10
> dchisq(MNACBH, df=1)
[1] 0.0008500367
> MNACCA <- ((bACCA - cACCA)^2 / (bACCA + cACCA))
> MNACCA
[1] 9
> dchisq(MNACCA, df=1)
[1] 0.001477283
> MNACCB <- ((bACCB - cACCB)^2 / (bACCB + cACCB))
> MNACCB
[1] 8
> dchisq(MNACCB, df=1)
[1] 0.002583373
> MNACCC <- ((bACCC - cACCC)^2 / (bACCC + cACCC))
> MNACCC
[1] 8
> dchisq(MNACCC, df=1)
[1] 0.002583373
> MNACCD <- ((bACCD - cACCD)^2 / (bACCD + cACCD))
> MNACCD
[1] 6
> dchisq(MNACCD, df=1)
[1] 0.008108696
> MNACCE <- ((bACCE - cACCE)^2 / (bACCE + cACCE))
> MNACCE
[1] 6
> dchisq(MNACCE, df=1)
[1] 0.008108696
> MNACCF <- ((bACCF - cACCF)^2 / (bACCF + cACCF))
> MNACCF
[1] 10
> dchisq(MNACCF, df=1)
[1] 0.0008500367
> MNACCG <- ((bACCG - cACCG)^2 / (bACCG + cACCG))
> MNACCG
[1] 10
> dchisq(MNACCG, df=1)
[1] 0.0008500367
> MNACCH <- ((bACCH - cACCH)^2 / (bACCH + cACCH))
> MNACCH
[1] 9
> dchisq(MNACCH, df=1)
[1] 0.001477283
> MNADAA <- ((bADAA - cADAA)^2 / (bADAA + cADAA))
> MNADAA
[1] 10
> dchisq(MNADAA, df=1)
[1] 0.0008500367
> MNADAB <- ((bADAB - cADAB)^2 / (bADAB + cADAB))
> MNADAB
[1] 10
> dchisq(MNADAB, df=1)
[1] 0.0008500367
> MNADAC <- ((bADAC - cADAC)^2 / (bADAC + cADAC))
> MNADAC
[1] 6
> dchisq(MNADAC, df=1)
[1] 0.008108696
> MNADAD <- ((bADAD - cADAD)^2 / (bADAD + cADAD))
> MNADAD
[1] NaN
> dchisq(MNADAD, df=1)
[1] NaN
> MNADAE <- ((bADAE - cADAE)^2 / (bADAE + cADAE))
> MNADAE
[1] 2
> dchisq(MNADAE, df=1)
[1] 0.1037769
> MNADAF <- ((bADAF - cADAF)^2 / (bADAF + cADAF))
> MNADAF
[1] 10
> dchisq(MNADAF, df=1)
[1] 0.0008500367
> MNADAG <- ((bADAG - cADAG)^2 / (bADAG + cADAG))
> MNADAG
[1] 3
> dchisq(MNADAG, df=1)
[1] 0.05139344
> MNADAH <- ((bADAH - cADAH)^2 / (bADAH + cADAH))
> MNADAH
[1] 6
> dchisq(MNADAH, df=1)
[1] 0.008108696
> MNADBA <- ((bADBA - cADBA)^2 / (bADBA + cADBA))
> MNADBA
[1] 9
> dchisq(MNADBA, df=1)
[1] 0.001477283
> MNADBB <- ((bADBB - cADBB)^2 / (bADBB + cADBB))
> MNADBB
[1] 10
> dchisq(MNADBB, df=1)
[1] 0.0008500367
> MNADBC <- ((bADBC - cADBC)^2 / (bADBC + cADBC))
> MNADBC
[1] 10
> dchisq(MNADBC, df=1)
[1] 0.0008500367
> MNADBD <- ((bADBD - cADBD)^2 / (bADBD + cADBD))
> MNADBD
[1] 10
> dchisq(MNADBD, df=1)
[1] 0.0008500367
> MNADBE <- ((bADBE - cADBE)^2 / (bADBE + cADBE))
> MNADBE
[1] 10
> dchisq(MNADBE, df=1)
[1] 0.0008500367
> MNADBF <- ((bADBF - cADBF)^2 / (bADBF + cADBF))
> MNADBF
[1] 10
> dchisq(MNADBF, df=1)
[1] 0.0008500367
> MNADBG <- ((bADBG - cADBG)^2 / (bADBG + cADBG))
> MNADBG
[1] 10
> dchisq(MNADBG, df=1)
[1] 0.0008500367
> MNADBH <- ((bADBH - cADBH)^2 / (bADBH + cADBH))
> MNADBH
[1] 10
> dchisq(MNADBH, df=1)
[1] 0.0008500367
> MNADCA <- ((bADCA - cADCA)^2 / (bADCA + cADCA))
> MNADCA
[1] 10
> dchisq(MNADCA, df=1)
[1] 0.0008500367
> MNADCB <- ((bADCB - cADCB)^2 / (bADCB + cADCB))
> MNADCB
[1] 10
> dchisq(MNADCB, df=1)
[1] 0.0008500367
> MNADCC <- ((bADCC - cADCC)^2 / (bADCC + cADCC))
> MNADCC
[1] 9
> dchisq(MNADCC, df=1)
[1] 0.001477283
> MNADCD <- ((bADCD - cADCD)^2 / (bADCD + cADCD))
> MNADCD
[1] 5
> dchisq(MNADCD, df=1)
[1] 0.01464498
> MNADCE <- ((bADCE - cADCE)^2 / (bADCE + cADCE))
> MNADCE
[1] 1
> dchisq(MNADCE, df=1)
[1] 0.2419707
> MNADCF <- ((bADCF - cADCF)^2 / (bADCF + cADCF))
> MNADCF
[1] 10
> dchisq(MNADCF, df=1)
[1] 0.0008500367
> MNADCG <- ((bADCG - cADCG)^2 / (bADCG + cADCG))
> MNADCG
[1] 10
> dchisq(MNADCG, df=1)
[1] 0.0008500367
> MNADCH <- ((bADCH - cADCH)^2 / (bADCH + cADCH))
> MNADCH
[1] 10
> dchisq(MNADCH, df=1)
[1] 0.0008500367
> MNAEAA <- ((bAEAA - cAEAA)^2 / (bAEAA + cAEAA))
> MNAEAA
[1] 10
> dchisq(MNAEAA, df=1)
[1] 0.0008500367
> MNAEAB <- ((bAEAB - cAEAB)^2 / (bAEAB + cAEAB))
> MNAEAB
[1] 10
> dchisq(MNAEAB, df=1)
[1] 0.0008500367
> MNAEAC <- ((bAEAC - cAEAC)^2 / (bAEAC + cAEAC))
> MNAEAC
[1] 6
> dchisq(MNAEAC, df=1)
[1] 0.008108696
> MNAEAD <- ((bAEAD - cAEAD)^2 / (bAEAD + cAEAD))
> MNAEAD
[1] 2
> dchisq(MNAEAD, df=1)
[1] 0.1037769
> MNAEAE <- ((bAEAE - cAEAE)^2 / (bAEAE + cAEAE))
> MNAEAE
[1] NaN
> dchisq(MNAEAE, df=1)
[1] NaN
> MNAEAF <- ((bAEAF - cAEAF)^2 / (bAEAF + cAEAF))
> MNAEAF
[1] 10
> dchisq(MNAEAF, df=1)
[1] 0.0008500367
> MNAEAG <- ((bAEAG - cAEAG)^2 / (bAEAG + cAEAG))
> MNAEAG
[1] 3
> dchisq(MNAEAG, df=1)
[1] 0.05139344
> MNAEAH <- ((bAEAH - cAEAH)^2 / (bAEAH + cAEAH))
> MNAEAH
[1] 6
> dchisq(MNAEAH, df=1)
[1] 0.008108696
> MNAEBA <- ((bAEBA - cAEBA)^2 / (bAEBA + cAEBA))
> MNAEBA
[1] 9
> dchisq(MNAEBA, df=1)
[1] 0.001477283
> MNAEBB <- ((bAEBB - cAEBB)^2 / (bAEBB + cAEBB))
> MNAEBB
[1] 10
> dchisq(MNAEBB, df=1)
[1] 0.0008500367
> MNAEBC <- ((bAEBC - cAEBC)^2 / (bAEBC + cAEBC))
> MNAEBC
[1] 10
> dchisq(MNAEBC, df=1)
[1] 0.0008500367
> MNAEBD <- ((bAEBD - cAEBD)^2 / (bAEBD + cAEBD))
> MNAEBD
[1] 10
> dchisq(MNAEBD, df=1)
[1] 0.0008500367
> MNAEBE <- ((bAEBE - cAEBE)^2 / (bAEBE + cAEBE))
> MNAEBE
[1] 10
> dchisq(MNAEBE, df=1)
[1] 0.0008500367
> MNAEBF <- ((bAEBF - cAEBF)^2 / (bAEBF + cAEBF))
> MNAEBF
[1] 10
> dchisq(MNAEBF, df=1)
[1] 0.0008500367
> MNAEBG <- ((bAEBG - cAEBG)^2 / (bAEBG + cAEBG))
> MNAEBG
[1] 10
> dchisq(MNAEBG, df=1)
[1] 0.0008500367
> MNAEBH <- ((bAEBH - cAEBH)^2 / (bAEBH + cAEBH))
> MNAEBH
[1] 10
> dchisq(MNAEBH, df=1)
[1] 0.0008500367
> MNAECA <- ((bAECA - cAECA)^2 / (bAECA + cAECA))
> MNAECA
[1] 10
> dchisq(MNAECA, df=1)
[1] 0.0008500367
> MNAECB <- ((bAECB - cAECB)^2 / (bAECB + cAECB))
> MNAECB
[1] 10
> dchisq(MNAECB, df=1)
[1] 0.0008500367
> MNAECC <- ((bAECC - cAECC)^2 / (bAECC + cAECC))
> MNAECC
[1] 9
> dchisq(MNAECC, df=1)
[1] 0.001477283
> MNAECD <- ((bAECD - cAECD)^2 / (bAECD + cAECD))
> MNAECD
[1] 5
> dchisq(MNAECD, df=1)
[1] 0.01464498
> MNAECE <- ((bAECE - cAECE)^2 / (bAECE + cAECE))
> MNAECE
[1] 1
> dchisq(MNAECE, df=1)
[1] 0.2419707
> MNAECF <- ((bAECF - cAECF)^2 / (bAECF + cAECF))
> MNAECF
[1] 10
> dchisq(MNAECF, df=1)
[1] 0.0008500367
> MNAECG <- ((bAECG - cAECG)^2 / (bAECG + cAECG))
> MNAECG
[1] 10
> dchisq(MNAECG, df=1)
[1] 0.0008500367
> MNAECH <- ((bAECH - cAECH)^2 / (bAECH + cAECH))
> MNAECH
[1] 10
> dchisq(MNAECH, df=1)
[1] 0.0008500367
> MNAFAA <- ((bAFAA - cAFAA)^2 / (bAFAA + cAFAA))
> MNAFAA
[1] 0.2
> dchisq(MNAFAA, df=1)
[1] 0.8071711
> MNAFAB <- ((bAFAB - cAFAB)^2 / (bAFAB + cAFAB))
> MNAFAB
[1] 4
> dchisq(MNAFAB, df=1)
[1] 0.02699548
> MNAFAC <- ((bAFAC - cAFAC)^2 / (bAFAC + cAFAC))
> MNAFAC
[1] 8
> dchisq(MNAFAC, df=1)
[1] 0.002583373
> MNAFAD <- ((bAFAD - cAFAD)^2 / (bAFAD + cAFAD))
> MNAFAD
[1] 10
> dchisq(MNAFAD, df=1)
[1] 0.0008500367
> MNAFAE <- ((bAFAE - cAFAE)^2 / (bAFAE + cAFAE))
> MNAFAE
[1] 10
> dchisq(MNAFAE, df=1)
[1] 0.0008500367
> MNAFAF <- ((bAFAF - cAFAF)^2 / (bAFAF + cAFAF))
> MNAFAF
[1] NaN
> dchisq(MNAFAF, df=1)
[1] NaN
> MNAFAG <- ((bAFAG - cAFAG)^2 / (bAFAG + cAFAG))
> MNAFAG
[1] 5
> dchisq(MNAFAG, df=1)
[1] 0.01464498
> MNAFAH <- ((bAFAH - cAFAH)^2 / (bAFAH + cAFAH))
> MNAFAH
[1] 9
> dchisq(MNAFAH, df=1)
[1] 0.001477283
> MNAFBA <- ((bAFBA - cAFBA)^2 / (bAFBA + cAFBA))
> MNAFBA
[1] 2.666667
> dchisq(MNAFBA, df=1)
[1] 0.06439711
> MNAFBB <- ((bAFBB - cAFBB)^2 / (bAFBB + cAFBB))
> MNAFBB
[1] 10
> dchisq(MNAFBB, df=1)
[1] 0.0008500367
> MNAFBC <- ((bAFBC - cAFBC)^2 / (bAFBC + cAFBC))
> MNAFBC
[1] 10
> dchisq(MNAFBC, df=1)
[1] 0.0008500367
> MNAFBD <- ((bAFBD - cAFBD)^2 / (bAFBD + cAFBD))
> MNAFBD
[1] 10
> dchisq(MNAFBD, df=1)
[1] 0.0008500367
> MNAFBE <- ((bAFBE - cAFBE)^2 / (bAFBE + cAFBE))
> MNAFBE
[1] 10
> dchisq(MNAFBE, df=1)
[1] 0.0008500367
> MNAFBF <- ((bAFBF - cAFBF)^2 / (bAFBF + cAFBF))
> MNAFBF
[1] 10
> dchisq(MNAFBF, df=1)
[1] 0.0008500367
> MNAFBG <- ((bAFBG - cAFBG)^2 / (bAFBG + cAFBG))
> MNAFBG
[1] 10
> dchisq(MNAFBG, df=1)
[1] 0.0008500367
> MNAFBH <- ((bAFBH - cAFBH)^2 / (bAFBH + cAFBH))
> MNAFBH
[1] 10
> dchisq(MNAFBH, df=1)
[1] 0.0008500367
> MNAFCA <- ((bAFCA - cAFCA)^2 / (bAFCA + cAFCA))
> MNAFCA
[1] 4
> dchisq(MNAFCA, df=1)
[1] 0.02699548
> MNAFCB <- ((bAFCB - cAFCB)^2 / (bAFCB + cAFCB))
> MNAFCB
[1] 0.2
> dchisq(MNAFCB, df=1)
[1] 0.8071711
> MNAFCC <- ((bAFCC - cAFCC)^2 / (bAFCC + cAFCC))
> MNAFCC
[1] 1
> dchisq(MNAFCC, df=1)
[1] 0.2419707
> MNAFCD <- ((bAFCD - cAFCD)^2 / (bAFCD + cAFCD))
> MNAFCD
[1] 10
> dchisq(MNAFCD, df=1)
[1] 0.0008500367
> MNAFCE <- ((bAFCE - cAFCE)^2 / (bAFCE + cAFCE))
> MNAFCE
[1] 10
> dchisq(MNAFCE, df=1)
[1] 0.0008500367
> MNAFCF <- ((bAFCF - cAFCF)^2 / (bAFCF + cAFCF))
> MNAFCF
[1] 6
> dchisq(MNAFCF, df=1)
[1] 0.008108696
> MNAFCG <- ((bAFCG - cAFCG)^2 / (bAFCG + cAFCG))
> MNAFCG
[1] 6
> dchisq(MNAFCG, df=1)
[1] 0.008108696
> MNAFCH <- ((bAFCH - cAFCH)^2 / (bAFCH + cAFCH))
> MNAFCH
[1] 1
> dchisq(MNAFCH, df=1)
[1] 0.2419707
> MNAGAA <- ((bAGAA - cAGAA)^2 / (bAGAA + cAGAA))
> MNAGAA
[1] 5
> dchisq(MNAGAA, df=1)
[1] 0.01464498
> MNAGAB <- ((bAGAB - cAGAB)^2 / (bAGAB + cAGAB))
> MNAGAB
[1] 5
> dchisq(MNAGAB, df=1)
[1] 0.01464498
> MNAGAC <- ((bAGAC - cAGAC)^2 / (bAGAC + cAGAC))
> MNAGAC
[1] 0.6666667
> dchisq(MNAGAC, df=1)
[1] 0.350099
> MNAGAD <- ((bAGAD - cAGAD)^2 / (bAGAD + cAGAD))
> MNAGAD
[1] 3
> dchisq(MNAGAD, df=1)
[1] 0.05139344
> MNAGAE <- ((bAGAE - cAGAE)^2 / (bAGAE + cAGAE))
> MNAGAE
[1] 3
> dchisq(MNAGAE, df=1)
[1] 0.05139344
> MNAGAF <- ((bAGAF - cAGAF)^2 / (bAGAF + cAGAF))
> MNAGAF
[1] 5
> dchisq(MNAGAF, df=1)
[1] 0.01464498
> MNAGAG <- ((bAGAG - cAGAG)^2 / (bAGAG + cAGAG))
> MNAGAG
[1] NaN
> dchisq(MNAGAG, df=1)
[1] NaN
> MNAGAH <- ((bAGAH - cAGAH)^2 / (bAGAH + cAGAH))
> MNAGAH
[1] 0.6666667
> dchisq(MNAGAH, df=1)
[1] 0.350099
> MNAGBA <- ((bAGBA - cAGBA)^2 / (bAGBA + cAGBA))
> MNAGBA
[1] 4
> dchisq(MNAGBA, df=1)
[1] 0.02699548
> MNAGBB <- ((bAGBB - cAGBB)^2 / (bAGBB + cAGBB))
> MNAGBB
[1] 10
> dchisq(MNAGBB, df=1)
[1] 0.0008500367
> MNAGBC <- ((bAGBC - cAGBC)^2 / (bAGBC + cAGBC))
> MNAGBC
[1] 10
> dchisq(MNAGBC, df=1)
[1] 0.0008500367
> MNAGBD <- ((bAGBD - cAGBD)^2 / (bAGBD + cAGBD))
> MNAGBD
[1] 9
> dchisq(MNAGBD, df=1)
[1] 0.001477283
> MNAGBE <- ((bAGBE - cAGBE)^2 / (bAGBE + cAGBE))
> MNAGBE
[1] 9
> dchisq(MNAGBE, df=1)
[1] 0.001477283
> MNAGBF <- ((bAGBF - cAGBF)^2 / (bAGBF + cAGBF))
> MNAGBF
[1] 10
> dchisq(MNAGBF, df=1)
[1] 0.0008500367
> MNAGBG <- ((bAGBG - cAGBG)^2 / (bAGBG + cAGBG))
> MNAGBG
[1] 10
> dchisq(MNAGBG, df=1)
[1] 0.0008500367
> MNAGBH <- ((bAGBH - cAGBH)^2 / (bAGBH + cAGBH))
> MNAGBH
[1] 10
> dchisq(MNAGBH, df=1)
[1] 0.0008500367
> MNAGCA <- ((bAGCA - cAGCA)^2 / (bAGCA + cAGCA))
> MNAGCA
[1] 5
> dchisq(MNAGCA, df=1)
[1] 0.01464498
> MNAGCB <- ((bAGCB - cAGCB)^2 / (bAGCB + cAGCB))
> MNAGCB
[1] 5
> dchisq(MNAGCB, df=1)
[1] 0.01464498
> MNAGCC <- ((bAGCC - cAGCC)^2 / (bAGCC + cAGCC))
> MNAGCC
[1] 4
> dchisq(MNAGCC, df=1)
[1] 0.02699548
> MNAGCD <- ((bAGCD - cAGCD)^2 / (bAGCD + cAGCD))
> MNAGCD
[1] 3
> dchisq(MNAGCD, df=1)
[1] 0.05139344
> MNAGCE <- ((bAGCE - cAGCE)^2 / (bAGCE + cAGCE))
> MNAGCE
[1] 3
> dchisq(MNAGCE, df=1)
[1] 0.05139344
> MNAGCF <- ((bAGCF - cAGCF)^2 / (bAGCF + cAGCF))
> MNAGCF
[1] 7
> dchisq(MNAGCF, df=1)
[1] 0.004553343
> MNAGCG <- ((bAGCG - cAGCG)^2 / (bAGCG + cAGCG))
> MNAGCG
[1] 9
> dchisq(MNAGCG, df=1)
[1] 0.001477283
> MNAGCH <- ((bAGCH - cAGCH)^2 / (bAGCH + cAGCH))
> MNAGCH
[1] 5
> dchisq(MNAGCH, df=1)
[1] 0.01464498
> MNAHAA <- ((bAHAA - cAHAA)^2 / (bAHAA + cAHAA))
> MNAHAA
[1] 9
> dchisq(MNAHAA, df=1)
[1] 0.001477283
> MNAHAB <- ((bAHAB - cAHAB)^2 / (bAHAB + cAHAB))
> MNAHAB
[1] 8
> dchisq(MNAHAB, df=1)
[1] 0.002583373
> MNAHAC <- ((bAHAC - cAHAC)^2 / (bAHAC + cAHAC))
> MNAHAC
[1] 1
> dchisq(MNAHAC, df=1)
[1] 0.2419707
> MNAHAD <- ((bAHAD - cAHAD)^2 / (bAHAD + cAHAD))
> MNAHAD
[1] 6
> dchisq(MNAHAD, df=1)
[1] 0.008108696
> MNAHAE <- ((bAHAE - cAHAE)^2 / (bAHAE + cAHAE))
> MNAHAE
[1] 6
> dchisq(MNAHAE, df=1)
[1] 0.008108696
> MNAHAF <- ((bAHAF - cAHAF)^2 / (bAHAF + cAHAF))
> MNAHAF
[1] 9
> dchisq(MNAHAF, df=1)
[1] 0.001477283
> MNAHAG <- ((bAHAG - cAHAG)^2 / (bAHAG + cAHAG))
> MNAHAG
[1] 0.6666667
> dchisq(MNAHAG, df=1)
[1] 0.350099
> MNAHAH <- ((bAHAH - cAHAH)^2 / (bAHAH + cAHAH))
> MNAHAH
[1] NaN
> dchisq(MNAHAH, df=1)
[1] NaN
> MNAHBA <- ((bAHBA - cAHBA)^2 / (bAHBA + cAHBA))
> MNAHBA
[1] 8
> dchisq(MNAHBA, df=1)
[1] 0.002583373
> MNAHBB <- ((bAHBB - cAHBB)^2 / (bAHBB + cAHBB))
> MNAHBB
[1] 10
> dchisq(MNAHBB, df=1)
[1] 0.0008500367
> MNAHBC <- ((bAHBC - cAHBC)^2 / (bAHBC + cAHBC))
> MNAHBC
[1] 10
> dchisq(MNAHBC, df=1)
[1] 0.0008500367
> MNAHBD <- ((bAHBD - cAHBD)^2 / (bAHBD + cAHBD))
> MNAHBD
[1] 10
> dchisq(MNAHBD, df=1)
[1] 0.0008500367
> MNAHBE <- ((bAHBE - cAHBE)^2 / (bAHBE + cAHBE))
> MNAHBE
[1] 9
> dchisq(MNAHBE, df=1)
[1] 0.001477283
> MNAHBF <- ((bAHBF - cAHBF)^2 / (bAHBF + cAHBF))
> MNAHBF
[1] 10
> dchisq(MNAHBF, df=1)
[1] 0.0008500367
> MNAHBG <- ((bAHBG - cAHBG)^2 / (bAHBG + cAHBG))
> MNAHBG
[1] 10
> dchisq(MNAHBG, df=1)
[1] 0.0008500367
> MNAHBH <- ((bAHBH - cAHBH)^2 / (bAHBH + cAHBH))
> MNAHBH
[1] 10
> dchisq(MNAHBH, df=1)
[1] 0.0008500367
> MNAHCA <- ((bAHCA - cAHCA)^2 / (bAHCA + cAHCA))
> MNAHCA
[1] 9
> dchisq(MNAHCA, df=1)
[1] 0.001477283
> MNAHCB <- ((bAHCB - cAHCB)^2 / (bAHCB + cAHCB))
> MNAHCB
[1] 8
> dchisq(MNAHCB, df=1)
[1] 0.002583373
> MNAHCC <- ((bAHCC - cAHCC)^2 / (bAHCC + cAHCC))
> MNAHCC
[1] 8
> dchisq(MNAHCC, df=1)
[1] 0.002583373
> MNAHCD <- ((bAHCD - cAHCD)^2 / (bAHCD + cAHCD))
> MNAHCD
[1] 6
> dchisq(MNAHCD, df=1)
[1] 0.008108696
> MNAHCE <- ((bAHCE - cAHCE)^2 / (bAHCE + cAHCE))
> MNAHCE
[1] 6
> dchisq(MNAHCE, df=1)
[1] 0.008108696
> MNAHCF <- ((bAHCF - cAHCF)^2 / (bAHCF + cAHCF))
> MNAHCF
[1] 10
> dchisq(MNAHCF, df=1)
[1] 0.0008500367
> MNAHCG <- ((bAHCG - cAHCG)^2 / (bAHCG + cAHCG))
> MNAHCG
[1] 10
> dchisq(MNAHCG, df=1)
[1] 0.0008500367
> MNAHCH <- ((bAHCH - cAHCH)^2 / (bAHCH + cAHCH))
> MNAHCH
[1] 9
> dchisq(MNAHCH, df=1)
[1] 0.001477283
> MNBAAA <- ((bBAAA - cBAAA)^2 / (bBAAA + cBAAA))
> MNBAAA
[1] 9
> dchisq(MNBAAA, df=1)
[1] 0.001477283
> MNBAAB <- ((bBAAB - cBAAB)^2 / (bBAAB + cBAAB))
> MNBAAB
[1] 4
> dchisq(MNBAAB, df=1)
[1] 0.02699548
> MNBAAC <- ((bBAAC - cBAAC)^2 / (bBAAC + cBAAC))
> MNBAAC
[1] 8
> dchisq(MNBAAC, df=1)
[1] 0.002583373
> MNBAAD <- ((bBAAD - cBAAD)^2 / (bBAAD + cBAAD))
> MNBAAD
[1] 9
> dchisq(MNBAAD, df=1)
[1] 0.001477283
> MNBAAE <- ((bBAAE - cBAAE)^2 / (bBAAE + cBAAE))
> MNBAAE
[1] 9
> dchisq(MNBAAE, df=1)
[1] 0.001477283
> MNBAAF <- ((bBAAF - cBAAF)^2 / (bBAAF + cBAAF))
> MNBAAF
[1] 2.666667
> dchisq(MNBAAF, df=1)
[1] 0.06439711
> MNBAAG <- ((bBAAG - cBAAG)^2 / (bBAAG + cBAAG))
> MNBAAG
[1] 4
> dchisq(MNBAAG, df=1)
[1] 0.02699548
> MNBAAH <- ((bBAAH - cBAAH)^2 / (bBAAH + cBAAH))
> MNBAAH
[1] 8
> dchisq(MNBAAH, df=1)
[1] 0.002583373
> MNBABA <- ((bBABA - cBABA)^2 / (bBABA + cBABA))
> MNBABA
[1] NaN
> dchisq(MNBABA, df=1)
[1] NaN
> MNBABB <- ((bBABB - cBABB)^2 / (bBABB + cBABB))
> MNBABB
[1] 10
> dchisq(MNBABB, df=1)
[1] 0.0008500367
> MNBABC <- ((bBABC - cBABC)^2 / (bBABC + cBABC))
> MNBABC
[1] 10
> dchisq(MNBABC, df=1)
[1] 0.0008500367
> MNBABD <- ((bBABD - cBABD)^2 / (bBABD + cBABD))
> MNBABD
[1] 10
> dchisq(MNBABD, df=1)
[1] 0.0008500367
> MNBABE <- ((bBABE - cBABE)^2 / (bBABE + cBABE))
> MNBABE
[1] 10
> dchisq(MNBABE, df=1)
[1] 0.0008500367
> MNBABF <- ((bBABF - cBABF)^2 / (bBABF + cBABF))
> MNBABF
[1] 10
> dchisq(MNBABF, df=1)
[1] 0.0008500367
> MNBABG <- ((bBABG - cBABG)^2 / (bBABG + cBABG))
> MNBABG
[1] 10
> dchisq(MNBABG, df=1)
[1] 0.0008500367
> MNBABH <- ((bBABH - cBABH)^2 / (bBABH + cBABH))
> MNBABH
[1] 10
> dchisq(MNBABH, df=1)
[1] 0.0008500367
> MNBACA <- ((bBACA - cBACA)^2 / (bBACA + cBACA))
> MNBACA
[1] 8
> dchisq(MNBACA, df=1)
[1] 0.002583373
> MNBACB <- ((bBACB - cBACB)^2 / (bBACB + cBACB))
> MNBACB
[1] 5
> dchisq(MNBACB, df=1)
[1] 0.01464498
> MNBACC <- ((bBACC - cBACC)^2 / (bBACC + cBACC))
> MNBACC
[1] 0.6666667
> dchisq(MNBACC, df=1)
[1] 0.350099
> MNBACD <- ((bBACD - cBACD)^2 / (bBACD + cBACD))
> MNBACD
[1] 9
> dchisq(MNBACD, df=1)
[1] 0.001477283
> MNBACE <- ((bBACE - cBACE)^2 / (bBACE + cBACE))
> MNBACE
[1] 9
> dchisq(MNBACE, df=1)
[1] 0.001477283
> MNBACF <- ((bBACF - cBACF)^2 / (bBACF + cBACF))
> MNBACF
[1] 8
> dchisq(MNBACF, df=1)
[1] 0.002583373
> MNBACG <- ((bBACG - cBACG)^2 / (bBACG + cBACG))
> MNBACG
[1] 9
> dchisq(MNBACG, df=1)
[1] 0.001477283
> MNBACH <- ((bBACH - cBACH)^2 / (bBACH + cBACH))
> MNBACH
[1] 8
> dchisq(MNBACH, df=1)
[1] 0.002583373
> MNBBAA <- ((bBBAA - cBBAA)^2 / (bBBAA + cBBAA))
> MNBBAA
[1] 10
> dchisq(MNBBAA, df=1)
[1] 0.0008500367
> MNBBAB <- ((bBBAB - cBBAB)^2 / (bBBAB + cBBAB))
> MNBBAB
[1] 10
> dchisq(MNBBAB, df=1)
[1] 0.0008500367
> MNBBAC <- ((bBBAC - cBBAC)^2 / (bBBAC + cBBAC))
> MNBBAC
[1] 10
> dchisq(MNBBAC, df=1)
[1] 0.0008500367
> MNBBAD <- ((bBBAD - cBBAD)^2 / (bBBAD + cBBAD))
> MNBBAD
[1] 10
> dchisq(MNBBAD, df=1)
[1] 0.0008500367
> MNBBAE <- ((bBBAE - cBBAE)^2 / (bBBAE + cBBAE))
> MNBBAE
[1] 10
> dchisq(MNBBAE, df=1)
[1] 0.0008500367
> MNBBAF <- ((bBBAF - cBBAF)^2 / (bBBAF + cBBAF))
> MNBBAF
[1] 10
> dchisq(MNBBAF, df=1)
[1] 0.0008500367
> MNBBAG <- ((bBBAG - cBBAG)^2 / (bBBAG + cBBAG))
> MNBBAG
[1] 10
> dchisq(MNBBAG, df=1)
[1] 0.0008500367
> MNBBAH <- ((bBBAH - cBBAH)^2 / (bBBAH + cBBAH))
> MNBBAH
[1] 10
> dchisq(MNBBAH, df=1)
[1] 0.0008500367
> MNBBBA <- ((bBBBA - cBBBA)^2 / (bBBBA + cBBBA))
> MNBBBA
[1] 10
> dchisq(MNBBBA, df=1)
[1] 0.0008500367
> MNBBBB <- ((bBBBB - cBBBB)^2 / (bBBBB + cBBBB))
> MNBBBB
[1] NaN
> dchisq(MNBBBB, df=1)
[1] NaN
> MNBBBC <- ((bBBBC - cBBBC)^2 / (bBBBC + cBBBC))
> MNBBBC
[1] 5
> dchisq(MNBBBC, df=1)
[1] 0.01464498
> MNBBBD <- ((bBBBD - cBBBD)^2 / (bBBBD + cBBBD))
> MNBBBD
[1] 10
> dchisq(MNBBBD, df=1)
[1] 0.0008500367
> MNBBBE <- ((bBBBE - cBBBE)^2 / (bBBBE + cBBBE))
> MNBBBE
[1] 10
> dchisq(MNBBBE, df=1)
[1] 0.0008500367
> MNBBBF <- ((bBBBF - cBBBF)^2 / (bBBBF + cBBBF))
> MNBBBF
[1] 10
> dchisq(MNBBBF, df=1)
[1] 0.0008500367
> MNBBBG <- ((bBBBG - cBBBG)^2 / (bBBBG + cBBBG))
> MNBBBG
[1] 10
> dchisq(MNBBBG, df=1)
[1] 0.0008500367
> MNBBBH <- ((bBBBH - cBBBH)^2 / (bBBBH + cBBBH))
> MNBBBH
[1] 10
> dchisq(MNBBBH, df=1)
[1] 0.0008500367
> MNBBCA <- ((bBBCA - cBBCA)^2 / (bBBCA + cBBCA))
> MNBBCA
[1] 10
> dchisq(MNBBCA, df=1)
[1] 0.0008500367
> MNBBCB <- ((bBBCB - cBBCB)^2 / (bBBCB + cBBCB))
> MNBBCB
[1] 10
> dchisq(MNBBCB, df=1)
[1] 0.0008500367
> MNBBCC <- ((bBBCC - cBBCC)^2 / (bBBCC + cBBCC))
> MNBBCC
[1] 10
> dchisq(MNBBCC, df=1)
[1] 0.0008500367
> MNBBCD <- ((bBBCD - cBBCD)^2 / (bBBCD + cBBCD))
> MNBBCD
[1] 10
> dchisq(MNBBCD, df=1)
[1] 0.0008500367
> MNBBCE <- ((bBBCE - cBBCE)^2 / (bBBCE + cBBCE))
> MNBBCE
[1] 10
> dchisq(MNBBCE, df=1)
[1] 0.0008500367
> MNBBCF <- ((bBBCF - cBBCF)^2 / (bBBCF + cBBCF))
> MNBBCF
[1] 10
> dchisq(MNBBCF, df=1)
[1] 0.0008500367
> MNBBCG <- ((bBBCG - cBBCG)^2 / (bBBCG + cBBCG))
> MNBBCG
[1] 10
> dchisq(MNBBCG, df=1)
[1] 0.0008500367
> MNBBCH <- ((bBBCH - cBBCH)^2 / (bBBCH + cBBCH))
> MNBBCH
[1] 10
> dchisq(MNBBCH, df=1)
[1] 0.0008500367
> MNBCAA <- ((bBCAA - cBCAA)^2 / (bBCAA + cBCAA))
> MNBCAA
[1] 10
> dchisq(MNBCAA, df=1)
[1] 0.0008500367
> MNBCAB <- ((bBCAB - cBCAB)^2 / (bBCAB + cBCAB))
> MNBCAB
[1] 10
> dchisq(MNBCAB, df=1)
[1] 0.0008500367
> MNBCAC <- ((bBCAC - cBCAC)^2 / (bBCAC + cBCAC))
> MNBCAC
[1] 10
> dchisq(MNBCAC, df=1)
[1] 0.0008500367
> MNBCAD <- ((bBCAD - cBCAD)^2 / (bBCAD + cBCAD))
> MNBCAD
[1] 10
> dchisq(MNBCAD, df=1)
[1] 0.0008500367
> MNBCAE <- ((bBCAE - cBCAE)^2 / (bBCAE + cBCAE))
> MNBCAE
[1] 10
> dchisq(MNBCAE, df=1)
[1] 0.0008500367
> MNBCAF <- ((bBCAF - cBCAF)^2 / (bBCAF + cBCAF))
> MNBCAF
[1] 10
> dchisq(MNBCAF, df=1)
[1] 0.0008500367
> MNBCAG <- ((bBCAG - cBCAG)^2 / (bBCAG + cBCAG))
> MNBCAG
[1] 10
> dchisq(MNBCAG, df=1)
[1] 0.0008500367
> MNBCAH <- ((bBCAH - cBCAH)^2 / (bBCAH + cBCAH))
> MNBCAH
[1] 10
> dchisq(MNBCAH, df=1)
[1] 0.0008500367
> MNBCBA <- ((bBCBA - cBCBA)^2 / (bBCBA + cBCBA))
> MNBCBA
[1] 10
> dchisq(MNBCBA, df=1)
[1] 0.0008500367
> MNBCBB <- ((bBCBB - cBCBB)^2 / (bBCBB + cBCBB))
> MNBCBB
[1] 5
> dchisq(MNBCBB, df=1)
[1] 0.01464498
> MNBCBC <- ((bBCBC - cBCBC)^2 / (bBCBC + cBCBC))
> MNBCBC
[1] NaN
> dchisq(MNBCBC, df=1)
[1] NaN
> MNBCBD <- ((bBCBD - cBCBD)^2 / (bBCBD + cBCBD))
> MNBCBD
[1] 10
> dchisq(MNBCBD, df=1)
[1] 0.0008500367
> MNBCBE <- ((bBCBE - cBCBE)^2 / (bBCBE + cBCBE))
> MNBCBE
[1] 10
> dchisq(MNBCBE, df=1)
[1] 0.0008500367
> MNBCBF <- ((bBCBF - cBCBF)^2 / (bBCBF + cBCBF))
> MNBCBF
[1] 10
> dchisq(MNBCBF, df=1)
[1] 0.0008500367
> MNBCBG <- ((bBCBG - cBCBG)^2 / (bBCBG + cBCBG))
> MNBCBG
[1] 9
> dchisq(MNBCBG, df=1)
[1] 0.001477283
> MNBCBH <- ((bBCBH - cBCBH)^2 / (bBCBH + cBCBH))
> MNBCBH
[1] 10
> dchisq(MNBCBH, df=1)
[1] 0.0008500367
> MNBCCA <- ((bBCCA - cBCCA)^2 / (bBCCA + cBCCA))
> MNBCCA
[1] 10
> dchisq(MNBCCA, df=1)
[1] 0.0008500367
> MNBCCB <- ((bBCCB - cBCCB)^2 / (bBCCB + cBCCB))
> MNBCCB
[1] 10
> dchisq(MNBCCB, df=1)
[1] 0.0008500367
> MNBCCC <- ((bBCCC - cBCCC)^2 / (bBCCC + cBCCC))
> MNBCCC
[1] 10
> dchisq(MNBCCC, df=1)
[1] 0.0008500367
> MNBCCD <- ((bBCCD - cBCCD)^2 / (bBCCD + cBCCD))
> MNBCCD
[1] 10
> dchisq(MNBCCD, df=1)
[1] 0.0008500367
> MNBCCE <- ((bBCCE - cBCCE)^2 / (bBCCE + cBCCE))
> MNBCCE
[1] 10
> dchisq(MNBCCE, df=1)
[1] 0.0008500367
> MNBCCF <- ((bBCCF - cBCCF)^2 / (bBCCF + cBCCF))
> MNBCCF
[1] 10
> dchisq(MNBCCF, df=1)
[1] 0.0008500367
> MNBCCG <- ((bBCCG - cBCCG)^2 / (bBCCG + cBCCG))
> MNBCCG
[1] 10
> dchisq(MNBCCG, df=1)
[1] 0.0008500367
> MNBCCH <- ((bBCCH - cBCCH)^2 / (bBCCH + cBCCH))
> MNBCCH
[1] 10
> dchisq(MNBCCH, df=1)
[1] 0.0008500367
> MNBDAA <- ((bBDAA - cBDAA)^2 / (bBDAA + cBDAA))
> MNBDAA
[1] 10
> dchisq(MNBDAA, df=1)
[1] 0.0008500367
> MNBDAB <- ((bBDAB - cBDAB)^2 / (bBDAB + cBDAB))
> MNBDAB
[1] 10
> dchisq(MNBDAB, df=1)
[1] 0.0008500367
> MNBDAC <- ((bBDAC - cBDAC)^2 / (bBDAC + cBDAC))
> MNBDAC
[1] 10
> dchisq(MNBDAC, df=1)
[1] 0.0008500367
> MNBDAD <- ((bBDAD - cBDAD)^2 / (bBDAD + cBDAD))
> MNBDAD
[1] 10
> dchisq(MNBDAD, df=1)
[1] 0.0008500367
> MNBDAE <- ((bBDAE - cBDAE)^2 / (bBDAE + cBDAE))
> MNBDAE
[1] 10
> dchisq(MNBDAE, df=1)
[1] 0.0008500367
> MNBDAF <- ((bBDAF - cBDAF)^2 / (bBDAF + cBDAF))
> MNBDAF
[1] 10
> dchisq(MNBDAF, df=1)
[1] 0.0008500367
> MNBDAG <- ((bBDAG - cBDAG)^2 / (bBDAG + cBDAG))
> MNBDAG
[1] 9
> dchisq(MNBDAG, df=1)
[1] 0.001477283
> MNBDAH <- ((bBDAH - cBDAH)^2 / (bBDAH + cBDAH))
> MNBDAH
[1] 10
> dchisq(MNBDAH, df=1)
[1] 0.0008500367
> MNBDBA <- ((bBDBA - cBDBA)^2 / (bBDBA + cBDBA))
> MNBDBA
[1] 10
> dchisq(MNBDBA, df=1)
[1] 0.0008500367
> MNBDBB <- ((bBDBB - cBDBB)^2 / (bBDBB + cBDBB))
> MNBDBB
[1] 10
> dchisq(MNBDBB, df=1)
[1] 0.0008500367
> MNBDBC <- ((bBDBC - cBDBC)^2 / (bBDBC + cBDBC))
> MNBDBC
[1] 10
> dchisq(MNBDBC, df=1)
[1] 0.0008500367
> MNBDBD <- ((bBDBD - cBDBD)^2 / (bBDBD + cBDBD))
> MNBDBD
[1] NaN
> dchisq(MNBDBD, df=1)
[1] NaN
> MNBDBE <- ((bBDBE - cBDBE)^2 / (bBDBE + cBDBE))
> MNBDBE
[1] 5
> dchisq(MNBDBE, df=1)
[1] 0.01464498
> MNBDBF <- ((bBDBF - cBDBF)^2 / (bBDBF + cBDBF))
> MNBDBF
[1] 8
> dchisq(MNBDBF, df=1)
[1] 0.002583373
> MNBDBG <- ((bBDBG - cBDBG)^2 / (bBDBG + cBDBG))
> MNBDBG
[1] 10
> dchisq(MNBDBG, df=1)
[1] 0.0008500367
> MNBDBH <- ((bBDBH - cBDBH)^2 / (bBDBH + cBDBH))
> MNBDBH
[1] 10
> dchisq(MNBDBH, df=1)
[1] 0.0008500367
> MNBDCA <- ((bBDCA - cBDCA)^2 / (bBDCA + cBDCA))
> MNBDCA
[1] 10
> dchisq(MNBDCA, df=1)
[1] 0.0008500367
> MNBDCB <- ((bBDCB - cBDCB)^2 / (bBDCB + cBDCB))
> MNBDCB
[1] 10
> dchisq(MNBDCB, df=1)
[1] 0.0008500367
> MNBDCC <- ((bBDCC - cBDCC)^2 / (bBDCC + cBDCC))
> MNBDCC
[1] 10
> dchisq(MNBDCC, df=1)
[1] 0.0008500367
> MNBDCD <- ((bBDCD - cBDCD)^2 / (bBDCD + cBDCD))
> MNBDCD
[1] 10
> dchisq(MNBDCD, df=1)
[1] 0.0008500367
> MNBDCE <- ((bBDCE - cBDCE)^2 / (bBDCE + cBDCE))
> MNBDCE
[1] 10
> dchisq(MNBDCE, df=1)
[1] 0.0008500367
> MNBDCF <- ((bBDCF - cBDCF)^2 / (bBDCF + cBDCF))
> MNBDCF
[1] 10
> dchisq(MNBDCF, df=1)
[1] 0.0008500367
> MNBDCG <- ((bBDCG - cBDCG)^2 / (bBDCG + cBDCG))
> MNBDCG
[1] 10
> dchisq(MNBDCG, df=1)
[1] 0.0008500367
> MNBDCH <- ((bBDCH - cBDCH)^2 / (bBDCH + cBDCH))
> MNBDCH
[1] 10
> dchisq(MNBDCH, df=1)
[1] 0.0008500367
> MNBEAA <- ((bBEAA - cBEAA)^2 / (bBEAA + cBEAA))
> MNBEAA
[1] 10
> dchisq(MNBEAA, df=1)
[1] 0.0008500367
> MNBEAB <- ((bBEAB - cBEAB)^2 / (bBEAB + cBEAB))
> MNBEAB
[1] 10
> dchisq(MNBEAB, df=1)
[1] 0.0008500367
> MNBEAC <- ((bBEAC - cBEAC)^2 / (bBEAC + cBEAC))
> MNBEAC
[1] 10
> dchisq(MNBEAC, df=1)
[1] 0.0008500367
> MNBEAD <- ((bBEAD - cBEAD)^2 / (bBEAD + cBEAD))
> MNBEAD
[1] 10
> dchisq(MNBEAD, df=1)
[1] 0.0008500367
> MNBEAE <- ((bBEAE - cBEAE)^2 / (bBEAE + cBEAE))
> MNBEAE
[1] 10
> dchisq(MNBEAE, df=1)
[1] 0.0008500367
> MNBEAF <- ((bBEAF - cBEAF)^2 / (bBEAF + cBEAF))
> MNBEAF
[1] 10
> dchisq(MNBEAF, df=1)
[1] 0.0008500367
> MNBEAG <- ((bBEAG - cBEAG)^2 / (bBEAG + cBEAG))
> MNBEAG
[1] 9
> dchisq(MNBEAG, df=1)
[1] 0.001477283
> MNBEAH <- ((bBEAH - cBEAH)^2 / (bBEAH + cBEAH))
> MNBEAH
[1] 9
> dchisq(MNBEAH, df=1)
[1] 0.001477283
> MNBEBA <- ((bBEBA - cBEBA)^2 / (bBEBA + cBEBA))
> MNBEBA
[1] 10
> dchisq(MNBEBA, df=1)
[1] 0.0008500367
> MNBEBB <- ((bBEBB - cBEBB)^2 / (bBEBB + cBEBB))
> MNBEBB
[1] 10
> dchisq(MNBEBB, df=1)
[1] 0.0008500367
> MNBEBC <- ((bBEBC - cBEBC)^2 / (bBEBC + cBEBC))
> MNBEBC
[1] 10
> dchisq(MNBEBC, df=1)
[1] 0.0008500367
> MNBEBD <- ((bBEBD - cBEBD)^2 / (bBEBD + cBEBD))
> MNBEBD
[1] 5
> dchisq(MNBEBD, df=1)
[1] 0.01464498
> MNBEBE <- ((bBEBE - cBEBE)^2 / (bBEBE + cBEBE))
> MNBEBE
[1] NaN
> dchisq(MNBEBE, df=1)
[1] NaN
> MNBEBF <- ((bBEBF - cBEBF)^2 / (bBEBF + cBEBF))
> MNBEBF
[1] 9
> dchisq(MNBEBF, df=1)
[1] 0.001477283
> MNBEBG <- ((bBEBG - cBEBG)^2 / (bBEBG + cBEBG))
> MNBEBG
[1] 10
> dchisq(MNBEBG, df=1)
[1] 0.0008500367
> MNBEBH <- ((bBEBH - cBEBH)^2 / (bBEBH + cBEBH))
> MNBEBH
[1] 10
> dchisq(MNBEBH, df=1)
[1] 0.0008500367
> MNBECA <- ((bBECA - cBECA)^2 / (bBECA + cBECA))
> MNBECA
[1] 10
> dchisq(MNBECA, df=1)
[1] 0.0008500367
> MNBECB <- ((bBECB - cBECB)^2 / (bBECB + cBECB))
> MNBECB
[1] 10
> dchisq(MNBECB, df=1)
[1] 0.0008500367
> MNBECC <- ((bBECC - cBECC)^2 / (bBECC + cBECC))
> MNBECC
[1] 10
> dchisq(MNBECC, df=1)
[1] 0.0008500367
> MNBECD <- ((bBECD - cBECD)^2 / (bBECD + cBECD))
> MNBECD
[1] 10
> dchisq(MNBECD, df=1)
[1] 0.0008500367
> MNBECE <- ((bBECE - cBECE)^2 / (bBECE + cBECE))
> MNBECE
[1] 10
> dchisq(MNBECE, df=1)
[1] 0.0008500367
> MNBECF <- ((bBECF - cBECF)^2 / (bBECF + cBECF))
> MNBECF
[1] 10
> dchisq(MNBECF, df=1)
[1] 0.0008500367
> MNBECG <- ((bBECG - cBECG)^2 / (bBECG + cBECG))
> MNBECG
[1] 10
> dchisq(MNBECG, df=1)
[1] 0.0008500367
> MNBECH <- ((bBECH - cBECH)^2 / (bBECH + cBECH))
> MNBECH
[1] 10
> dchisq(MNBECH, df=1)
[1] 0.0008500367
> MNBFAA <- ((bBFAA - cBFAA)^2 / (bBFAA + cBFAA))
> MNBFAA
[1] 10
> dchisq(MNBFAA, df=1)
[1] 0.0008500367
> MNBFAB <- ((bBFAB - cBFAB)^2 / (bBFAB + cBFAB))
> MNBFAB
[1] 10
> dchisq(MNBFAB, df=1)
[1] 0.0008500367
> MNBFAC <- ((bBFAC - cBFAC)^2 / (bBFAC + cBFAC))
> MNBFAC
[1] 10
> dchisq(MNBFAC, df=1)
[1] 0.0008500367
> MNBFAD <- ((bBFAD - cBFAD)^2 / (bBFAD + cBFAD))
> MNBFAD
[1] 10
> dchisq(MNBFAD, df=1)
[1] 0.0008500367
> MNBFAE <- ((bBFAE - cBFAE)^2 / (bBFAE + cBFAE))
> MNBFAE
[1] 10
> dchisq(MNBFAE, df=1)
[1] 0.0008500367
> MNBFAF <- ((bBFAF - cBFAF)^2 / (bBFAF + cBFAF))
> MNBFAF
[1] 10
> dchisq(MNBFAF, df=1)
[1] 0.0008500367
> MNBFAG <- ((bBFAG - cBFAG)^2 / (bBFAG + cBFAG))
> MNBFAG
[1] 10
> dchisq(MNBFAG, df=1)
[1] 0.0008500367
> MNBFAH <- ((bBFAH - cBFAH)^2 / (bBFAH + cBFAH))
> MNBFAH
[1] 10
> dchisq(MNBFAH, df=1)
[1] 0.0008500367
> MNBFBA <- ((bBFBA - cBFBA)^2 / (bBFBA + cBFBA))
> MNBFBA
[1] 10
> dchisq(MNBFBA, df=1)
[1] 0.0008500367
> MNBFBB <- ((bBFBB - cBFBB)^2 / (bBFBB + cBFBB))
> MNBFBB
[1] 10
> dchisq(MNBFBB, df=1)
[1] 0.0008500367
> MNBFBC <- ((bBFBC - cBFBC)^2 / (bBFBC + cBFBC))
> MNBFBC
[1] 10
> dchisq(MNBFBC, df=1)
[1] 0.0008500367
> MNBFBD <- ((bBFBD - cBFBD)^2 / (bBFBD + cBFBD))
> MNBFBD
[1] 8
> dchisq(MNBFBD, df=1)
[1] 0.002583373
> MNBFBE <- ((bBFBE - cBFBE)^2 / (bBFBE + cBFBE))
> MNBFBE
[1] 9
> dchisq(MNBFBE, df=1)
[1] 0.001477283
> MNBFBF <- ((bBFBF - cBFBF)^2 / (bBFBF + cBFBF))
> MNBFBF
[1] NaN
> dchisq(MNBFBF, df=1)
[1] NaN
> MNBFBG <- ((bBFBG - cBFBG)^2 / (bBFBG + cBFBG))
> MNBFBG
[1] 10
> dchisq(MNBFBG, df=1)
[1] 0.0008500367
> MNBFBH <- ((bBFBH - cBFBH)^2 / (bBFBH + cBFBH))
> MNBFBH
[1] 10
> dchisq(MNBFBH, df=1)
[1] 0.0008500367
> MNBFCA <- ((bBFCA - cBFCA)^2 / (bBFCA + cBFCA))
> MNBFCA
[1] 10
> dchisq(MNBFCA, df=1)
[1] 0.0008500367
> MNBFCB <- ((bBFCB - cBFCB)^2 / (bBFCB + cBFCB))
> MNBFCB
[1] 10
> dchisq(MNBFCB, df=1)
[1] 0.0008500367
> MNBFCC <- ((bBFCC - cBFCC)^2 / (bBFCC + cBFCC))
> MNBFCC
[1] 10
> dchisq(MNBFCC, df=1)
[1] 0.0008500367
> MNBFCD <- ((bBFCD - cBFCD)^2 / (bBFCD + cBFCD))
> MNBFCD
[1] 10
> dchisq(MNBFCD, df=1)
[1] 0.0008500367
> MNBFCE <- ((bBFCE - cBFCE)^2 / (bBFCE + cBFCE))
> MNBFCE
[1] 10
> dchisq(MNBFCE, df=1)
[1] 0.0008500367
> MNBFCF <- ((bBFCF - cBFCF)^2 / (bBFCF + cBFCF))
> MNBFCF
[1] 10
> dchisq(MNBFCF, df=1)
[1] 0.0008500367
> MNBFCG <- ((bBFCG - cBFCG)^2 / (bBFCG + cBFCG))
> MNBFCG
[1] 10
> dchisq(MNBFCG, df=1)
[1] 0.0008500367
> MNBFCH <- ((bBFCH - cBFCH)^2 / (bBFCH + cBFCH))
> MNBFCH
[1] 10
> dchisq(MNBFCH, df=1)
[1] 0.0008500367
> MNBGAA <- ((bBGAA - cBGAA)^2 / (bBGAA + cBGAA))
> MNBGAA
[1] 10
> dchisq(MNBGAA, df=1)
[1] 0.0008500367
> MNBGAB <- ((bBGAB - cBGAB)^2 / (bBGAB + cBGAB))
> MNBGAB
[1] 10
> dchisq(MNBGAB, df=1)
[1] 0.0008500367
> MNBGAC <- ((bBGAC - cBGAC)^2 / (bBGAC + cBGAC))
> MNBGAC
[1] 10
> dchisq(MNBGAC, df=1)
[1] 0.0008500367
> MNBGAD <- ((bBGAD - cBGAD)^2 / (bBGAD + cBGAD))
> MNBGAD
[1] 10
> dchisq(MNBGAD, df=1)
[1] 0.0008500367
> MNBGAE <- ((bBGAE - cBGAE)^2 / (bBGAE + cBGAE))
> MNBGAE
[1] 10
> dchisq(MNBGAE, df=1)
[1] 0.0008500367
> MNBGAF <- ((bBGAF - cBGAF)^2 / (bBGAF + cBGAF))
> MNBGAF
[1] 10
> dchisq(MNBGAF, df=1)
[1] 0.0008500367
> MNBGAG <- ((bBGAG - cBGAG)^2 / (bBGAG + cBGAG))
> MNBGAG
[1] 10
> dchisq(MNBGAG, df=1)
[1] 0.0008500367
> MNBGAH <- ((bBGAH - cBGAH)^2 / (bBGAH + cBGAH))
> MNBGAH
[1] 10
> dchisq(MNBGAH, df=1)
[1] 0.0008500367
> MNBGBA <- ((bBGBA - cBGBA)^2 / (bBGBA + cBGBA))
> MNBGBA
[1] 10
> dchisq(MNBGBA, df=1)
[1] 0.0008500367
> MNBGBB <- ((bBGBB - cBGBB)^2 / (bBGBB + cBGBB))
> MNBGBB
[1] 10
> dchisq(MNBGBB, df=1)
[1] 0.0008500367
> MNBGBC <- ((bBGBC - cBGBC)^2 / (bBGBC + cBGBC))
> MNBGBC
[1] 9
> dchisq(MNBGBC, df=1)
[1] 0.001477283
> MNBGBD <- ((bBGBD - cBGBD)^2 / (bBGBD + cBGBD))
> MNBGBD
[1] 10
> dchisq(MNBGBD, df=1)
[1] 0.0008500367
> MNBGBE <- ((bBGBE - cBGBE)^2 / (bBGBE + cBGBE))
> MNBGBE
[1] 10
> dchisq(MNBGBE, df=1)
[1] 0.0008500367
> MNBGBF <- ((bBGBF - cBGBF)^2 / (bBGBF + cBGBF))
> MNBGBF
[1] 10
> dchisq(MNBGBF, df=1)
[1] 0.0008500367
> MNBGBG <- ((bBGBG - cBGBG)^2 / (bBGBG + cBGBG))
> MNBGBG
[1] NaN
> dchisq(MNBGBG, df=1)
[1] NaN
> MNBGBH <- ((bBGBH - cBGBH)^2 / (bBGBH + cBGBH))
> MNBGBH
[1] 10
> dchisq(MNBGBH, df=1)
[1] 0.0008500367
> MNBGCA <- ((bBGCA - cBGCA)^2 / (bBGCA + cBGCA))
> MNBGCA
[1] 10
> dchisq(MNBGCA, df=1)
[1] 0.0008500367
> MNBGCB <- ((bBGCB - cBGCB)^2 / (bBGCB + cBGCB))
> MNBGCB
[1] 10
> dchisq(MNBGCB, df=1)
[1] 0.0008500367
> MNBGCC <- ((bBGCC - cBGCC)^2 / (bBGCC + cBGCC))
> MNBGCC
[1] 10
> dchisq(MNBGCC, df=1)
[1] 0.0008500367
> MNBGCD <- ((bBGCD - cBGCD)^2 / (bBGCD + cBGCD))
> MNBGCD
[1] 10
> dchisq(MNBGCD, df=1)
[1] 0.0008500367
> MNBGCE <- ((bBGCE - cBGCE)^2 / (bBGCE + cBGCE))
> MNBGCE
[1] 10
> dchisq(MNBGCE, df=1)
[1] 0.0008500367
> MNBGCF <- ((bBGCF - cBGCF)^2 / (bBGCF + cBGCF))
> MNBGCF
[1] 10
> dchisq(MNBGCF, df=1)
[1] 0.0008500367
> MNBGCG <- ((bBGCG - cBGCG)^2 / (bBGCG + cBGCG))
> MNBGCG
[1] 10
> dchisq(MNBGCG, df=1)
[1] 0.0008500367
> MNBGCH <- ((bBGCH - cBGCH)^2 / (bBGCH + cBGCH))
> MNBGCH
[1] 10
> dchisq(MNBGCH, df=1)
[1] 0.0008500367
> MNBHAA <- ((bBHAA - cBHAA)^2 / (bBHAA + cBHAA))
> MNBHAA
[1] 10
> dchisq(MNBHAA, df=1)
[1] 0.0008500367
> MNBHAB <- ((bBHAB - cBHAB)^2 / (bBHAB + cBHAB))
> MNBHAB
[1] 10
> dchisq(MNBHAB, df=1)
[1] 0.0008500367
> MNBHAC <- ((bBHAC - cBHAC)^2 / (bBHAC + cBHAC))
> MNBHAC
[1] 10
> dchisq(MNBHAC, df=1)
[1] 0.0008500367
> MNBHAD <- ((bBHAD - cBHAD)^2 / (bBHAD + cBHAD))
> MNBHAD
[1] 10
> dchisq(MNBHAD, df=1)
[1] 0.0008500367
> MNBHAE <- ((bBHAE - cBHAE)^2 / (bBHAE + cBHAE))
> MNBHAE
[1] 10
> dchisq(MNBHAE, df=1)
[1] 0.0008500367
> MNBHAF <- ((bBHAF - cBHAF)^2 / (bBHAF + cBHAF))
> MNBHAF
[1] 10
> dchisq(MNBHAF, df=1)
[1] 0.0008500367
> MNBHAG <- ((bBHAG - cBHAG)^2 / (bBHAG + cBHAG))
> MNBHAG
[1] 10
> dchisq(MNBHAG, df=1)
[1] 0.0008500367
> MNBHAH <- ((bBHAH - cBHAH)^2 / (bBHAH + cBHAH))
> MNBHAH
[1] 10
> dchisq(MNBHAH, df=1)
[1] 0.0008500367
> MNBHBA <- ((bBHBA - cBHBA)^2 / (bBHBA + cBHBA))
> MNBHBA
[1] 10
> dchisq(MNBHBA, df=1)
[1] 0.0008500367
> MNBHBB <- ((bBHBB - cBHBB)^2 / (bBHBB + cBHBB))
> MNBHBB
[1] 10
> dchisq(MNBHBB, df=1)
[1] 0.0008500367
> MNBHBC <- ((bBHBC - cBHBC)^2 / (bBHBC + cBHBC))
> MNBHBC
[1] 10
> dchisq(MNBHBC, df=1)
[1] 0.0008500367
> MNBHBD <- ((bBHBD - cBHBD)^2 / (bBHBD + cBHBD))
> MNBHBD
[1] 10
> dchisq(MNBHBD, df=1)
[1] 0.0008500367
> MNBHBE <- ((bBHBE - cBHBE)^2 / (bBHBE + cBHBE))
> MNBHBE
[1] 10
> dchisq(MNBHBE, df=1)
[1] 0.0008500367
> MNBHBF <- ((bBHBF - cBHBF)^2 / (bBHBF + cBHBF))
> MNBHBF
[1] 10
> dchisq(MNBHBF, df=1)
[1] 0.0008500367
> MNBHBG <- ((bBHBG - cBHBG)^2 / (bBHBG + cBHBG))
> MNBHBG
[1] 10
> dchisq(MNBHBG, df=1)
[1] 0.0008500367
> MNBHBH <- ((bBHBH - cBHBH)^2 / (bBHBH + cBHBH))
> MNBHBH
[1] NaN
> dchisq(MNBHBH, df=1)
[1] NaN
> MNBHCA <- ((bBHCA - cBHCA)^2 / (bBHCA + cBHCA))
> MNBHCA
[1] 10
> dchisq(MNBHCA, df=1)
[1] 0.0008500367
> MNBHCB <- ((bBHCB - cBHCB)^2 / (bBHCB + cBHCB))
> MNBHCB
[1] 10
> dchisq(MNBHCB, df=1)
[1] 0.0008500367
> MNBHCC <- ((bBHCC - cBHCC)^2 / (bBHCC + cBHCC))
> MNBHCC
[1] 10
> dchisq(MNBHCC, df=1)
[1] 0.0008500367
> MNBHCD <- ((bBHCD - cBHCD)^2 / (bBHCD + cBHCD))
> MNBHCD
[1] 10
> dchisq(MNBHCD, df=1)
[1] 0.0008500367
> MNBHCE <- ((bBHCE - cBHCE)^2 / (bBHCE + cBHCE))
> MNBHCE
[1] 10
> dchisq(MNBHCE, df=1)
[1] 0.0008500367
> MNBHCF <- ((bBHCF - cBHCF)^2 / (bBHCF + cBHCF))
> MNBHCF
[1] 10
> dchisq(MNBHCF, df=1)
[1] 0.0008500367
> MNBHCG <- ((bBHCG - cBHCG)^2 / (bBHCG + cBHCG))
> MNBHCG
[1] 10
> dchisq(MNBHCG, df=1)
[1] 0.0008500367
> MNBHCH <- ((bBHCH - cBHCH)^2 / (bBHCH + cBHCH))
> MNBHCH
[1] 10
> dchisq(MNBHCH, df=1)
[1] 0.0008500367
> MNCAAA <- ((bCAAA - cCAAA)^2 / (bCAAA + cCAAA))
> MNCAAA
[1] 1
> dchisq(MNCAAA, df=1)
[1] 0.2419707
> MNCAAB <- ((bCAAB - cCAAB)^2 / (bCAAB + cCAAB))
> MNCAAB
[1] 8
> dchisq(MNCAAB, df=1)
[1] 0.002583373
> MNCAAC <- ((bCAAC - cCAAC)^2 / (bCAAC + cCAAC))
> MNCAAC
[1] 9
> dchisq(MNCAAC, df=1)
[1] 0.001477283
> MNCAAD <- ((bCAAD - cCAAD)^2 / (bCAAD + cCAAD))
> MNCAAD
[1] 10
> dchisq(MNCAAD, df=1)
[1] 0.0008500367
> MNCAAE <- ((bCAAE - cCAAE)^2 / (bCAAE + cCAAE))
> MNCAAE
[1] 10
> dchisq(MNCAAE, df=1)
[1] 0.0008500367
> MNCAAF <- ((bCAAF - cCAAF)^2 / (bCAAF + cCAAF))
> MNCAAF
[1] 4
> dchisq(MNCAAF, df=1)
[1] 0.02699548
> MNCAAG <- ((bCAAG - cCAAG)^2 / (bCAAG + cCAAG))
> MNCAAG
[1] 5
> dchisq(MNCAAG, df=1)
[1] 0.01464498
> MNCAAH <- ((bCAAH - cCAAH)^2 / (bCAAH + cCAAH))
> MNCAAH
[1] 9
> dchisq(MNCAAH, df=1)
[1] 0.001477283
> MNCABA <- ((bCABA - cCABA)^2 / (bCABA + cCABA))
> MNCABA
[1] 8
> dchisq(MNCABA, df=1)
[1] 0.002583373
> MNCABB <- ((bCABB - cCABB)^2 / (bCABB + cCABB))
> MNCABB
[1] 10
> dchisq(MNCABB, df=1)
[1] 0.0008500367
> MNCABC <- ((bCABC - cCABC)^2 / (bCABC + cCABC))
> MNCABC
[1] 10
> dchisq(MNCABC, df=1)
[1] 0.0008500367
> MNCABD <- ((bCABD - cCABD)^2 / (bCABD + cCABD))
> MNCABD
[1] 10
> dchisq(MNCABD, df=1)
[1] 0.0008500367
> MNCABE <- ((bCABE - cCABE)^2 / (bCABE + cCABE))
> MNCABE
[1] 10
> dchisq(MNCABE, df=1)
[1] 0.0008500367
> MNCABF <- ((bCABF - cCABF)^2 / (bCABF + cCABF))
> MNCABF
[1] 10
> dchisq(MNCABF, df=1)
[1] 0.0008500367
> MNCABG <- ((bCABG - cCABG)^2 / (bCABG + cCABG))
> MNCABG
[1] 10
> dchisq(MNCABG, df=1)
[1] 0.0008500367
> MNCABH <- ((bCABH - cCABH)^2 / (bCABH + cCABH))
> MNCABH
[1] 10
> dchisq(MNCABH, df=1)
[1] 0.0008500367
> MNCACA <- ((bCACA - cCACA)^2 / (bCACA + cCACA))
> MNCACA
[1] NaN
> dchisq(MNCACA, df=1)
[1] NaN
> MNCACB <- ((bCACB - cCACB)^2 / (bCACB + cCACB))
> MNCACB
[1] 7
> dchisq(MNCACB, df=1)
[1] 0.004553343
> MNCACC <- ((bCACC - cCACC)^2 / (bCACC + cCACC))
> MNCACC
[1] 7
> dchisq(MNCACC, df=1)
[1] 0.004553343
> MNCACD <- ((bCACD - cCACD)^2 / (bCACD + cCACD))
> MNCACD
[1] 10
> dchisq(MNCACD, df=1)
[1] 0.0008500367
> MNCACE <- ((bCACE - cCACE)^2 / (bCACE + cCACE))
> MNCACE
[1] 10
> dchisq(MNCACE, df=1)
[1] 0.0008500367
> MNCACF <- ((bCACF - cCACF)^2 / (bCACF + cCACF))
> MNCACF
[1] 4
> dchisq(MNCACF, df=1)
[1] 0.02699548
> MNCACG <- ((bCACG - cCACG)^2 / (bCACG + cCACG))
> MNCACG
[1] 6
> dchisq(MNCACG, df=1)
[1] 0.008108696
> MNCACH <- ((bCACH - cCACH)^2 / (bCACH + cCACH))
> MNCACH
[1] 0.6666667
> dchisq(MNCACH, df=1)
[1] 0.350099
> MNCBAA <- ((bCBAA - cCBAA)^2 / (bCBAA + cCBAA))
> MNCBAA
[1] 3
> dchisq(MNCBAA, df=1)
[1] 0.05139344
> MNCBAB <- ((bCBAB - cCBAB)^2 / (bCBAB + cCBAB))
> MNCBAB
[1] 3.571429
> dchisq(MNCBAB, df=1)
[1] 0.03539674
> MNCBAC <- ((bCBAC - cCBAC)^2 / (bCBAC + cCBAC))
> MNCBAC
[1] 8
> dchisq(MNCBAC, df=1)
[1] 0.002583373
> MNCBAD <- ((bCBAD - cCBAD)^2 / (bCBAD + cCBAD))
> MNCBAD
[1] 10
> dchisq(MNCBAD, df=1)
[1] 0.0008500367
> MNCBAE <- ((bCBAE - cCBAE)^2 / (bCBAE + cCBAE))
> MNCBAE
[1] 10
> dchisq(MNCBAE, df=1)
[1] 0.0008500367
> MNCBAF <- ((bCBAF - cCBAF)^2 / (bCBAF + cCBAF))
> MNCBAF
[1] 0.2
> dchisq(MNCBAF, df=1)
[1] 0.8071711
> MNCBAG <- ((bCBAG - cCBAG)^2 / (bCBAG + cCBAG))
> MNCBAG
[1] 5
> dchisq(MNCBAG, df=1)
[1] 0.01464498
> MNCBAH <- ((bCBAH - cCBAH)^2 / (bCBAH + cCBAH))
> MNCBAH
[1] 8
> dchisq(MNCBAH, df=1)
[1] 0.002583373
> MNCBBA <- ((bCBBA - cCBBA)^2 / (bCBBA + cCBBA))
> MNCBBA
[1] 5
> dchisq(MNCBBA, df=1)
[1] 0.01464498
> MNCBBB <- ((bCBBB - cCBBB)^2 / (bCBBB + cCBBB))
> MNCBBB
[1] 10
> dchisq(MNCBBB, df=1)
[1] 0.0008500367
> MNCBBC <- ((bCBBC - cCBBC)^2 / (bCBBC + cCBBC))
> MNCBBC
[1] 10
> dchisq(MNCBBC, df=1)
[1] 0.0008500367
> MNCBBD <- ((bCBBD - cCBBD)^2 / (bCBBD + cCBBD))
> MNCBBD
[1] 10
> dchisq(MNCBBD, df=1)
[1] 0.0008500367
> MNCBBE <- ((bCBBE - cCBBE)^2 / (bCBBE + cCBBE))
> MNCBBE
[1] 10
> dchisq(MNCBBE, df=1)
[1] 0.0008500367
> MNCBBF <- ((bCBBF - cCBBF)^2 / (bCBBF + cCBBF))
> MNCBBF
[1] 10
> dchisq(MNCBBF, df=1)
[1] 0.0008500367
> MNCBBG <- ((bCBBG - cCBBG)^2 / (bCBBG + cCBBG))
> MNCBBG
[1] 10
> dchisq(MNCBBG, df=1)
[1] 0.0008500367
> MNCBBH <- ((bCBBH - cCBBH)^2 / (bCBBH + cCBBH))
> MNCBBH
[1] 10
> dchisq(MNCBBH, df=1)
[1] 0.0008500367
> MNCBCA <- ((bCBCA - cCBCA)^2 / (bCBCA + cCBCA))
> MNCBCA
[1] 7
> dchisq(MNCBCA, df=1)
[1] 0.004553343
> MNCBCB <- ((bCBCB - cCBCB)^2 / (bCBCB + cCBCB))
> MNCBCB
[1] NaN
> dchisq(MNCBCB, df=1)
[1] NaN
> MNCBCC <- ((bCBCC - cCBCC)^2 / (bCBCC + cCBCC))
> MNCBCC
[1] 2
> dchisq(MNCBCC, df=1)
[1] 0.1037769
> MNCBCD <- ((bCBCD - cCBCD)^2 / (bCBCD + cCBCD))
> MNCBCD
[1] 10
> dchisq(MNCBCD, df=1)
[1] 0.0008500367
> MNCBCE <- ((bCBCE - cCBCE)^2 / (bCBCE + cCBCE))
> MNCBCE
[1] 10
> dchisq(MNCBCE, df=1)
[1] 0.0008500367
> MNCBCF <- ((bCBCF - cCBCF)^2 / (bCBCF + cCBCF))
> MNCBCF
[1] 8
> dchisq(MNCBCF, df=1)
[1] 0.002583373
> MNCBCG <- ((bCBCG - cCBCG)^2 / (bCBCG + cCBCG))
> MNCBCG
[1] 9
> dchisq(MNCBCG, df=1)
[1] 0.001477283
> MNCBCH <- ((bCBCH - cCBCH)^2 / (bCBCH + cCBCH))
> MNCBCH
[1] 5
> dchisq(MNCBCH, df=1)
[1] 0.01464498
> MNCCAA <- ((bCCAA - cCCAA)^2 / (bCCAA + cCCAA))
> MNCCAA
[1] 8
> dchisq(MNCCAA, df=1)
[1] 0.002583373
> MNCCAB <- ((bCCAB - cCCAB)^2 / (bCCAB + cCCAB))
> MNCCAB
[1] 1
> dchisq(MNCCAB, df=1)
[1] 0.2419707
> MNCCAC <- ((bCCAC - cCCAC)^2 / (bCCAC + cCCAC))
> MNCCAC
[1] 8
> dchisq(MNCCAC, df=1)
[1] 0.002583373
> MNCCAD <- ((bCCAD - cCCAD)^2 / (bCCAD + cCCAD))
> MNCCAD
[1] 9
> dchisq(MNCCAD, df=1)
[1] 0.001477283
> MNCCAE <- ((bCCAE - cCCAE)^2 / (bCCAE + cCCAE))
> MNCCAE
[1] 9
> dchisq(MNCCAE, df=1)
[1] 0.001477283
> MNCCAF <- ((bCCAF - cCCAF)^2 / (bCCAF + cCCAF))
> MNCCAF
[1] 1
> dchisq(MNCCAF, df=1)
[1] 0.2419707
> MNCCAG <- ((bCCAG - cCCAG)^2 / (bCCAG + cCCAG))
> MNCCAG
[1] 4
> dchisq(MNCCAG, df=1)
[1] 0.02699548
> MNCCAH <- ((bCCAH - cCCAH)^2 / (bCCAH + cCCAH))
> MNCCAH
[1] 8
> dchisq(MNCCAH, df=1)
[1] 0.002583373
> MNCCBA <- ((bCCBA - cCCBA)^2 / (bCCBA + cCCBA))
> MNCCBA
[1] 0.6666667
> dchisq(MNCCBA, df=1)
[1] 0.350099
> MNCCBB <- ((bCCBB - cCCBB)^2 / (bCCBB + cCCBB))
> MNCCBB
[1] 10
> dchisq(MNCCBB, df=1)
[1] 0.0008500367
> MNCCBC <- ((bCCBC - cCCBC)^2 / (bCCBC + cCCBC))
> MNCCBC
[1] 10
> dchisq(MNCCBC, df=1)
[1] 0.0008500367
> MNCCBD <- ((bCCBD - cCCBD)^2 / (bCCBD + cCCBD))
> MNCCBD
[1] 10
> dchisq(MNCCBD, df=1)
[1] 0.0008500367
> MNCCBE <- ((bCCBE - cCCBE)^2 / (bCCBE + cCCBE))
> MNCCBE
[1] 10
> dchisq(MNCCBE, df=1)
[1] 0.0008500367
> MNCCBF <- ((bCCBF - cCCBF)^2 / (bCCBF + cCCBF))
> MNCCBF
[1] 10
> dchisq(MNCCBF, df=1)
[1] 0.0008500367
> MNCCBG <- ((bCCBG - cCCBG)^2 / (bCCBG + cCCBG))
> MNCCBG
[1] 10
> dchisq(MNCCBG, df=1)
[1] 0.0008500367
> MNCCBH <- ((bCCBH - cCCBH)^2 / (bCCBH + cCCBH))
> MNCCBH
[1] 10
> dchisq(MNCCBH, df=1)
[1] 0.0008500367
> MNCCCA <- ((bCCCA - cCCCA)^2 / (bCCCA + cCCCA))
> MNCCCA
[1] 7
> dchisq(MNCCCA, df=1)
[1] 0.004553343
> MNCCCB <- ((bCCCB - cCCCB)^2 / (bCCCB + cCCCB))
> MNCCCB
[1] 2
> dchisq(MNCCCB, df=1)
[1] 0.1037769
> MNCCCC <- ((bCCCC - cCCCC)^2 / (bCCCC + cCCCC))
> MNCCCC
[1] NaN
> dchisq(MNCCCC, df=1)
[1] NaN
> MNCCCD <- ((bCCCD - cCCCD)^2 / (bCCCD + cCCCD))
> MNCCCD
[1] 9
> dchisq(MNCCCD, df=1)
[1] 0.001477283
> MNCCCE <- ((bCCCE - cCCCE)^2 / (bCCCE + cCCCE))
> MNCCCE
[1] 9
> dchisq(MNCCCE, df=1)
[1] 0.001477283
> MNCCCF <- ((bCCCF - cCCCF)^2 / (bCCCF + cCCCF))
> MNCCCF
[1] 9
> dchisq(MNCCCF, df=1)
[1] 0.001477283
> MNCCCG <- ((bCCCG - cCCCG)^2 / (bCCCG + cCCCG))
> MNCCCG
[1] 10
> dchisq(MNCCCG, df=1)
[1] 0.0008500367
> MNCCCH <- ((bCCCH - cCCCH)^2 / (bCCCH + cCCCH))
> MNCCCH
[1] 7
> dchisq(MNCCCH, df=1)
[1] 0.004553343
> MNCDAA <- ((bCDAA - cCDAA)^2 / (bCDAA + cCDAA))
> MNCDAA
[1] 10
> dchisq(MNCDAA, df=1)
[1] 0.0008500367
> MNCDAB <- ((bCDAB - cCDAB)^2 / (bCDAB + cCDAB))
> MNCDAB
[1] 10
> dchisq(MNCDAB, df=1)
[1] 0.0008500367
> MNCDAC <- ((bCDAC - cCDAC)^2 / (bCDAC + cCDAC))
> MNCDAC
[1] 6
> dchisq(MNCDAC, df=1)
[1] 0.008108696
> MNCDAD <- ((bCDAD - cCDAD)^2 / (bCDAD + cCDAD))
> MNCDAD
[1] 5
> dchisq(MNCDAD, df=1)
[1] 0.01464498
> MNCDAE <- ((bCDAE - cCDAE)^2 / (bCDAE + cCDAE))
> MNCDAE
[1] 5
> dchisq(MNCDAE, df=1)
[1] 0.01464498
> MNCDAF <- ((bCDAF - cCDAF)^2 / (bCDAF + cCDAF))
> MNCDAF
[1] 10
> dchisq(MNCDAF, df=1)
[1] 0.0008500367
> MNCDAG <- ((bCDAG - cCDAG)^2 / (bCDAG + cCDAG))
> MNCDAG
[1] 3
> dchisq(MNCDAG, df=1)
[1] 0.05139344
> MNCDAH <- ((bCDAH - cCDAH)^2 / (bCDAH + cCDAH))
> MNCDAH
[1] 6
> dchisq(MNCDAH, df=1)
[1] 0.008108696
> MNCDBA <- ((bCDBA - cCDBA)^2 / (bCDBA + cCDBA))
> MNCDBA
[1] 9
> dchisq(MNCDBA, df=1)
[1] 0.001477283
> MNCDBB <- ((bCDBB - cCDBB)^2 / (bCDBB + cCDBB))
> MNCDBB
[1] 10
> dchisq(MNCDBB, df=1)
[1] 0.0008500367
> MNCDBC <- ((bCDBC - cCDBC)^2 / (bCDBC + cCDBC))
> MNCDBC
[1] 10
> dchisq(MNCDBC, df=1)
[1] 0.0008500367
> MNCDBD <- ((bCDBD - cCDBD)^2 / (bCDBD + cCDBD))
> MNCDBD
[1] 10
> dchisq(MNCDBD, df=1)
[1] 0.0008500367
> MNCDBE <- ((bCDBE - cCDBE)^2 / (bCDBE + cCDBE))
> MNCDBE
[1] 10
> dchisq(MNCDBE, df=1)
[1] 0.0008500367
> MNCDBF <- ((bCDBF - cCDBF)^2 / (bCDBF + cCDBF))
> MNCDBF
[1] 10
> dchisq(MNCDBF, df=1)
[1] 0.0008500367
> MNCDBG <- ((bCDBG - cCDBG)^2 / (bCDBG + cCDBG))
> MNCDBG
[1] 10
> dchisq(MNCDBG, df=1)
[1] 0.0008500367
> MNCDBH <- ((bCDBH - cCDBH)^2 / (bCDBH + cCDBH))
> MNCDBH
[1] 10
> dchisq(MNCDBH, df=1)
[1] 0.0008500367
> MNCDCA <- ((bCDCA - cCDCA)^2 / (bCDCA + cCDCA))
> MNCDCA
[1] 10
> dchisq(MNCDCA, df=1)
[1] 0.0008500367
> MNCDCB <- ((bCDCB - cCDCB)^2 / (bCDCB + cCDCB))
> MNCDCB
[1] 10
> dchisq(MNCDCB, df=1)
[1] 0.0008500367
> MNCDCC <- ((bCDCC - cCDCC)^2 / (bCDCC + cCDCC))
> MNCDCC
[1] 9
> dchisq(MNCDCC, df=1)
[1] 0.001477283
> MNCDCD <- ((bCDCD - cCDCD)^2 / (bCDCD + cCDCD))
> MNCDCD
[1] NaN
> dchisq(MNCDCD, df=1)
[1] NaN
> MNCDCE <- ((bCDCE - cCDCE)^2 / (bCDCE + cCDCE))
> MNCDCE
[1] 5
> dchisq(MNCDCE, df=1)
[1] 0.01464498
> MNCDCF <- ((bCDCF - cCDCF)^2 / (bCDCF + cCDCF))
> MNCDCF
[1] 10
> dchisq(MNCDCF, df=1)
[1] 0.0008500367
> MNCDCG <- ((bCDCG - cCDCG)^2 / (bCDCG + cCDCG))
> MNCDCG
[1] 10
> dchisq(MNCDCG, df=1)
[1] 0.0008500367
> MNCDCH <- ((bCDCH - cCDCH)^2 / (bCDCH + cCDCH))
> MNCDCH
[1] 10
> dchisq(MNCDCH, df=1)
[1] 0.0008500367
> MNCEAA <- ((bCEAA - cCEAA)^2 / (bCEAA + cCEAA))
> MNCEAA
[1] 10
> dchisq(MNCEAA, df=1)
[1] 0.0008500367
> MNCEAB <- ((bCEAB - cCEAB)^2 / (bCEAB + cCEAB))
> MNCEAB
[1] 10
> dchisq(MNCEAB, df=1)
[1] 0.0008500367
> MNCEAC <- ((bCEAC - cCEAC)^2 / (bCEAC + cCEAC))
> MNCEAC
[1] 6
> dchisq(MNCEAC, df=1)
[1] 0.008108696
> MNCEAD <- ((bCEAD - cCEAD)^2 / (bCEAD + cCEAD))
> MNCEAD
[1] 1
> dchisq(MNCEAD, df=1)
[1] 0.2419707
> MNCEAE <- ((bCEAE - cCEAE)^2 / (bCEAE + cCEAE))
> MNCEAE
[1] 1
> dchisq(MNCEAE, df=1)
[1] 0.2419707
> MNCEAF <- ((bCEAF - cCEAF)^2 / (bCEAF + cCEAF))
> MNCEAF
[1] 10
> dchisq(MNCEAF, df=1)
[1] 0.0008500367
> MNCEAG <- ((bCEAG - cCEAG)^2 / (bCEAG + cCEAG))
> MNCEAG
[1] 3
> dchisq(MNCEAG, df=1)
[1] 0.05139344
> MNCEAH <- ((bCEAH - cCEAH)^2 / (bCEAH + cCEAH))
> MNCEAH
[1] 6
> dchisq(MNCEAH, df=1)
[1] 0.008108696
> MNCEBA <- ((bCEBA - cCEBA)^2 / (bCEBA + cCEBA))
> MNCEBA
[1] 9
> dchisq(MNCEBA, df=1)
[1] 0.001477283
> MNCEBB <- ((bCEBB - cCEBB)^2 / (bCEBB + cCEBB))
> MNCEBB
[1] 10
> dchisq(MNCEBB, df=1)
[1] 0.0008500367
> MNCEBC <- ((bCEBC - cCEBC)^2 / (bCEBC + cCEBC))
> MNCEBC
[1] 10
> dchisq(MNCEBC, df=1)
[1] 0.0008500367
> MNCEBD <- ((bCEBD - cCEBD)^2 / (bCEBD + cCEBD))
> MNCEBD
[1] 10
> dchisq(MNCEBD, df=1)
[1] 0.0008500367
> MNCEBE <- ((bCEBE - cCEBE)^2 / (bCEBE + cCEBE))
> MNCEBE
[1] 10
> dchisq(MNCEBE, df=1)
[1] 0.0008500367
> MNCEBF <- ((bCEBF - cCEBF)^2 / (bCEBF + cCEBF))
> MNCEBF
[1] 10
> dchisq(MNCEBF, df=1)
[1] 0.0008500367
> MNCEBG <- ((bCEBG - cCEBG)^2 / (bCEBG + cCEBG))
> MNCEBG
[1] 10
> dchisq(MNCEBG, df=1)
[1] 0.0008500367
> MNCEBH <- ((bCEBH - cCEBH)^2 / (bCEBH + cCEBH))
> MNCEBH
[1] 10
> dchisq(MNCEBH, df=1)
[1] 0.0008500367
> MNCECA <- ((bCECA - cCECA)^2 / (bCECA + cCECA))
> MNCECA
[1] 10
> dchisq(MNCECA, df=1)
[1] 0.0008500367
> MNCECB <- ((bCECB - cCECB)^2 / (bCECB + cCECB))
> MNCECB
[1] 10
> dchisq(MNCECB, df=1)
[1] 0.0008500367
> MNCECC <- ((bCECC - cCECC)^2 / (bCECC + cCECC))
> MNCECC
[1] 9
> dchisq(MNCECC, df=1)
[1] 0.001477283
> MNCECD <- ((bCECD - cCECD)^2 / (bCECD + cCECD))
> MNCECD
[1] 5
> dchisq(MNCECD, df=1)
[1] 0.01464498
> MNCECE <- ((bCECE - cCECE)^2 / (bCECE + cCECE))
> MNCECE
[1] NaN
> dchisq(MNCECE, df=1)
[1] NaN
> MNCECF <- ((bCECF - cCECF)^2 / (bCECF + cCECF))
> MNCECF
[1] 10
> dchisq(MNCECF, df=1)
[1] 0.0008500367
> MNCECG <- ((bCECG - cCECG)^2 / (bCECG + cCECG))
> MNCECG
[1] 10
> dchisq(MNCECG, df=1)
[1] 0.0008500367
> MNCECH <- ((bCECH - cCECH)^2 / (bCECH + cCECH))
> MNCECH
[1] 10
> dchisq(MNCECH, df=1)
[1] 0.0008500367
> MNCFAA <- ((bCFAA - cCFAA)^2 / (bCFAA + cCFAA))
> MNCFAA
[1] 4
> dchisq(MNCFAA, df=1)
[1] 0.02699548
> MNCFAB <- ((bCFAB - cCFAB)^2 / (bCFAB + cCFAB))
> MNCFAB
[1] 8
> dchisq(MNCFAB, df=1)
[1] 0.002583373
> MNCFAC <- ((bCFAC - cCFAC)^2 / (bCFAC + cCFAC))
> MNCFAC
[1] 10
> dchisq(MNCFAC, df=1)
[1] 0.0008500367
> MNCFAD <- ((bCFAD - cCFAD)^2 / (bCFAD + cCFAD))
> MNCFAD
[1] 10
> dchisq(MNCFAD, df=1)
[1] 0.0008500367
> MNCFAE <- ((bCFAE - cCFAE)^2 / (bCFAE + cCFAE))
> MNCFAE
[1] 10
> dchisq(MNCFAE, df=1)
[1] 0.0008500367
> MNCFAF <- ((bCFAF - cCFAF)^2 / (bCFAF + cCFAF))
> MNCFAF
[1] 6
> dchisq(MNCFAF, df=1)
[1] 0.008108696
> MNCFAG <- ((bCFAG - cCFAG)^2 / (bCFAG + cCFAG))
> MNCFAG
[1] 7
> dchisq(MNCFAG, df=1)
[1] 0.004553343
> MNCFAH <- ((bCFAH - cCFAH)^2 / (bCFAH + cCFAH))
> MNCFAH
[1] 10
> dchisq(MNCFAH, df=1)
[1] 0.0008500367
> MNCFBA <- ((bCFBA - cCFBA)^2 / (bCFBA + cCFBA))
> MNCFBA
[1] 8
> dchisq(MNCFBA, df=1)
[1] 0.002583373
> MNCFBB <- ((bCFBB - cCFBB)^2 / (bCFBB + cCFBB))
> MNCFBB
[1] 10
> dchisq(MNCFBB, df=1)
[1] 0.0008500367
> MNCFBC <- ((bCFBC - cCFBC)^2 / (bCFBC + cCFBC))
> MNCFBC
[1] 10
> dchisq(MNCFBC, df=1)
[1] 0.0008500367
> MNCFBD <- ((bCFBD - cCFBD)^2 / (bCFBD + cCFBD))
> MNCFBD
[1] 10
> dchisq(MNCFBD, df=1)
[1] 0.0008500367
> MNCFBE <- ((bCFBE - cCFBE)^2 / (bCFBE + cCFBE))
> MNCFBE
[1] 10
> dchisq(MNCFBE, df=1)
[1] 0.0008500367
> MNCFBF <- ((bCFBF - cCFBF)^2 / (bCFBF + cCFBF))
> MNCFBF
[1] 10
> dchisq(MNCFBF, df=1)
[1] 0.0008500367
> MNCFBG <- ((bCFBG - cCFBG)^2 / (bCFBG + cCFBG))
> MNCFBG
[1] 10
> dchisq(MNCFBG, df=1)
[1] 0.0008500367
> MNCFBH <- ((bCFBH - cCFBH)^2 / (bCFBH + cCFBH))
> MNCFBH
[1] 10
> dchisq(MNCFBH, df=1)
[1] 0.0008500367
> MNCFCA <- ((bCFCA - cCFCA)^2 / (bCFCA + cCFCA))
> MNCFCA
[1] 4
> dchisq(MNCFCA, df=1)
[1] 0.02699548
> MNCFCB <- ((bCFCB - cCFCB)^2 / (bCFCB + cCFCB))
> MNCFCB
[1] 8
> dchisq(MNCFCB, df=1)
[1] 0.002583373
> MNCFCC <- ((bCFCC - cCFCC)^2 / (bCFCC + cCFCC))
> MNCFCC
[1] 9
> dchisq(MNCFCC, df=1)
[1] 0.001477283
> MNCFCD <- ((bCFCD - cCFCD)^2 / (bCFCD + cCFCD))
> MNCFCD
[1] 10
> dchisq(MNCFCD, df=1)
[1] 0.0008500367
> MNCFCE <- ((bCFCE - cCFCE)^2 / (bCFCE + cCFCE))
> MNCFCE
[1] 10
> dchisq(MNCFCE, df=1)
[1] 0.0008500367
> MNCFCF <- ((bCFCF - cCFCF)^2 / (bCFCF + cCFCF))
> MNCFCF
[1] NaN
> dchisq(MNCFCF, df=1)
[1] NaN
> MNCFCG <- ((bCFCG - cCFCG)^2 / (bCFCG + cCFCG))
> MNCFCG
[1] 2
> dchisq(MNCFCG, df=1)
[1] 0.1037769
> MNCFCH <- ((bCFCH - cCFCH)^2 / (bCFCH + cCFCH))
> MNCFCH
[1] 4.5
> dchisq(MNCFCH, df=1)
[1] 0.01982171
> MNCGAA <- ((bCGAA - cCGAA)^2 / (bCGAA + cCGAA))
> MNCGAA
[1] 7
> dchisq(MNCGAA, df=1)
[1] 0.004553343
> MNCGAB <- ((bCGAB - cCGAB)^2 / (bCGAB + cCGAB))
> MNCGAB
[1] 9
> dchisq(MNCGAB, df=1)
[1] 0.001477283
> MNCGAC <- ((bCGAC - cCGAC)^2 / (bCGAC + cCGAC))
> MNCGAC
[1] 10
> dchisq(MNCGAC, df=1)
[1] 0.0008500367
> MNCGAD <- ((bCGAD - cCGAD)^2 / (bCGAD + cCGAD))
> MNCGAD
[1] 10
> dchisq(MNCGAD, df=1)
[1] 0.0008500367
> MNCGAE <- ((bCGAE - cCGAE)^2 / (bCGAE + cCGAE))
> MNCGAE
[1] 10
> dchisq(MNCGAE, df=1)
[1] 0.0008500367
> MNCGAF <- ((bCGAF - cCGAF)^2 / (bCGAF + cCGAF))
> MNCGAF
[1] 6
> dchisq(MNCGAF, df=1)
[1] 0.008108696
> MNCGAG <- ((bCGAG - cCGAG)^2 / (bCGAG + cCGAG))
> MNCGAG
[1] 9
> dchisq(MNCGAG, df=1)
[1] 0.001477283
> MNCGAH <- ((bCGAH - cCGAH)^2 / (bCGAH + cCGAH))
> MNCGAH
[1] 10
> dchisq(MNCGAH, df=1)
[1] 0.0008500367
> MNCGBA <- ((bCGBA - cCGBA)^2 / (bCGBA + cCGBA))
> MNCGBA
[1] 9
> dchisq(MNCGBA, df=1)
[1] 0.001477283
> MNCGBB <- ((bCGBB - cCGBB)^2 / (bCGBB + cCGBB))
> MNCGBB
[1] 10
> dchisq(MNCGBB, df=1)
[1] 0.0008500367
> MNCGBC <- ((bCGBC - cCGBC)^2 / (bCGBC + cCGBC))
> MNCGBC
[1] 10
> dchisq(MNCGBC, df=1)
[1] 0.0008500367
> MNCGBD <- ((bCGBD - cCGBD)^2 / (bCGBD + cCGBD))
> MNCGBD
[1] 10
> dchisq(MNCGBD, df=1)
[1] 0.0008500367
> MNCGBE <- ((bCGBE - cCGBE)^2 / (bCGBE + cCGBE))
> MNCGBE
[1] 10
> dchisq(MNCGBE, df=1)
[1] 0.0008500367
> MNCGBF <- ((bCGBF - cCGBF)^2 / (bCGBF + cCGBF))
> MNCGBF
[1] 10
> dchisq(MNCGBF, df=1)
[1] 0.0008500367
> MNCGBG <- ((bCGBG - cCGBG)^2 / (bCGBG + cCGBG))
> MNCGBG
[1] 10
> dchisq(MNCGBG, df=1)
[1] 0.0008500367
> MNCGBH <- ((bCGBH - cCGBH)^2 / (bCGBH + cCGBH))
> MNCGBH
[1] 10
> dchisq(MNCGBH, df=1)
[1] 0.0008500367
> MNCGCA <- ((bCGCA - cCGCA)^2 / (bCGCA + cCGCA))
> MNCGCA
[1] 6
> dchisq(MNCGCA, df=1)
[1] 0.008108696
> MNCGCB <- ((bCGCB - cCGCB)^2 / (bCGCB + cCGCB))
> MNCGCB
[1] 9
> dchisq(MNCGCB, df=1)
[1] 0.001477283
> MNCGCC <- ((bCGCC - cCGCC)^2 / (bCGCC + cCGCC))
> MNCGCC
[1] 10
> dchisq(MNCGCC, df=1)
[1] 0.0008500367
> MNCGCD <- ((bCGCD - cCGCD)^2 / (bCGCD + cCGCD))
> MNCGCD
[1] 10
> dchisq(MNCGCD, df=1)
[1] 0.0008500367
> MNCGCE <- ((bCGCE - cCGCE)^2 / (bCGCE + cCGCE))
> MNCGCE
[1] 10
> dchisq(MNCGCE, df=1)
[1] 0.0008500367
> MNCGCF <- ((bCGCF - cCGCF)^2 / (bCGCF + cCGCF))
> MNCGCF
[1] 2
> dchisq(MNCGCF, df=1)
[1] 0.1037769
> MNCGCG <- ((bCGCG - cCGCG)^2 / (bCGCG + cCGCG))
> MNCGCG
[1] NaN
> dchisq(MNCGCG, df=1)
[1] NaN
> MNCGCH <- ((bCGCH - cCGCH)^2 / (bCGCH + cCGCH))
> MNCGCH
[1] 7
> dchisq(MNCGCH, df=1)
[1] 0.004553343
> MNCHAA <- ((bCHAA - cCHAA)^2 / (bCHAA + cCHAA))
> MNCHAA
[1] 0
> dchisq(MNCHAA, df=1)
[1] Inf
> MNCHAB <- ((bCHAB - cCHAB)^2 / (bCHAB + cCHAB))
> MNCHAB
[1] 8
> dchisq(MNCHAB, df=1)
[1] 0.002583373
> MNCHAC <- ((bCHAC - cCHAC)^2 / (bCHAC + cCHAC))
> MNCHAC
[1] 9
> dchisq(MNCHAC, df=1)
[1] 0.001477283
> MNCHAD <- ((bCHAD - cCHAD)^2 / (bCHAD + cCHAD))
> MNCHAD
[1] 10
> dchisq(MNCHAD, df=1)
[1] 0.0008500367
> MNCHAE <- ((bCHAE - cCHAE)^2 / (bCHAE + cCHAE))
> MNCHAE
[1] 10
> dchisq(MNCHAE, df=1)
[1] 0.0008500367
> MNCHAF <- ((bCHAF - cCHAF)^2 / (bCHAF + cCHAF))
> MNCHAF
[1] 1
> dchisq(MNCHAF, df=1)
[1] 0.2419707
> MNCHAG <- ((bCHAG - cCHAG)^2 / (bCHAG + cCHAG))
> MNCHAG
[1] 5
> dchisq(MNCHAG, df=1)
[1] 0.01464498
> MNCHAH <- ((bCHAH - cCHAH)^2 / (bCHAH + cCHAH))
> MNCHAH
[1] 9
> dchisq(MNCHAH, df=1)
[1] 0.001477283
> MNCHBA <- ((bCHBA - cCHBA)^2 / (bCHBA + cCHBA))
> MNCHBA
[1] 8
> dchisq(MNCHBA, df=1)
[1] 0.002583373
> MNCHBB <- ((bCHBB - cCHBB)^2 / (bCHBB + cCHBB))
> MNCHBB
[1] 10
> dchisq(MNCHBB, df=1)
[1] 0.0008500367
> MNCHBC <- ((bCHBC - cCHBC)^2 / (bCHBC + cCHBC))
> MNCHBC
[1] 10
> dchisq(MNCHBC, df=1)
[1] 0.0008500367
> MNCHBD <- ((bCHBD - cCHBD)^2 / (bCHBD + cCHBD))
> MNCHBD
[1] 10
> dchisq(MNCHBD, df=1)
[1] 0.0008500367
> MNCHBE <- ((bCHBE - cCHBE)^2 / (bCHBE + cCHBE))
> MNCHBE
[1] 10
> dchisq(MNCHBE, df=1)
[1] 0.0008500367
> MNCHBF <- ((bCHBF - cCHBF)^2 / (bCHBF + cCHBF))
> MNCHBF
[1] 10
> dchisq(MNCHBF, df=1)
[1] 0.0008500367
> MNCHBG <- ((bCHBG - cCHBG)^2 / (bCHBG + cCHBG))
> MNCHBG
[1] 10
> dchisq(MNCHBG, df=1)
[1] 0.0008500367
> MNCHBH <- ((bCHBH - cCHBH)^2 / (bCHBH + cCHBH))
> MNCHBH
[1] 10
> dchisq(MNCHBH, df=1)
[1] 0.0008500367
> MNCHCA <- ((bCHCA - cCHCA)^2 / (bCHCA + cCHCA))
> MNCHCA
[1] 0.6666667
> dchisq(MNCHCA, df=1)
[1] 0.350099
> MNCHCB <- ((bCHCB - cCHCB)^2 / (bCHCB + cCHCB))
> MNCHCB
[1] 5
> dchisq(MNCHCB, df=1)
[1] 0.01464498
> MNCHCC <- ((bCHCC - cCHCC)^2 / (bCHCC + cCHCC))
> MNCHCC
[1] 7
> dchisq(MNCHCC, df=1)
[1] 0.004553343
> MNCHCD <- ((bCHCD - cCHCD)^2 / (bCHCD + cCHCD))
> MNCHCD
[1] 10
> dchisq(MNCHCD, df=1)
[1] 0.0008500367
> MNCHCE <- ((bCHCE - cCHCE)^2 / (bCHCE + cCHCE))
> MNCHCE
[1] 10
> dchisq(MNCHCE, df=1)
[1] 0.0008500367
> MNCHCF <- ((bCHCF - cCHCF)^2 / (bCHCF + cCHCF))
> MNCHCF
[1] 4.5
> dchisq(MNCHCF, df=1)
[1] 0.01982171
> MNCHCG <- ((bCHCG - cCHCG)^2 / (bCHCG + cCHCG))
> MNCHCG
[1] 7
> dchisq(MNCHCG, df=1)
[1] 0.004553343
> MNCHCH <- ((bCHCH - cCHCH)^2 / (bCHCH + cCHCH))
> MNCHCH
[1] NaN
> dchisq(MNCHCH, df=1)
[1] NaN
> 
> 
> 
> mcnemar.test(dAAAB, dABAA, correct = FALSE)
recover called non-interactively; frames dumped, use debugger() to view
> mcnemar.test(dAAAC, dACAA, correct = FALSE)
recover called non-interactively; frames dumped, use debugger() to view
> mcnemar.test(dAAAD, dADAA, correct = FALSE)
recover called non-interactively; frames dumped, use debugger() to view
> mcnemar.test(dAAAE, dAEAA, correct = FALSE)
recover called non-interactively; frames dumped, use debugger() to view
> mcnemar.test(dAAAF, dAFAA, correct = FALSE)

	McNemar's Chi-squared test

data:  dAAAF and dAFAA 
McNemar's chi-squared = 0.2, df = 1, p-value = 0.6547

> mcnemar.test(dAAAG, dAGAA, correct = FALSE)
recover called non-interactively; frames dumped, use debugger() to view
> mcnemar.test(dAAAH, dAHAA, correct = FALSE)
recover called non-interactively; frames dumped, use debugger() to view
> 
> 
> MNAABA
[1] 9
> dchisq(MNAABA, df=1)
[1] 0.001477283
> mcnemar.test(dAABA, dBAAA, correct = FALSE)
recover called non-interactively; frames dumped, use debugger() to view
> MNAACA
[1] 1
> dchisq(MNAACA, df=1)
[1] 0.2419707
> mcnemar.test(dAACA, dCAAA, correct = FALSE)

	McNemar's Chi-squared test

data:  dAACA and dCAAA 
McNemar's chi-squared = 1, df = 1, p-value = 0.3173

> MNBACA
[1] 8
> dchisq(MNBACA, df=1)
[1] 0.002583373
> mcnemar.test(dBACA, dCABA, correct = FALSE)

	McNemar's Chi-squared test

data:  dBACA and dCABA 
McNemar's chi-squared = 8, df = 1, p-value = 0.004678

> 
> 
> 
> 
> summary(AA)
   Min. 1st Qu.  Median    Mean 3rd Qu.    Max. 
0.01964 0.02337 0.02608 0.02486 0.02667 0.02672 
> sd(AA)
[1] 0.002376625
> summary(BA)
   Min. 1st Qu.  Median    Mean 3rd Qu.    Max. 
0.02326 0.02950 0.03122 0.03091 0.03232 0.03833 
> sd(BA)
[1] 0.003832211
> summary(CA)
   Min. 1st Qu.  Median    Mean 3rd Qu.    Max. 
0.01995 0.02302 0.02415 0.02385 0.02480 0.02763 
> sd(CA)
[1] 0.002053335
> 
> summary(AB)
   Min. 1st Qu.  Median    Mean 3rd Qu.    Max. 
0.02249 0.02815 0.02893 0.02869 0.02987 0.03179 
> sd(AB)
[1] 0.002551558
> summary(BB)
   Min. 1st Qu.  Median    Mean 3rd Qu.    Max. 
 0.7504  0.7910  0.8549  0.8441  0.8892  0.9377 
> sd(BB)
[1] 0.06294002
> summary(CB)
   Min. 1st Qu.  Median    Mean 3rd Qu.    Max. 
0.02165 0.02665 0.02735 0.02726 0.02862 0.03165 
> sd(CB)
[1] 0.002663546
> 
> summary(AC)
   Min. 1st Qu.  Median    Mean 3rd Qu.    Max. 
0.03549 0.04039 0.04777 0.04853 0.05846 0.06213 
> sd(AC)
[1] 0.01025129
> summary(BC)
   Min. 1st Qu.  Median    Mean 3rd Qu.    Max. 
 0.8276  0.9067  0.9310  0.9288  0.9667  1.0100 
> sd(BC)
[1] 0.06124177
> summary(CC)
   Min. 1st Qu.  Median    Mean 3rd Qu.    Max. 
0.02646 0.02829 0.03021 0.03030 0.03223 0.03465 
> sd(CC)
[1] 0.002805992
> 
> summary(AD)
   Min. 1st Qu.  Median    Mean 3rd Qu.    Max. 
0.03452 0.03681 0.03710 0.03751 0.03893 0.04061 
> sd(AD)
[1] 0.001937549
> summary(BD)
   Min. 1st Qu.  Median    Mean 3rd Qu.    Max. 
0.09077 0.09767 0.11000 0.11540 0.12000 0.17460 
> sd(BD)
[1] 0.02561096
> summary(CD)
   Min. 1st Qu.  Median    Mean 3rd Qu.    Max. 
0.03702 0.03835 0.03882 0.03899 0.03983 0.04109 
> sd(CD)
[1] 0.001231703
> 
> summary(AE)
   Min. 1st Qu.  Median    Mean 3rd Qu.    Max. 
0.03532 0.03669 0.03795 0.03765 0.03838 0.04078 
> sd(AE)
[1] 0.001624621
> summary(BE)
   Min. 1st Qu.  Median    Mean 3rd Qu.    Max. 
0.07946 0.08289 0.09191 0.09128 0.09582 0.11510 
> sd(BE)
[1] 0.01063539
> summary(CE)
   Min. 1st Qu.  Median    Mean 3rd Qu.    Max. 
0.03547 0.03721 0.03776 0.03776 0.03791 0.04092 
> sd(CE)
[1] 0.001590967
> 
> summary(AF)
   Min. 1st Qu.  Median    Mean 3rd Qu.    Max. 
0.01824 0.02355 0.02662 0.02650 0.03066 0.03125 
> sd(AF)
[1] 0.004484532
> summary(BF)
   Min. 1st Qu.  Median    Mean 3rd Qu.    Max. 
 0.1736  0.2438  0.2582  0.2566  0.2703  0.3486 
> sd(BF)
[1] 0.05539545
> summary(CF)
   Min. 1st Qu.  Median    Mean 3rd Qu.    Max. 
0.01698 0.02042 0.02105 0.02182 0.02328 0.02745 
> sd(CF)
[1] 0.002814160
> 
> summary(AG)
   Min. 1st Qu.  Median    Mean 3rd Qu.    Max. 
0.03014 0.03462 0.03680 0.04749 0.05525 0.10510 
> sd(AG)
[1] 0.02308954
> summary(BG)
   Min. 1st Qu.  Median    Mean 3rd Qu.    Max. 
  1.003   1.083   1.116   1.109   1.154   1.189 
> sd(BG)
[1] 0.06069354
> summary(CG)
   Min. 1st Qu.  Median    Mean 3rd Qu.    Max. 
0.01710 0.01894 0.02005 0.02029 0.02164 0.02351 
> sd(CG)
[1] 0.002073546
> 
> summary(AH)
   Min. 1st Qu.  Median    Mean 3rd Qu.    Max. 
0.03872 0.04603 0.05138 0.05529 0.06534 0.08117 
> sd(AH)
[1] 0.01378908
> summary(BH)
   Min. 1st Qu.  Median    Mean 3rd Qu.    Max. 
  2.271   2.401   2.480   2.529   2.671   2.888 
> sd(BH)
[1] 0.1964791
> summary(CH)
   Min. 1st Qu.  Median    Mean 3rd Qu.    Max. 
0.02247 0.02378 0.02529 0.02512 0.02625 0.02833 
> sd(CH)
[1] 0.001773676
> 
> t.test(AA,AB)

	Welch Two Sample t-test

data:  AA and AB 
t = -3.468, df = 17.91, p-value = 0.002761
alternative hypothesis: true difference in means is not equal to 0 
95 percent confidence interval:
 -0.006141497 -0.001506583 
sample estimates:
 mean of x  mean of y 
0.02486233 0.02868637 

> t.test(AA,AC)

	Welch Two Sample t-test

data:  AA and AC 
t = -7.1133, df = 9.965, p-value = 3.304e-05
alternative hypothesis: true difference in means is not equal to 0 
95 percent confidence interval:
 -0.03108925 -0.01625287 
sample estimates:
 mean of x  mean of y 
0.02486233 0.04853339 

> t.test(AA,AD)

	Welch Two Sample t-test

data:  AA and AD 
t = -13.0463, df = 17.298, p-value = 2.206e-10
alternative hypothesis: true difference in means is not equal to 0 
95 percent confidence interval:
 -0.01469359 -0.01060733 
sample estimates:
 mean of x  mean of y 
0.02486233 0.03751279 

> t.test(AA,AE)

	Welch Two Sample t-test

data:  AA and AE 
t = -14.0512, df = 15.904, p-value = 2.203e-10
alternative hypothesis: true difference in means is not equal to 0 
95 percent confidence interval:
 -0.01472262 -0.01086092 
sample estimates:
 mean of x  mean of y 
0.02486233 0.03765410 

> t.test(AA,AF)

	Welch Two Sample t-test

data:  AA and AF 
t = -1.0199, df = 13.686, p-value = 0.3255
alternative hypothesis: true difference in means is not equal to 0 
95 percent confidence interval:
 -0.005086703  0.001812803 
sample estimates:
 mean of x  mean of y 
0.02486233 0.02649928 

> t.test(AA,AG)

	Welch Two Sample t-test

data:  AA and AG 
t = -3.0832, df = 9.191, p-value = 0.01276
alternative hypothesis: true difference in means is not equal to 0 
95 percent confidence interval:
 -0.039182983 -0.006078657 
sample estimates:
 mean of x  mean of y 
0.02486233 0.04749315 

> t.test(AA,AH)

	Welch Two Sample t-test

data:  AA and AH 
t = -6.876, df = 9.534, p-value = 5.472e-05
alternative hypothesis: true difference in means is not equal to 0 
95 percent confidence interval:
 -0.04034948 -0.02050006 
sample estimates:
 mean of x  mean of y 
0.02486233 0.05528710 

> 
> t.test(AB,AC)

	Welch Two Sample t-test

data:  AB and AC 
t = -5.9411, df = 10.111, p-value = 0.0001367
alternative hypothesis: true difference in means is not equal to 0 
95 percent confidence interval:
 -0.02727941 -0.01241463 
sample estimates:
 mean of x  mean of y 
0.02868637 0.04853339 

> t.test(AB,AD)

	Welch Two Sample t-test

data:  AB and AD 
t = -8.7119, df = 16.789, p-value = 1.238e-07
alternative hypothesis: true difference in means is not equal to 0 
95 percent confidence interval:
 -0.010966006 -0.006686834 
sample estimates:
 mean of x  mean of y 
0.02868637 0.03751279 

> t.test(AB,AE)

	Welch Two Sample t-test

data:  AB and AE 
t = -9.3751, df = 15.267, p-value = 9.987e-08
alternative hypothesis: true difference in means is not equal to 0 
95 percent confidence interval:
 -0.01100346 -0.00693200 
sample estimates:
 mean of x  mean of y 
0.02868637 0.03765410 

> t.test(AB,AF)

	Welch Two Sample t-test

data:  AB and AF 
t = 1.3404, df = 14.274, p-value = 0.2010
alternative hypothesis: true difference in means is not equal to 0 
95 percent confidence interval:
 -0.001306065  0.005680245 
sample estimates:
 mean of x  mean of y 
0.02868637 0.02649928 

> t.test(AB,AG)

	Welch Two Sample t-test

data:  AB and AG 
t = -2.5601, df = 9.22, p-value = 0.03012
alternative hypothesis: true difference in means is not equal to 0 
95 percent confidence interval:
 -0.035364400 -0.002249160 
sample estimates:
 mean of x  mean of y 
0.02868637 0.04749315 

> t.test(AB,AH)

	Welch Two Sample t-test

data:  AB and AH 
t = -5.9986, df = 9.616, p-value = 0.0001553
alternative hypothesis: true difference in means is not equal to 0 
95 percent confidence interval:
 -0.03653525 -0.01666621 
sample estimates:
 mean of x  mean of y 
0.02868637 0.05528710 

> 
> t.test(AC,AD)

	Welch Two Sample t-test

data:  AC and AD 
t = 3.3404, df = 9.642, p-value = 0.007866
alternative hypothesis: true difference in means is not equal to 0 
95 percent confidence interval:
 0.003632518 0.018408682 
sample estimates:
 mean of x  mean of y 
0.04853339 0.03751279 

> t.test(AC,AE)

	Welch Two Sample t-test

data:  AC and AE 
t = 3.3146, df = 9.452, p-value = 0.008434
alternative hypothesis: true difference in means is not equal to 0 
95 percent confidence interval:
 0.003508186 0.018250394 
sample estimates:
 mean of x  mean of y 
0.04853339 0.03765410 

> t.test(AC,AF)

	Welch Two Sample t-test

data:  AC and AF 
t = 6.2272, df = 12.323, p-value = 3.912e-05
alternative hypothesis: true difference in means is not equal to 0 
95 percent confidence interval:
 0.01434703 0.02972119 
sample estimates:
 mean of x  mean of y 
0.04853339 0.02649928 

> t.test(AC,AG)

	Welch Two Sample t-test

data:  AC and AG 
t = 0.1302, df = 12.415, p-value = 0.8985
alternative hypothesis: true difference in means is not equal to 0 
95 percent confidence interval:
 -0.01630157  0.01838205 
sample estimates:
 mean of x  mean of y 
0.04853339 0.04749315 

> t.test(AC,AH)

	Welch Two Sample t-test

data:  AC and AH 
t = -1.243, df = 16.621, p-value = 0.2311
alternative hypothesis: true difference in means is not equal to 0 
95 percent confidence interval:
 -0.018237329  0.004729909 
sample estimates:
 mean of x  mean of y 
0.04853339 0.05528710 

> 
> t.test(AD,AE)

	Welch Two Sample t-test

data:  AD and AE 
t = -0.1767, df = 17.469, p-value = 0.8618
alternative hypothesis: true difference in means is not equal to 0 
95 percent confidence interval:
 -0.001824860  0.001542240 
sample estimates:
 mean of x  mean of y 
0.03751279 0.03765410 

> t.test(AD,AF)

	Welch Two Sample t-test

data:  AD and AF 
t = 7.1293, df = 12.247, p-value = 1.072e-05
alternative hypothesis: true difference in means is not equal to 0 
95 percent confidence interval:
 0.007655116 0.014371904 
sample estimates:
 mean of x  mean of y 
0.03751279 0.02649928 

> t.test(AD,AG)

	Welch Two Sample t-test

data:  AD and AG 
t = -1.3621, df = 9.127, p-value = 0.2058
alternative hypothesis: true difference in means is not equal to 0 
95 percent confidence interval:
 -0.026520653  0.006559933 
sample estimates:
 mean of x  mean of y 
0.03751279 0.04749315 

> t.test(AD,AH)

	Welch Two Sample t-test

data:  AD and AH 
t = -4.0366, df = 9.355, p-value = 0.002719
alternative hypothesis: true difference in means is not equal to 0 
95 percent confidence interval:
 -0.027677963 -0.007870657 
sample estimates:
 mean of x  mean of y 
0.03751279 0.05528710 

> 
> t.test(AE,AF)

	Welch Two Sample t-test

data:  AE and AF 
t = 7.3955, df = 11.322, p-value = 1.161e-05
alternative hypothesis: true difference in means is not equal to 0 
95 percent confidence interval:
 0.007846515 0.014463125 
sample estimates:
 mean of x  mean of y 
0.03765410 0.02649928 

> t.test(AE,AG)

	Welch Two Sample t-test

data:  AE and AG 
t = -1.3442, df = 9.089, p-value = 0.2115
alternative hypothesis: true difference in means is not equal to 0 
95 percent confidence interval:
 -0.026372435  0.006694335 
sample estimates:
 mean of x  mean of y 
0.03765410 0.04749315 

> t.test(AE,AH)

	Welch Two Sample t-test

data:  AE and AH 
t = -4.016, df = 9.25, p-value = 0.002872
alternative hypothesis: true difference in means is not equal to 0 
95 percent confidence interval:
 -0.0275246 -0.0077414 
sample estimates:
mean of x mean of y 
0.0376541 0.0552871 

> 
> t.test(AF,AG)

	Welch Two Sample t-test

data:  AF and AG 
t = -2.8225, df = 9.678, p-value = 0.01864
alternative hypothesis: true difference in means is not equal to 0 
95 percent confidence interval:
 -0.037641794 -0.004345946 
sample estimates:
 mean of x  mean of y 
0.02649928 0.04749315 

> t.test(AF,AH)

	Welch Two Sample t-test

data:  AF and AH 
t = -6.2783, df = 10.883, p-value = 6.31e-05
alternative hypothesis: true difference in means is not equal to 0 
95 percent confidence interval:
 -0.03889327 -0.01868237 
sample estimates:
 mean of x  mean of y 
0.02649928 0.05528710 

> 
> t.test(AG,AH)

	Welch Two Sample t-test

data:  AG and AH 
t = -0.9164, df = 14.695, p-value = 0.3742
alternative hypothesis: true difference in means is not equal to 0 
95 percent confidence interval:
 -0.02595366  0.01036576 
sample estimates:
 mean of x  mean of y 
0.04749315 0.05528710 

> 
> t.test(BA,BB)

	Welch Two Sample t-test

data:  BA and BB 
t = -40.78, df = 9.067, p-value = 1.382e-11
alternative hypothesis: true difference in means is not equal to 0 
95 percent confidence interval:
 -0.8582212 -0.7681064 
sample estimates:
mean of x mean of y 
0.0309149 0.8440787 

> t.test(BA,BC)

	Welch Two Sample t-test

data:  BA and BC 
t = -46.2717, df = 9.07, p-value = 4.38e-12
alternative hypothesis: true difference in means is not equal to 0 
95 percent confidence interval:
 -0.9417099 -0.8540229 
sample estimates:
mean of x mean of y 
0.0309149 0.9287813 

> t.test(BA,BD)

	Welch Two Sample t-test

data:  BA and BD 
t = -10.3202, df = 9.403, p-value = 1.951e-06
alternative hypothesis: true difference in means is not equal to 0 
95 percent confidence interval:
 -0.10291701 -0.06610767 
sample estimates:
mean of x mean of y 
0.0309149 0.1154272 

> t.test(BA,BE)

	Welch Two Sample t-test

data:  BA and BE 
t = -16.8871, df = 11.298, p-value = 2.275e-09
alternative hypothesis: true difference in means is not equal to 0 
95 percent confidence interval:
 -0.06821227 -0.05252631 
sample estimates:
 mean of x  mean of y 
0.03091490 0.09128419 

> t.test(BA,BF)

	Welch Two Sample t-test

data:  BA and BF 
t = -12.8502, df = 9.086, p-value = 3.917e-07
alternative hypothesis: true difference in means is not equal to 0 
95 percent confidence interval:
 -0.2653073 -0.1859775 
sample estimates:
mean of x mean of y 
0.0309149 0.2565573 

> t.test(BA,BG)

	Welch Two Sample t-test

data:  BA and BG 
t = -56.034, df = 9.072, p-value = 7.734e-13
alternative hypothesis: true difference in means is not equal to 0 
95 percent confidence interval:
 -1.121054 -1.034150 
sample estimates:
mean of x mean of y 
0.0309149 1.1085170 

> t.test(BA,BH)

	Welch Two Sample t-test

data:  BA and BH 
t = -40.1905, df = 9.007, p-value = 1.793e-11
alternative hypothesis: true difference in means is not equal to 0 
95 percent confidence interval:
 -2.638161 -2.357035 
sample estimates:
mean of x mean of y 
0.0309149 2.5285130 

> 
> t.test(BB,BC)

	Welch Two Sample t-test

data:  BB and BC 
t = -3.0501, df = 17.987, p-value = 0.006895
alternative hypothesis: true difference in means is not equal to 0 
95 percent confidence interval:
 -0.14304936 -0.02635584 
sample estimates:
mean of x mean of y 
0.8440787 0.9287813 

> t.test(BB,BD)

	Welch Two Sample t-test

data:  BB and BD 
t = 33.9096, df = 11.901, p-value = 3.299e-13
alternative hypothesis: true difference in means is not equal to 0 
95 percent confidence interval:
 0.6817897 0.7755132 
sample estimates:
mean of x mean of y 
0.8440787 0.1154272 

> t.test(BB,BE)

	Welch Two Sample t-test

data:  BB and BE 
t = 37.2938, df = 9.514, p-value = 1.232e-11
alternative hypothesis: true difference in means is not equal to 0 
95 percent confidence interval:
 0.7075046 0.7980844 
sample estimates:
 mean of x  mean of y 
0.84407870 0.09128419 

> t.test(BB,BF)

	Welch Two Sample t-test

data:  BB and BF 
t = 22.1586, df = 17.714, p-value = 2.309e-14
alternative hypothesis: true difference in means is not equal to 0 
95 percent confidence interval:
 0.5317524 0.6432904 
sample estimates:
mean of x mean of y 
0.8440787 0.2565573 

> t.test(BB,BG)

	Welch Two Sample t-test

data:  BB and BG 
t = -9.5638, df = 17.976, p-value = 1.788e-08
alternative hypothesis: true difference in means is not equal to 0 
95 percent confidence interval:
 -0.3225340 -0.2063426 
sample estimates:
mean of x mean of y 
0.8440787 1.1085170 

> t.test(BB,BH)

	Welch Two Sample t-test

data:  BB and BH 
t = -25.8182, df = 10.828, p-value = 4.493e-11
alternative hypothesis: true difference in means is not equal to 0 
95 percent confidence interval:
 -1.828310 -1.540558 
sample estimates:
mean of x mean of y 
0.8440787 2.5285130 

> 
> t.test(BC,BD)

	Welch Two Sample t-test

data:  BC and BD 
t = 38.7466, df = 12.055, p-value = 5.057e-14
alternative hypothesis: true difference in means is not equal to 0 
95 percent confidence interval:
 0.7676402 0.8590679 
sample estimates:
mean of x mean of y 
0.9287813 0.1154272 

> t.test(BC,BE)

	Welch Two Sample t-test

data:  BC and BE 
t = 42.6073, df = 9.542, p-value = 3.280e-12
alternative hypothesis: true difference in means is not equal to 0 
95 percent confidence interval:
 0.7934140 0.8815803 
sample estimates:
 mean of x  mean of y 
0.92878130 0.09128419 

> t.test(BC,BF)

	Welch Two Sample t-test

data:  BC and BF 
t = 25.7423, df = 17.822, p-value = 1.512e-15
alternative hypothesis: true difference in means is not equal to 0 
95 percent confidence interval:
 0.617322 0.727126 
sample estimates:
mean of x mean of y 
0.9287813 0.2565573 

> t.test(BC,BG)

	Welch Two Sample t-test

data:  BC and BG 
t = -6.592, df = 17.999, p-value = 3.432e-06
alternative hypothesis: true difference in means is not equal to 0 
95 percent confidence interval:
 -0.2370194 -0.1224520 
sample estimates:
mean of x mean of y 
0.9287813 1.1085170 

> t.test(BC,BH)

	Welch Two Sample t-test

data:  BC and BH 
t = -24.5809, df = 10.732, p-value = 8.813e-11
alternative hypothesis: true difference in means is not equal to 0 
95 percent confidence interval:
 -1.743410 -1.456054 
sample estimates:
mean of x mean of y 
0.9287813 2.5285130 

> 
> t.test(BD,BE)

	Welch Two Sample t-test

data:  BD and BE 
t = 2.7531, df = 12.014, p-value = 0.01749
alternative hypothesis: true difference in means is not equal to 0 
95 percent confidence interval:
 0.005038597 0.043247503 
sample estimates:
 mean of x  mean of y 
0.11542724 0.09128419 

> t.test(BD,BF)

	Welch Two Sample t-test

data:  BD and BF 
t = -7.3128, df = 12.679, p-value = 6.803e-06
alternative hypothesis: true difference in means is not equal to 0 
95 percent confidence interval:
 -0.18293080 -0.09932932 
sample estimates:
mean of x mean of y 
0.1154272 0.2565573 

> t.test(BD,BG)

	Welch Two Sample t-test

data:  BD and BG 
t = -47.6719, df = 12.107, p-value = 3.77e-15
alternative hypothesis: true difference in means is not equal to 0 
95 percent confidence interval:
 -1.0384340 -0.9477455 
sample estimates:
mean of x mean of y 
0.1154272 1.1085170 

> t.test(BD,BH)

	Welch Two Sample t-test

data:  BD and BH 
t = -38.5122, df = 9.306, p-value = 1.402e-11
alternative hypothesis: true difference in means is not equal to 0 
95 percent confidence interval:
 -2.554121 -2.272051 
sample estimates:
mean of x mean of y 
0.1154272 2.5285130 

> 
> t.test(BE,BF)

	Welch Two Sample t-test

data:  BE and BF 
t = -9.2655, df = 9.663, p-value = 4.076e-06
alternative hypothesis: true difference in means is not equal to 0 
95 percent confidence interval:
 -0.2052065 -0.1253397 
sample estimates:
 mean of x  mean of y 
0.09128419 0.25655730 

> t.test(BE,BG)

	Welch Two Sample t-test

data:  BE and BG 
t = -52.2048, df = 9.552, p-value = 4.646e-13
alternative hypothesis: true difference in means is not equal to 0 
95 percent confidence interval:
 -1.0609265 -0.9735391 
sample estimates:
 mean of x  mean of y 
0.09128419 1.10851700 

> t.test(BE,BH)

	Welch Two Sample t-test

data:  BE and BH 
t = -39.1692, df = 9.053, p-value = 2.048e-11
alternative hypothesis: true difference in means is not equal to 0 
95 percent confidence interval:
 -2.577862 -2.296595 
sample estimates:
 mean of x  mean of y 
0.09128419 2.52851300 

> 
> t.test(BF,BG)

	Welch Two Sample t-test

data:  BF and BG 
t = -32.7862, df = 17.852, p-value < 2.2e-16
alternative hypothesis: true difference in means is not equal to 0 
95 percent confidence interval:
 -0.9065853 -0.7973341 
sample estimates:
mean of x mean of y 
0.2565573 1.1085170 

> t.test(BF,BH)

	Welch Two Sample t-test

data:  BF and BH 
t = -35.1944, df = 10.422, p-value = 3.568e-12
alternative hypothesis: true difference in means is not equal to 0 
95 percent confidence interval:
 -2.415007 -2.128905 
sample estimates:
mean of x mean of y 
0.2565573 2.5285130 

> 
> t.test(BG,BH)

	Welch Two Sample t-test

data:  BG and BH 
t = -21.8363, df = 10.702, p-value = 3.208e-10
alternative hypothesis: true difference in means is not equal to 0 
95 percent confidence interval:
 -1.563611 -1.276381 
sample estimates:
mean of x mean of y 
 1.108517  2.528513 

> 
> t.test(CA,CB)

	Welch Two Sample t-test

data:  CA and CB 
t = -3.2067, df = 16.905, p-value = 0.005202
alternative hypothesis: true difference in means is not equal to 0 
95 percent confidence interval:
 -0.005655121 -0.001165559 
sample estimates:
 mean of x  mean of y 
0.02384673 0.02725707 

> t.test(CA,CC)

	Welch Two Sample t-test

data:  CA and CC 
t = -5.8723, df = 16.491, p-value = 2.088e-05
alternative hypothesis: true difference in means is not equal to 0 
95 percent confidence interval:
 -0.008782055 -0.004131485 
sample estimates:
 mean of x  mean of y 
0.02384673 0.03030350 

> t.test(CA,CD)

	Welch Two Sample t-test

data:  CA and CD 
t = -19.9974, df = 14.734, p-value = 4.363e-12
alternative hypothesis: true difference in means is not equal to 0 
95 percent confidence interval:
 -0.01675817 -0.01352529 
sample estimates:
 mean of x  mean of y 
0.02384673 0.03898846 

> t.test(CA,CE)

	Welch Two Sample t-test

data:  CA and CE 
t = -16.9417, df = 16.943, p-value = 4.679e-12
alternative hypothesis: true difference in means is not equal to 0 
95 percent confidence interval:
 -0.01564982 -0.01218284 
sample estimates:
 mean of x  mean of y 
0.02384673 0.03776306 

> t.test(CA,CF)

	Welch Two Sample t-test

data:  CA and CF 
t = 1.8432, df = 16.467, p-value = 0.08338
alternative hypothesis: true difference in means is not equal to 0 
95 percent confidence interval:
 -0.0002994752  0.0043604552 
sample estimates:
 mean of x  mean of y 
0.02384673 0.02181624 

> t.test(CA,CG)

	Welch Two Sample t-test

data:  CA and CG 
t = 3.8544, df = 17.998, p-value = 0.001162
alternative hypothesis: true difference in means is not equal to 0 
95 percent confidence interval:
 0.001618125 0.005495655 
sample estimates:
 mean of x  mean of y 
0.02384673 0.02028984 

> t.test(CA,CH)

	Welch Two Sample t-test

data:  CA and CH 
t = -1.4802, df = 17.627, p-value = 0.1565
alternative hypothesis: true difference in means is not equal to 0 
95 percent confidence interval:
 -0.0030754433  0.0005353233 
sample estimates:
 mean of x  mean of y 
0.02384673 0.02511679 

> 
> t.test(CB,CC)

	Welch Two Sample t-test

data:  CB and CC 
t = -2.4901, df = 17.951, p-value = 0.02280
alternative hypothesis: true difference in means is not equal to 0 
95 percent confidence interval:
 -0.0056172827 -0.0004755773 
sample estimates:
 mean of x  mean of y 
0.02725707 0.03030350 

> t.test(CB,CD)

	Welch Two Sample t-test

data:  CB and CD 
t = -12.6418, df = 12.681, p-value = 1.474e-08
alternative hypothesis: true difference in means is not equal to 0 
95 percent confidence interval:
 -0.013741322 -0.009721458 
sample estimates:
 mean of x  mean of y 
0.02725707 0.03898846 

> t.test(CB,CE)

	Welch Two Sample t-test

data:  CB and CE 
t = -10.7083, df = 14.697, p-value = 2.469e-08
alternative hypothesis: true difference in means is not equal to 0 
95 percent confidence interval:
 -0.012600927 -0.008411053 
sample estimates:
 mean of x  mean of y 
0.02725707 0.03776306 

> t.test(CB,CF)

	Welch Two Sample t-test

data:  CB and CF 
t = 4.4404, df = 17.946, p-value = 0.0003181
alternative hypothesis: true difference in means is not equal to 0 
95 percent confidence interval:
 0.002865981 0.008015679 
sample estimates:
 mean of x  mean of y 
0.02725707 0.02181624 

> t.test(CB,CG)

	Welch Two Sample t-test

data:  CB and CG 
t = 6.5271, df = 16.978, p-value = 5.203e-06
alternative hypothesis: true difference in means is not equal to 0 
95 percent confidence interval:
 0.004714931 0.009219529 
sample estimates:
 mean of x  mean of y 
0.02725707 0.02028984 

> t.test(CB,CH)

	Welch Two Sample t-test

data:  CB and CH 
t = 2.115, df = 15.67, p-value = 0.05082
alternative hypothesis: true difference in means is not equal to 0 
95 percent confidence interval:
 -8.630580e-06  4.289191e-03 
sample estimates:
 mean of x  mean of y 
0.02725707 0.02511679 

> 
> t.test(CC,CD)

	Welch Two Sample t-test

data:  CC and CD 
t = -8.9623, df = 12.344, p-value = 9.343e-07
alternative hypothesis: true difference in means is not equal to 0 
95 percent confidence interval:
 -0.010789841 -0.006580079 
sample estimates:
 mean of x  mean of y 
0.03030350 0.03898846 

> t.test(CC,CE)

	Welch Two Sample t-test

data:  CC and CE 
t = -7.313, df = 14.245, p-value = 3.463e-06
alternative hypothesis: true difference in means is not equal to 0 
95 percent confidence interval:
 -0.009643805 -0.005275315 
sample estimates:
 mean of x  mean of y 
0.03030350 0.03776306 

> t.test(CC,CF)

	Welch Two Sample t-test

data:  CC and CF 
t = 6.7536, df = 18, p-value = 2.5e-06
alternative hypothesis: true difference in means is not equal to 0 
95 percent confidence interval:
 0.005847018 0.011127502 
sample estimates:
 mean of x  mean of y 
0.03030350 0.02181624 

> t.test(CC,CG)

	Welch Two Sample t-test

data:  CC and CG 
t = 9.0759, df = 16.572, p-value = 7.78e-08
alternative hypothesis: true difference in means is not equal to 0 
95 percent confidence interval:
 0.007681262 0.012346058 
sample estimates:
 mean of x  mean of y 
0.03030350 0.02028984 

> t.test(CC,CH)

	Welch Two Sample t-test

data:  CC and CH 
t = 4.941, df = 15.202, p-value = 0.0001709
alternative hypothesis: true difference in means is not equal to 0 
95 percent confidence interval:
 0.002951830 0.007421590 
sample estimates:
 mean of x  mean of y 
0.03030350 0.02511679 

> 
> t.test(CD,CE)

	Welch Two Sample t-test

data:  CD and CE 
t = 1.9259, df = 16.937, p-value = 0.07107
alternative hypothesis: true difference in means is not equal to 0 
95 percent confidence interval:
 -0.0001173709  0.0025681709 
sample estimates:
 mean of x  mean of y 
0.03898846 0.03776306 

> t.test(CD,CF)

	Welch Two Sample t-test

data:  CD and CF 
t = 17.6774, df = 12.326, p-value = 3.966e-10
alternative hypothesis: true difference in means is not equal to 0 
95 percent confidence interval:
 0.01506187 0.01928257 
sample estimates:
 mean of x  mean of y 
0.03898846 0.02181624 

> t.test(CD,CG)

	Welch Two Sample t-test

data:  CD and CG 
t = 24.5172, df = 14.648, p-value = 2.660e-13
alternative hypothesis: true difference in means is not equal to 0 
95 percent confidence interval:
 0.01706961 0.02032763 
sample estimates:
 mean of x  mean of y 
0.03898846 0.02028984 

> t.test(CD,CH)

	Welch Two Sample t-test

data:  CD and CH 
t = 20.314, df = 16.043, p-value = 7.153e-13
alternative hypothesis: true difference in means is not equal to 0 
95 percent confidence interval:
 0.01242438 0.01531896 
sample estimates:
 mean of x  mean of y 
0.03898846 0.02511679 

> 
> t.test(CE,CF)

	Welch Two Sample t-test

data:  CE and CF 
t = 15.5992, df = 14.22, p-value = 2.424e-10
alternative hypothesis: true difference in means is not equal to 0 
95 percent confidence interval:
 0.01375741 0.01813623 
sample estimates:
 mean of x  mean of y 
0.03776306 0.02181624 

> t.test(CE,CG)

	Welch Two Sample t-test

data:  CE and CG 
t = 21.1416, df = 16.869, p-value = 1.411e-13
alternative hypothesis: true difference in means is not equal to 0 
95 percent confidence interval:
 0.01572846 0.01921798 
sample estimates:
 mean of x  mean of y 
0.03776306 0.02028984 

> t.test(CE,CH)

	Welch Two Sample t-test

data:  CE and CH 
t = 16.7841, df = 17.791, p-value = 2.371e-12
alternative hypothesis: true difference in means is not equal to 0 
95 percent confidence interval:
 0.01106197 0.01423057 
sample estimates:
 mean of x  mean of y 
0.03776306 0.02511679 

> 
> t.test(CF,CG)

	Welch Two Sample t-test

data:  CF and CG 
t = 1.3809, df = 16.548, p-value = 0.1857
alternative hypothesis: true difference in means is not equal to 0 
95 percent confidence interval:
 -0.0008106556  0.0038634556 
sample estimates:
 mean of x  mean of y 
0.02181624 0.02028984 

> t.test(CF,CH)

	Welch Two Sample t-test

data:  CF and CH 
t = -3.1376, df = 15.176, p-value = 0.006697
alternative hypothesis: true difference in means is not equal to 0 
95 percent confidence interval:
 -0.005540412 -0.001060688 
sample estimates:
 mean of x  mean of y 
0.02181624 0.02511679 

> 
> t.test(CG,CH)

	Welch Two Sample t-test

data:  CG and CH 
t = -5.594, df = 17.578, p-value = 2.853e-05
alternative hypothesis: true difference in means is not equal to 0 
95 percent confidence interval:
 -0.006642906 -0.003010994 
sample estimates:
 mean of x  mean of y 
0.02028984 0.02511679 

> 
> #inter
> 
> t.test(AA,BA)

	Welch Two Sample t-test

data:  AA and BA 
t = -4.2445, df = 15.031, p-value = 0.0007035
alternative hypothesis: true difference in means is not equal to 0 
95 percent confidence interval:
 -0.009091431 -0.003013709 
sample estimates:
 mean of x  mean of y 
0.02486233 0.03091490 

> t.test(AA,CA)

	Welch Two Sample t-test

data:  AA and CA 
t = 1.0225, df = 17.628, p-value = 0.3203
alternative hypothesis: true difference in means is not equal to 0 
95 percent confidence interval:
 -0.0010742  0.0031054 
sample estimates:
 mean of x  mean of y 
0.02486233 0.02384673 

> t.test(BA,CA)

	Welch Two Sample t-test

data:  BA and CA 
t = 5.1411, df = 13.774, p-value = 0.0001578
alternative hypothesis: true difference in means is not equal to 0 
95 percent confidence interval:
 0.004114875 0.010021465 
sample estimates:
 mean of x  mean of y 
0.03091490 0.02384673 

> 
> t.test(AB,BB)

	Welch Two Sample t-test

data:  AB and BB 
t = -40.9339, df = 9.03, p-value = 1.448e-11
alternative hypothesis: true difference in means is not equal to 0 
95 percent confidence interval:
 -0.8604314 -0.7703533 
sample estimates:
 mean of x  mean of y 
0.02868637 0.84407870 

> t.test(AB,CB)

	Welch Two Sample t-test

data:  AB and CB 
t = 1.2254, df = 17.967, p-value = 0.2362
alternative hypothesis: true difference in means is not equal to 0 
95 percent confidence interval:
 -0.001021543  0.003880143 
sample estimates:
 mean of x  mean of y 
0.02868637 0.02725707 

> t.test(BB,CB)

	Welch Two Sample t-test

data:  BB and CB 
t = 41.0026, df = 9.032, p-value = 1.418e-11
alternative hypothesis: true difference in means is not equal to 0 
95 percent confidence interval:
 0.7717813 0.8618620 
sample estimates:
 mean of x  mean of y 
0.84407870 0.02725707 

> 
> t.test(AC,BC)

	Welch Two Sample t-test

data:  AC and BC 
t = -44.8287, df = 9.504, p-value = 2.205e-12
alternative hypothesis: true difference in means is not equal to 0 
95 percent confidence interval:
 -0.9243107 -0.8361851 
sample estimates:
 mean of x  mean of y 
0.04853339 0.92878130 

> t.test(AC,CC)

	Welch Two Sample t-test

data:  AC and CC 
t = 5.424, df = 10.341, p-value = 0.0002592
alternative hypothesis: true difference in means is not equal to 0 
95 percent confidence interval:
 0.01077448 0.02568530 
sample estimates:
 mean of x  mean of y 
0.04853339 0.03030350 

> t.test(BC,CC)

	Welch Two Sample t-test

data:  BC and CC 
t = 46.3451, df = 9.038, p-value = 4.653e-12
alternative hypothesis: true difference in means is not equal to 0 
95 percent confidence interval:
 0.8546501 0.9423055 
sample estimates:
mean of x mean of y 
0.9287813 0.0303035 

> 
> t.test(AD,BD)

	Welch Two Sample t-test

data:  AD and BD 
t = -9.593, df = 9.103, p-value = 4.652e-06
alternative hypothesis: true difference in means is not equal to 0 
95 percent confidence interval:
 -0.09625613 -0.05957277 
sample estimates:
 mean of x  mean of y 
0.03751279 0.11542724 

> t.test(AD,CD)

	Welch Two Sample t-test

data:  AD and CD 
t = -2.0325, df = 15.253, p-value = 0.05989
alternative hypothesis: true difference in means is not equal to 0 
95 percent confidence interval:
 -3.020933e-03  6.959338e-05 
sample estimates:
 mean of x  mean of y 
0.03751279 0.03898846 

> t.test(BD,CD)

	Welch Two Sample t-test

data:  BD and CD 
t = 9.4273, df = 9.042, p-value = 5.645e-06
alternative hypothesis: true difference in means is not equal to 0 
95 percent confidence interval:
 0.05810950 0.09476806 
sample estimates:
 mean of x  mean of y 
0.11542724 0.03898846 

> 
> t.test(AE,BE)

	Welch Two Sample t-test

data:  AE and BE 
t = -15.7633, df = 9.42, p-value = 4.365e-08
alternative hypothesis: true difference in means is not equal to 0 
95 percent confidence interval:
 -0.06127448 -0.04598570 
sample estimates:
 mean of x  mean of y 
0.03765410 0.09128419 

> t.test(AE,CE)

	Welch Two Sample t-test

data:  AE and CE 
t = -0.1515, df = 17.992, p-value = 0.8812
alternative hypothesis: true difference in means is not equal to 0 
95 percent confidence interval:
 -0.001619711  0.001401791 
sample estimates:
 mean of x  mean of y 
0.03765410 0.03776306 

> t.test(BE,CE)

	Welch Two Sample t-test

data:  BE and CE 
t = 15.7386, df = 9.403, p-value = 4.522e-08
alternative hypothesis: true difference in means is not equal to 0 
95 percent confidence interval:
 0.04587829 0.06116397 
sample estimates:
 mean of x  mean of y 
0.09128419 0.03776306 

> 
> t.test(AF,BF)

	Welch Two Sample t-test

data:  AF and BF 
t = -13.0902, df = 9.118, p-value = 3.225e-07
alternative hypothesis: true difference in means is not equal to 0 
95 percent confidence interval:
 -0.2697369 -0.1903791 
sample estimates:
 mean of x  mean of y 
0.02649928 0.25655730 

> t.test(AF,CF)

	Welch Two Sample t-test

data:  AF and CF 
t = 2.7971, df = 15.137, p-value = 0.01345
alternative hypothesis: true difference in means is not equal to 0 
95 percent confidence interval:
 0.001117302 0.008248778 
sample estimates:
 mean of x  mean of y 
0.02649928 0.02181624 

> t.test(BF,CF)

	Welch Two Sample t-test

data:  BF and CF 
t = 13.3831, df = 9.046, p-value = 2.875e-07
alternative hypothesis: true difference in means is not equal to 0 
95 percent confidence interval:
 0.1950935 0.2743886 
sample estimates:
 mean of x  mean of y 
0.25655730 0.02181624 

> 
> t.test(AG,BG)

	Welch Two Sample t-test

data:  AG and BG 
t = -51.6692, df = 11.552, p-value = 4.991e-15
alternative hypothesis: true difference in means is not equal to 0 
95 percent confidence interval:
 -1.105959 -1.016089 
sample estimates:
 mean of x  mean of y 
0.04749315 1.10851700 

> t.test(AG,CG)

	Welch Two Sample t-test

data:  AG and CG 
t = 3.7108, df = 9.145, p-value = 0.004707
alternative hypothesis: true difference in means is not equal to 0 
95 percent confidence interval:
 0.01065962 0.04374700 
sample estimates:
 mean of x  mean of y 
0.04749315 0.02028984 

> t.test(BG,CG)

	Welch Two Sample t-test

data:  BG and CG 
t = 56.6662, df = 9.021, p-value = 7.93e-13
alternative hypothesis: true difference in means is not equal to 0 
95 percent confidence interval:
 1.044800 1.131655 
sample estimates:
 mean of x  mean of y 
1.10851700 0.02028984 

> 
> t.test(AH,BH)

	Welch Two Sample t-test

data:  AH and BH 
t = -39.7082, df = 9.089, p-value = 1.677e-11
alternative hypothesis: true difference in means is not equal to 0 
95 percent confidence interval:
 -2.613915 -2.332537 
sample estimates:
mean of x mean of y 
0.0552871 2.5285130 

> t.test(AH,CH)

	Welch Two Sample t-test

data:  AH and CH 
t = 6.8625, df = 9.298, p-value = 6.289e-05
alternative hypothesis: true difference in means is not equal to 0 
95 percent confidence interval:
 0.02027326 0.04006736 
sample estimates:
 mean of x  mean of y 
0.05528710 0.02511679 

> t.test(BH,CH)

	Welch Two Sample t-test

data:  BH and CH 
t = 40.2898, df = 9.001, p-value = 1.774e-11
alternative hypothesis: true difference in means is not equal to 0 
95 percent confidence interval:
 2.362841 2.643951 
sample estimates:
 mean of x  mean of y 
2.52851300 0.02511679 

> 
> 
> #complete
> 
> t.test(AA,BH)

	Welch Two Sample t-test

data:  AA and BH 
t = -40.2926, df = 9.003, p-value = 1.768e-11
alternative hypothesis: true difference in means is not equal to 0 
95 percent confidence interval:
 -2.644207 -2.363094 
sample estimates:
 mean of x  mean of y 
0.02486233 2.52851300 

> t.test(AB,BH)

	Welch Two Sample t-test

data:  AB and BH 
t = -40.2306, df = 9.003, p-value = 1.791e-11
alternative hypothesis: true difference in means is not equal to 0 
95 percent confidence interval:
 -2.640384 -2.359269 
sample estimates:
 mean of x  mean of y 
0.02868637 2.52851300 

> t.test(AC,BH)

	Welch Two Sample t-test

data:  AC and BH 
t = -39.8604, df = 9.049, p-value = 1.763e-11
alternative hypothesis: true difference in means is not equal to 0 
95 percent confidence interval:
 -2.620607 -2.339352 
sample estimates:
 mean of x  mean of y 
0.04853339 2.52851300 

> t.test(AD,BH)

	Welch Two Sample t-test

data:  AD and BH 
t = -40.09, df = 9.002, p-value = 1.853e-11
alternative hypothesis: true difference in means is not equal to 0 
95 percent confidence interval:
 -2.631556 -2.350445 
sample estimates:
 mean of x  mean of y 
0.03751279 2.52851300 

> t.test(AE,BH)

	Welch Two Sample t-test

data:  AE and BH 
t = -40.0883, df = 9.001, p-value = 1.856e-11
alternative hypothesis: true difference in means is not equal to 0 
95 percent confidence interval:
 -2.631413 -2.350304 
sample estimates:
mean of x mean of y 
0.0376541 2.5285130 

> t.test(AF,BH)

	Welch Two Sample t-test

data:  AF and BH 
t = -40.2588, df = 9.009, p-value = 1.756e-11
alternative hypothesis: true difference in means is not equal to 0 
95 percent confidence interval:
 -2.642581 -2.361447 
sample estimates:
 mean of x  mean of y 
0.02649928 2.52851300 

> t.test(AG,BH)

	Welch Two Sample t-test

data:  AG and BH 
t = -39.6584, df = 9.249, p-value = 1.207e-11
alternative hypothesis: true difference in means is not equal to 0 
95 percent confidence interval:
 -2.621962 -2.340078 
sample estimates:
 mean of x  mean of y 
0.04749315 2.52851300 

> 
> t.test(AA,BG)

	Welch Two Sample t-test

data:  AA and BG 
t = -56.4177, df = 9.028, p-value = 8.115e-13
alternative hypothesis: true difference in means is not equal to 0 
95 percent confidence interval:
 -1.127085 -1.040224 
sample estimates:
 mean of x  mean of y 
0.02486233 1.10851700 

> t.test(AB,BG)

	Welch Two Sample t-test

data:  AB and BG 
t = -56.2121, df = 9.032, p-value = 8.299e-13
alternative hypothesis: true difference in means is not equal to 0 
95 percent confidence interval:
 -1.123263 -1.036398 
sample estimates:
 mean of x  mean of y 
0.02868637 1.10851700 

> t.test(AC,BG)

	Welch Two Sample t-test

data:  AC and BG 
t = -54.4564, df = 9.513, p-value = 3.417e-13
alternative hypothesis: true difference in means is not equal to 0 
95 percent confidence interval:
 -1.103657 -1.016310 
sample estimates:
 mean of x  mean of y 
0.04853339 1.10851700 

> t.test(AD,BG)

	Welch Two Sample t-test

data:  AD and BG 
t = -55.7735, df = 9.018, p-value = 9.208e-13
alternative hypothesis: true difference in means is not equal to 0 
95 percent confidence interval:
 -1.114430 -1.027578 
sample estimates:
 mean of x  mean of y 
0.03751279 1.10851700 

> t.test(AE,BG)

	Welch Two Sample t-test

data:  AE and BG 
t = -55.7745, df = 9.013, p-value = 9.331e-13
alternative hypothesis: true difference in means is not equal to 0 
95 percent confidence interval:
 -1.114287 -1.027439 
sample estimates:
mean of x mean of y 
0.0376541 1.1085170 

> t.test(AF,BG)

	Welch Two Sample t-test

data:  AF and BG 
t = -56.2224, df = 9.098, p-value = 7.025e-13
alternative hypothesis: true difference in means is not equal to 0 
95 percent confidence interval:
 -1.125482 -1.038553 
sample estimates:
 mean of x  mean of y 
0.02649928 1.10851700 

> 
> t.test(AA,BF)

	Welch Two Sample t-test

data:  AA and BF 
t = -13.2143, df = 9.033, p-value = 3.255e-07
alternative hypothesis: true difference in means is not equal to 0 
95 percent confidence interval:
 -0.2713368 -0.1920532 
sample estimates:
 mean of x  mean of y 
0.02486233 0.25655730 

> t.test(AB,BF)

	Welch Two Sample t-test

data:  AB and BF 
t = -12.9944, df = 9.038, p-value = 3.742e-07
alternative hypothesis: true difference in means is not equal to 0 
95 percent confidence interval:
 -0.2675149 -0.1882269 
sample estimates:
 mean of x  mean of y 
0.02868637 0.25655730 

> t.test(AC,BF)

	Welch Two Sample t-test

data:  AC and BF 
t = -11.6769, df = 9.616, p-value = 5.395e-07
alternative hypothesis: true difference in means is not equal to 0 
95 percent confidence interval:
 -0.2479343 -0.1681135 
sample estimates:
 mean of x  mean of y 
0.04853339 0.25655730 

> t.test(AD,BF)

	Welch Two Sample t-test

data:  AD and BF 
t = -12.4966, df = 9.022, p-value = 5.325e-07
alternative hypothesis: true difference in means is not equal to 0 
95 percent confidence interval:
 -0.2586815 -0.1794075 
sample estimates:
 mean of x  mean of y 
0.03751279 0.25655730 

> t.test(AE,BF)

	Welch Two Sample t-test

data:  AE and BF 
t = -12.4908, df = 9.015, p-value = 5.382e-07
alternative hypothesis: true difference in means is not equal to 0 
95 percent confidence interval:
 -0.2585374 -0.1792690 
sample estimates:
mean of x mean of y 
0.0376541 0.2565573 

> 
> t.test(AA,BE)

	Welch Two Sample t-test

data:  AA and BE 
t = -19.2742, df = 9.897, p-value = 3.553e-09
alternative hypothesis: true difference in means is not equal to 0 
95 percent confidence interval:
 -0.07411126 -0.05873246 
sample estimates:
 mean of x  mean of y 
0.02486233 0.09128419 

> t.test(AB,BE)

	Welch Two Sample t-test

data:  AB and BE 
t = -18.099, df = 10.033, p-value = 5.445e-09
alternative hypothesis: true difference in means is not equal to 0 
95 percent confidence interval:
 -0.07030076 -0.05489488 
sample estimates:
 mean of x  mean of y 
0.02868637 0.09128419 

> t.test(AC,BE)

	Welch Two Sample t-test

data:  AC and BE 
t = -9.152, df = 17.976, p-value = 3.47e-08
alternative hypothesis: true difference in means is not equal to 0 
95 percent confidence interval:
 -0.05256557 -0.03293603 
sample estimates:
 mean of x  mean of y 
0.04853339 0.09128419 

> t.test(AD,BE)

	Welch Two Sample t-test

data:  AD and BE 
t = -15.7292, df = 9.597, p-value = 3.591e-08
alternative hypothesis: true difference in means is not equal to 0 
95 percent confidence interval:
 -0.06143204 -0.04611076 
sample estimates:
 mean of x  mean of y 
0.03751279 0.09128419 

> 
> t.test(AA,BD)

	Welch Two Sample t-test

data:  AA and BD 
t = -11.1345, df = 9.155, p-value = 1.259e-06
alternative hypothesis: true difference in means is not equal to 0 
95 percent confidence interval:
 -0.1089172 -0.0722126 
sample estimates:
 mean of x  mean of y 
0.02486233 0.11542724 

> t.test(AB,BD)

	Welch Two Sample t-test

data:  AB and BD 
t = -10.6574, df = 9.179, p-value = 1.793e-06
alternative hypothesis: true difference in means is not equal to 0 
95 percent confidence interval:
 -0.10509806 -0.06838368 
sample estimates:
 mean of x  mean of y 
0.02868637 0.11542724 

> t.test(AC,BD)

	Welch Two Sample t-test

data:  AC and BD 
t = -7.6682, df = 11.812, p-value = 6.367e-06
alternative hypothesis: true difference in means is not equal to 0 
95 percent confidence interval:
 -0.08593458 -0.04785312 
sample estimates:
 mean of x  mean of y 
0.04853339 0.11542724 

> 
> t.test(AA,BC)

	Welch Two Sample t-test

data:  AA and BC 
t = -46.6396, df = 9.027, p-value = 4.505e-12
alternative hypothesis: true difference in means is not equal to 0 
95 percent confidence interval:
 -0.9477416 -0.8600963 
sample estimates:
 mean of x  mean of y 
0.02486233 0.92878130 

> t.test(AB,BC)

	Welch Two Sample t-test

data:  AB and BC 
t = -46.437, df = 9.031, p-value = 4.64e-12
alternative hypothesis: true difference in means is not equal to 0 
95 percent confidence interval:
 -0.9439195 -0.8562703 
sample estimates:
 mean of x  mean of y 
0.02868637 0.92878130 

> 
> t.test(AA,BB)

	Welch Two Sample t-test

data:  AA and BB 
t = -41.1303, df = 9.026, p-value = 1.399e-11
alternative hypothesis: true difference in means is not equal to 0 
95 percent confidence interval:
 -0.8642535 -0.7741792 
sample estimates:
 mean of x  mean of y 
0.02486233 0.84407870 

> 
> t.test(AA,CH)

	Welch Two Sample t-test

data:  AA and CH 
t = -0.2713, df = 16.652, p-value = 0.7895
alternative hypothesis: true difference in means is not equal to 0 
95 percent confidence interval:
 -0.002236155  0.001727235 
sample estimates:
 mean of x  mean of y 
0.02486233 0.02511679 

> t.test(AB,CH)

	Welch Two Sample t-test

data:  AB and CH 
t = 3.6325, df = 16.051, p-value = 0.002230
alternative hypothesis: true difference in means is not equal to 0 
95 percent confidence interval:
 0.001486957 0.005652203 
sample estimates:
 mean of x  mean of y 
0.02868637 0.02511679 

> t.test(AC,CH)

	Welch Two Sample t-test

data:  AC and CH 
t = 7.1177, df = 9.538, p-value = 4.126e-05
alternative hypothesis: true difference in means is not equal to 0 
95 percent confidence interval:
 0.01603785 0.03079535 
sample estimates:
 mean of x  mean of y 
0.04853339 0.02511679 

> t.test(AD,CH)

	Welch Two Sample t-test

data:  AD and CH 
t = 14.923, df = 17.861, p-value = 1.583e-11
alternative hypothesis: true difference in means is not equal to 0 
95 percent confidence interval:
 0.01064987 0.01414213 
sample estimates:
 mean of x  mean of y 
0.03751279 0.02511679 

> t.test(AE,CH)

	Welch Two Sample t-test

data:  AE and CH 
t = 16.4832, df = 17.863, p-value = 3e-12
alternative hypothesis: true difference in means is not equal to 0 
95 percent confidence interval:
 0.01093844 0.01413618 
sample estimates:
 mean of x  mean of y 
0.03765410 0.02511679 

> t.test(AF,CH)

	Welch Two Sample t-test

data:  AF and CH 
t = 0.9065, df = 11.748, p-value = 0.3829
alternative hypothesis: true difference in means is not equal to 0 
95 percent confidence interval:
 -0.001948158  0.004713138 
sample estimates:
 mean of x  mean of y 
0.02649928 0.02511679 

> t.test(AG,CH)

	Welch Two Sample t-test

data:  AG and CH 
t = 3.0556, df = 9.106, p-value = 0.01349
alternative hypothesis: true difference in means is not equal to 0 
95 percent confidence interval:
 0.005839843 0.038912877 
sample estimates:
 mean of x  mean of y 
0.04749315 0.02511679 

> 
> t.test(AA,CG)

	Welch Two Sample t-test

data:  AA and CG 
t = 4.5844, df = 17.675, p-value = 0.0002402
alternative hypothesis: true difference in means is not equal to 0 
95 percent confidence interval:
 0.002474279 0.006670701 
sample estimates:
 mean of x  mean of y 
0.02486233 0.02028984 

> t.test(AB,CG)

	Welch Two Sample t-test

data:  AB and CG 
t = 8.0758, df = 17.277, p-value = 2.863e-07
alternative hypothesis: true difference in means is not equal to 0 
95 percent confidence interval:
 0.006205605 0.010587455 
sample estimates:
 mean of x  mean of y 
0.02868637 0.02028984 

> t.test(AC,CG)

	Welch Two Sample t-test

data:  AC and CG 
t = 8.5395, df = 9.735, p-value = 7.894e-06
alternative hypothesis: true difference in means is not equal to 0 
95 percent confidence interval:
 0.02084695 0.03564015 
sample estimates:
 mean of x  mean of y 
0.04853339 0.02028984 

> t.test(AD,CG)

	Welch Two Sample t-test

data:  AD and CG 
t = 19.1916, df = 17.918, p-value = 2.144e-13
alternative hypothesis: true difference in means is not equal to 0 
95 percent confidence interval:
 0.01533691 0.01910899 
sample estimates:
 mean of x  mean of y 
0.03751279 0.02028984 

> t.test(AE,CG)

	Welch Two Sample t-test

data:  AE and CG 
t = 20.8453, df = 17.025, p-value = 1.475e-13
alternative hypothesis: true difference in means is not equal to 0 
95 percent confidence interval:
 0.01560697 0.01912155 
sample estimates:
 mean of x  mean of y 
0.03765410 0.02028984 

> t.test(AF,CG)

	Welch Two Sample t-test

data:  AF and CG 
t = 3.9743, df = 12.68, p-value = 0.001663
alternative hypothesis: true difference in means is not equal to 0 
95 percent confidence interval:
 0.002825424 0.009593456 
sample estimates:
 mean of x  mean of y 
0.02649928 0.02028984 

> 
> t.test(AA,CF)

	Welch Two Sample t-test

data:  AA and CF 
t = 2.6151, df = 17.509, p-value = 0.01781
alternative hypothesis: true difference in means is not equal to 0 
95 percent confidence interval:
 0.0005939888 0.0054981912 
sample estimates:
 mean of x  mean of y 
0.02486233 0.02181624 

> t.test(AB,CF)

	Welch Two Sample t-test

data:  AB and CF 
t = 5.7192, df = 17.83, p-value = 2.088e-05
alternative hypothesis: true difference in means is not equal to 0 
95 percent confidence interval:
 0.004344677 0.009395583 
sample estimates:
 mean of x  mean of y 
0.02868637 0.02181624 

> t.test(AC,CF)

	Welch Two Sample t-test

data:  AC and CF 
t = 7.9476, df = 10.349, p-value = 1.013e-05
alternative hypothesis: true difference in means is not equal to 0 
95 percent confidence interval:
 0.01926095 0.03417335 
sample estimates:
 mean of x  mean of y 
0.04853339 0.02181624 

> t.test(AD,CF)

	Welch Two Sample t-test

data:  AD and CF 
t = 14.5279, df = 15.967, p-value = 1.270e-10
alternative hypothesis: true difference in means is not equal to 0 
95 percent confidence interval:
 0.01340573 0.01798737 
sample estimates:
 mean of x  mean of y 
0.03751279 0.02181624 

> t.test(AE,CF)

	Welch Two Sample t-test

data:  AE and CF 
t = 15.413, df = 14.399, p-value = 2.384e-10
alternative hypothesis: true difference in means is not equal to 0 
95 percent confidence interval:
 0.01363967 0.01803605 
sample estimates:
 mean of x  mean of y 
0.03765410 0.02181624 

> 
> t.test(AA,CE)

	Welch Two Sample t-test

data:  AA and CE 
t = -14.2643, df = 15.717, p-value = 2.077e-10
alternative hypothesis: true difference in means is not equal to 0 
95 percent confidence interval:
 -0.01482079 -0.01098067 
sample estimates:
 mean of x  mean of y 
0.02486233 0.03776306 

> t.test(AB,CE)

	Welch Two Sample t-test

data:  AB and CE 
t = -9.5456, df = 15.079, p-value = 8.771e-08
alternative hypothesis: true difference in means is not equal to 0 
95 percent confidence interval:
 -0.011102504 -0.007050876 
sample estimates:
 mean of x  mean of y 
0.02868637 0.03776306 

> t.test(AC,CE)

	Welch Two Sample t-test

data:  AC and CE 
t = 3.2831, df = 9.433, p-value = 0.008905
alternative hypothesis: true difference in means is not equal to 0 
95 percent confidence interval:
 0.003400843 0.018139817 
sample estimates:
 mean of x  mean of y 
0.04853339 0.03776306 

> t.test(AD,CE)

	Welch Two Sample t-test

data:  AD and CE 
t = -0.3157, df = 17.343, p-value = 0.756
alternative hypothesis: true difference in means is not equal to 0 
95 percent confidence interval:
 -0.001920406  0.001419866 
sample estimates:
 mean of x  mean of y 
0.03751279 0.03776306 

> 
> t.test(AA,CD)

	Welch Two Sample t-test

data:  AA and CD 
t = -16.6879, df = 13.509, p-value = 2.098e-10
alternative hypothesis: true difference in means is not equal to 0 
95 percent confidence interval:
 -0.01594787 -0.01230439 
sample estimates:
 mean of x  mean of y 
0.02486233 0.03898846 

> t.test(AB,CD)

	Welch Two Sample t-test

data:  AB and CD 
t = -11.4983, df = 12.978, p-value = 3.541e-08
alternative hypothesis: true difference in means is not equal to 0 
95 percent confidence interval:
 -0.012238033 -0.008366147 
sample estimates:
 mean of x  mean of y 
0.02868637 0.03898846 

> t.test(AC,CD)

	Welch Two Sample t-test

data:  AC and CD 
t = 2.9234, df = 9.26, p-value = 0.01645
alternative hypothesis: true difference in means is not equal to 0 
95 percent confidence interval:
 0.002190321 0.016899539 
sample estimates:
 mean of x  mean of y 
0.04853339 0.03898846 

> 
> t.test(AA,CC)

	Welch Two Sample t-test

data:  AA and CC 
t = -4.6792, df = 17.525, p-value = 0.0001996
alternative hypothesis: true difference in means is not equal to 0 
95 percent confidence interval:
 -0.007888955 -0.002993385 
sample estimates:
 mean of x  mean of y 
0.02486233 0.03030350 

> t.test(AB,CC)

	Welch Two Sample t-test

data:  AB and CC 
t = -1.3484, df = 17.84, p-value = 0.1944
alternative hypothesis: true difference in means is not equal to 0 
95 percent confidence interval:
 -0.0041384623  0.0009042023 
sample estimates:
 mean of x  mean of y 
0.02868637 0.03030350 

> 
> t.test(AA,CB)

	Welch Two Sample t-test

data:  AA and CB 
t = -2.1214, df = 17.771, p-value = 0.04822
alternative hypothesis: true difference in means is not equal to 0 
95 percent confidence interval:
 -0.0047685384 -0.0000209416 
sample estimates:
 mean of x  mean of y 
0.02486233 0.02725707 

> 
> t.test(BA,CH)

	Welch Two Sample t-test

data:  BA and CH 
t = 4.342, df = 12.687, p-value = 0.0008441
alternative hypothesis: true difference in means is not equal to 0 
95 percent confidence interval:
 0.002905989 0.008690231 
sample estimates:
 mean of x  mean of y 
0.03091490 0.02511679 

> t.test(BB,CH)

	Welch Two Sample t-test

data:  BB and CH 
t = 41.1305, df = 9.014, p-value = 1.434e-11
alternative hypothesis: true difference in means is not equal to 0 
95 percent confidence interval:
 0.7739303 0.8639935 
sample estimates:
 mean of x  mean of y 
0.84407870 0.02511679 

> t.test(BC,CH)

	Welch Two Sample t-test

data:  BC and CH 
t = 46.642, df = 9.015, p-value = 4.629e-12
alternative hypothesis: true difference in means is not equal to 0 
95 percent confidence interval:
 0.8598476 0.9474814 
sample estimates:
 mean of x  mean of y 
0.92878130 0.02511679 

> t.test(BD,CH)

	Welch Two Sample t-test

data:  BD and CH 
t = 11.1243, df = 9.086, p-value = 1.352e-06
alternative hypothesis: true difference in means is not equal to 0 
95 percent confidence interval:
 0.07197215 0.10864875 
sample estimates:
 mean of x  mean of y 
0.11542724 0.02511679 

> t.test(BE,CH)

	Welch Two Sample t-test

data:  BE and CH 
t = 19.4059, df = 9.5, p-value = 5.8e-09
alternative hypothesis: true difference in means is not equal to 0 
95 percent confidence interval:
 0.05851569 0.07381911 
sample estimates:
 mean of x  mean of y 
0.09128419 0.02511679 

> t.test(BF,CH)

	Welch Two Sample t-test

data:  BF and CH 
t = 13.2051, df = 9.018, p-value = 3.327e-07
alternative hypothesis: true difference in means is not equal to 0 
95 percent confidence interval:
 0.1918050 0.2710760 
sample estimates:
 mean of x  mean of y 
0.25655730 0.02511679 

> t.test(BG,CH)

	Welch Two Sample t-test

data:  BG and CH 
t = 56.4236, df = 9.015, p-value = 8.358e-13
alternative hypothesis: true difference in means is not equal to 0 
95 percent confidence interval:
 1.039975 1.126825 
sample estimates:
 mean of x  mean of y 
1.10851700 0.02511679 

> 
> t.test(BA,CG)

	Welch Two Sample t-test

data:  BA and CG 
t = 7.7112, df = 13.854, p-value = 2.239e-06
alternative hypothesis: true difference in means is not equal to 0 
95 percent confidence interval:
 0.007666881 0.013583239 
sample estimates:
 mean of x  mean of y 
0.03091490 0.02028984 

> t.test(BB,CG)

	Welch Two Sample t-test

data:  BB and CG 
t = 41.3669, df = 9.02, p-value = 1.346e-11
alternative hypothesis: true difference in means is not equal to 0 
95 percent confidence interval:
 0.7787547 0.8688230 
sample estimates:
 mean of x  mean of y 
0.84407870 0.02028984 

> t.test(BC,CG)

	Welch Two Sample t-test

data:  BC and CG 
t = 46.884, df = 9.021, p-value = 4.363e-12
alternative hypothesis: true difference in means is not equal to 0 
95 percent confidence interval:
 0.864672 0.952311 
sample estimates:
 mean of x  mean of y 
0.92878130 0.02028984 

> t.test(BD,CG)

	Welch Two Sample t-test

data:  BD and CG 
t = 11.7086, df = 9.118, p-value = 8.464e-07
alternative hypothesis: true difference in means is not equal to 0 
95 percent confidence interval:
 0.07679267 0.11348213 
sample estimates:
 mean of x  mean of y 
0.11542724 0.02028984 

> t.test(BE,CG)

	Welch Two Sample t-test

data:  BE and CG 
t = 20.719, df = 9.683, p-value = 2.410e-09
alternative hypothesis: true difference in means is not equal to 0 
95 percent confidence interval:
 0.06332557 0.07866313 
sample estimates:
 mean of x  mean of y 
0.09128419 0.02028984 

> t.test(BF,CG)

	Welch Two Sample t-test

data:  BF and CG 
t = 13.478, df = 9.025, p-value = 2.769e-07
alternative hypothesis: true difference in means is not equal to 0 
95 percent confidence interval:
 0.1966291 0.2759058 
sample estimates:
 mean of x  mean of y 
0.25655730 0.02028984 

> 
> t.test(BA,CF)

	Welch Two Sample t-test

data:  BA and CF 
t = 6.0516, df = 16.52, p-value = 1.465e-05
alternative hypothesis: true difference in means is not equal to 0 
95 percent confidence interval:
 0.00591950 0.01227782 
sample estimates:
 mean of x  mean of y 
0.03091490 0.02181624 

> t.test(BB,CF)

	Welch Two Sample t-test

data:  BB and CF 
t = 41.2715, df = 9.036, p-value = 1.326e-11
alternative hypothesis: true difference in means is not equal to 0 
95 percent confidence interval:
 0.7772202 0.8673047 
sample estimates:
 mean of x  mean of y 
0.84407870 0.02181624 

> t.test(BC,CF)

	Welch Two Sample t-test

data:  BC and CF 
t = 46.7826, df = 9.038, p-value = 4.274e-12
alternative hypothesis: true difference in means is not equal to 0 
95 percent confidence interval:
 0.8631372 0.9507929 
sample estimates:
 mean of x  mean of y 
0.92878130 0.02181624 

> t.test(BD,CF)

	Welch Two Sample t-test

data:  BD and CF 
t = 11.4893, df = 9.217, p-value = 9.062e-07
alternative hypothesis: true difference in means is not equal to 0 
95 percent confidence interval:
 0.07524578 0.11197622 
sample estimates:
 mean of x  mean of y 
0.11542724 0.02181624 

> t.test(BE,CF)

	Welch Two Sample t-test

data:  BE and CF 
t = 19.9681, df = 10.254, p-value = 1.524e-09
alternative hypothesis: true difference in means is not equal to 0 
95 percent confidence interval:
 0.06174232 0.07719358 
sample estimates:
 mean of x  mean of y 
0.09128419 0.02181624 

> 
> t.test(BA,CE)

	Welch Two Sample t-test

data:  BA and CE 
t = -5.2191, df = 12.013, p-value = 0.0002143
alternative hypothesis: true difference in means is not equal to 0 
95 percent confidence interval:
 -0.00970672 -0.00398960 
sample estimates:
 mean of x  mean of y 
0.03091490 0.03776306 

> t.test(BB,CE)

	Welch Two Sample t-test

data:  BB and CE 
t = 40.4986, df = 9.012, p-value = 1.657e-11
alternative hypothesis: true difference in means is not equal to 0 
95 percent confidence interval:
 0.7612854 0.8513458 
sample estimates:
 mean of x  mean of y 
0.84407870 0.03776306 

> t.test(BC,CE)

	Welch Two Sample t-test

data:  BC and CE 
t = 45.9931, df = 9.012, p-value = 5.285e-12
alternative hypothesis: true difference in means is not equal to 0 
95 percent confidence interval:
 0.8472027 0.9348337 
sample estimates:
 mean of x  mean of y 
0.92878130 0.03776306 

> t.test(BD,CE)

	Welch Two Sample t-test

data:  BD and CE 
t = 9.571, df = 9.069, p-value = 4.87e-06
alternative hypothesis: true difference in means is not equal to 0 
95 percent confidence interval:
 0.05932930 0.09599906 
sample estimates:
 mean of x  mean of y 
0.11542724 0.03776306 

> 
> t.test(BA,CD)

	Welch Two Sample t-test

data:  BA and CD 
t = -6.3426, df = 10.84, p-value = 5.877e-05
alternative hypothesis: true difference in means is not equal to 0 
95 percent confidence interval:
 -0.01088027 -0.00526685 
sample estimates:
 mean of x  mean of y 
0.03091490 0.03898846 

> t.test(BB,CD)

	Welch Two Sample t-test

data:  BB and CD 
t = 40.4422, df = 9.007, p-value = 1.695e-11
alternative hypothesis: true difference in means is not equal to 0 
95 percent confidence interval:
 0.7600623 0.8501182 
sample estimates:
 mean of x  mean of y 
0.84407870 0.03898846 

> t.test(BC,CD)

	Welch Two Sample t-test

data:  BC and CD 
t = 45.936, df = 9.007, p-value = 5.404e-12
alternative hypothesis: true difference in means is not equal to 0 
95 percent confidence interval:
 0.8459797 0.9336060 
sample estimates:
 mean of x  mean of y 
0.92878130 0.03898846 

> 
> t.test(BA,CC)

	Welch Two Sample t-test

data:  BA and CC 
t = 0.4071, df = 16.496, p-value = 0.6892
alternative hypothesis: true difference in means is not equal to 0 
95 percent confidence interval:
 -0.002564895  0.003787695 
sample estimates:
mean of x mean of y 
0.0309149 0.0303035 

> t.test(BB,CC)

	Welch Two Sample t-test

data:  BB and CC 
t = 40.8457, df = 9.036, p-value = 1.457e-11
alternative hypothesis: true difference in means is not equal to 0 
95 percent confidence interval:
 0.7687331 0.8588173 
sample estimates:
mean of x mean of y 
0.8440787 0.0303035 

> 
> t.test(BA,CB)

	Welch Two Sample t-test

data:  BA and CB 
t = 2.4785, df = 16.05, p-value = 0.02468
alternative hypothesis: true difference in means is not equal to 0 
95 percent confidence interval:
 0.0005300353 0.0067856247 
sample estimates:
 mean of x  mean of y 
0.03091490 0.02725707 

> 
> 
> 
> 
> dssalllm <- lm(outcome ~ model*set,data = datasubset)
> dsslinlm <- lm(outcome ~ model+set,data = datasubset)
> dssmodlm <- lm(outcome ~ model,data = datasubset)
> dsssetlm <- lm(outcome ~ set,data = datasubset)
> 
> dssalllmno <- lm(outcome ~ model*set -1,data = datasubset)
> dsslinlmno <- lm(outcome ~ model+set -1,data = datasubset)
> dssmodlmno <- lm(outcome ~ model -1,data = datasubset)
> dsssetlmno <- lm(outcome ~ set -1,data = datasubset)
> 
> summary(dssalllm)

Call:
lm(formula = outcome ~ model * set, data = datasubset)

Residuals:
       Min         1Q     Median         3Q        Max 
-0.1011603 -0.0019672  0.0001646  0.0020903  0.0935993 

Coefficients:
                   Estimate Std. Error t value Pr(>|t|)    
(Intercept)       0.0375128  0.0075906   4.942 2.25e-06 ***
modelGLM          0.0779144  0.0107347   7.258 2.79e-11 ***
modelSVM          0.0014757  0.0107347   0.137    0.891    
setGSSS           0.0001413  0.0107347   0.013    0.990    
setNG25           0.0110206  0.0107347   1.027    0.306    
setPSBC          -0.0126505  0.0107347  -1.178    0.241    
setTHER          -0.0088264  0.0107347  -0.822    0.412    
modelGLM:setGSSS -0.0242844  0.0151812  -1.600    0.112    
modelSVM:setGSSS -0.0013667  0.0151812  -0.090    0.928    
modelGLM:setNG25  0.8023335  0.0151812  52.850  < 2e-16 ***
modelSVM:setNG25 -0.0197056  0.0151812  -1.298    0.196    
modelGLM:setPSBC -0.0718619  0.0151812  -4.734 5.50e-06 ***
modelSVM:setPSBC -0.0024913  0.0151812  -0.164    0.870    
modelGLM:setTHER  0.7374779  0.0151812  48.578  < 2e-16 ***
modelSVM:setTHER -0.0029050  0.0151812  -0.191    0.849    
---
Signif. codes:  0 ‘***’ 0.001 ‘**’ 0.01 ‘*’ 0.05 ‘.’ 0.1 ‘ ’ 1 

Residual standard error: 0.024 on 135 degrees of freedom
Multiple R-Squared: 0.9938,	Adjusted R-squared: 0.9931 
F-statistic:  1540 on 14 and 135 DF,  p-value: < 2.2e-16 

> summary(dsslinlm)

Call:
lm(formula = outcome ~ model + set, data = datasubset)

Residuals:
     Min       1Q   Median       3Q      Max 
-0.24899 -0.17782  0.09407  0.11762  0.42832 

Coefficients:
             Estimate Std. Error t value Pr(>|t|)    
(Intercept) -0.056967   0.041682  -1.367    0.174    
modelGLM     0.366647   0.038590   9.501  < 2e-16 ***
modelSVM    -0.003818   0.038590  -0.099    0.921    
setGSSS     -0.008409   0.049819  -0.169    0.866    
setNG25      0.271897   0.049819   5.458 2.07e-07 ***
setPSBC     -0.037435   0.049819  -0.751    0.454    
setTHER      0.236031   0.049819   4.738 5.16e-06 ***
---
Signif. codes:  0 ‘***’ 0.001 ‘**’ 0.01 ‘*’ 0.05 ‘.’ 0.1 ‘ ’ 1 

Residual standard error: 0.1929 on 143 degrees of freedom
Multiple R-Squared: 0.5742,	Adjusted R-squared: 0.5564 
F-statistic: 32.14 on 6 and 143 DF,  p-value: < 2.2e-16 

> summary(dssmodlm)

Call:
lm(formula = outcome ~ model, data = datasubset)

Residuals:
       Min         1Q     Median         3Q        Max 
-0.3788377 -0.0096808 -0.0007049  0.0062772  0.6078027 

Coefficients:
             Estimate Std. Error t value Pr(>|t|)    
(Intercept)  0.035450   0.032942   1.076    0.284    
modelGLM     0.366647   0.046587   7.870  7.1e-13 ***
modelSVM    -0.003818   0.046587  -0.082    0.935    
---
Signif. codes:  0 ‘***’ 0.001 ‘**’ 0.01 ‘*’ 0.05 ‘.’ 0.1 ‘ ’ 1 

Residual standard error: 0.2329 on 147 degrees of freedom
Multiple R-Squared: 0.3621,	Adjusted R-squared: 0.3535 
F-statistic: 41.73 on 2 and 147 DF,  p-value: 4.442e-15 

> summary(dsssetlm)

Call:
lm(formula = outcome ~ set, data = datasubset)

Residuals:
     Min       1Q   Median       3Q      Max 
-0.30941 -0.26866 -0.01721  0.02596  0.67403 

Coefficients:
             Estimate Std. Error t value Pr(>|t|)    
(Intercept)  0.063976   0.047590   1.344 0.180944    
setGSSS     -0.008409   0.067302  -0.125 0.900741    
setNG25      0.271897   0.067302   4.040 8.64e-05 ***
setPSBC     -0.037435   0.067302  -0.556 0.578919    
setTHER      0.236031   0.067302   3.507 0.000604 ***
---
Signif. codes:  0 ‘***’ 0.001 ‘**’ 0.01 ‘*’ 0.05 ‘.’ 0.1 ‘ ’ 1 

Residual standard error: 0.2607 on 145 degrees of freedom
Multiple R-Squared: 0.2121,	Adjusted R-squared: 0.1904 
F-statistic: 9.759 on 4 and 145 DF,  p-value: 5.107e-07 

> 
> anova(dssalllm)
Analysis of Variance Table

Response: outcome
           Df Sum Sq Mean Sq F value    Pr(>F)    
model       2 4.5282  2.2641  3929.5 < 2.2e-16 ***
set         4 2.6522  0.6630  1150.8 < 2.2e-16 ***
model:set   8 5.2460  0.6557  1138.1 < 2.2e-16 ***
Residuals 135 0.0778  0.0006                      
---
Signif. codes:  0 ‘***’ 0.001 ‘**’ 0.01 ‘*’ 0.05 ‘.’ 0.1 ‘ ’ 1 
> anova(dsslinlm)
Analysis of Variance Table

Response: outcome
           Df Sum Sq Mean Sq F value    Pr(>F)    
model       2 4.5282  2.2641  60.815 < 2.2e-16 ***
set         4 2.6522  0.6630  17.810 6.937e-12 ***
Residuals 143 5.3238  0.0372                      
---
Signif. codes:  0 ‘***’ 0.001 ‘**’ 0.01 ‘*’ 0.05 ‘.’ 0.1 ‘ ’ 1 
> anova(dssmodlm)
Analysis of Variance Table

Response: outcome
           Df Sum Sq Mean Sq F value    Pr(>F)    
model       2 4.5282  2.2641  41.728 4.442e-15 ***
Residuals 147 7.9759  0.0543                      
---
Signif. codes:  0 ‘***’ 0.001 ‘**’ 0.01 ‘*’ 0.05 ‘.’ 0.1 ‘ ’ 1 
> anova(dsssetlm)
Analysis of Variance Table

Response: outcome
           Df Sum Sq Mean Sq F value    Pr(>F)    
set         4 2.6522  0.6630  9.7587 5.107e-07 ***
Residuals 145 9.8519  0.0679                      
---
Signif. codes:  0 ‘***’ 0.001 ‘**’ 0.01 ‘*’ 0.05 ‘.’ 0.1 ‘ ’ 1 
> 
> summary(dssalllmno)

Call:
lm(formula = outcome ~ model * set - 1, data = datasubset)

Residuals:
       Min         1Q     Median         3Q        Max 
-0.1011603 -0.0019672  0.0001646  0.0020903  0.0935993 

Coefficients:
                   Estimate Std. Error t value Pr(>|t|)    
modelANN          0.0375128  0.0075906   4.942 2.25e-06 ***
modelGLM          0.1154272  0.0075906  15.207  < 2e-16 ***
modelSVM          0.0389885  0.0075906   5.136 9.58e-07 ***
setGSSS           0.0001413  0.0107347   0.013    0.990    
setNG25           0.0110206  0.0107347   1.027    0.306    
setPSBC          -0.0126505  0.0107347  -1.178    0.241    
setTHER          -0.0088264  0.0107347  -0.822    0.412    
modelGLM:setGSSS -0.0242844  0.0151812  -1.600    0.112    
modelSVM:setGSSS -0.0013667  0.0151812  -0.090    0.928    
modelGLM:setNG25  0.8023335  0.0151812  52.850  < 2e-16 ***
modelSVM:setNG25 -0.0197056  0.0151812  -1.298    0.196    
modelGLM:setPSBC -0.0718619  0.0151812  -4.734 5.50e-06 ***
modelSVM:setPSBC -0.0024913  0.0151812  -0.164    0.870    
modelGLM:setTHER  0.7374779  0.0151812  48.578  < 2e-16 ***
modelSVM:setTHER -0.0029050  0.0151812  -0.191    0.849    
---
Signif. codes:  0 ‘***’ 0.001 ‘**’ 0.01 ‘*’ 0.05 ‘.’ 0.1 ‘ ’ 1 

Residual standard error: 0.024 on 135 degrees of freedom
Multiple R-Squared: 0.9952,	Adjusted R-squared: 0.9947 
F-statistic:  1862 on 15 and 135 DF,  p-value: < 2.2e-16 

> summary(dsslinlmno)

Call:
lm(formula = outcome ~ model + set - 1, data = datasubset)

Residuals:
     Min       1Q   Median       3Q      Max 
-0.24899 -0.17782  0.09407  0.11762  0.42832 

Coefficients:
          Estimate Std. Error t value Pr(>|t|)    
modelANN -0.056967   0.041682  -1.367    0.174    
modelGLM  0.309680   0.041682   7.430 9.06e-12 ***
modelSVM -0.060785   0.041682  -1.458    0.147    
setGSSS  -0.008409   0.049819  -0.169    0.866    
setNG25   0.271897   0.049819   5.458 2.07e-07 ***
setPSBC  -0.037435   0.049819  -0.751    0.454    
setTHER   0.236031   0.049819   4.738 5.16e-06 ***
---
Signif. codes:  0 ‘***’ 0.001 ‘**’ 0.01 ‘*’ 0.05 ‘.’ 0.1 ‘ ’ 1 

Residual standard error: 0.1929 on 143 degrees of freedom
Multiple R-Squared: 0.6708,	Adjusted R-squared: 0.6547 
F-statistic: 41.63 on 7 and 143 DF,  p-value: < 2.2e-16 

> summary(dssmodlmno)

Call:
lm(formula = outcome ~ model - 1, data = datasubset)

Residuals:
       Min         1Q     Median         3Q        Max 
-0.3788377 -0.0096808 -0.0007049  0.0062772  0.6078027 

Coefficients:
         Estimate Std. Error t value Pr(>|t|)    
modelANN  0.03545    0.03294   1.076    0.284    
modelGLM  0.40210    0.03294  12.206   <2e-16 ***
modelSVM  0.03163    0.03294   0.960    0.339    
---
Signif. codes:  0 ‘***’ 0.001 ‘**’ 0.01 ‘*’ 0.05 ‘.’ 0.1 ‘ ’ 1 

Residual standard error: 0.2329 on 147 degrees of freedom
Multiple R-Squared: 0.5068,	Adjusted R-squared: 0.4968 
F-statistic: 50.36 on 3 and 147 DF,  p-value: < 2.2e-16 

> summary(dsssetlmno)

Call:
lm(formula = outcome ~ set - 1, data = datasubset)

Residuals:
     Min       1Q   Median       3Q      Max 
-0.30941 -0.26866 -0.01721  0.02596  0.67403 

Coefficients:
        Estimate Std. Error t value Pr(>|t|)    
setGSSF  0.06398    0.04759   1.344    0.181    
setGSSS  0.05557    0.04759   1.168    0.245    
setNG25  0.33587    0.04759   7.058 6.47e-11 ***
setPSBC  0.02654    0.04759   0.558    0.578    
setTHER  0.30001    0.04759   6.304 3.29e-09 ***
---
Signif. codes:  0 ‘***’ 0.001 ‘**’ 0.01 ‘*’ 0.05 ‘.’ 0.1 ‘ ’ 1 

Residual standard error: 0.2607 on 145 degrees of freedom
Multiple R-Squared: 0.3908,	Adjusted R-squared: 0.3698 
F-statistic: 18.61 on 5 and 145 DF,  p-value: 2.970e-14 

> 
> anova(dssalllmno)
Analysis of Variance Table

Response: outcome
           Df Sum Sq Mean Sq F value    Pr(>F)    
model       3 8.1970  2.7323  4742.2 < 2.2e-16 ***
set         4 2.6522  0.6630  1150.8 < 2.2e-16 ***
model:set   8 5.2460  0.6557  1138.1 < 2.2e-16 ***
Residuals 135 0.0778  0.0006                      
---
Signif. codes:  0 ‘***’ 0.001 ‘**’ 0.01 ‘*’ 0.05 ‘.’ 0.1 ‘ ’ 1 
> anova(dsslinlmno)
Analysis of Variance Table

Response: outcome
           Df Sum Sq Mean Sq F value    Pr(>F)    
model       3 8.1970  2.7323  73.392 < 2.2e-16 ***
set         4 2.6522  0.6630  17.810 6.937e-12 ***
Residuals 143 5.3238  0.0372                      
---
Signif. codes:  0 ‘***’ 0.001 ‘**’ 0.01 ‘*’ 0.05 ‘.’ 0.1 ‘ ’ 1 
> anova(dssmodlmno)
Analysis of Variance Table

Response: outcome
           Df Sum Sq Mean Sq F value    Pr(>F)    
model       3 8.1970  2.7323  50.358 < 2.2e-16 ***
Residuals 147 7.9759  0.0543                      
---
Signif. codes:  0 ‘***’ 0.001 ‘**’ 0.01 ‘*’ 0.05 ‘.’ 0.1 ‘ ’ 1 
> anova(dsssetlmno)
Analysis of Variance Table

Response: outcome
           Df Sum Sq Mean Sq F value    Pr(>F)    
set         5 6.3210  1.2642  18.606 2.970e-14 ***
Residuals 145 9.8519  0.0679                      
---
Signif. codes:  0 ‘***’ 0.001 ‘**’ 0.01 ‘*’ 0.05 ‘.’ 0.1 ‘ ’ 1 
> 
> anova(dsslinlm,dssalllm)
Analysis of Variance Table

Model 1: outcome ~ model + set
Model 2: outcome ~ model * set
  Res.Df    RSS  Df Sum of Sq      F    Pr(>F)    
1    143 5.3238                                   
2    135 0.0778   8    5.2460 1138.1 < 2.2e-16 ***
---
Signif. codes:  0 ‘***’ 0.001 ‘**’ 0.01 ‘*’ 0.05 ‘.’ 0.1 ‘ ’ 1 
> anova(dssmodlm,dsslinlm)
Analysis of Variance Table

Model 1: outcome ~ model
Model 2: outcome ~ model + set
  Res.Df    RSS  Df Sum of Sq     F    Pr(>F)    
1    147 7.9759                                  
2    143 5.3238   4    2.6522 17.81 6.937e-12 ***
---
Signif. codes:  0 ‘***’ 0.001 ‘**’ 0.01 ‘*’ 0.05 ‘.’ 0.1 ‘ ’ 1 
> anova(dsssetlm,dsslinlm)
Analysis of Variance Table

Model 1: outcome ~ set
Model 2: outcome ~ model + set
  Res.Df    RSS  Df Sum of Sq      F    Pr(>F)    
1    145 9.8519                                   
2    143 5.3238   2    4.5282 60.815 < 2.2e-16 ***
---
Signif. codes:  0 ‘***’ 0.001 ‘**’ 0.01 ‘*’ 0.05 ‘.’ 0.1 ‘ ’ 1 
> 
> 
> 
> 
> 
> dssalllmnoANN <- lm(outcome ~ model*set,data = datanoANN)
> dsslinlmnoANN <- lm(outcome ~ model+set,data = datanoANN)
> dssmodlmnoANN <- lm(outcome ~ model,data = datanoANN)
> dsssetlmnoANN <- lm(outcome ~ set,data = datanoANN)
> 
> summary(dssalllmnoANN)

Call:
lm(formula = outcome ~ model * set, data = datanoANN)

Residuals:
       Min         1Q     Median         3Q        Max 
-1.012e-01 -2.150e-03  9.524e-05  2.303e-03  9.360e-02 

Coefficients:
                 Estimate Std. Error t value Pr(>|t|)    
(Intercept)       0.11543    0.00923  12.506  < 2e-16 ***
modelSVM         -0.07644    0.01305  -5.856 7.63e-08 ***
setGSSS          -0.02414    0.01305  -1.850 0.067649 .  
setNG25           0.81335    0.01305  62.312  < 2e-16 ***
setPSBC          -0.08451    0.01305  -6.475 4.90e-09 ***
setTHER           0.72865    0.01305  55.823  < 2e-16 ***
modelSVM:setGSSS  0.02292    0.01846   1.242 0.217647    
modelSVM:setNG25 -0.82204    0.01846 -44.532  < 2e-16 ***
modelSVM:setPSBC  0.06937    0.01846   3.758 0.000304 ***
modelSVM:setTHER -0.74038    0.01846 -40.108  < 2e-16 ***
---
Signif. codes:  0 ‘***’ 0.001 ‘**’ 0.01 ‘*’ 0.05 ‘.’ 0.1 ‘ ’ 1 

Residual standard error: 0.02919 on 90 degrees of freedom
Multiple R-Squared: 0.9933,	Adjusted R-squared: 0.9926 
F-statistic:  1477 on 9 and 90 DF,  p-value: < 2.2e-16 

> summary(dsslinlmnoANN)

Call:
lm(formula = outcome ~ model + set, data = datanoANN)

Residuals:
     Min       1Q   Median       3Q      Max 
-0.26785 -0.18136  0.02082  0.17538  0.34512 

Coefficients:
            Estimate Std. Error t value Pr(>|t|)    
(Intercept)  0.26244    0.05092   5.154 1.40e-06 ***
modelSVM    -0.37047    0.04157  -8.911 3.80e-14 ***
setGSSS     -0.01268    0.06573  -0.193    0.847    
setNG25      0.40233    0.06573   6.121 2.13e-08 ***
setPSBC     -0.04983    0.06573  -0.758    0.450    
setTHER      0.35846    0.06573   5.453 3.98e-07 ***
---
Signif. codes:  0 ‘***’ 0.001 ‘**’ 0.01 ‘*’ 0.05 ‘.’ 0.1 ‘ ’ 1 

Residual standard error: 0.2079 on 94 degrees of freedom
Multiple R-Squared: 0.6438,	Adjusted R-squared: 0.6248 
F-statistic: 33.98 on 5 and 94 DF,  p-value: < 2.2e-16 

> summary(dssmodlmnoANN)

Call:
lm(formula = outcome ~ model, data = datanoANN)

Residuals:
      Min        1Q    Median        3Q       Max 
-0.378838 -0.286964 -0.003153  0.007697  0.607803 

Coefficients:
            Estimate Std. Error t value Pr(>|t|)    
(Intercept)  0.40210    0.04033   9.969  < 2e-16 ***
modelSVM    -0.37047    0.05704  -6.495 3.46e-09 ***
---
Signif. codes:  0 ‘***’ 0.001 ‘**’ 0.01 ‘*’ 0.05 ‘.’ 0.1 ‘ ’ 1 

Residual standard error: 0.2852 on 98 degrees of freedom
Multiple R-Squared: 0.3009,	Adjusted R-squared: 0.2938 
F-statistic: 42.18 on 1 and 98 DF,  p-value: 3.456e-09 

> summary(dsssetlmnoANN)

Call:
lm(formula = outcome ~ set, data = datanoANN)

Residuals:
      Min        1Q    Median        3Q       Max 
-0.453080 -0.038388 -0.001089  0.038592  0.530358 

Coefficients:
            Estimate Std. Error t value Pr(>|t|)    
(Intercept)  0.07721    0.06280   1.229  0.22193    
setGSSS     -0.01268    0.08881  -0.143  0.88673    
setNG25      0.40233    0.08881   4.530 1.71e-05 ***
setPSBC     -0.04983    0.08881  -0.561  0.57608    
setTHER      0.35846    0.08881   4.036  0.00011 ***
---
Signif. codes:  0 ‘***’ 0.001 ‘**’ 0.01 ‘*’ 0.05 ‘.’ 0.1 ‘ ’ 1 

Residual standard error: 0.2808 on 95 degrees of freedom
Multiple R-Squared: 0.3429,	Adjusted R-squared: 0.3152 
F-statistic: 12.39 on 4 and 95 DF,  p-value: 3.763e-08 

> 
> anova(dssalllmnoANN)
Analysis of Variance Table

Response: outcome
          Df Sum Sq Mean Sq F value    Pr(>F)    
model      1 3.4311  3.4311  4027.6 < 2.2e-16 ***
set        4 3.9098  0.9775  1147.4 < 2.2e-16 ***
model:set  4 3.9850  0.9962  1169.4 < 2.2e-16 ***
Residuals 90 0.0767  0.0009                      
---
Signif. codes:  0 ‘***’ 0.001 ‘**’ 0.01 ‘*’ 0.05 ‘.’ 0.1 ‘ ’ 1 
> anova(dsslinlmnoANN)
Analysis of Variance Table

Response: outcome
          Df Sum Sq Mean Sq F value    Pr(>F)    
model      1 3.4311  3.4311  79.408 3.797e-14 ***
set        4 3.9098  0.9775  22.622 4.148e-13 ***
Residuals 94 4.0616  0.0432                      
---
Signif. codes:  0 ‘***’ 0.001 ‘**’ 0.01 ‘*’ 0.05 ‘.’ 0.1 ‘ ’ 1 
> anova(dssmodlmnoANN)
Analysis of Variance Table

Response: outcome
          Df Sum Sq Mean Sq F value    Pr(>F)    
model      1 3.4311  3.4311  42.182 3.456e-09 ***
Residuals 98 7.9714  0.0813                      
---
Signif. codes:  0 ‘***’ 0.001 ‘**’ 0.01 ‘*’ 0.05 ‘.’ 0.1 ‘ ’ 1 
> anova(dsssetlmnoANN)
Analysis of Variance Table

Response: outcome
          Df Sum Sq Mean Sq F value    Pr(>F)    
set        4 3.9098  0.9775  12.393 3.763e-08 ***
Residuals 95 7.4928  0.0789                      
---
Signif. codes:  0 ‘***’ 0.001 ‘**’ 0.01 ‘*’ 0.05 ‘.’ 0.1 ‘ ’ 1 
> 
> anova(dsslinlmnoANN,dssalllmnoANN)
Analysis of Variance Table

Model 1: outcome ~ model + set
Model 2: outcome ~ model * set
  Res.Df    RSS Df Sum of Sq      F    Pr(>F)    
1     94 4.0616                                  
2     90 0.0767  4    3.9850 1169.4 < 2.2e-16 ***
---
Signif. codes:  0 ‘***’ 0.001 ‘**’ 0.01 ‘*’ 0.05 ‘.’ 0.1 ‘ ’ 1 
> anova(dssmodlmnoANN,dsslinlmnoANN)
Analysis of Variance Table

Model 1: outcome ~ model
Model 2: outcome ~ model + set
  Res.Df    RSS Df Sum of Sq      F    Pr(>F)    
1     98 7.9714                                  
2     94 4.0616  4    3.9098 22.622 4.148e-13 ***
---
Signif. codes:  0 ‘***’ 0.001 ‘**’ 0.01 ‘*’ 0.05 ‘.’ 0.1 ‘ ’ 1 
> anova(dsssetlmnoANN,dsslinlmnoANN)
Analysis of Variance Table

Model 1: outcome ~ set
Model 2: outcome ~ model + set
  Res.Df    RSS Df Sum of Sq      F    Pr(>F)    
1     95 7.4928                                  
2     94 4.0616  1    3.4311 79.408 3.797e-14 ***
---
Signif. codes:  0 ‘***’ 0.001 ‘**’ 0.01 ‘*’ 0.05 ‘.’ 0.1 ‘ ’ 1 
> 
> 
> 
> 
> dssalllmnoGLM <- lm(outcome ~ model*set,data = datanoGLM)
> dsslinlmnoGLM <- lm(outcome ~ model+set,data = datanoGLM)
> dssmodlmnoGLM <- lm(outcome ~ model,data = datanoGLM)
> dsssetlmnoGLM <- lm(outcome ~ set,data = datanoGLM)
> 
> summary(dssalllmnoGLM)

Call:
lm(formula = outcome ~ model * set, data = datanoGLM)

Residuals:
       Min         1Q     Median         3Q        Max 
-1.304e-02 -1.168e-03  9.524e-05  1.525e-03  1.360e-02 

Coefficients:
                   Estimate Std. Error t value Pr(>|t|)    
(Intercept)       0.0375128  0.0012119  30.953  < 2e-16 ***
modelSVM          0.0014757  0.0017139   0.861    0.392
[truncated: 50,928 more chars]
